# Supplementary material for: UNCLES: method for the identification of genes differentially consistently co-expressed in a specific subset of datasets
Source: BMC Bioinformatics. 2015 Jun 4;16:184. doi: 10.1186/s12859-015-0614-0 (PMC4453228; doi:10.1186/s12859-015-0614-0)
Supplement: Additional file 1: — Synthetic data with the genome-size (GS) of 1,200. [file 12859_2015_614_MOESM1_ESM.xlsx]

## Sheet: GS1200
Gene	C1?	C2?	P1																		P2																		P3						N1
g6684	0	0	-0.0603378	-0.459782	-1.66242	-0.671283	0.93578	0.559028	-0.372668	-0.797776	-0.973923	0.030739	-0.208841	-0.29707	-0.289949	-0.532625	-0.257568	1.94258	0.702764	2.41335	-1.78677	-1.84573	0.821971	-0.437958	-0.185972	0.803212	-1.13466	0.145592	0.363632	0.889416	1.05527	-0.27828	1.8923	0.584799	-1.14523	-0.0872625	0.426685	-0.0810094	-0.194724	0.456696	-1.74395	-0.276834	0.668685	1.09013	1.73359	0.399763	1.18702	0.140201	-1.34374
g0273	0	0	-0.522225	-0.992213	-1.77946	-0.419034	0.818469	-0.0310024	-0.946777	-0.3395	-1.24304	-0.21144	0.281906	0.256724	0.203202	-0.0310024	-0.0606761	1.38343	1.35528	2.27737	0.424194	-0.148882	0.024636	0.561336	0.492374	1.00457	-0.751312	0.860185	0.381439	0.45473	0.79921	1.92251	-0.624513	-0.807051	0.261675	-1.20629	-1.91742	-1.73139	-0.947029	0.722633	0.385339	0.0505345	-1.41102	1.19955	1.1122	0.354117	0.845888	1.21765	0.706591
g1032	0	0	1.16525	-0.378866	-1.10812	0.00364585	0.236838	-0.217771	-0.198151	-1.11748	-0.844557	1.47439	-0.696723	2.10019	0.353695	0.852508	1.1389	-0.413736	-1.08994	-1.26006	-0.0790792	-0.511279	-0.970099	0.00565238	0.2577	-0.609	-0.886789	-0.0349934	-0.625369	-0.18028	0.516093	1.1878	-1.19878	-1.07422	-0.814709	1.01491	2.29356	1.70888	-0.636404	-0.882804	0.0132021	-0.913349	1.37495	1.04441	1.28869	1.38229	0.644856	0.627415	-0.00745544
g0138	0	1	0.319689	1.03374	1.68407	0.857045	0.0605027	0.263552	0.263552	1.12763	1.87513	-0.172177	-0.929582	-1.07997	-1.20752	-1.07997	-0.579667	-1.2808	-0.583402	-0.571806	1.50459	0.449033	0.911446	0.319594	0.669906	0.425304	-0.69348	1.17106	0.00523253	1.14375	0.276628	-0.211	0.177157	-0.668321	-0.241694	-1.7605	-1.78405	-1.69466	-0.598419	-0.741939	1.02553	1.52046	-0.6267	-0.578931	1.41961	0.857324	0.207696	-0.239977	1.38087
g4193	0	0	0.454661	1.45359	-1.07761	-0.212717	1.22668	1.01124	-0.027014	-1.32383	-0.281348	0.514663	1.26561	-1.18924	0.326382	-1.00964	-1.2608	0.902083	-1.3877	0.614984	1.46485	0.530204	0.570239	0.143293	0.259552	0.541193	0.60751	0.900622	0.766576	0.0863593	-0.443172	-0.533343	-0.0940821	0.248254	0.705256	-1.83907	-1.96989	-1.94434	-0.56317	-0.142986	-0.388038	-0.490127	-0.43596	2.02028	1.8235	1.07895	-0.393859	1.8537	-0.292098
g1350	0	0	-0.768559	1.06918	1.10629	-0.427134	0.729431	-0.135598	-1.41446	-0.229784	1.79643	-0.170157	-0.365041	-0.890996	2.12473	0.467092	-0.890236	-0.796795	-0.29615	-0.908247	-0.680318	-0.692574	1.48749	-1.09595	-0.89324	1.16199	-0.10374	0.294089	1.90802	-0.739539	0.149424	-0.642772	-0.625493	1.70047	-0.216999	-1.36367	-0.335305	0.688119	1.18648	1.31883	-0.875537	-0.907353	-0.393857	-0.328569	-2.60359	-0.740987	-0.0360112	-0.937776	1.08346
g0107	0	1	0.640556	1.54734	2.19567	0.420694	0.285499	-0.206339	0.566346	0.920456	1.11463	-0.710295	-0.786416	-0.84452	-0.812001	-0.624089	-0.423268	-1.09977	-1.05124	-1.13325	0.537199	0.537199	0.537199	0.114838	1.36629	1.36629	-0.735619	0.537199	0.114838	0.841611	0.114838	0.114838	0.537199	-0.199813	-0.199813	-1.6848	-1.9463	-1.95318	-0.742478	-0.636939	1.25715	1.3177	-0.674391	-0.521038	-1.19652	1.30558	-0.543291	-0.724169	0.82152
g0074	1	0	-0.434743	-0.435894	-0.435894	-0.427583	-0.435894	-0.435894	-0.420054	-0.435894	-0.435894	-0.435894	-0.435894	-0.435894	-0.435894	-0.435894	-0.435354	2.24338	2.0197	2.24949	-0.277331	-0.356146	-0.37654	-0.403859	-0.399413	-0.385904	-0.376354	-0.336425	-0.325514	-0.397265	-0.393767	-0.40749	-0.387148	-0.324674	-0.369535	0.0813201	3.0091	2.42694	1.43616	1.12889	-0.577955	-0.584981	-0.657169	-0.744945	0.892987	0.850258	0.866813	0.710085	0.217986
g6126	0	0	-0.849979	-0.785127	-0.81847	1.29892	0.66882	1.94683	0.432858	0.479986	0.899169	-0.0978059	-0.115572	-0.118184	-0.150098	0.560618	1.01494	-1.6862	-1.3332	-1.34751	-0.350899	-0.119643	0.0943605	1.91028	1.08192	0.841634	-0.40229	0.0406956	-0.279699	0.702352	0.524923	1.48525	0.070749	-0.205629	-0.582623	-1.62477	-1.64449	-1.54211	1.72655	-0.106597	-1.12388	-0.615872	0.483035	-0.363241	0.861485	-0.303119	1.35091	1.04363	1.60824
g6969	0	0	0.569885	1.38586	1.05426	1.34614	0.173888	0.871266	0.337901	0.715781	1.39176	-0.00976355	-0.413405	-1.16993	-1.01631	-0.863593	-0.562369	-1.27746	-1.29216	-1.24176	-0.0652991	-0.113002	0.0192093	1.97433	0.501265	-0.645504	-0.942083	0.627304	-0.470619	-0.324158	0.508162	1.53899	0.248807	1.44488	-0.652972	-1.9049	-0.394569	-1.34984	-0.222788	-0.936246	1.17825	1.31206	-0.862966	-0.468312	-0.796069	-1.13265	0.813158	0.130343	0.457755
g2829	0	0	-0.236895	0.937962	0.129544	0.130989	-0.703318	-0.496287	2.77394	0.949964	1.07218	-0.580299	0.11284	-0.172276	-1.58446	-1.21724	-1.06301	0.0122335	-0.172276	0.1064	1.02568	0.0259473	-0.73073	0.632328	1.56592	0.81532	-0.0446401	-0.541645	-0.778741	1.04448	-0.256165	-0.492906	0.15008	-0.466065	1.28083	0.590967	-1.72718	-2.09348	-0.694262	-0.753468	1.05824	1.49103	-0.534185	-0.567355	1.65379	0.748139	0.295731	1.97988	-1.07247
g0063	1	0	-0.43075	-0.431213	-0.432637	-0.432637	-0.432637	-0.432637	-0.423785	-0.432637	-0.432637	-0.432637	-0.429664	-0.432637	-0.432637	-0.432064	-0.431752	1.86354	2.06967	2.53975	-0.468741	-0.290672	-0.437166	-0.416238	-0.437308	-0.493682	-0.447293	-0.421937	-0.437059	-0.428351	-0.470994	-0.407916	-0.389087	-0.353206	-0.346881	1.18549	2.25969	2.80135	1.29065	1.29065	-0.603282	-0.64569	-0.664047	-0.668287	0.810296	0.74829	0.668247	0.433782	-0.166894
g5669	0	0	0.901485	0.110015	0.474154	0.738687	-2.16978	0.280527	1.23942	0.793152	0.515012	1.18382	-0.635655	0.263369	-1.42391	-1.60944	-0.645568	0.882689	-0.23007	-0.667916	-0.761716	-0.877164	-0.0264649	-0.880371	1.94971	0.815926	-0.835766	-0.279226	-0.104305	-0.0373975	-0.880371	-0.877164	-0.859235	0.236791	1.50759	-0.880371	1.80787	0.981663	-0.762446	-0.262658	-0.946798	-0.47056	0.86837	1.57409	0.60076	0.645369	0.814955	0.683982	0.0815427
g0014	1	0	-0.43329	-0.435108	-0.441589	-0.434994	-0.440849	-0.434445	-0.434083	-0.439333	-0.438151	-0.430845	-0.423182	-0.412419	-0.438461	-0.432788	-0.437903	2.02239	2.1238	2.36125	-0.352851	-0.37572	-0.464076	-0.474783	-0.201025	-0.497045	-0.496281	-0.470309	-0.48677	-0.497045	-0.497045	-0.372314	-0.395344	-0.496281	-0.28011	1.67299	2.79972	1.8843	1.09929	1.45241	-0.800206	-0.686594	-0.573277	-0.491619	1.17754	1.42169	1.09838	0.793892	-0.361406
g0003	1	0	-0.375457	-0.311345	-0.423202	-0.421099	-0.33637	-0.386281	-0.384357	-0.465987	-0.425812	-0.418691	-0.43776	-0.465987	-0.405534	-0.425362	-0.40062	3.20432	1.22342	1.65613	-0.424453	-0.323399	-0.405916	-0.406686	-0.372084	-0.414071	-0.426215	-0.415991	-0.419665	-0.426985	-0.414702	-0.426985	-0.426164	-0.412169	-0.299305	1.0052	3.21482	1.79477	1.28998	1.28998	-0.687734	-0.680767	-0.634458	-0.577005	0.992497	1.14278	1.06757	0.309335	-0.72013
g5602	0	0	-0.288049	1.58563	1.07732	1.50146	0.559728	-0.0625176	0.987559	1.23478	0.446925	0.213086	-0.324092	-0.376621	-1.087	-1.01163	-0.594769	-0.981157	-1.5042	-1.37645	-0.069738	-0.856568	-1.55604	0.581966	0.58676	0.560319	-1.39302	-1.26661	-1.3737	0.0114042	0.644529	1.27537	-0.0998427	1.04418	0.0135226	-0.502353	1.95386	0.445965	-0.517013	-0.697341	0.828344	1.65552	-0.551996	-0.717511	-0.620145	-0.704397	-0.607546	0.392764	0.528271
g0159	0	1	0.566495	1.20481	1.24903	0.194082	0.3752	0.10541	0.932658	1.65152	1.37704	0.21438	-0.82703	-0.998106	-0.663031	-1.06178	-1.13592	-0.998106	-1.00989	-1.17675	1.1417	0.709085	0.683238	0.0512399	0.464736	0.264598	0.59645	0.605228	0.449873	0.486283	-0.343946	0.0855614	0.359466	-0.0460089	0.642235	-2.03915	-2.08143	-2.02916	-0.694228	-0.673234	1.18509	1.38585	-0.690145	-0.513327	-0.754191	-0.626943	2.56837	-0.626943	0.123068
g0075	1	0	-0.434818	-0.435615	-0.435615	-0.435615	-0.435615	-0.435615	-0.435615	-0.435615	-0.435615	-0.435615	-0.435615	-0.408765	-0.435615	-0.435615	-0.435241	2.2853	1.95771	2.2632	-0.336293	-0.449148	-0.449148	-0.449148	-0.449148	-0.449148	-0.447861	-0.436314	-0.449148	-0.396245	-0.363443	-0.449148	-0.326507	-0.376401	-0.239755	1.41997	3.23883	1.40805	0.595551	1.79387	-0.594752	-0.60086	-0.593707	-0.600096	1.43874	0.906012	0.416508	-0.228706	-0.219288
g5531	0	0	0.378316	0.740267	0.47354	1.69349	1.27519	-0.0960875	0.196558	0.120292	0.390822	0.0496199	-0.787443	-0.282309	0.0940495	0.234586	0.866817	-1.33999	-1.87819	-2.12953	-0.286102	0.0387578	-0.208196	-0.808045	-0.807652	-0.537747	2.09691	0.282259	1.15162	-0.796301	-0.807602	-0.80974	0.872589	1.74778	1.3146	-0.808256	-0.817065	-0.817801	1.44219	1.10902	-0.804892	-0.703377	-0.564547	-0.478394	0.968785	0.700156	0.679494	0.498689	-0.110144
g6506	0	0	-0.884285	0.61486	0.932303	0.966486	0.751173	0.720846	-0.218371	0.643326	1.67726	-1.68397	0.31419	-1.88366	-0.449584	0.0817004	0.932303	-0.903438	-0.764787	-0.846357	-2.24027	-0.0168085	-0.1487	-0.299663	-0.769223	-1.12384	-0.268379	-0.556641	-0.12429	-0.335902	0.425342	0.297396	0.142485	0.305401	-0.450932	1.8287	1.59185	1.74348	-0.613621	-0.684627	0.995155	1.54613	-0.595663	-0.647373	-1.18337	-1.2003	-0.661514	1.30236	2.0023
g2085	0	0	-0.833391	-0.814484	-0.786778	-0.665604	-0.700977	-0.336974	-0.794656	-0.777294	-0.772451	0.0787522	1.46381	2.96038	0.31164	0.459765	0.488015	-0.318739	0.374646	0.664338	0.362825	-0.0911955	0.0192288	-0.747	-0.605265	-0.336197	1.88411	1.84861	1.92109	-0.145733	-0.789878	-0.651318	-0.174034	-0.213825	0.738628	-0.471037	-1.23646	-1.31255	-0.668926	-0.739054	0.90922	1.60149	-0.609989	-0.492743	0.234742	-2.19522	-0.14895	-0.178976	0.895599
g0079	0	1	0.934055	1.01529	0.86473	0.0864251	0.926942	0.519876	0.305951	1.57906	1.22926	0.270251	-0.175201	-0.303283	-1.23211	-1.17444	-1.01494	-1.53031	-1.14047	-1.16109	1.57143	1.09927	1.42188	0.051548	0.364819	0.614869	-0.0309808	0.913288	0.4789	0.466004	-0.0418183	-0.606424	-0.525196	-0.38618	-0.308239	-1.71606	-1.71526	-1.65186	-0.651135	-0.647655	1.25537	1.32553	-0.611995	-0.670112	-0.0593036	0.499806	-0.371185	0.165439	0.306615
g0127	0	1	0.0116745	1.66304	1.73973	0.407762	0.793261	-0.134584	0.450837	1.50952	1.08576	-0.45132	-0.918361	-0.662672	-1.18327	-1.10906	-0.631054	-0.950397	-0.781609	-0.839248	0.840062	0.309093	0.428197	0.553856	0.745792	1.15091	-0.491763	0.90083	0.475106	1.01467	0.693934	0.178872	-0.365586	-0.271372	-0.554332	-1.89866	-1.90753	-1.80209	-0.65724	-0.584459	0.889395	1.62047	-0.582219	-0.685946	1.67649	1.48642	-0.170478	0.499509	-0.735382
g3967	0	0	0.727302	-0.695997	-1.13095	0.150282	0.206457	0.952442	-1.04948	-1.60277	-1.10315	1.13388	0.50635	1.62692	0.491073	0.832874	1.30807	-0.554448	-1.10898	-0.689875	-0.287857	-0.673488	-0.00263266	1.3892	0.823066	0.581151	-1.43088	-0.351623	-0.757536	0.468522	1.26347	2.23164	-0.604218	-1.4472	-1.0809	-0.506726	0.289025	0.0969928	0.732707	1.71378	-0.633149	-0.717244	-0.477103	-0.618991	-1.28483	-0.355999	-1.66861	0.570626	-0.65924
g5076	0	0	-0.153662	-0.881778	-0.733748	-0.510356	-0.443124	0.786953	-0.531976	-0.952146	-0.773509	1.10706	2.81197	1.75109	-0.505163	-0.25441	-0.20306	-0.423154	0.117394	-0.208374	2.16652	-2.01606	-0.208938	0.845258	-1.82662	0.349095	-1.00691	-0.0717354	-0.458366	0.456406	-0.203754	1.04547	-0.621824	-0.25815	0.492895	0.687994	0.521708	0.107005	-0.623013	-0.586336	0.825434	1.66222	-0.581225	-0.697081	1.72253	0.932625	0.893032	-0.238798	0.985545
g3024	0	0	0.484955	0.669455	0.754729	1.09651	-0.0467413	-0.466781	1.05031	2.0202	0.968635	0.13032	-1.37075	-0.856584	-1.45868	-1.36225	-1.04213	-0.26528	0.286167	-0.592083	0.00436456	0.543534	-0.585778	0.0817432	0.543534	0.00436456	1.51835	0.342718	1.09086	-0.415767	-0.585778	-1.47292	1.09086	1.51835	0.543534	-1.28651	-1.52507	-1.41039	-1.00979	1.31606	-0.956794	1.07254	-0.427191	0.00517322	-0.905697	1.68719	-0.0028981	-1.00614	-0.659781
g0579	0	0	-0.856194	-0.872692	-1.20273	-0.997067	0.00594759	0.61537	-1.27683	-0.110831	-1.13766	0.361485	0.537402	1.43476	-0.145876	-0.014679	-0.502217	0.733457	1.17445	2.2539	-0.969441	-0.665274	-0.448667	-0.166293	-0.599619	-0.68649	-0.217064	-0.735313	-0.338981	-0.597146	0.297994	0.537705	-0.462137	-0.338981	-0.68304	2.09331	1.87642	2.10303	0.453247	1.77142	-0.900014	-0.758269	-0.519036	-0.0473482	0.985896	0.885733	1.13623	0.0308666	0.0530059
g0007	1	0	-0.423546	-0.432575	-0.424072	-0.434489	-0.426695	-0.425179	-0.419607	-0.433851	-0.424264	-0.434224	-0.420817	-0.411996	-0.427856	-0.418831	-0.418036	1.93914	1.63287	2.80403	-0.468312	-0.498326	-0.498326	-0.356766	-0.335779	-0.479221	-0.498049	-0.486905	-0.495273	-0.498326	-0.485198	-0.465058	-0.308714	0.116322	-0.453737	1.17496	2.47127	2.56543	0.891822	1.61349	-0.601897	-0.574933	-0.778325	-0.550161	0.847655	0.962134	0.702564	1.11171	0.343558
g5555	0	0	0.694187	1.56151	1.4847	0.885017	0.896614	0.227001	0.318175	0.782107	1.13086	-0.295499	-0.974693	-0.94642	-0.896126	-0.953294	-0.231305	-1.10043	-1.26634	-1.31607	-1.02637	-0.35201	-0.320626	2.51147	1.38502	0.256435	-1.18241	-0.459194	-0.380511	0.43588	0.603818	1.00223	0.645417	-0.400018	-0.371111	0.220599	-1.12055	-1.44807	0.255874	0.200947	-1.95579	0.321278	0.957854	0.219838	0.789685	0.991943	0.727329	0.396461	0.0406627
g0092	0	1	0.542823	0.979263	1.04399	0.803372	0.321824	0.184035	0.678265	1.1983	2.0236	-0.736915	-0.638042	-0.927545	-1.00884	-0.579191	-0.357571	-1.55737	-0.649379	-1.32063	0.931275	0.651035	0.652948	0.859151	1.23915	-0.133272	0.444254	0.418205	0.189866	0.230097	-0.182172	0.826276	-0.16852	-0.309513	0.163308	-1.42227	-2.14493	-2.24489	-0.605189	-0.632665	0.919915	1.6012	-0.640915	-0.64235	-0.10468	-0.832857	-0.0102439	-1.06662	-1.39863
g6839	0	0	0.417547	-0.710564	0.0140924	-0.0499193	-0.174891	1.39292	-0.917831	-0.779846	-0.405754	-0.157634	-0.325984	-0.899073	-1.2455	-0.927922	-0.469539	1.75623	1.68067	1.803	-0.440848	-0.610604	-0.906816	-0.0645671	-0.271153	-0.25164	-0.442624	-0.531374	-0.449155	-0.610604	-0.0436991	0.322098	-0.801347	-0.744841	-0.291976	2.59418	1.86082	1.68414	-0.0047594	-1.62568	0.595724	-0.56111	1.25292	0.34291	-0.308331	-0.00825603	-0.152421	0.308737	2.0337
g0150	0	1	0.927337	1.16926	0.729883	1.45268	0.353296	0.18178	0.749988	0.903434	1.12277	0.301329	-0.576691	-0.483604	-0.953029	-1.07885	-0.426748	-1.41485	-1.32964	-1.62833	1.66833	0.561666	0.522842	0.869902	0.657056	0.695374	-0.0713672	1.04077	0.625407	0.228126	-0.0498861	0.00243875	-0.474901	-0.601758	-0.277233	-1.69787	-1.97929	-1.7196	-0.594907	-0.430662	1.10578	1.43912	-0.839038	-0.680298	-0.547522	-0.49966	-0.340533	-0.816475	0.467292
g4535	0	0	0.591392	0.498346	0.447116	1.13079	1.15964	-0.492866	0.19901	0.498346	-0.259472	0.545249	-2.0915	0.865951	0.321465	-0.0339166	0.923122	-1.14385	-1.18911	-1.96971	-0.669745	-0.759834	0.274368	-0.762337	0.603898	-0.185631	-0.72753	-0.051408	-0.271398	-0.759834	-0.631185	-0.759834	0.951854	-0.762337	3.1381	0.0956689	0.0907777	1.1864	-0.0940149	0.982277	-0.400074	-1.26345	-0.604699	1.37996	1.75717	1.33391	1.25798	0.745701	0.309808
g3426	0	0	0.0410431	0.31632	1.60149	0.725313	0.289591	0.675009	0.212973	1.58623	2.01078	-0.376307	-0.77795	-1.02887	-1.10505	-0.708725	-0.591214	-1.0778	-0.986091	-0.806742	-2.25452	-0.47851	-0.64954	0.143923	-0.225466	-0.408364	-0.53385	-0.528516	-0.556101	0.125066	0.567084	0.541765	-0.0230133	-0.0640283	-0.721264	1.30778	2.21709	1.54046	-0.305109	-0.413558	0.997867	-0.39118	1.39406	-1.28208	-1.15446	-0.665881	-0.589138	-0.165175	-0.221546
g6561	0	0	-0.0944645	0.945534	0.602654	1.92069	1.78139	0.418047	0.469977	0.716484	0.674376	-0.963002	-0.912943	-1.09486	-0.506522	-0.943483	0.141484	-0.8579	-1.20471	-1.09274	-0.923125	-0.454837	-0.808486	-0.925914	-0.291641	1.44475	-1.37178	0.525567	0.294895	0.792519	1.88827	-0.132137	-0.565074	0.937287	-0.181432	-1.68352	0.14485	1.3098	0.469611	0.0750056	1.41258	-0.192974	-1.65184	-0.112383	0.763542	1.09101	0.854485	0.155148	-0.324652
g0084	0	1	0.261531	0.627234	0.627234	0.871556	0.524552	0.72766	0.68091	1.48085	1.84406	-0.0386435	-1.09569	-1.23498	-1.14059	-0.587904	-0.0386435	-1.07396	-1.09569	-1.33947	0.184638	0.70151	1.43474	0.231864	0.660465	0.50438	0.125153	0.530469	0.50438	0.50438	0.125153	0.0408588	-0.0032617	0.231864	0.379855	-2.01316	-2.15375	-1.98953	-0.57392	-0.651664	1.14019	1.42278	-0.551856	-0.785532	1.75481	0.887671	0.379053	-1.04132	-1.44295
g0045	1	0	-0.470429	-0.461409	-0.398947	-0.411218	-0.455574	-0.432664	-0.459956	-0.259051	-0.446089	-0.41669	-0.469149	-0.471959	-0.42237	-0.444479	-0.471241	2.40508	2.13778	1.94836	-0.60936	-0.0534248	-0.621811	-0.546835	1.36455	-0.621811	-0.263212	-0.621811	-0.621811	-0.276757	-0.621811	-0.327949	-0.235438	-0.256006	-0.42249	0.276351	3.2193	1.24032	0.781885	1.69104	-0.608195	-0.614095	-0.624848	-0.625783	1.43601	1.00001	0.637459	0.85444	0.590969
g0100	0	1	1.16484	1.1287	0.977251	1.1287	0.656644	1.00999	0.508592	0.533321	1.24766	-0.580871	-0.998244	-0.895922	-1.04748	-0.927419	-0.265157	-1.14862	-1.26388	-1.22811	1.11953	0.4422	0.660987	0.790401	1.27143	0.602682	-0.181524	0.459133	0.0768945	1.05057	0.130144	-0.214611	0.236108	-0.758694	-0.100443	-1.69304	-2.02517	-1.8666	-0.759692	-0.640777	1.2443	1.33113	-0.557116	-0.617838	0.560178	1.26879	0.75664	0.281779	-1.5774
g1742	0	0	2.6625	1.0528	0.65594	0.233174	-0.773938	-0.425296	0.0682416	-0.2959	0.269719	1.65753	-0.510837	-0.470058	-0.0694206	-0.012158	-0.956715	-0.897864	-1.20442	-0.983304	-0.385188	-0.515612	0.316829	-0.519235	-0.504085	0.720122	-0.468844	-0.37926	-0.174402	-0.515612	-0.344019	-0.515612	-0.495357	0.051864	3.54943	-0.519235	1.0699	-0.371685	1.64348	-0.459543	-0.0482527	-1.35526	0.444908	-0.225334	-2.41864	-0.027492	-0.464479	1.05067	-0.0205068
g5578	0	0	0.958022	1.70195	0.790836	0.398005	2.17978	-0.39741	-0.259172	-0.510076	-0.739597	0.675325	-1.21355	-0.0703216	0.0483154	-1.1148	0.548248	-0.72717	-0.998097	-1.27029	1.66402	0.931133	0.996014	0.00965881	0.688183	0.112511	-0.488581	0.897863	0.48734	0.650891	-0.218501	-0.0966285	-0.101839	-0.795019	0.495054	-1.48662	-1.94592	-1.79956	-1.01115	0.49653	-1.10433	1.32461	0.744483	-0.450143	-1.17855	-0.453689	0.594115	0.433922	0.433922
g0016	1	0	-0.504111	-0.516272	-0.516272	0.552445	-0.348516	1.37982	-0.516272	-0.516272	-0.516272	-0.516272	-0.516272	-0.516272	-0.415666	-0.25586	-0.51057	3.34254	0.773201	0.116894	-0.187292	-0.476185	-0.39134	-0.339666	-0.36946	-0.396158	-0.388125	-0.471786	-0.400597	-0.432132	-0.43714	-0.433494	-0.417016	-0.364668	-0.415968	3.25103	1.81626	0.853739	1.04639	1.50747	-0.629654	-0.672059	-0.610044	-0.642108	0.62615	0.655162	1.19423	0.50833	-0.73971
g4044	0	0	1.05095	0.40959	-0.526195	0.0997562	0.121574	1.15272	-0.888413	-1.83115	-1.46491	0.811721	1.03836	0.942294	0.858631	1.16585	0.077455	-0.837048	-1.12326	-1.05792	-0.436411	-0.378421	-0.436496	-0.42741	-0.437213	-0.43341	-0.436969	-0.437213	-0.437213	-0.437213	-0.42723	-0.418403	-0.417214	-0.431417	-0.425533	1.56187	2.3241	2.5318	0.209768	-0.586957	0.0295881	0.389175	1.47224	-1.51382	-1.03061	-1.15937	-1.09817	0.548064	-1.341
g2458	0	0	0.397704	1.43151	1.86385	0.51697	0.334833	-0.0920864	0.926791	1.00212	1.39969	-0.588096	-0.689348	-0.812501	-0.955487	-1.12069	-0.580963	-1.00966	-0.851217	-1.17341	1.93331	-0.00193274	0.186748	0.536961	-0.655836	-0.850384	1.93331	0.173924	-0.390073	-0.569886	-0.68585	-0.461834	-0.147229	-0.924055	0.994953	1.25471	-1.75941	-0.56743	-0.637472	-0.0681076	0.580658	-1.58882	1.21675	0.496984	0.592732	0.917956	1.32831	1.7939	1.14085
g0065	1	0	-0.391155	-0.430922	-0.434132	-0.428464	-0.428998	-0.435777	-0.439107	-0.439914	-0.43254	-0.438378	-0.437197	-0.417269	-0.430396	-0.435266	-0.445868	2.5795	2.00248	1.88341	-0.433676	-0.437879	-0.437879	-0.437879	-0.437879	-0.437879	-0.436601	-0.437879	-0.437879	-0.437879	-0.437879	-0.437879	-0.379475	0.170289	-0.119806	0.198575	2.75171	2.62778	0.703446	1.7355	-0.608875	-0.628882	-0.6532	-0.547993	1.37571	1.43718	0.90927	0.278707	-0.606738
g2538	0	0	-0.432572	-0.433712	-0.434208	-0.434208	-0.434208	-0.429293	-0.429293	-0.434208	-0.434208	-0.434208	-0.434208	-0.434208	-0.434208	-0.434208	-0.433441	2.15431	1.95205	2.39403	1.69961	1.30056	1.07958	-0.857836	-0.876146	-1.44017	1.04032	1.54491	0.732286	-0.22261	-0.422156	0.223014	-0.092855	-0.664347	-0.175055	-0.79898	-1.29226	-0.77786	0.193411	0.764232	0.307152	-0.848639	1.11052	-1.52668	-0.280748	-1.01315	1.35943	-0.560494	2.24908
g0059	1	0	0.000814995	-0.399967	-0.399967	-0.399967	-0.363372	-0.399967	-0.388546	-0.399967	-0.399967	-0.399967	-0.399967	-0.33419	-0.399967	-0.399319	-0.398063	3.62163	0.941744	0.919012	-0.439779	-0.443069	-0.431306	-0.337796	-0.443069	-0.425749	-0.304669	-0.429016	-0.399149	-0.414348	-0.443069	-0.443069	-0.442002	-0.402024	-0.443069	2.94911	2.00844	1.28363	0.900296	1.58221	-0.821681	-0.384179	-0.482706	-0.793935	1.06277	0.6157	0.6361	0.346139	-0.598153
g5998	0	0	0.379802	0.867574	2.46226	0.181072	0.0550602	0.430185	0.289003	1.0254	1.52301	-0.770386	-0.399571	-0.883195	-0.813664	-0.473422	-0.736353	-1.27997	-1.07196	-0.784834	0.087669	0.263212	0.197955	-0.99735	-1.23152	1.06958	-0.92002	0.703267	0.454526	1.5489	0.789842	-0.791135	0.452242	1.12614	0.125301	-2.53526	-0.00260427	-0.340748	-0.84334	-0.934512	1.64494	0.720436	-0.198843	-0.388681	-0.0267831	1.02759	-0.148242	-1.58489	0.389375
g2425	0	0	0.191247	0.112822	0.0507075	-0.633023	-0.400675	-0.216203	-0.149667	-0.271936	0.230629	0.0848343	2.06846	-0.00892518	1.32954	1.41027	0.818609	-1.97239	-1.10811	-1.5362	-0.417878	-0.391532	-0.41573	-0.379181	-0.377652	-0.423257	-0.387145	-0.430011	-0.425734	-0.386153	-0.399447	-0.432192	-0.390285	-0.405811	-0.416916	0.944266	3.04555	2.08911	0.0591694	0.0870892	-0.347793	-1.34589	-0.190469	1.73789	0.443406	0.176075	0.724631	0.57728	-1.81302
g0090	0	1	1.14569	1.66895	0.989092	0.711668	0.448574	0.0802225	0.546593	0.648698	1.20947	-0.538541	-0.0859314	-0.594359	-0.533353	-0.533353	-0.371854	-1.68572	-1.60033	-1.50552	0.583962	1.08113	1.02109	0.27481	0.692062	0.420034	-0.30671	1.13383	0.420034	1.33699	0.179535	-0.233745	-0.132337	-0.954969	-0.247417	-1.59004	-1.87362	-1.80464	-0.505567	-0.563521	0.855877	1.63669	-0.746562	-0.676916	1.75619	0.468099	0.2487	-0.582521	-0.45063
g5592	0	0	-1.16182	-1.03735	0.568055	-0.828757	-0.733846	-0.29956	1.96156	0.41415	1.46501	-0.828757	1.57051	0.929111	-1.48757	-0.403179	-0.0576654	0.0634994	-0.492474	0.359075	-0.618053	-0.719031	2.52451	0.463384	-0.710106	1.18285	-0.682821	0.0998874	1.01443	-0.719031	-0.558511	-0.719031	-0.703349	0.68166	-0.709086	-0.721836	-0.642787	1.53691	1.2929	1.23279	-0.863933	-0.824524	-0.292208	-0.54502	0.83181	1.67343	0.623572	0.916429	0.421276
g0099	0	1	0.376648	1.30083	0.376648	0.947256	1.11058	0.0569055	1.11058	1.48444	1.11058	0.0569055	-0.885322	-0.588911	-1.19969	-1.19969	-0.773036	-1.16564	-1.11364	-1.00546	1.01932	0.388786	0.57808	0.526415	1.12003	0.795776	-0.0961594	0.974464	0.361121	0.940397	0.0432269	-0.274223	0.182212	-0.570252	-0.301003	-1.78201	-2.01007	-1.89611	-0.631762	-0.564958	0.847649	1.64631	-0.573013	-0.724227	-1.27842	-0.65563	-0.210351	-0.125546	1.06479
g3184	0	0	0.789578	1.43314	0.771927	1.25422	0.735376	-0.0315233	0.828406	1.35061	0.97054	-0.214717	-1.11617	-0.779382	-0.960881	-1.21833	-0.582753	-1.22417	-0.966364	-1.03951	-1.18923	0.382364	-0.641289	-0.77481	-1.00563	-0.946701	1.41026	-0.686101	0.15922	-0.234593	-0.991339	-0.0657136	0.760675	1.54957	0.313363	2.31935	0.305798	-0.665194	-1.40269	-1.08123	0.996285	0.632147	0.19833	0.657162	0.367331	-0.208882	-0.281953	0.565206	-1.90343
g3470	0	0	0.721475	1.28822	1.87899	0.617371	0.47621	0.382561	0.290795	0.685227	1.17001	-0.430244	-0.475562	-0.66526	-0.825459	-0.516462	-0.084721	-1.42988	-1.59198	-1.4913	-0.510128	-0.401069	-0.402346	-0.408693	-0.414775	-0.499969	-0.402346	-0.299974	-0.266862	-0.390392	-0.315906	-0.295024	-0.239775	-0.275249	-0.331119	0.298259	1.69879	3.45658	-0.0188225	-0.265531	-0.976678	-0.958491	1.65446	0.565063	1.37002	0.0625988	-0.79764	-0.790029	1.17758
g6669	0	0	0.131234	-0.372859	-0.0952088	-0.178565	-0.211322	-0.287128	-0.350878	-0.0766379	-0.343511	-0.269288	-0.0309718	3.95872	-0.372859	-0.372859	-0.369449	-0.0256745	-0.372859	-0.35989	0.923689	0.837553	1.45706	0.0783355	0.519674	0.351076	0.0817917	1.49666	0.484393	0.755892	-0.261338	-0.565071	-0.192063	-0.617812	-0.142826	-1.74014	-1.7877	-1.67916	-0.109963	0.924779	-1.40653	-0.646056	-0.0778642	1.31564	-0.395463	-1.19964	-1.14357	0.766373	1.22996
g2207	0	0	0.929178	1.32316	1.49388	0.659	0.329415	0.378178	0.469732	0.951675	1.40441	-0.0464799	-0.817036	-0.805018	-1.13633	-1.05432	-0.433064	-1.31345	-1.07955	-1.25338	-0.0222058	-0.535521	-0.138923	0.246749	0.0942155	-0.428177	-0.97687	-0.869927	-0.860776	0.381559	0.876399	2.78684	-1.37183	-1.21553	-0.0222058	0.13657	0.751104	1.16854	-1.44133	-0.357958	1.25105	-0.00310277	-0.45826	1.0096	-0.763208	-0.119358	-0.328624	0.0225631	1.7338
g0044	1	0	-0.351759	-0.454289	-0.454289	-0.454289	-0.454289	-0.454289	-0.454289	-0.454289	-0.454289	-0.454289	-0.454289	-0.397414	-0.37156	-0.396141	-0.453287	2.15947	2.09335	2.26024	-0.357009	-0.36162	-0.350289	-0.353717	-0.35758	-0.349695	-0.357956	-0.35476	-0.343429	-0.353505	-0.358462	-0.357136	-0.35486	-0.351897	-0.355245	0.0201106	3.38512	1.91193	1.08868	1.44329	-0.63607	-0.341695	-0.741192	-0.813011	1.51765	0.895179	0.668696	0.847993	0.56812
g0156	0	1	0.0722957	1.16202	1.71309	0.195519	0.150201	0.472667	0.713857	1.49558	1.62673	-0.413455	-0.939821	-1.21132	-0.968228	-1.07369	-0.873045	-0.681305	-1.00024	-0.440851	0.403283	0.577457	0.577457	0.797796	1.31312	0.527546	0.403283	0.63987	0.542237	0.797796	0.300661	-0.56577	0.312503	-0.449482	-0.398356	-1.85522	-2.05819	-1.866	-0.607523	-0.697788	0.907786	1.60833	-0.614851	-0.595955	1.24178	0.749544	0.277591	0.191104	0.598161
g3868	0	0	-1.51721	-0.202595	1.97105	-1.26801	0.09734	-0.72396	0.536691	0.553125	-1.49908	0.512156	0.398586	-0.607728	-0.105535	-0.398565	-0.339619	2.05403	0.687372	-0.148047	2.63155	0.406794	-0.648229	-0.409224	-0.599661	-0.607358	-0.365387	0.891518	0.457474	-0.848982	-0.939434	-0.710368	-0.615344	-0.899387	-0.176555	-0.387016	1.45567	1.36394	-0.600878	-0.591569	1.0998	1.46269	-0.712086	-0.657955	-0.466115	-0.4795	-0.767124	-1.03984	0.169284
g0027	1	0	-0.33826	-0.377913	-0.444546	-0.449214	-0.459966	-0.45484	-0.416352	-0.427354	-0.411555	-0.45617	-0.453226	-0.44423	-0.459966	-0.459966	-0.441508	1.94111	2.1476	2.40635	-0.417533	-0.394965	-0.41272	-0.418415	-0.418415	-0.411783	-0.418146	-0.417815	-0.388876	-0.408321	-0.418415	-0.418415	-0.401245	-0.416564	-0.418415	1.13262	2.98818	2.05924	1.00385	1.51576	-0.831394	-0.717626	-0.578866	-0.39173	0.0828411	0.284605	0.303481	0.303481	0.392733
g4654	0	0	-0.74482	-0.453902	-0.95484	-0.30125	-0.853183	-1.03598	-0.678279	-1.03598	-1.06015	-0.636397	0.470457	0.381542	1.50669	1.54774	1.91313	0.884796	0.109187	0.941248	0.575867	-0.484644	0.549508	-0.10516	-0.371482	-0.242421	-0.769724	-0.321754	-0.388794	-0.503971	-0.200974	-0.830685	-0.732609	-0.71868	-0.884291	0.588671	2.73048	2.11066	-0.603938	-0.61315	1.08427	1.47656	-0.689483	-0.654258	0.257151	0.00473781	0.133784	0.704962	-1.12294
g0022	1	0	-0.425131	-0.409782	-0.401969	-0.444628	-0.450567	-0.433008	-0.458259	-0.447456	-0.454556	-0.434497	-0.410371	-0.442184	-0.371108	-0.376661	-0.400423	2.85235	1.78765	1.72059	-0.444659	-0.447576	-0.447576	-0.406742	-0.394564	-0.443986	-0.332778	-0.447576	-0.444509	-0.447576	-0.447576	-0.447576	-0.446631	-0.37218	-0.395927	2.82595	1.87551	1.66597	1.09525	1.46475	-0.540441	-0.705381	-0.687009	-0.627162	0.631992	1.07602	0.602953	0.412775	0.136655
g0323	0	0	-0.227453	1.51662	1.42039	-1.05836	-1.21994	-1.35491	0.571175	0.589502	0.774366	-1.32015	0.289149	-0.561337	-0.113686	-0.114869	0.214183	1.88895	-0.262963	-1.03066	1.75154	0.745491	0.920671	-1.01048	-0.57183	-0.635888	1.4091	0.638799	1.12167	-0.682296	-0.975851	-1.53356	0.136706	1.0431	-0.0960442	-1.33363	-0.340705	-0.58679	1.31855	1.2609	-0.583551	-0.619511	-0.687048	-0.689341	-0.0973032	-0.446621	-0.56787	-0.56787	-0.571366
g5879	0	0	0.394846	1.0141	1.9609	0.353407	0.853796	0.439111	-0.0864049	1.31947	1.2006	-0.201704	-0.800635	-0.241582	-1.20949	-0.939894	-0.386921	-1.1932	-1.17552	-1.3009	1.05795	1.79134	-0.378709	0.542118	0.539449	-1.17508	0.558738	-0.579761	-0.430181	0.0822045	-0.3408	2.20656	-0.893652	-1.71593	-0.294775	0.270194	-0.437907	-0.801769	-0.661992	1.72302	-0.989266	0.614713	-0.363424	-0.323052	0.790243	0.112301	-0.481193	0.354574	0.953339
g0355	0	0	0.304027	0.879801	1.48452	0.326916	0.252816	0.41485	1.40244	1.44847	1.31724	-0.795866	-0.650235	-0.750881	-1.50026	-1.32467	-0.326643	-0.815621	-0.83345	-0.83345	1.07427	1.18221	-1.22471	0.851972	-0.498926	-0.703635	1.64755	-0.303521	-0.954591	0.1929	-1.06783	1.17048	-0.112303	-0.739552	1.68951	-0.46901	-1.06039	-0.674418	0.15609	-0.558502	1.86251	-0.525802	0.023683	-0.957982	0.198388	1.05307	-0.679301	0.965245	-0.210346
g4178	0	0	0.592556	0.616004	-0.662147	0.695073	1.75899	0.688684	0.182244	-0.834777	-0.339939	2.07808	-0.248947	-0.686924	-0.429372	-0.875437	-2.17141	0.287508	-0.571897	-0.0782854	-0.784101	0.578403	1.2065	-0.196109	0.753642	1.82501	-1.12745	0.970981	0.669696	0.385967	1.13133	-0.38992	-1.10636	-0.121018	-0.13282	-1.53992	-1.57744	-0.54639	-0.594709	-0.714093	1.3011	1.27798	-0.593337	-0.676942	0.800893	0.317179	0.424615	1.79421	0.767579
g1823	0	0	0.0655756	0.180093	-0.0347609	-0.718439	-0.818652	-0.805694	0.279162	-0.269479	-0.16452	-0.522553	-0.195808	-0.187313	-0.897077	-1.012	-0.810741	2.52312	1.75442	1.63467	-1.40547	-0.368737	0.157927	0.923461	0.817988	0.460796	-1.57424	0.12639	-0.323924	1.75806	1.78252	0.75804	0.434023	-0.986497	-0.894198	0.16705	-0.821014	-1.01218	-0.876252	-0.0268868	0.277316	1.80883	-0.893935	-0.289073	1.29571	0.965286	1.00254	0.616178	-0.48839
g0146	0	1	-0.025823	1.8614	1.45322	0.10456	0.745116	-0.221012	0.598313	1.28366	1.50733	-0.154601	-0.815173	-0.849872	-0.925397	-1.06895	-0.692187	-0.979473	-1.01898	-0.802127	0.659864	0.619787	0.787765	0.167008	0.210375	0.29284	0.911896	0.917252	0.600632	0.463749	-0.277948	-0.169997	0.148894	0.261999	0.544587	-1.7971	-2.22266	-2.11894	-0.641115	-0.741286	1.14176	1.41494	-0.735946	-0.438361	0.678692	-0.418926	1.449	-0.411504	-0.692495
g3728	0	0	-0.748656	-0.612194	0.116369	0.78792	0.745484	0.832341	-1.10419	-1.59838	-1.50141	-0.0640541	1.20589	0.29351	1.2435	1.40057	1.16053	-0.38495	-1.01978	-0.752497	-0.370285	-0.409482	-0.427215	-0.412318	-0.384261	-0.433868	-0.433441	-0.425636	-0.426717	-0.433868	-0.433868	-0.402346	-0.345144	-0.366427	-0.278592	3.29199	1.5978	1.09367	-0.122019	-0.729338	0.00588514	1.95141	-0.423326	-0.682607	0.0773533	-1.72348	-0.966001	-0.437372	1.199
g0130	0	1	0.148237	0.86817	0.912014	0.81866	0.00506723	-0.0333666	0.67401	1.19886	2.36444	-0.388561	-0.543521	-0.97543	-0.480383	-1.15662	0.157833	-1.20083	-1.16571	-1.20287	1.78704	1.01847	0.897162	0.282261	0.652992	0.501525	0.0247572	0.558647	0.0914152	0.571446	0.0330442	-0.502838	0.330938	-0.461968	-0.424053	-1.44706	-1.79935	-2.11442	-0.712647	-0.817714	1.06302	1.47747	-0.491442	-0.518687	0.42117	0.212634	0.964829	-0.502846	-0.563977
g5208	0	0	0.556904	1.36766	1.19749	0.354189	1.01351	-0.182719	1.55251	1.25502	0.874767	-0.546364	-0.867249	-0.862246	-0.903846	-0.859678	-0.61461	-1.03648	-1.19576	-1.10309	-0.756333	-0.265904	-0.684686	-0.707687	-0.75944	-0.305949	1.54243	-0.523197	-0.280771	-0.173164	-0.946513	-1.13711	1.7345	2.35052	1.02742	-0.37588	0.163562	0.0981962	0.720346	1.14313	-0.385637	-0.143996	0.361505	-1.69535	-0.380583	-1.724	0.727647	0.236491	1.17029
g0052	1	0	-0.406571	-0.462704	-0.462704	-0.43478	-0.462704	-0.406076	-0.45207	-0.462704	-0.459548	-0.462704	-0.452961	-0.369702	0.236249	-0.230476	-0.46213	0.788956	1.64642	3.31621	-0.451886	-0.393349	-0.38219	-0.401293	-0.401293	-0.457932	-0.417933	-0.337723	-0.383753	-0.38047	-0.391599	-0.432174	-0.320462	-0.3682	-0.432854	0.868111	3.22606	1.85894	0.247267	1.92003	-0.64636	-0.67338	-0.528549	-0.319005	0.806786	0.983634	1.27947	0.471656	-0.446218
g0070	1	0	-0.440205	-0.429425	-0.425474	-0.443194	-0.427578	-0.435339	-0.437519	-0.435465	-0.433368	-0.431878	-0.435484	-0.44081	-0.420743	-0.419461	-0.439315	2.42682	2.1371	1.93134	-0.482765	-0.487279	-0.437395	-0.487279	-0.487279	-0.45781	-0.485907	-0.361282	-0.474546	-0.487279	-0.432276	-0.487279	-0.485816	-0.397565	0.0142294	1.78969	2.29498	2.35286	1.5311	1.00456	-0.526754	-0.60685	-0.795839	-0.606217	1.35986	1.009	1.07702	0.964063	0.61969
g0047	1	0	-0.445272	-0.438184	-0.439373	-0.446062	-0.446062	-0.442338	-0.420538	-0.446062	-0.424081	-0.419183	-0.444332	-0.40275	-0.441115	-0.445586	-0.40465	2.37957	2.04273	2.08328	-0.376074	-0.377983	-0.377983	-0.35827	-0.377983	-0.377983	-0.377403	-0.377983	-0.377983	-0.377983	-0.377983	-0.310157	-0.377364	-0.369696	-0.342486	0.290568	3.36873	1.87602	1.21441	1.32366	-0.827189	-0.831123	-0.514493	-0.365266	1.30205	1.12003	0.94926	0.760211	-0.713538
g5008	0	0	-0.283077	-0.329735	-0.329735	-0.329735	-0.329735	3.85343	-0.329735	-0.329735	-0.329735	-0.329735	-0.329735	0.553055	-0.329735	-0.329735	0.492882	-0.329735	-0.329735	-0.329735	0.646584	0.430703	1.67422	0.0682927	0.469138	-0.193594	0.404394	1.47325	0.758822	0.845935	0.278029	-0.491446	0.0682927	-0.83699	-0.985551	-2.16022	-1.3715	-1.07835	-0.67127	-0.584583	0.992769	1.54699	-0.593562	-0.690345	-0.432284	0.200625	1.30372	2.22722	0.226301
g4786	0	0	0.885779	0.877831	0.928419	0.689078	0.598648	0.70523	0.136792	1.70294	1.25302	-0.0402568	-0.222357	-0.603141	-1.33937	-1.15904	-0.870685	-1.5971	-0.903825	-1.04195	-0.747625	-0.647911	-0.772832	-0.138779	-0.212345	-0.489062	-0.426808	-0.682987	-0.634724	-0.33068	0.159892	0.306878	-0.48728	-0.512722	-0.587721	1.7409	2.21433	2.24947	-0.105977	-0.614778	1.35462	0.795106	0.0347281	-1.4637	-0.0373599	-1.34596	-0.408404	0.0731734	0.754401
g5535	0	0	-1.44918	0.342948	2.2601	-0.542826	-0.479328	-0.319227	0.0889919	1.08689	1.86065	-0.751084	0.382681	-0.498674	-0.422045	-0.727481	-1.09651	-0.843089	0.234238	0.872953	0.73258	1.50041	1.22709	-0.4173	-0.074955	0.233998	0.537872	0.84987	0.66673	0.431714	-0.847641	-0.66709	0.379935	-0.270057	0.590304	-0.738049	-2.11547	-2.01994	1.2119	1.36624	-0.603577	-0.636963	-0.674699	-0.662902	0.603545	-0.978	0.788791	1.37302	-0.453412
g6408	0	0	0.819742	-0.170148	2.24571	0.571366	-0.392621	0.888391	-0.289982	1.312	0.410404	-0.776939	-1.61331	-0.720038	-0.476904	0.606341	-0.488866	-1.60446	-0.803568	0.482891	-0.963179	-0.554356	-0.653303	-0.137587	-0.0189164	-0.288983	-0.353761	-0.496353	-0.322986	-0.449459	-0.431323	0.482009	-0.415876	-0.0666784	-0.452407	-0.0666784	2.9727	2.21714	-0.531369	-0.631676	0.864513	1.63246	-0.575811	-0.758122	0.902219	1.43315	0.366307	-0.910409	-0.216046
g0057	1	0	-0.37807	-0.402246	-0.447841	-0.437587	-0.436789	-0.45862	-0.358742	-0.390762	-0.421967	-0.440226	-0.477977	-0.4501	-0.471802	-0.471615	-0.457716	2.24412	1.95264	2.30529	-0.347077	-0.342767	-0.379948	-0.365761	-0.357341	-0.382175	-0.352587	-0.364912	-0.370644	-0.358825	-0.385932	-0.376158	-0.368433	-0.36663	-0.365554	0.244215	3.39522	1.84531	0.883113	1.59959	-0.516965	-0.460168	-0.909357	-0.596217	0.430569	0.929033	1.0223	0.782315	-0.188847
g0096	0	1	0.699126	1.29618	0.800532	0.404938	0.333185	-0.26057	1.52123	1.11247	1.52123	0.221396	-0.336034	-0.936241	-1.12871	-1.07935	-1.00497	-0.825972	-1.36638	-0.972064	0.356072	0.653075	1.00181	0.865426	1.44913	0.194462	-0.0971092	0.79787	0.0436096	0.940926	-0.16909	0.156164	0.107828	-0.482291	-0.15202	-1.85558	-1.89024	-1.92005	-0.419468	-0.74546	1.15246	1.40315	-0.741919	-0.648764	0.977761	0.308982	0.169057	-1.43369	-0.905242
g0024	1	0	-0.533026	-0.448611	-0.515091	-0.455828	-0.482276	-0.507122	-0.398859	-0.22123	-0.465933	-0.413097	-0.455828	-0.459348	-0.116309	-0.445842	-0.535725	2.43762	1.88626	2.13025	-0.412076	-0.407951	-0.361597	-0.429903	-0.417238	-0.377077	-0.429736	-0.370412	-0.381206	-0.429903	-0.366704	-0.408487	-0.429725	-0.362472	-0.39897	1.09905	3.29857	1.58584	1.32425	1.25245	-0.591873	-0.564976	-0.699181	-0.72067	0.821118	0.973626	0.916531	0.290347	-0.976645
g1533	0	0	0.934387	1.51743	0.0635034	0.934387	1.03747	0.200103	1.03747	1.21104	1.03747	-0.0358329	-0.951943	-0.675924	-0.976922	-1.14108	-0.675924	-1.24629	-1.08157	-1.18777	-0.32567	-0.624246	-0.384026	0.206413	0.15361	-0.302537	-0.551427	-0.662808	-0.755842	-0.10564	-0.1883	0.180558	-0.729251	-1.15422	-0.696543	2.36817	1.30165	2.27012	1.23432	0.637739	-1.03627	-0.768862	-0.870872	0.803942	-0.75842	-1.93667	-0.41337	0.492829	0.30924
g4815	0	0	0.346626	1.28556	1.305	0.130885	0.368822	-0.268408	1.23816	1.29893	1.42144	0.616562	-0.892035	-0.784479	-0.929608	-1.25579	-1.14788	-0.877887	-1.01535	-0.840546	-0.752486	1.25621	1.41625	-0.754563	-0.247144	0.103546	1.09088	1.20166	0.964539	0.791896	-0.150595	-1.07592	0.324317	0.342278	-0.0599504	-1.4139	-1.5079	-1.52912	-0.142817	-1.20558	1.65479	-0.635993	0.570426	-0.240827	0.283158	-0.80153	1.08902	2.6548	0.633548
g5014	0	0	-0.480094	-0.494344	-0.494344	-0.372029	-0.494344	-0.494344	-0.494344	-0.494344	-0.494344	-0.494344	-0.484137	1.07975	-0.494344	-0.494344	-0.491178	1.26517	2.97147	1.45449	2.69697	-0.357685	-0.561808	-0.840431	0.0607836	0.477693	0.779012	-0.3835	0.0353729	-0.613727	1.92986	-0.419219	-0.374173	0.329791	0.0962143	-1.42462	-0.745459	-0.685079	1.15459	1.40119	-0.606373	-0.860374	-0.581157	-0.507869	-0.12325	0.268796	-0.110319	0.118911	-0.28755
g4967	0	0	-0.37198	-0.89299	-0.777716	-0.121198	-0.768639	-0.0302844	0.309223	0.166108	-0.107098	-0.500851	0.0699568	3.0604	-0.119224	-0.410118	0.0342947	-0.760639	1.95	-0.729246	-0.401344	0.703114	0.446589	-0.930605	-1.0579	-0.664559	2.08852	0.316411	1.37041	-1.15149	-1.30793	-0.55363	-0.570242	-0.62867	0.162196	0.0585253	0.340392	1.7802	1.08788	1.47356	-0.585201	-0.635224	-0.670027	-0.67099	0.413654	0.048681	-1.23557	1.65032	-0.252977
g0879	0	0	-0.953565	-1.55561	-1.14201	-0.21969	0.279557	2.08801	1.74698	0.956802	-0.0573035	-0.862872	-0.417027	-0.859309	-0.765204	-0.405758	0.0663606	0.77323	0.762108	0.565299	-0.511098	-0.540587	-0.401892	-0.485863	-0.422069	-0.417985	-0.463419	-0.474995	-0.404584	-0.522706	-0.503925	-0.530838	-0.430441	0.245798	-0.351288	1.27783	2.25816	2.6799	-1.10259	-1.14132	1.01975	1.19973	0.0446955	-0.0202655	0.319901	0.622613	-2.03317	-1.39176	1.73727
g0147	0	1	0.556765	1.45513	1.96886	0.399487	0.390895	0.269413	0.556765	0.93214	1.21693	-0.196099	-0.634794	-0.780787	-0.867452	-0.92238	-0.63285	-1.274	-1.24657	-1.19146	0.325988	0.647602	0.919086	0.247669	0.16954	0.325988	0.921306	0.580274	0.583813	0.347782	-0.359019	-0.173156	0.334456	0.619347	0.672383	-1.9582	-2.15022	-2.05464	-0.688838	-0.664376	1.12855	1.43943	-0.589123	-0.62565	0.118939	0.737449	2.39466	-0.446298	0.543474
g0041	1	0	-0.353959	-0.456225	-0.446577	-0.442095	-0.455212	-0.43069	-0.429306	-0.421269	-0.446835	-0.453417	-0.419432	-0.420708	-0.416681	-0.352736	-0.420708	2.83662	1.69439	1.83484	-0.429084	-0.462249	-0.445505	-0.391454	-0.409584	-0.410675	-0.449159	-0.445768	-0.441496	-0.446838	-0.434594	-0.440979	-0.404229	-0.376721	-0.385749	2.70585	1.49353	2.1747	1.35453	1.21261	-0.740534	-0.755405	-0.567663	-0.50354	0.64867	0.545104	0.905676	0.480641	-0.169611
g0061	1	0	-0.391585	-0.43737	-0.43737	-0.418411	-0.422383	-0.400974	-0.43737	-0.436074	-0.423883	-0.43737	-0.420366	-0.42021	-0.419192	-0.393881	-0.399903	1.37586	2.03907	2.88141	-0.236112	0.188225	-0.437366	-0.64068	-0.654321	-0.61741	0.109192	-0.495162	-0.290021	-0.611453	-0.423066	-0.654321	-0.482453	-0.474806	-0.395072	1.46329	2.87423	1.77731	0.73374	1.71612	-0.625504	-0.710813	-0.550392	-0.563146	1.99651	0.662541	0.378123	0.860925	0.493507
g0102	0	1	0.050231	0.516603	1.23794	0.606308	0.243501	0.474629	0.393708	1.82877	1.99489	-0.532032	-0.620259	-0.949752	-1.45833	-1.16905	-0.514683	-1.11888	-0.451563	-0.532032	1.25049	0.644286	0.876541	0.233853	1.04372	-0.247788	-0.0320738	0.766157	0.000626227	1.13807	0.407867	0.407867	-0.17746	-0.665867	-0.11959	-1.52103	-1.94772	-2.05795	-0.621928	-0.674892	0.9486	1.58065	-0.61804	-0.614386	1.30537	1.4301	1.20762	0.360894	0.102065
g2725	0	0	0.2081	-0.616411	-0.348648	0.121464	0.591522	-0.00586416	1.32053	1.38391	0.810242	1.59865	-0.00586416	0.226628	-1.52196	-1.61271	-1.53573	0.523982	0.127614	-1.26546	0.874646	0.647298	0.801769	0.32645	0.810199	0.623724	-0.173928	0.866696	0.423402	1.0015	0.668299	-0.16614	-0.0238054	-0.283948	-0.62337	-1.95997	-1.94627	-1.86655	-0.0442058	-0.956985	1.23861	-1.31209	0.184453	0.890212	-0.521442	-0.24686	-0.460125	0.197513	-0.214319
g2253	0	0	0.156515	0.759615	2.17759	-0.0260269	-0.170264	-0.501005	1.29504	1.24177	0.681685	-0.146841	0.505571	-1.2708	-0.909632	-6.11505e-06	-1.74639	-1.22404	-0.204122	-0.61867	-0.196985	0.833435	-0.0544564	-0.959686	0.105322	-0.667217	1.67136	-0.3308	1.13588	-0.238039	-1.0439	0.248527	0.501215	-0.47702	1.5423	1.17174	-1.63568	-1.60599	1.4485	1.1081	-0.776585	-0.692137	-0.551042	-0.536832	-1.41042	0.928951	0.286422	-0.123419	0.0199648
g0019	1	0	-0.399483	-0.397601	-0.394059	-0.401063	-0.401063	-0.401063	-0.401063	-0.401063	-0.401063	-0.401063	-0.400061	-0.401063	-0.389207	-0.398979	-0.400322	3.2576	0.998453	1.73217	-0.362959	-0.347284	-0.351148	-0.349265	-0.349045	-0.349403	-0.363345	-0.349365	-0.347818	-0.340149	-0.365021	-0.353163	-0.355049	-0.346536	-0.338486	0.0216611	3.45575	1.79063	0.872098	1.62797	-0.578337	-0.764603	-0.59591	-0.561216	1.53059	1.13674	0.954634	0.521733	-0.494714
g1391	0	0	1.07002	1.51706	1.6055	0.57866	0.395028	0.0946153	0.685794	0.650769	1.22174	-0.0506618	-0.78886	-0.964698	-0.904711	-0.753923	-0.542318	-1.22653	-1.26905	-1.31844	0.148072	-0.127613	-0.723284	-0.504543	-0.439442	-0.837645	0.92876	-0.0699792	0.072768	-0.688509	-0.394824	-0.0248266	-0.661179	-0.670867	-0.876152	-0.0330378	2.68965	2.21265	-0.817631	-1.32983	1.10411	1.13116	0.130151	-0.217955	0.442548	0.386461	0.296529	0.140219	-1.04287
g5393	0	0	-0.388397	-0.38561	-0.388708	-0.445059	-0.445582	-0.442692	-0.432277	-0.442478	-0.43163	-0.429985	-0.447296	-0.44486	-0.453332	-0.452318	-0.448936	2.26161	1.805	2.41255	0.448308	1.04258	0.39706	-1.03122	-0.747773	-0.123047	1.53177	0.300461	1.04258	-0.328031	-0.985357	-1.08736	0.484446	0.956687	1.60803	-0.818214	-1.57623	-1.11469	-1.30284	-0.484121	0.180724	1.16466	-0.66849	1.11007	-0.35311	0.945567	2.02683	-0.0152895	-0.166499
g0048	1	0	-0.460715	-0.460414	-0.460073	-0.426689	-0.430775	-0.420751	-0.438224	-0.438844	-0.441033	-0.443203	-0.441563	-0.430011	-0.406239	-0.380114	-0.41254	2.46717	1.98988	2.03414	-0.408661	-0.411553	-0.411553	-0.411553	-0.411553	-0.411553	-0.33786	-0.411553	-0.411553	-0.411553	-0.384582	-0.342893	-0.410616	-0.351709	-0.310221	0.722973	3.29976	1.81623	0.906229	1.60695	-0.645109	-0.521573	-0.643691	-0.702802	1.02852	1.16903	0.939371	0.656822	-0.122324
g0021	1	0	-0.44025	-0.403757	-0.378326	-0.465111	-0.462015	-0.44189	-0.472364	-0.470354	-0.474881	-0.453968	-0.444923	-0.460242	-0.228257	-0.36897	-0.415465	2.78708	1.83712	1.75657	-0.623097	0.152934	-0.466431	-0.171407	-0.631612	-0.562558	0.163477	-0.535501	-0.295511	-0.368402	-0.447047	-0.631612	-0.40466	-0.387771	-0.631612	3.11705	0.942222	1.78154	0.852673	1.62885	-0.537933	-0.588333	-0.496095	-0.859166	1.02968	0.759249	0.963994	0.586958	-0.415457
g0015	1	0	-0.354965	-0.365755	-0.443436	-0.449582	-0.455857	-0.423167	-0.426488	-0.442879	-0.413066	-0.456473	-0.453814	-0.451092	-0.463318	-0.455182	-0.440517	1.94885	2.13593	2.41081	-0.3867	-0.45734	-0.368133	-0.452525	-0.45734	-0.432757	-0.383401	-0.433855	-0.434591	-0.435174	-0.44208	-0.445609	-0.444735	-0.438548	-0.43339	2.30478	2.47786	1.66354	0.404349	1.85589	-0.544751	-0.307447	-0.773375	-0.634663	0.61857	0.972658	0.472753	0.998827	0.21006
g4645	0	0	0.218865	1.3314	0.605989	0.783651	0.733606	0.262241	0.663585	1.47985	1.86486	-0.497211	-0.906251	-1.04154	-0.818763	-0.888578	-0.517725	-1.2197	-0.981228	-1.07305	-0.45777	-0.459014	-0.53585	-0.357197	-0.376804	-0.585266	-0.301322	-0.357707	-0.293666	-0.528456	-0.444543	-0.348099	-0.295567	-0.455643	-0.452707	1.25666	2.15474	2.83821	-0.888553	0.727294	-1.02679	-0.0490936	-0.345682	1.58282	-0.751204	-0.817016	-0.98021	-0.385457	0.00101546
g3544	0	0	-0.405069	0.160114	1.58632	0.180532	-1.55592	-0.457811	1.04552	1.1599	2.21391	-1.10646	-0.310723	-0.564447	-1.11824	0.812858	-0.249532	-0.608228	-0.421135	-0.361608	0.929788	0.748777	0.848051	0.48029	0.875807	0.551848	0.0436071	0.688494	0.402945	0.907829	-0.0352463	0.0513614	0.00873991	-0.451213	-0.0829914	-1.96373	-2.03981	-1.96455	0.646807	1.20653	0.429413	-1.65045	-0.222202	-0.410103	1.84148	1.55318	0.463252	0.819284	0.771357
g0114	0	1	0.374855	0.823475	1.47761	0.507118	0.493214	0.173189	0.582998	1.78653	1.60096	-0.548201	-0.383524	-0.911421	-1.15308	-1.19432	-0.997628	-0.995702	-0.900569	-0.735506	1.83027	1.09911	1.34734	0.346434	0.507512	0.0903466	-0.194498	0.6276	0.223091	0.401739	-0.0492195	0.184845	-0.229943	-0.940293	-0.173563	-1.57987	-1.79642	-1.69448	-0.619378	-0.645667	1.02699	1.52261	-0.615801	-0.668751	0.189826	0.1074	-0.629899	0.335889	-0.785435
g4704	0	0	-0.620204	-1.04819	-1.06804	-0.300863	-0.202439	0.221412	-0.990905	-1.07124	-0.997752	-0.15417	0.779564	-0.44665	1.88923	1.84466	1.75165	0.0575717	-0.0791179	0.435478	-0.947684	0.259426	-0.137135	-0.0256145	0.327653	-0.436699	0.596137	-0.94457	-0.502521	-0.677812	-0.979416	-1.02103	-0.499183	-0.184132	-0.447199	2.54306	1.34804	1.72868	0.493241	1.49111	-1.28598	-0.554562	-0.601851	0.458034	-0.607076	-0.93159	-0.726762	0.361858	1.08797
g0067	1	0	-0.431643	-0.442391	-0.429888	-0.436729	-0.439499	-0.431183	-0.440011	-0.43875	-0.432577	-0.437104	-0.435967	-0.446599	-0.414735	-0.402024	-0.437935	2.33888	2.26435	1.89381	-0.330888	-0.430867	-0.430867	-0.430867	-0.430867	-0.430867	-0.429806	-0.385225	-0.430867	-0.430867	-0.430867	-0.430867	-0.429735	-0.430867	-0.430867	2.80885	2.13642	1.36993	1.16335	1.40339	-0.72721	-0.72721	-0.576264	-0.536058	0.922402	1.34562	0.80197	0.548444	0.105915
g6726	0	0	0.349205	0.9677	1.93743	0.204692	0.0701573	-0.755625	0.733784	1.67848	0.809706	-0.317877	-0.708035	0.174602	-0.752176	-0.0834991	-0.0219063	-1.71221	-1.05562	-1.51881	0.384667	0.000533229	-0.628926	-0.0449014	-0.668727	-0.668727	0.0186862	-0.668727	-0.562131	-0.0993342	-0.546508	-0.668727	0.355246	-0.25533	-0.668727	0.00387171	3.42508	1.29268	1.59963	-0.411011	-0.648734	-0.864935	0.887252	-0.562201	-0.485699	-1.11467	-1.11467	-1.6049	2.07898
g0143	0	1	0.150359	1.34961	1.79245	0.418601	0.581578	-0.265435	0.767215	1.37153	1.18922	-0.0958826	-0.544282	-0.521514	-1.04232	-0.891778	-0.534533	-1.40048	-0.978158	-1.34618	0.978894	0.269832	0.57894	0.776839	0.798942	1.16453	-0.404162	0.922149	0.198737	0.654494	0.397857	0.293811	-0.212355	-0.461945	-0.212355	-1.84832	-1.9688	-1.92708	-0.692998	-0.729997	1.11664	1.43856	-0.444509	-0.687698	0.440423	1.31552	0.574488	-0.0167911	-0.0994551
g0108	0	1	0.943438	1.16241	1.67408	0.512378	-0.0174965	0.0760528	0.586228	0.634794	1.94702	-0.394182	-0.34258	-1.08627	-0.863117	-0.692	-0.666357	-1.16174	-1.10322	-1.20943	1.03318	0.209743	0.600133	0.12122	0.389155	0.475198	-0.084334	0.629685	0.0553835	1.10802	0.786585	0.504744	0.368591	-0.253673	0.153122	-1.93368	-2.07107	-2.09199	-0.514733	-0.764281	0.960854	1.56509	-0.603803	-0.643124	-0.15375	-0.808059	1.74036	-0.422606	0.951266
g2075	0	0	0.895011	0.0559909	-0.913359	1.18688	0.941618	-0.651013	1.78559	0.0198235	-0.826683	-0.270886	0.304523	-1.49235	0.540718	0.680959	-1.26997	-1.80373	0.86728	-0.0504024	-0.686747	-0.719801	-0.1876	3.24237	0.759069	0.0966971	-0.707949	-0.0791731	-0.346526	-0.719801	-0.121993	1.35258	-0.714668	-0.362302	-0.716546	0.667712	-0.380999	-0.374321	1.35575	1.19827	-0.395421	-0.634712	-0.815474	-0.708421	-0.0699658	0.964095	-0.166645	-0.0725198	0.674535
g0017	1	0	-0.427689	-0.430236	-0.430236	-0.430236	-0.430236	-0.430236	-0.430236	-0.430236	-0.430236	-0.430236	-0.430236	-0.430236	-0.430236	-0.430236	-0.429042	2.2496	1.6847	2.51551	-0.318089	-0.321747	-0.321747	-0.321747	-0.321747	-0.321747	-0.320635	-0.321747	-0.321747	-0.321747	-0.321747	-0.321747	-0.320561	-0.321747	-0.321747	-0.0634211	3.76884	1.11484	0.740736	1.71456	-0.632036	-0.659348	-0.577787	-0.586126	0.919712	1.38453	1.12944	0.686072	-0.327415
g1883	0	0	-0.486213	-0.812566	-0.901119	-0.00641274	0.173971	-0.252857	-0.574607	-0.784866	-0.922982	-0.333125	-0.840819	-0.395152	0.255946	0.149933	0.205952	0.796451	2.85462	1.87384	-0.314841	-0.375393	-0.378114	-0.424409	-0.465743	-0.446617	-0.388761	-0.406053	-0.421239	-0.465743	-0.437278	-0.465743	-0.465368	-0.436467	-0.465743	1.56408	2.81093	1.9825	-0.784443	-0.943064	1.36112	1.05067	0.048116	-0.7324	-0.318687	-0.50722	-0.497583	-0.361846	-0.172787
g2717	0	0	-0.919111	-0.0944345	-0.932199	-0.168009	1.10743	-0.696293	-0.496127	0.233998	-0.192127	1.42627	-0.819534	-1.15153	0.0656283	-0.923439	-1.01914	1.90003	1.14572	1.53286	1.27364	-0.179221	0.0661289	-0.23298	-1.02207	0.744776	-0.0242991	0.0148334	0.30352	-0.87257	-0.196835	1.01429	-0.681775	0.705844	2.23604	0.239786	-1.72971	-1.6594	-0.615579	1.35236	-0.910072	0.514764	0.734989	-1.07646	1.85076	0.940258	0.917592	0.404188	0.129142
g3220	0	0	-0.350765	0.0857178	-1.2379	0.302238	0.45288	-0.288743	2.06019	1.00473	0.0503784	0.73109	-0.121624	0.225068	-1.55038	-1.77203	-1.33379	0.0573451	0.421843	1.26375	-0.460027	-0.375319	-0.462735	-0.523754	-0.53354	-0.524205	-0.498723	-0.481998	-0.451912	-0.507571	-0.508291	-0.498304	-0.171953	-0.008783	0.152448	3.26611	1.49351	1.09505	1.45903	1.07892	-0.379566	-0.637048	-0.75536	-0.76597	1.02558	-0.657695	0.135198	-1.29253	-0.322982
g0889	0	0	0.275229	0.78593	1.077	0.225495	-0.362245	-0.452569	1.15299	0.812427	2.29109	-0.680525	0.562932	-0.166778	-0.435552	-0.322835	-0.48317	-1.63943	-1.23776	-1.40222	3.65475	-0.416353	-0.419581	0.169132	-0.406081	0.0986977	-0.374679	-0.419581	-0.419581	-0.416353	-0.419581	-0.416353	-0.398304	-0.419581	1.13819	0.304424	-0.419581	-0.419581	0.998926	1.53649	-0.521866	-0.627821	-0.778647	-0.607082	-0.418496	-1.05286	-0.58587	-1.4402	-0.0146485
g5077	0	0	0.277622	0.238272	0.7565	0.277622	0.469931	-0.377867	1.35136	2.45419	1.35574	-0.138422	-0.651931	-0.528671	-0.839138	-1.41035	-0.666869	-0.805784	-0.654983	-1.10724	-0.462007	0.0517684	1.3485	0.0655625	-0.630929	1.34533	0.93932	1.03618	1.45763	-0.119554	0.408511	-2.07939	-0.0299297	0.43267	-0.967323	-1.45858	-0.565616	-0.772147	0.935668	1.5412	-0.659668	-0.353889	-0.974762	-0.488546	0.932184	1.27442	1.01941	0.984747	0.821347
g0094	0	1	0.863718	0.349374	0.608668	0.756367	0.644017	1.26302	0.531353	1.01779	1.81985	-0.107059	-0.805788	-1.10081	-0.634183	-0.461781	-0.66205	-1.53707	-1.3748	-1.17063	1.39621	0.909959	1.05271	-0.12962	-0.0283536	-0.167053	0.439315	0.789681	0.502849	0.230182	-0.0283536	0.294929	0.175556	0.0154461	0.439315	-1.89189	-2.16139	-1.8395	-0.576033	-0.603568	0.84016	1.65363	-0.656551	-0.657635	-0.699865	-0.797515	-0.810161	-0.277675	0.669014
g3455	0	0	0.503059	0.567129	-0.253205	1.16725	-0.206663	1.69704	0.485255	-0.146879	0.259729	1.33848	-0.309175	-0.199831	0.561088	-0.346251	0.178239	-1.7586	-1.84356	-1.69311	0.331932	0.439433	0.82321	0.691143	1.0857	0.5678	-0.238282	0.730902	0.224377	1.17508	0.407785	0.60553	-0.192454	-0.733358	-0.21866	-1.76003	-2.00582	-1.93428	-0.179128	0.470228	-0.314676	1.59691	-1.4424	-0.130928	0.736938	-0.834864	0.351056	0.209038	-1.00154
g4796	0	0	1.8505	1.68724	-1.5632	0.636382	-0.132252	0.164241	0.603656	-0.882534	0.252116	-0.405094	0.799385	-0.871616	0.770012	0.311821	-0.145691	-0.132252	-1.53276	-1.40995	0.45323	1.27403	-1.80387	0.646094	0.166817	-1.26211	1.92388	-1.2443	0.83173	-0.487317	-1.04641	-0.0168619	1.06208	0.324533	-1.11612	0.346594	0.022078	-0.0740819	-0.676767	-0.649453	0.944958	1.58115	-0.539358	-0.660532	0.141165	-0.547536	1.01268	1.02409	-1.02015
g1307	0	0	0.696295	-0.821984	-0.398364	0.0344227	-1.01045	-0.687036	1.89208	-0.371021	-0.168678	0.252855	0.752626	0.383346	-0.0376505	-0.973275	-0.662538	2.6515	-0.577125	-0.955003	0.617823	0.592593	0.65728	0.490324	1.04064	1.04064	-0.00687053	1.18368	0.258529	0.869129	0.357937	-0.465967	-0.208741	-0.327953	-0.505466	-1.73739	-1.93084	-1.92535	0.954757	1.07918	-0.224752	0.472733	-1.293	-0.988917	0.0787231	0.344034	0.156528	1.01833	-0.0197794
g0112	0	1	0.976751	0.976751	0.976751	0.976751	-0.0485865	0.976751	0.976751	0.976751	0.976751	-0.0485865	-0.717343	-0.717343	-0.428752	-0.717343	-0.428752	-1.70773	-1.63483	-1.36474	0.622711	0.474797	0.788996	1.11799	1.51138	0.844624	-0.243392	0.204716	-0.276031	0.533065	-0.194844	0.123705	0.241518	-0.357591	0.19954	-1.38821	-2.19174	-2.01124	-0.609904	-0.772752	0.974137	1.55377	-0.649876	-0.495372	-0.27861	-0.301013	-0.460638	-0.630634	-0.489599
g0943	0	0	1.17447	0.653073	-0.367979	1.42067	1.21893	-0.944865	1.82314	1.23893	-0.0719049	-0.0979047	-0.610692	-1.08292	-0.688287	-0.625108	-0.00184895	-1.44077	-0.681741	-0.915187	-0.00605542	-0.150922	-0.265436	0.962168	0.916558	0.155141	-1.16916	-0.532687	-1.37069	1.01312	1.18337	0.813179	-0.690664	-1.6646	-1.73997	0.804109	0.699417	1.04312	-0.626414	-0.658959	1.06325	1.49381	-0.598327	-0.67336	-0.657713	-0.594123	-1.02588	-0.524133	-1.25807
g0078	0	1	0.605861	1.24567	0.816081	0.512359	0.568135	-0.257254	0.656926	1.82133	1.52178	0.218191	-1.09317	-0.674549	-1.1297	-1.18479	-0.857172	-1.0391	-0.795815	-0.934779	1.88961	0.984827	0.876016	0.0608416	0.457529	0.222354	0.477509	0.690747	0.554769	0.197596	-0.546529	-0.70163	0.0213788	-0.279876	0.370841	-1.51156	-1.87446	-1.88996	-0.650982	-0.64168	0.899937	1.61468	-0.631087	-0.590867	0.480593	1.03477	0.411062	-0.00628271	0.943436
g5874	0	0	-0.304111	-0.916273	-1.18407	-0.819716	-1.75641	-0.834307	-0.0969481	-0.958811	0.14927	0.0347518	1.89584	-0.295951	1.12556	0.774106	0.782235	0.450889	1.68007	0.273879	-0.607976	-0.759021	0.0439819	-0.0858082	0.0821265	0.1888	0.0685962	-0.00249629	-0.128073	-0.42595	0.127048	-0.0309731	-0.621811	-0.410921	-0.51557	-0.232815	-0.51557	3.82643	-0.207565	-0.77283	1.50723	0.954289	-0.941011	-0.540117	0.202333	0.410804	-0.0254869	1.1857	-0.780185
g0121	0	1	0.136899	1.52629	1.07676	0.584195	1.20769	0.495759	0.533643	1.21688	1.38286	-0.405022	-0.974874	-0.902876	-1.12938	-1.03362	-0.929705	-1.0603	-0.959162	-0.766032	1.60219	1.07395	1.0431	0.280562	0.753976	-0.0231272	-0.326384	0.910859	-0.0177542	1.00917	0.0164136	-0.0426194	-0.0231272	-0.839543	-0.322762	-1.41038	-1.83049	-1.85403	-0.608918	-0.613396	0.963577	1.56807	-0.719692	-0.589644	-0.866843	-1.10089	-0.983208	-0.767789	0.956073
g6045	0	0	-0.286799	0.299315	0.734958	-0.195478	0.496405	-0.350143	0.809202	2.38477	1.31822	-0.388428	-1.05791	-0.540922	-1.59216	-1.72568	-0.427623	0.560823	0.317918	-0.356469	-0.730545	-0.824204	1.16785	-0.474784	-0.618617	1.67976	-1.19131	0.923735	1.53908	-0.0931356	1.35427	-1.18569	-0.946167	-0.00249979	0.0189852	-1.24593	-0.163766	0.79296	0.861603	1.36822	0.201177	-0.66481	-1.2975	-0.468683	1.14493	0.922894	1.15231	0.522466	-0.869161
g0006	1	0	-0.409321	-0.411064	-0.411064	-0.411064	-0.393925	-0.411064	-0.403339	-0.411064	-0.411064	-0.411064	-0.411064	-0.387305	-0.411064	-0.411064	-0.410247	3.19874	1.5652	1.35083	-0.426861	-0.400213	-0.410178	-0.420448	-0.427737	-0.42626	-0.42747	-0.424283	-0.417364	-0.427737	-0.427737	-0.416321	-0.427453	-0.427737	-0.404953	1.3843	2.83906	2.08939	1.29615	1.27428	-0.552208	-0.567059	-0.633935	-0.817223	0.650623	0.20975	0.114186	2.20789	-0.0699357
g0056	1	0	-0.372464	-0.414226	-0.466447	-0.479649	-0.442562	-0.449848	-0.407291	-0.415323	-0.425984	-0.442134	-0.431798	-0.395956	-0.407496	-0.408336	-0.496831	2.55807	2.12753	1.77074	-0.424502	-0.413595	-0.415309	-0.425215	-0.41226	-0.418798	-0.424998	-0.425215	-0.411601	-0.411564	-0.425215	-0.425215	-0.424984	-0.420874	-0.407532	1.37565	2.90945	2.00177	1.1655	1.38865	-0.580508	-0.698568	-0.443449	-0.831631	1.59876	0.794857	0.651801	0.532557	-0.645079
g1290	0	0	-0.306313	-0.848881	-0.760028	-0.337411	-0.47545	-0.393584	-0.202564	-0.444459	-0.588737	-0.322429	0.0482902	-0.204477	-0.610073	-0.433086	-0.407314	2.41769	1.53128	2.33756	-0.65848	-0.155966	-0.567238	0.990489	0.248319	-0.41932	-0.760508	-0.111795	-0.588045	-0.250122	0.319322	1.02099	-0.797518	-1.06837	-1.09425	-0.459775	1.85925	2.49301	1.0214	1.52727	-0.639784	-0.642579	-0.643143	-0.623161	-1.09668	1.04364	0.428668	-0.977206	-1.47611
g6907	0	0	-0.387586	-0.436914	-0.43444	-0.423243	-0.429148	-0.425085	-0.437969	-0.421465	-0.430735	-0.427149	-0.426397	-0.41918	-0.436073	-0.412507	-0.419109	2.83856	1.68413	1.84431	-0.47084	0.7046	0.852732	-0.0634683	0.333586	0.65824	0.138015	0.36174	0.512757	0.747696	-0.207097	0.297289	-0.256176	-0.284721	1.81105	-0.697681	-2.4862	-1.95152	0.35811	0.320906	0.942372	0.848744	-1.00101	-1.46913	0.304507	0.929148	1.03154	-1.40599	-1.27062
g6042	0	0	0.605495	1.72901	2.0711	0.939086	0.889951	-0.245783	0.142079	0.538739	0.64918	-0.504113	-1.23713	-1.19938	-0.780268	-0.631325	-0.314709	-0.540747	-0.918126	-1.19306	1.30226	0.0644551	0.200746	0.448979	0.7754	0.921633	0.0675884	0.353902	-0.0416622	1.19684	-0.475903	-0.529634	0.338456	-0.280588	1.08521	-1.33047	-2.07871	-2.01849	1.28044	-0.698294	0.26292	-0.905659	1.0257	-0.965111	-1.16902	-0.734156	-1.07255	-0.295826	1.02058
g1667	0	0	0.502089	-0.577254	-1.16219	-0.543853	-0.114021	-0.773621	1.33325	0.11958	-0.315887	1.29343	-0.167615	0.215444	-1.33906	-1.5392	-0.899527	1.52953	0.878361	1.56053	0.645818	0.0438038	-0.289774	0.117379	-0.651354	-1.12027	0.292645	-0.87104	-0.603924	-0.134863	-0.743906	-0.0935351	-0.316398	-0.725323	0.117379	3.24747	1.33001	-0.244116	0.979504	1.54705	-0.612294	-0.529551	-0.821106	-0.563607	1.05237	-0.183801	0.308361	0.213503	-0.671811
g3649	0	0	-0.0778148	0.55513	0.0345965	-0.73241	-1.19141	-0.201889	-0.883782	-1.13906	-0.686307	-1.25702	-0.556241	-0.564574	1.32278	0.269765	1.73789	0.897731	2.01878	0.453835	-0.761416	-1.40394	0.214371	-0.337681	-1.78588	0.0478649	-0.642893	0.52443	0.483422	-1.0923	0.19869	-0.852732	-0.560827	0.873272	1.96046	1.12268	1.07619	0.936293	0.0518675	1.40789	-0.133609	-1.6992	0.328735	0.0443204	1.48341	0.807409	1.20708	0.778952	-0.433109
g0881	0	0	-0.442016	-0.333245	-0.223095	-0.49763	-0.491387	-0.450132	-0.45824	-0.451721	-0.46008	-0.49763	-0.467717	-0.41288	-0.463167	-0.40398	-0.442819	2.33202	2.14931	2.01441	0.154923	-1.00141	-1.05365	0.388239	0.0991051	-0.0682363	-1.03541	-0.974956	-1.20348	-0.116818	0.304406	1.67336	-0.751902	-0.773386	-0.0682363	0.869225	1.96102	1.59721	0.388349	-0.1584	-1.2848	-0.957226	1.34726	0.664815	-0.982707	-0.630093	-0.863171	-0.805335	-0.742316
g0020	1	0	-0.264332	-0.451351	-0.417793	-0.451351	-0.451351	-0.451351	-0.357896	-0.451351	-0.451351	-0.419294	-0.451351	-0.451351	-0.297926	-0.400272	-0.449171	3.06712	1.60314	1.54722	-0.281943	-0.417788	-0.515082	-0.288098	-0.573656	-0.436484	-0.37813	-0.459732	-0.487407	-0.486079	-0.534852	-0.485721	-0.273217	-0.217319	-0.573656	2.08664	2.59759	1.72493	1.04541	1.49308	-0.751668	-0.749097	-0.600274	-0.437449	0.837467	1.12987	0.33156	0.0128452	1.62365
g5807	0	0	-1.01094	-0.407739	0.690553	-0.193288	-0.701763	-0.104419	0.038442	-0.326229	-0.0119289	1.80223	1.82578	1.92793	-0.695818	-0.604457	0.589036	-1.39916	-0.371599	-1.04663	0.889687	0.393616	0.659824	0.452716	1.11755	0.994494	-0.554137	0.377421	0.158987	0.730023	-0.246308	-0.233028	0.621832	0.0415777	0.426466	-1.63048	-2.06268	-2.13756	0.458544	-1.29393	0.0700705	-0.944147	1.47037	0.239095	0.113524	0.00464834	-0.496072	-0.793758	-0.373378
g0076	0	1	0.491391	0.842272	0.60137	0.202594	0.709641	0.0182794	1.64003	1.64003	1.48542	0.0182794	-0.937707	-0.556997	-1.17732	-1.10925	-1.01478	-1.01478	-0.900772	-0.937707	1.12883	0.159189	0.899268	0.340223	0.424456	1.03517	-0.675177	1.03517	0.526971	0.760713	0.633644	0.340223	-0.171883	-0.767405	-0.244309	-1.52681	-2.03742	-1.86085	-0.638515	-0.53285	0.899196	1.61137	-0.726989	-0.612208	0.485253	0.0291443	-0.38159	-0.370709	-1.09951
g2937	0	0	0.860152	1.24304	1.14786	0.538903	0.56648	-0.133852	0.803085	1.27583	1.31022	0.252209	-0.742473	-0.697977	-0.648406	-0.697977	-0.829952	-1.49831	-1.20511	-1.54373	-0.480982	-0.854322	-0.533392	0.621893	0.579065	0.092639	2.94385	-0.398578	-0.893575	1.18443	0.636441	0.098501	-0.756009	-0.880257	-0.989253	-0.948271	-0.0203135	0.598135	1.40969	1.15064	-0.648114	-0.572643	-0.817464	-0.522106	0.0178616	0.229877	0.363973	-0.265571	-1.42485
g0081	0	1	0.480223	1.19993	1.87545	0.585555	0.660224	0.228333	0.25553	1.5574	0.940773	-0.323809	-0.407112	-0.661133	-1.11136	-1.16794	-1.03925	-1.15955	-0.808817	-1.10445	0.847429	0.235912	0.653984	0.742699	0.700259	1.17134	-0.450985	0.936027	0.272113	0.742699	0.391178	0.235912	-0.0367397	-0.393812	-0.23741	-1.89372	-1.97728	-1.9396	-0.507498	-0.628867	0.995183	1.53824	-0.613299	-0.783756	1.62079	0.198358	-0.453918	1.31484	1.62079
g5572	0	0	1.20465	-0.808947	-0.0639937	1.3158	0.337719	-0.426598	1.1793	-1.82329	-0.177521	-1.06239	-0.944686	0.563255	-0.971454	-0.758828	0.97484	1.76365	-0.426598	0.125092	1.4915	0.608622	-0.144766	-0.287322	0.265101	0.450966	0.977885	-0.0737901	-0.287322	-0.435136	-0.945203	-0.149417	-0.139444	0.956079	2.03897	-0.967657	-1.35583	-2.00324	-0.739803	1.33323	-1.07999	-0.174101	-0.463471	1.12414	0.347841	0.825482	0.840802	0.625275	0.0823724
g2479	0	0	1.09731	0.589082	1.00712	0.56437	-0.527661	1.13627	0.142342	-0.618516	0.589082	-0.284173	0.606439	-0.51134	0.399296	0.448793	0.819851	-1.99325	-1.92936	-1.53566	-0.510263	-0.304936	-0.511249	-0.409389	-0.230674	-0.513587	-0.247122	-0.513587	-0.481252	-0.271056	-0.513587	-0.370432	-0.512509	-0.414356	-0.401805	1.40442	3.02316	1.77822	0.537661	-0.276449	-1.56601	-0.596609	1.04682	0.854592	-1.20572	1.05858	-0.301493	1.58346	0.494811
g0133	0	1	0.186454	0.774902	1.42556	0.0681301	0.472435	-0.270998	0.80441	1.62522	1.76023	0.186454	-0.635953	0.0613178	-0.953539	-0.988909	-0.760344	-1.10251	-1.35673	-1.29612	1.38767	0.973894	1.41473	-0.00163232	0.533108	0.581523	0.374658	0.864801	0.413826	0.316266	-0.351244	-0.578622	-0.0967868	-0.292277	-0.145826	-1.5827	-1.90329	-1.90811	-0.584156	-0.630553	1.09267	1.46946	-0.664836	-0.682585	-0.572238	0.00153781	-0.529476	-0.23649	-0.690633
g1770	0	0	-0.520014	-0.55245	-0.546925	-0.491311	-0.532962	-0.491921	-0.52194	-0.531994	-0.535292	-0.53309	-0.523067	-0.470458	0.166888	0.0905544	-0.30598	1.76014	1.95055	2.58927	-0.473042	0.542891	-0.388073	-0.640106	-0.621224	-0.0377298	-0.577303	-0.506701	0.283059	-0.635591	0.768449	3.11885	-0.610346	-0.640106	-0.619582	1.60008	-0.640106	0.0765883	1.57591	0.925865	-0.515084	-0.849673	-0.455307	-0.681708	1.22308	1.18901	-0.0868525	0.303168	-0.40147
g1106	0	0	0.374103	0.265336	0.278453	-0.96593	-0.547811	-0.0500734	1.43887	0.0931304	0.58115	1.3248	-0.648086	-0.254046	-1.99926	-1.69781	-0.820121	0.441806	0.507715	1.67776	-2.35006	-1.31523	-0.206338	0.0530192	-0.133397	0.0189473	-0.874638	-1.1818	-0.432691	-0.342388	0.519149	1.35697	0.304769	0.880839	1.00871	1.61497	0.416703	0.662456	-1.81583	-0.0936286	-0.214874	0.945387	0.417581	0.761368	1.55228	1.02333	0.893266	0.907157	0.676812
g0043	1	0	-0.510629	-0.504891	-0.511692	-0.497903	-0.488309	-0.488441	-0.511692	-0.510079	-0.511692	-0.511692	-0.497026	-0.470428	0.076149	-0.0869072	-0.38403	2.35868	1.85831	2.19227	-0.493236	-0.49941	-0.475234	-0.410961	-0.49941	-0.410192	-0.497533	-0.293903	-0.49941	-0.314902	-0.49941	-0.49941	-0.1154	-0.418424	-0.49941	2.36549	2.37343	1.68732	1.22483	1.3412	-0.454877	-0.635286	-0.764265	-0.7116	1.00529	1.29428	1.15815	0.0522648	-0.788648
g0066	1	0	-0.562429	-0.563342	-0.553867	-0.378349	-0.524548	0.0509657	-0.564899	-0.522742	-0.491953	-0.513805	-0.554655	-0.360447	0.0618725	-0.221493	-0.445616	1.52464	1.65786	2.9628	-0.407641	-0.404708	-0.40103	-0.405977	-0.407909	-0.40162	-0.403472	-0.397556	-0.399523	-0.401278	-0.397192	-0.39147	-0.385414	-0.396572	-0.407909	0.783931	3.01602	2.20933	0.565995	1.7983	-0.493671	-0.492943	-0.75972	-0.617964	0.905719	0.939003	0.923878	0.601997	-0.376444
g0145	0	1	0.0816016	0.4291	0.880042	0.982119	0.207583	-0.14044	1.05109	2.30428	1.11502	-0.234677	-0.63574	-0.188663	-0.811421	-1.12958	-0.0965227	-1.32327	-1.07383	-1.41668	1.56543	0.973866	1.11208	0.211926	0.413193	-0.131147	0.507298	0.863396	0.531697	0.281216	-0.131147	0.183897	-0.198702	-0.456719	-0.131147	-1.79902	-1.96466	-1.83144	-0.639394	-0.565234	1.25899	1.31992	-0.694828	-0.679452	-2.13209	-0.315529	0.250564	-1.04432	-0.612738
g0158	0	1	-0.11396	0.930178	0.683999	0.781934	0.903515	-0.00653951	0.712054	2.17649	1.30308	0.0671136	-1.11211	-0.683303	-1.09318	-1.3385	-0.856091	-0.720662	-0.786333	-0.847698	0.779524	0.779524	0.779524	0.779524	0.779524	0.779524	0.0424562	0.779524	0.0424562	0.779524	0.0424562	-0.543244	0.0424562	0.0424562	0.0424562	-1.81733	-2.05519	-2.07517	-0.593438	-0.65336	0.93382	1.59119	-0.630373	-0.647834	0.862506	0.916605	1.46365	0.0433601	-0.228106
g0083	0	1	0.303408	1.31216	1.43609	0.859706	1.21488	0.3233	0.359702	1.01602	1.05451	-0.554114	-1.03277	-0.719043	-0.481776	-0.545754	-0.299322	-1.48914	-1.37939	-1.37846	1.17888	0.633899	0.840525	0.14029	0.620925	0.751291	-0.195287	0.605694	0.214839	1.30254	0.0586883	-0.346703	0.250674	-0.471731	0.132991	-1.71211	-2.052	-1.9534	-0.543999	-0.601002	1.1663	1.40294	-0.703616	-0.720621	-0.879197	-1.87427	-0.480113	1.19055	0.402216
g2739	0	0	0.713738	0.933895	1.13375	0.802179	0.734167	0.355572	0.746001	1.35363	1.232	0.238428	-0.691149	-0.719026	-1.19273	-0.960546	-0.849026	-1.5356	-1.08607	-1.20922	1.54069	-0.593491	-1.20659	0.965486	1.02161	-0.281382	0.561847	-1.65274	-1.0383	-0.312805	-0.593491	-1.10404	0.476449	0.162364	-0.979584	1.68622	0.720688	0.627058	1.67136	0.390612	0.22331	-0.684736	-0.443622	-1.15692	-1.54729	0.280526	-1.70819	-0.265438	-0.091557
g3361	0	0	-0.286509	0.486817	-0.541163	0.197174	1.11615	-1.10831	1.16699	0.109962	-0.755317	0.0471674	0.945355	-0.543778	-1.11636	-1.39593	-0.80277	2.58948	0.252363	-0.361325	1.06439	0.917036	1.19092	0.333466	0.436262	0.552665	0.247546	0.841089	0.663557	0.689297	-0.464176	0.0372696	-0.373311	-0.905362	0.224552	-1.51458	-1.84343	-2.09719	0.958124	1.20517	-0.209824	-1.16102	-1.07578	0.283328	-1.4896	-0.963035	-1.0721	-0.900348	-0.284217
g6419	0	0	-0.577865	-0.411909	-0.406266	0.62397	0.806525	1.40945	-1.24293	-0.747804	-1.2108	-0.8073	0.234722	0.481618	1.13763	1.81518	0.123396	-1.48689	-0.857097	1.11638	0.253051	1.04944	0.615328	-1.3366	-1.37351	-0.995992	1.13007	0.534078	1.10997	-1.06292	-1.43599	-1.36664	-0.550151	0.382208	0.71495	1.10577	0.583903	0.643027	1.48277	1.07776	-0.661119	-0.642925	-0.624725	-0.631759	-1.54624	-1.01347	-0.938584	-0.59607	0.140302
g6997	0	0	-0.173527	-0.216526	-0.4983	1.21576	1.45225	0.589286	-1.56765	-1.00868	-1.79608	-0.361458	-0.584149	-0.887428	0.727632	-0.177482	1.01321	0.240388	0.285388	1.74736	2.90635	-0.576684	1.05236	-0.58338	-0.555377	-0.58338	-0.49024	0.627448	0.506	-0.576684	-0.58338	-0.576684	-0.539245	-0.0251453	-0.552942	-0.58338	-0.58338	1.71774	-0.420303	0.23538	-1.18085	-0.896046	1.0511	1.21072	0.758393	1.5051	1.40724	0.702792	-0.221776
g2828	0	0	-0.249648	1.82281	2.22788	-0.550712	0.876507	-0.296967	0.110546	1.16083	0.55195	-0.0787551	-0.399795	-1.39033	-0.217836	0.0784527	-1.22987	-1.16455	-0.515435	-0.735084	-1.98487	-0.305109	-0.31031	0.474792	-0.0828052	-0.364466	-0.0447659	-0.278276	-0.469945	-0.175032	-0.322969	-0.660783	0.0588616	-0.534286	-0.651536	2.27973	1.82541	1.54635	-0.560486	-0.572791	0.977538	1.55591	-0.72349	-0.67668	0.499533	0.683396	1.02835	0.672193	0.458364
g0058	1	0	-0.412652	-0.295133	-0.323686	-0.414976	-0.368097	-0.365212	-0.414976	-0.373089	-0.414976	-0.36977	-0.394304	-0.384836	-0.390958	-0.401425	-0.413886	3.4222	1.60212	0.713652	-0.410255	-0.394338	-0.368188	-0.443426	-0.448587	-0.449013	-0.418751	-0.434983	-0.441015	-0.427188	-0.435988	-0.445135	-0.433306	-0.426084	-0.452397	2.43959	2.40043	1.58864	1.3259	1.25509	-0.625074	-0.674713	-0.645778	-0.635422	0.887347	0.923487	0.887347	0.201617	-0.0831092
g0038	1	0	-0.469402	-0.527752	-0.51549	-0.477139	-0.463393	-0.446307	-0.512125	-0.534414	-0.525586	-0.489458	-0.427698	-0.408488	-0.0965959	-0.274932	-0.287007	1.95553	2.42735	2.07291	-0.409276	-0.410196	-0.408203	-0.410231	-0.410002	-0.411432	-0.40583	-0.401074	-0.409319	-0.416465	-0.40475	-0.413906	-0.405618	-0.368425	-0.411508	1.00935	3.07432	2.01256	1.06932	1.45554	-0.377335	-0.722375	-0.883224	-0.541921	0.41344	0.655191	1.54827	0.835898	-0.721445
g0072	1	0	-0.436439	-0.424622	-0.430881	-0.438185	-0.437756	-0.442867	-0.406646	-0.414111	-0.434475	-0.447761	-0.443249	-0.442186	-0.439718	-0.432391	-0.435463	1.96649	2.24125	2.29901	-0.401876	-0.396928	-0.430872	-0.435849	-0.439643	-0.440723	-0.446466	-0.43514	-0.439433	-0.417988	-0.44716	-0.437822	-0.43514	-0.421999	-0.41754	2.42853	2.37259	1.64346	0.849042	1.64229	-0.701091	-0.709484	-0.501059	-0.579699	0.628029	0.490685	1.01241	0.307925	-0.717411
g0109	0	1	0.424572	1.95311	1.79393	-0.0791833	0.0872548	-0.127906	1.01407	0.917928	1.21797	-0.555946	-0.495251	-0.605691	-0.810068	-0.673509	-0.586779	-1.11603	-1.16976	-1.18872	0.649835	1.46348	0.259954	0.829591	0.644276	0.0275727	0.991001	0.619152	0.27337	0.892077	-0.313927	0.024253	-0.159059	-0.81222	0.139383	-1.97982	-1.71259	-1.83633	-0.592293	-0.74398	0.963497	1.56442	-0.525411	-0.666238	-1.11147	0.295517	-0.271846	-0.104311	0.0777115
g2453	0	0	-0.414498	-0.551135	-0.822063	-0.248419	-0.284951	-0.0949094	-0.782305	-0.964218	-0.810266	-0.412613	0.210644	-0.238058	2.22474	2.28662	1.66226	-0.443244	-0.298597	-0.0189881	-0.210619	-0.544558	-1.0071	0.173442	0.240822	-0.623884	-0.501133	-0.982598	-1.02227	-0.385994	0.0375599	0.218372	-0.468931	-0.425942	-0.457649	1.78992	2.39868	1.77188	-0.576898	-0.563106	1.11438	1.44298	-0.604703	-0.812652	0.778247	0.871919	-0.853922	0.380419	-0.407396
g5091	0	0	0.673773	0.764739	0.819786	1.09745	0.819786	-0.0929043	0.522355	0.331934	-0.270401	-0.382974	-0.242228	0.268556	0.0230441	0.0463796	1.28552	-1.51717	-1.83727	-2.31038	1.2538	1.36759	1.3457	-0.819038	-0.740229	-0.404484	0.316781	1.28819	0.726786	0.857696	-0.654382	-0.934219	0.374182	-0.507189	0.51391	-1.49934	-1.38597	-1.09978	1.2734	1.29982	-0.495934	-0.673213	-0.65722	-0.746859	0.0896622	0.21157	0.345749	0.0862878	-0.609692
g5321	0	0	-0.105447	0.613111	1.43351	0.444714	0.712512	0.701993	0.365862	1.62032	1.85656	-0.442931	-0.560748	-1.01394	-1.36063	-1.04853	-0.765159	-1.04108	-0.685929	-0.724186	0.565202	0.993684	-0.280508	-0.00439645	-0.29275	-1.77405	0.529573	-1.0487	-1.45775	-0.153226	-1.03783	-0.286547	0.569813	-0.377513	-0.0553147	2.39886	0.901674	0.809774	1.20065	-0.250353	0.563159	-1.72126	-0.207776	0.415583	1.33604	0.748802	0.454467	-1.01769	-0.441263
g6836	0	0	-0.788099	-0.9784	-0.884158	0.409507	-0.421686	-0.672959	-0.341078	-0.993943	-1.14297	-0.275398	0.198338	0.399227	-0.0569198	-0.278876	0.524155	2.71435	1.49647	1.09244	-0.178137	-0.930883	-0.843739	1.29817	0.450591	-0.359573	-0.664995	-1.10397	-1.19554	0.197204	0.140354	1.30669	-0.421088	-1.01626	-0.235436	2.58006	0.730026	0.246547	0.85407	1.60391	-0.655382	-0.255383	-0.717286	-0.829931	-1.22128	-0.86394	0.231113	1.93462	-1.28634
g0088	0	1	0.499811	1.46589	2.01395	0.0459987	0.773512	-0.34913	0.39567	1.4755	1.01438	-0.339072	-0.682358	-0.898018	-0.634107	-0.91888	-0.72668	-1.16002	-0.982984	-0.993468	1.13173	0.836768	1.25598	-0.0946985	0.438804	0.620731	-0.00394321	1.10868	0.721252	0.755086	0.0796094	-0.625196	-0.0168316	-0.338054	-0.440762	-1.75919	-1.83142	-1.83854	-0.613802	-0.709727	1.00926	1.53488	-0.602355	-0.618256	1.75491	0.896012	1.48755	0.67037	-0.463842
g4782	0	0	-1.18826	-1.25816	-1.5395	1.07925	0.463022	0.638387	1.20829	0.947639	1.18016	1.84329	-0.40915	-0.102911	-0.810023	-0.708055	-1.1352	0.0512272	-0.270071	0.0100708	-1.18559	-0.174388	-0.499186	-0.416267	-0.236353	-0.567994	-0.113308	-0.57461	-0.486904	-0.259118	-0.200424	-0.338299	-0.157756	-0.348591	-0.234105	3.19519	1.5961	1.0016	-0.978379	0.737764	1.42082	0.341801	-0.441097	-1.08091	0.897495	0.982199	1.32047	0.297438	-0.671709
g0034	1	0	-0.430224	-0.433042	-0.433042	-0.433042	-0.433042	-0.433042	-0.433042	-0.433042	-0.433042	-0.433042	-0.433042	-0.433042	-0.433042	-0.433042	-0.431721	2.18834	1.8839	2.41925	-0.567951	-0.209076	-0.566877	-0.570914	-0.570914	-0.570914	-0.47023	-0.570914	-0.563892	-0.570914	-0.570914	-0.45414	-0.280275	-0.236069	0.681085	2.16251	2.51871	1.41169	0.85035	1.64701	-0.563176	-0.637555	-0.650197	-0.64643	0.972938	0.433094	0.433094	0.433094	0.433094
g5427	0	0	0.0794118	1.15629	2.23752	0.277171	0.28104	-0.0396533	0.726587	1.32766	1.15475	-0.231173	-0.401117	-0.524981	-1.00742	-0.870883	-0.596957	-1.17715	-1.24477	-1.14631	-0.841505	-0.161522	-0.767924	1.57405	2.35609	0.0870232	-0.869866	-0.444681	-0.77574	1.6559	0.4513	0.0683767	0.6472	-0.826934	0.257856	-0.666317	-0.856355	-0.886949	0.590087	1.24776	-0.865511	-0.725514	0.822361	-1.06918	-0.422977	-1.27105	-0.60153	-0.767197	-1.82006
g0046	1	0	-0.395251	-0.430952	-0.437984	-0.440631	-0.431912	-0.431152	-0.439957	-0.442117	-0.439334	-0.417702	-0.441631	-0.445687	-0.376018	-0.374977	-0.424636	1.51095	2.74513	2.11386	-0.411835	-0.41037	-0.4125	-0.430579	-0.430538	-0.429973	-0.422287	-0.42611	-0.425548	-0.421615	-0.427525	-0.427399	-0.419482	-0.385209	-0.418046	2.53307	2.53307	1.23287	1.20943	1.35641	-0.550587	-0.507472	-0.759689	-0.748088	1.04258	0.673713	0.855294	0.52407	0.17667
g0040	1	0	-0.395279	-0.398867	-0.398867	-0.398867	-0.398867	-0.398867	-0.380049	-0.361469	-0.385424	-0.398867	-0.386359	-0.398867	-0.398867	-0.315401	-0.397185	3.43236	1.44303	0.936718	-0.36612	-0.375105	-0.369617	-0.365523	-0.36762	-0.371505	-0.378795	-0.358829	-0.367956	-0.36927	-0.357036	-0.370935	-0.365381	-0.354847	-0.352806	0.134412	3.23636	2.12057	1.17384	1.38694	-0.743919	-0.764155	-0.585688	-0.467022	0.628394	0.9286	1.07898	0.667715	-0.664547
g6892	0	0	0.432942	-0.178552	-0.492107	-0.0821511	-0.296392	1.03822	-0.708656	-0.566595	0.681878	0.80765	1.71869	0.221876	1.05144	1.0949	0.115366	-1.94912	-1.18835	-1.70103	0.88863	0.551592	1.06533	-0.753588	-0.376667	-0.0774209	0.356313	0.175768	0.654903	0.281964	-0.182861	-0.762962	1.17458	1.07317	1.09403	-1.58109	-1.53462	-2.04706	-0.781168	-0.636763	1.22313	1.33985	-0.709439	-0.435611	2.67967	0.769645	-0.842563	-0.0757349	0.420928
g1720	0	0	-0.903709	-0.0833425	-1.19226	-1.25126	-0.184808	-0.47064	1.61191	1.19111	2.28269	0.177203	0.0249515	1.02675	-1.24966	-0.64295	-0.621718	0.0648015	0.449165	-0.228232	-0.983228	-0.846812	0.53834	-1.19865	-0.656795	1.06374	1.20215	0.681478	1.06374	-1.18593	1.07717	-0.956099	-0.612057	1.30153	-0.789432	-1.11848	0.183054	1.23627	-0.862183	0.157636	-0.361198	-0.707875	-0.12001	1.89363	1.166	0.932685	0.9831	0.311877	-0.551586
g3995	0	0	0.415467	0.263341	1.779	-0.616853	0.373535	0.900061	-0.772539	0.139786	0.313232	0.0605425	-0.479218	-1.7353	0.626111	-0.0978369	-1.98334	-0.859853	-0.119241	1.7931	1.10082	-0.163417	0.503485	0.525582	-0.445447	-0.553914	-1.66842	0.35948	-0.135565	-0.439717	0.800151	1.40751	-1.2674	-1.5616	-1.37372	1.33619	0.68462	0.891359	-0.355533	-0.877062	-0.756067	-0.281049	1.7974	0.472306	0.672945	0.702638	1.22517	0.592501	-0.384662
g0155	0	1	0.717617	1.61507	1.16964	1.15719	1.04641	0.320807	0.328028	1.06075	0.813128	-0.724518	-1.08711	-1.07593	-0.643646	-0.809529	-0.466436	-1.03159	-1.25027	-1.1396	1.55814	1.04773	1.07022	0.098866	0.332778	0.568782	0.115895	1.21371	0.562505	0.443061	-0.165139	-0.662014	-0.188052	-0.32583	-0.454659	-1.78439	-1.71501	-1.7166	-0.594154	-0.653284	1.14957	1.42198	-0.659558	-0.664558	-1.31161	-0.128794	-0.28127	0.116068	0.645802
g0068	1	0	-0.453427	-0.460498	-0.444306	-0.444855	-0.452763	-0.451391	-0.448181	-0.453604	-0.462627	-0.436579	-0.403093	-0.404675	-0.39883	-0.339084	-0.380108	2.67284	1.93044	1.83075	-0.378158	-0.385051	-0.37088	-0.418007	-0.416563	-0.395542	-0.386686	-0.382878	-0.373688	-0.417047	-0.390752	-0.42607	-0.392152	-0.382545	-0.401354	3.34827	1.5587	1.0104	1.56637	0.960712	-0.722379	-0.500408	-0.633493	-0.6708	0.86286	0.8338	0.8338	0.739776	0.423955
g0103	0	1	0.0738216	1.42217	1.05865	0.126332	-0.189265	0.137461	0.932308	1.24937	1.91074	-0.438557	-0.313216	-0.0758442	-1.16976	-1.09017	0.167246	-1.30279	-1.2472	-1.2513	1.44917	0.749775	0.344366	0.13795	0.711573	0.489847	0.921067	0.383889	0.314646	0.782023	-0.341659	-0.319896	0.13113	-0.480892	0.452711	-1.59673	-2.03866	-2.09031	-0.609745	-0.660438	1.0416	1.51138	-0.636018	-0.646778	0.799042	0.316836	0.316836	0.914432	1.02765
g1956	0	0	-0.213428	1.14528	1.37628	-0.607051	-0.73591	-0.311196	0.264609	1.58244	1.75463	-1.16688	-1.54165	-1.46079	-0.233824	-0.449591	-0.170327	-0.241994	0.0787549	0.930644	-0.890672	-0.487731	0.630418	-0.306693	-0.618233	0.452368	-0.593307	-0.00714864	0.633821	-0.102161	-0.422978	-0.620204	-0.129453	0.483063	-0.742135	-0.501345	-0.301732	3.52412	1.73806	0.649473	-0.363953	-0.63234	-0.526461	-0.864781	-1.34118	-1.2816	-1.04744	0.571009	1.1392
g6206	0	0	-0.444297	-0.446631	-0.446631	-0.446631	-0.446631	-0.446631	-0.446631	-0.446631	-0.446631	-0.446631	-0.439619	-0.446631	-0.289427	-0.358692	-0.445537	2.63618	1.85461	1.95309	0.330014	0.513534	0.159802	-0.239028	-0.334897	-1.0777	2.30333	-0.648227	0.0335099	0.113134	0.945622	0.802274	0.0620737	-0.0584788	0.266466	0.686233	-1.97289	-1.88476	-1.30917	-0.21705	0.000947227	1.14919	-0.773106	1.14919	0.14397	-0.649538	0.249536	0.00606782	0.896992
g4485	0	0	-0.0988903	-0.320848	-1.35505	-0.499476	-1.13999	-0.664026	0.101156	-0.443874	0.906231	0.0949026	2.91712	0.700091	0.659419	0.895739	0.38196	-0.740453	-0.451113	-0.94289	2.06864	1.02258	0.312071	0.762657	1.85542	-0.514657	0.371047	-0.304844	-0.614362	0.44208	-0.496557	-0.457045	-0.0996119	-0.64659	0.144231	-0.706028	-1.29059	-1.84844	-0.667208	-0.726878	0.851007	1.64252	-0.552684	-0.546755	1.11694	-1.72	0.109965	0.360507	0.634335
g0149	0	1	-0.000645026	0.637978	0.873688	1.25741	1.07793	0.140163	0.350562	1.78098	1.2154	-0.0240109	-1.06074	-0.811376	-0.582071	-0.908306	0.0375639	-1.37365	-1.1466	-1.46427	0.495188	0.136507	0.444176	0.716529	1.07573	0.745904	-0.228216	0.366127	0.0680075	1.23156	0.425139	0.732066	0.253449	-0.397038	-0.156948	-2.0094	-1.98966	-1.90912	-0.619132	-0.686513	1.25967	1.32107	-0.622412	-0.65268	-0.0807679	-0.170184	0.0613832	0.862025	0.832835
g0082	0	1	1.13691	0.670925	0.660068	0.924287	0.727682	1.25674	0.595755	0.851627	1.4997	-0.254932	-1.07997	-1.36729	-1.07886	-0.895792	-0.633117	-0.914534	-1.15301	-0.946179	1.76045	0.778029	1.68129	0.113857	0.164526	0.509277	-0.106245	0.702599	0.483481	0.410507	-0.0404318	-0.38035	-0.239069	-0.339057	-0.359722	-1.65332	-1.79488	-1.69094	-0.590062	-0.618903	0.798582	1.68058	-0.634883	-0.635315	-1.45777	-0.336338	0.529264	0.189273	-1.38415
g4852	0	0	0.829028	1.63013	0.275073	0.324311	0.543382	0.751189	1.41226	0.894161	0.81338	0.246565	-0.0363645	-0.499199	-1.02126	-1.00407	-1.00772	-1.50805	-1.23478	-1.40804	-0.420251	-0.398524	-0.368855	-0.444161	-0.449427	-0.448642	-0.423864	-0.434438	-0.435766	-0.42785	-0.436396	-0.440856	-0.434629	-0.419663	-0.451798	2.32065	2.49475	1.61972	-0.692343	-1.27194	1.05229	1.30879	-0.24235	-0.154447	-0.699713	-0.869298	-1.33104	0.649772	1.72725
g0154	0	1	0.373497	1.30781	1.74041	0.381795	0.569727	0.303694	0.547081	0.981052	1.70202	-0.340631	-0.844034	-0.960198	-1.14764	-0.910405	-0.720064	-1.08457	-0.997874	-0.901671	0.576736	0.642206	0.80905	0.136609	0.95089	0.490462	-0.0665909	1.0886	0.500679	0.93917	0.343163	-0.343624	0.0981872	-0.198944	-0.0305596	-1.756	-2.02331	-2.15672	-0.623067	-0.66061	1.24746	1.33242	-0.604378	-0.691821	2.9838	0.364636	-0.202253	1.01682	0.859741
g0227	0	0	-0.475775	-0.479183	-0.469016	-0.467937	-0.466247	-0.469548	-0.475323	-0.475579	-0.475127	-0.466025	-0.44017	-0.434299	-0.245911	-0.214797	-0.407227	2.51604	1.99516	1.95097	1.23387	0.37933	0.4906	0.761967	0.851519	1.02292	0.336193	0.942717	0.545692	0.866284	-0.516015	-0.747805	-0.0989503	-0.859791	-0.00221907	-1.50404	-1.83034	-1.87194	-0.659736	-0.769425	1.02129	1.50867	-0.395865	-0.704929	0.345072	0.0702633	0.195112	-0.660927	-0.306151
g2191	0	0	0.777468	0.067068	0.999983	0.473797	0.112354	1.08837	-0.909758	-0.564164	0.921101	-1.07842	0.906961	-0.568364	0.152411	1.4212	0.771634	-1.72165	-1.46171	-1.38828	0.131187	0.489145	0.348258	-1.02667	-0.872739	-0.0810265	1.20707	0.575102	0.934157	-0.333741	-0.922801	-0.66042	0.627762	1.51105	1.8213	-1.0652	-1.42375	-1.25867	-1.66342	-0.376999	1.24508	0.599201	0.383017	-0.186877	0.192752	0.765972	1.4562	-0.239307	0.123601
g3114	0	0	2.52023	1.10474	1.70859	-0.639464	-0.786302	-0.0209188	-0.117644	-0.383494	-0.665904	0.884261	0.468094	0.182846	-0.574086	-0.209397	-0.30931	-1.21296	-0.942429	-1.00685	-0.418959	-0.540291	-0.543661	0.174066	-0.529567	-0.543661	1.03411	-0.543661	1.01282	-0.540291	-0.543661	-0.540291	2.68205	-0.543661	-0.528342	-0.543661	2.00032	-0.543661	0.690784	-0.56919	-0.238153	-1.62107	0.820997	0.916632	1.1747	0.955062	0.908401	0.163063	-0.657328
g0050	1	0	-0.445275	-0.440846	-0.446446	-0.446446	-0.247007	-0.446446	-0.446446	-0.446446	-0.446446	-0.446446	-0.446446	-0.446446	-0.446446	-0.444949	-0.445897	2.42084	1.92591	2.14168	-0.353726	-0.355435	-0.368133	-0.400035	-0.394198	-0.380058	-0.374329	-0.337491	-0.310389	-0.390259	-0.392878	-0.403968	-0.387779	-0.328329	-0.372218	0.109862	2.97543	2.46393	0.999035	1.54146	-0.730734	-0.610438	-0.604704	-0.594616	0.521168	1.03166	1.01482	1.10419	0.779915
g5363	0	0	-0.431929	-0.425581	-0.423014	-0.408588	-0.457136	-0.415547	-0.39969	-0.438251	-0.413431	-0.448238	-0.387742	-0.414632	-0.420473	-0.43016	-0.4567	2.82686	1.8628	1.68145	0.169598	-0.96556	-0.592502	0.336503	0.972772	0.694753	-1.79148	-0.271945	-1.70944	1.95876	1.69985	0.012566	0.00299131	-0.839785	0.0196445	0.499329	-0.444113	0.248058	0.951702	1.55216	-0.616665	-0.349441	-0.755963	-0.781791	0.524611	0.574373	0.268253	-0.0868685	0.558399
g6341	0	0	-0.69143	-0.706365	0.573688	-0.778955	0.286974	-0.497972	0.362169	0.418957	0.960778	0.234876	-0.178263	3.14265	-0.778955	0.748217	-0.759505	-0.778955	-0.778955	-0.778955	0.159592	0.437458	-0.141307	-0.964011	-0.634394	-0.554194	0.893403	-0.325317	-0.00366008	-0.728447	-1.33321	-1.72112	0.395616	1.06753	-0.0408367	2.69079	0.613295	0.188811	0.863572	1.63514	-0.633808	-0.573363	-0.735348	-0.556197	-0.21574	-0.484964	-0.569375	0.612086	-0.569375
g3608	0	0	0.555009	-0.576196	-1.72954	0.447382	0.178399	0.4985	-0.385314	-0.77857	-0.700052	-0.241605	-0.650159	-0.653532	-0.620168	-0.724776	-0.0346592	1.65227	1.7978	1.96522	-1.92325	-0.0705771	0.83351	-1.25517	-0.853235	0.473538	0.0416041	0.031924	0.372697	0.62538	-0.266418	0.301366	-0.250576	1.02122	1.90996	1.26018	-1.62676	-0.625392	1.02775	1.51115	-0.824229	-0.552541	-0.592063	-0.570063	0.948591	0.704312	0.74971	0.635488	-1.39005
g1147	0	0	-0.114258	-0.827264	-0.322361	0.066157	-0.185816	1.38005	-0.705028	-0.579504	-0.744881	0.412543	2.06023	0.323615	0.87934	1.61386	0.352259	-1.77181	-1.01685	-0.820288	0.665448	0.633104	0.471978	0.457034	0.633104	0.784295	-0.405934	0.687551	0.216613	1.5129	0.652059	-0.219433	0.207902	-0.436464	-0.1251	-1.73079	-2.00608	-1.99819	-0.227846	-1.14434	1.13624	0.94436	0.421927	-1.13034	-0.538954	-0.594714	-1.10754	-1.23642	0.0466954
g0032	1	0	-0.452601	-0.401823	-0.428509	-0.453848	-0.447306	-0.418866	-0.415713	-0.439968	-0.429014	-0.440905	-0.439172	-0.407436	-0.453848	-0.415434	-0.425461	1.74673	2.36336	2.35981	-0.561489	-0.565561	-0.405821	-0.565561	-0.487167	-0.413054	-0.564323	-0.264739	-0.44152	-0.565561	-0.44055	-0.44539	0.270145	-0.130086	-0.565561	1.65052	2.93228	1.56345	1.41501	1.15743	-0.659109	-0.678276	-0.595666	-0.639385	1.24775	1.24517	1.61925	-0.463233	-0.69038
g0039	1	0	-0.449371	-0.453297	-0.453297	-0.412379	-0.346565	-0.430089	-0.453297	-0.32897	-0.453297	-0.453297	-0.447951	-0.453297	-0.453297	-0.453297	-0.451456	1.89029	2.29824	2.30463	-0.42192	-0.411788	-0.370356	-0.453653	-0.476774	-0.373565	-0.353648	-0.402962	-0.377459	-0.413234	-0.446842	-0.433904	-0.339545	0.275769	-0.3724	0.138792	3.29127	1.94221	1.21591	1.34441	-0.419367	-0.713091	-0.641953	-0.785909	0.63028	0.35553	0.63028	0.749165	0.63028
g4063	0	0	1.40963	0.0670455	-0.652344	-0.944547	0.505301	-0.0743051	0.264133	1.28679	0.130423	-0.83415	0.971768	0.0795839	-1.33882	0.446723	-2.19829	-0.793107	1.60711	0.0670455	-1.12213	-1.13801	1.18476	-0.580779	-1.13661	1.69515	-0.616391	-0.243913	1.34292	-0.511682	0.026341	-0.203851	-0.774076	1.02058	-0.604841	-0.874835	1.24229	1.29508	-0.551223	-0.504241	1.07424	1.47417	-0.734763	-0.758184	1.81628	0.233056	0.800074	1.66742	0.189532
g0126	0	1	0.291267	1.00539	2.04368	0.319597	-0.0867444	0.0857816	0.73458	1.43811	1.37211	-0.116695	-0.451584	-0.732586	-1.0165	-0.757558	-0.484025	-1.37769	-0.965412	-1.30173	1.47749	0.849897	0.897826	1.11671	0.511379	0.493381	0.169475	0.558046	-0.00367071	0.368193	-0.430672	-0.204348	0.0716125	-0.432114	0.191037	-1.88561	-1.98303	-1.76561	-0.705532	-0.546113	1.10366	1.45838	-0.639463	-0.670929	-1.72701	-0.877375	0.054605	-1.30131	0.145582
g0077	0	1	0.688836	1.07077	1.66945	0.608182	0.614244	-0.295008	0.541186	1.40074	1.4276	-0.528873	-0.575119	-0.584858	-1.12986	-0.795327	-0.518509	-1.06013	-1.29359	-1.23973	0.77674	0.303644	0.560792	-0.166459	0.424903	0.77674	-0.0325276	1.13311	0.589852	0.757211	0.10694	-0.0875043	0.0556854	-0.140932	0.944188	-1.89504	-2.13195	-1.97539	-0.604177	-0.688969	0.984909	1.55357	-0.597593	-0.647735	-0.380679	0.172169	-0.210006	0.248969	1.24929
g0151	0	1	0.956025	0.95102	0.945436	0.655139	0.711722	0.296617	0.706702	1.33816	1.27298	0.399639	-0.640997	-0.637829	-1.07388	-1.04849	-0.77141	-1.49706	-1.30059	-1.26319	1.09568	0.516785	0.935415	-0.360514	0.148129	0.524124	0.330605	1.21045	0.886714	0.250425	-0.495729	-0.505121	-0.0749868	-0.0368758	1.08168	-1.72484	-1.9284	-1.85354	-0.705394	-0.642541	0.851321	1.64367	-0.52202	-0.625033	1.09586	0.11985	1.81333	-0.347149	0.273699
g0144	0	1	0.469922	1.70113	1.8851	0.317584	0.342311	0.268288	0.62482	1.08912	1.11388	-0.741728	-0.946919	-0.613014	-1.31193	-1.00149	-0.625376	-0.926492	-1.01603	-0.629175	0.117527	0.924229	1.02615	0.0409441	0.325631	0.346671	0.677346	0.852518	0.762056	0.78378	-0.0511465	-0.0891525	0.187617	-0.147179	0.316288	-1.97662	-2.09685	-1.99981	-0.602621	-0.619782	1.18544	1.38968	-0.702125	-0.650589	-0.97312	-1.1052	-0.472925	0.212631	0.0741407
g0013	1	0	-0.356658	-0.476048	-0.476048	-0.476048	-0.455423	-0.469016	-0.476048	-0.476048	-0.388728	-0.476048	-0.476048	-0.476048	-0.317235	-0.341872	-0.360262	2.29188	1.96619	2.23951	-0.55989	-0.545775	-0.544437	-0.48621	-0.454108	-0.445179	-0.572098	-0.517595	-0.542786	-0.505547	-0.476743	-0.526238	0.966467	-0.404913	-0.432399	2.31674	2.17395	1.55676	1.75431	0.643563	-0.529093	-0.721901	-0.416158	-0.730722	0.969163	1.1161	0.944212	0.284046	-0.629785
g4050	0	0	-1.04058	-0.869228	-1.38924	-0.959951	-0.924921	-0.0335067	0.312103	-0.742745	-0.409656	-0.722731	0.550544	-0.443682	0.399293	0.665641	0.519218	1.74907	1.89818	1.44219	-0.426772	-0.428698	-0.428698	-0.428698	-0.407658	-0.428698	-0.428112	-0.423216	-0.428698	-0.428698	-0.408011	-0.428698	-0.428074	-0.418235	-0.428698	2.1164	2.74717	1.5061	0.765741	1.27364	0.435104	-0.26666	-1.32048	-0.887347	-0.0536995	-0.0686264	0.31225	-0.57914	0.0209137
g0018	1	0	-0.459397	-0.404059	-0.429992	-0.475417	-0.463593	-0.52328	-0.378685	-0.446974	-0.438796	-0.486145	-0.516443	-0.523457	-0.373172	0.219012	-0.507998	2.92666	1.54676	1.73497	-0.276555	-0.22531	-0.0645357	-0.425384	-0.425384	-0.402696	-0.370138	-0.425384	-0.413218	-0.425384	-0.425384	-0.425384	-0.424073	-0.425384	-0.425384	3.45806	1.59114	0.530398	1.44862	1.10688	-0.657273	-0.79488	-0.595245	-0.508101	0.564994	0.439331	1.13326	0.605663	-0.1202
g0095	0	1	0.416996	0.865417	1.01066	0.0619166	0.793984	-0.308295	1.1832	1.96424	1.17308	-0.329192	-0.654207	-0.573646	-0.437392	-0.34407	-0.497459	-1.42993	-1.57704	-1.31826	0.806696	0.166172	0.382934	0.875174	0.818941	0.610243	-0.345079	0.899435	0.229473	0.899435	0.517316	0.708267	-0.0801355	-0.559361	-0.0801355	-1.74176	-2.12908	-1.97854	-0.599197	-0.681833	1.22522	1.35106	-0.574588	-0.720671	1.17217	0.0640752	-0.29374	-0.840424	0.0758247
g0676	0	0	-1.20356	1.2856	-0.113795	-1.22726	0.907754	-0.288403	-0.0735522	-1.08687	-1.01748	1.65146	0.195928	1.26585	1.7955	-0.40697	0.296254	-0.577675	-0.910528	-0.492252	1.02789	0.404033	0.746497	0.919688	0.722585	0.815302	-0.0458686	0.0445228	-0.222806	0.252381	0.294794	0.0272883	0.439599	-0.0458686	0.681895	-1.91079	-2.2455	-1.90564	0.264088	-1.28214	1.48713	0.271077	0.233006	-0.973161	0.188531	0.622779	-0.0537016	-0.355554	-0.574538
g5174	0	0	0.589128	0.539517	-0.370271	1.10232	0.515916	-0.846444	-0.075455	-0.67608	-0.763398	0.182012	-0.699106	1.26687	0.598439	0.150642	2.31447	-1.00257	-1.16933	-1.65667	2.13947	1.03744	1.01329	-0.136355	-0.304743	0.106742	-0.634234	0.657527	1.23926	-0.314287	-0.992009	-1.41388	0.254508	0.223526	0.25967	-0.120249	-1.52642	-1.48925	-1.10139	0.0614617	-0.46385	-0.232131	-0.133906	1.86981	-0.306621	-0.801712	-0.523683	-0.662807	-0.28877
g0042	1	0	-0.433316	-0.435116	-0.436146	-0.434103	-0.433173	-0.438441	-0.429474	-0.430927	-0.434737	-0.435045	-0.43589	-0.427859	-0.433125	-0.429515	-0.435959	2.14574	2.38405	1.97304	-0.233369	-0.238738	-0.238738	-0.238738	-0.238738	-0.238738	-0.237106	-0.224028	-0.238738	-0.238738	-0.238738	-0.238738	-0.236998	-0.238738	-0.238738	4.00683	-0.238738	-0.210478	0.675291	1.73354	-0.442358	-0.470919	-0.708683	-0.786868	0.763071	1.33808	1.24595	0.874671	0.383404
g0073	1	0	-0.457235	-0.456891	-0.460088	-0.425429	-0.423332	-0.422653	-0.436035	-0.438262	-0.44504	-0.448981	-0.43904	-0.439167	-0.398806	-0.393456	-0.416544	2.401	1.98995	2.11	-0.444691	-0.427091	-0.352337	-0.432387	-0.41591	-0.347436	-0.435788	-0.406783	-0.353776	-0.433325	-0.407066	-0.428691	-0.366115	-0.300493	-0.255984	0.53398	3.14454	2.12936	0.814651	1.67076	-0.609719	-0.608602	-0.635505	-0.631581	0.712153	0.903816	1.10013	0.0984606	0.0666467
g0118	0	1	0.357285	1.44427	1.82281	0.0691129	0.0518372	-0.163106	1.27581	1.19817	1.14419	-0.435093	-0.837729	-0.574823	-0.449421	-0.652106	-0.344396	-1.28922	-1.27834	-1.33927	0.541725	0.429197	0.683134	0.429197	0.827019	0.981958	-0.0930148	0.541725	0.349689	0.955563	0.61512	0.10812	0.0917402	-0.074391	-0.321057	-1.75744	-2.22263	-2.08566	-0.53575	-0.563025	0.947866	1.57562	-0.707449	-0.717261	0.6181	1.27288	1.21047	0.826973	1.23809
g0115	0	1	1.55518	0.626645	0.833219	0.754142	0.661692	0.148935	0.295917	1.63944	1.26671	-0.713189	-0.576389	-0.618281	-0.797467	-0.485858	-0.415901	-1.31849	-1.43187	-1.42444	0.69655	0.522958	0.74449	0.465296	0.181026	1.40951	-0.283158	1.06991	0.48794	0.824549	0.519449	-0.2051	-0.156194	-0.287811	-0.297095	-1.90095	-1.89466	-1.89671	-0.600334	-0.646503	0.795481	1.68251	-0.606889	-0.624261	0.951223	1.29678	1.27839	-0.456556	-0.125929
g5935	0	0	-0.0433326	-0.250453	-0.250453	-0.250453	-0.250453	-0.250453	-0.250453	-0.250453	-0.250453	-0.250453	-0.250453	-0.247987	-0.250453	-0.250453	-0.204426	4.00208	-0.250453	-0.250453	0.629738	-0.470404	-0.320374	0.950033	1.29661	1.18992	0.0762557	0.0327972	-0.553376	1.65876	0.954743	0.385346	0.165531	-0.966494	-0.503081	-1.24012	-1.59697	-1.6889	-0.637883	-0.598683	1.16039	1.41226	-0.691721	-0.644368	-1.07196	0.200862	0.34836	0.225255	-0.744356
g3498	0	0	3.90962	-0.287785	-0.287785	-0.287785	-0.287785	-0.287785	-0.287785	-0.287785	-0.287785	-0.287785	-0.287785	-0.237816	-0.287785	-0.287785	0.644972	-0.287785	-0.287785	-0.287785	-0.47369	-0.753935	-0.165875	0.466429	0.233197	-0.666697	-0.990096	-1.08305	-1.06529	0.26357	0.691486	1.12429	-0.392112	-1.23122	-0.839955	1.75511	1.65405	1.47378	-0.654858	-0.727013	1.13746	1.42869	-0.648536	-0.535748	-0.137904	-0.0600557	0.0247075	-0.100874	-0.480394
g3389	0	0	0.0747294	-0.440936	0.385759	0.35131	0.425437	0.0376996	0.491584	0.688803	0.385759	1.96208	0.869256	1.50719	-1.18343	-0.602511	-0.991125	-1.92997	-1.20158	-0.830054	-0.0424451	1.69445	-0.0299957	-0.876806	-0.581481	-0.355282	2.15226	-0.254598	-0.121499	-0.0344148	-0.957096	-1.08134	0.661033	1.60881	0.79322	-0.485589	-0.939616	-1.1496	1.24388	1.25622	-0.871153	-0.289553	-0.92945	-0.409942	-0.132812	-1.72236	-0.553223	0.50509	0.104597
g3253	0	0	0.826175	1.4121	1.12617	0.56299	0.586305	-0.210529	0.929393	1.2816	0.744382	-0.163997	-0.604908	-0.272062	-0.463635	-0.578049	-0.220509	-1.51513	-1.64355	-1.79674	1.47506	0.941938	1.02063	-1.12068	-0.843911	-0.600235	1.20559	0.436609	0.746948	-0.413018	-0.984613	-1.34026	0.79423	0.964809	0.79423	-0.805479	-1.19356	-1.07829	-0.198157	0.8145	-1.17374	1.38821	-0.984361	0.153549	0.566688	1.30677	0.88715	0.537894	0.138152
g0008	1	0	-0.394644	-0.437965	-0.437965	-0.437965	-0.437965	-0.437965	-0.0801019	-0.432381	-0.437965	-0.437965	-0.435937	-0.437965	-0.437965	-0.432524	-0.437201	3.09234	1.76063	1.3015	-0.390366	-0.380042	-0.427818	-0.435921	-0.405945	-0.437234	-0.354444	-0.424524	-0.426382	-0.408384	-0.434806	-0.444327	-0.381935	-0.37565	-0.385977	1.06594	3.08106	1.96676	0.35588	1.89685	-0.518078	-0.527311	-0.605799	-0.601543	0.911336	0.880542	0.897559	0.880542	-0.0941393
g0136	0	1	0.485253	0.946987	0.959381	0.180071	0.623944	-0.336053	1.11256	2.08399	1.12064	-0.394724	-0.735085	-0.558139	-0.27217	-0.468312	-0.498537	-1.37841	-1.48039	-1.391	0.550826	0.479168	0.827879	0.181514	0.173144	0.296842	0.847642	0.990818	0.703322	0.406749	-0.188548	-0.183154	-0.0998835	0.288419	0.814841	-1.7963	-2.17113	-2.12215	-0.626702	-0.644866	1.10015	1.46455	-0.650884	-0.642254	0.791417	-0.984178	0.263078	0.880428	-0.451552
g4690	0	0	-0.501968	-0.32639	0.360448	2.82033	-0.651954	-0.651954	-0.311511	0.683928	-0.651954	-0.651954	0.0580962	-0.650168	-0.651954	-0.170453	2.06832	-0.651954	0.53305	-0.651954	-0.307647	-0.433738	-0.317518	-0.43724	-0.422594	-0.43724	-0.388524	0.0843171	-0.43724	-0.433738	-0.43724	-0.433738	-0.414156	-0.43724	3.67536	0.891808	0.687388	-0.00101715	1.00185	0.929973	-1.32839	-1.10623	0.160006	0.342787	-0.74416	-1.33228	-0.0684795	0.174883	0.0848025
g0125	0	1	0.335194	1.49476	1.19086	0.253449	0.242376	0.0128386	0.419908	1.64711	1.8254	-0.330082	-0.510828	-0.766603	-0.96264	-1.0541	-0.498668	-0.994168	-1.11987	-1.18495	1.0313	0.295673	-0.0754276	0.604054	0.882424	0.916365	0.435694	0.530589	0.457915	0.482783	-0.382576	-0.248736	0.137732	0.229665	0.725407	-1.82875	-2.10431	-2.08981	-0.660509	-0.625796	1.02783	1.52198	-0.654458	-0.609045	-0.256412	0.770591	-0.0678091	1.25985	0.260228
g0026	1	0	-0.509652	-0.510118	-0.498206	-0.48471	-0.5022	-0.475857	-0.491802	-0.496478	-0.482116	-0.499368	-0.467692	-0.450596	-0.00857036	-0.199501	-0.368295	1.92227	2.37849	2.1444	-0.430728	-0.180739	-0.41588	-0.470173	-0.418465	-0.487502	-0.506977	-0.457136	-0.495977	-0.421829	-0.507805	-0.406466	-0.393809	-0.443959	-0.355258	1.79355	2.74155	1.8576	1.30134	1.27988	-0.668973	-0.670508	-0.607592	-0.634148	1.67106	1.01295	1.20345	0.714991	-0.668271
g0064	1	0	-0.413379	-0.361054	-0.384897	-0.414031	-0.430166	-0.42745	-0.446664	-0.45649	-0.443034	-0.39045	-0.441918	-0.428566	-0.417082	-0.433617	-0.39662	2.93849	1.9193	1.42763	-0.404946	-0.423301	-0.418337	-0.415864	-0.407142	-0.403709	-0.423011	-0.41537	-0.407048	-0.423301	-0.378209	-0.392251	-0.422992	-0.386889	-0.410324	1.28282	3.16103	1.68884	0.646839	1.69411	-0.752913	-0.826752	-0.673394	-0.0878925	1.36491	0.767431	0.86319	1.13839	0.131508
g2670	0	0	0.0995746	-0.208272	2.79019	0.468499	0.040031	-1.30144	-0.263928	0.332224	-0.0661652	-0.255027	1.16195	-0.192209	-1.51178	0.313604	-1.28159	-0.777823	-0.292881	0.945052	1.20134	-0.242794	-0.624174	0.260704	0.167079	-1.14088	0.495937	-0.0900406	-1.01176	-0.641115	-1.0277	-1.22215	1.03182	-0.044246	-0.197793	2.79027	0.666018	-0.370505	0.883188	1.62602	-0.610612	-0.610612	-0.664903	-0.623084	-0.155195	0.403029	0.409544	-0.54042	1.17433
g0023	1	0	-0.380641	-0.428738	-0.420062	-0.428738	-0.428738	-0.428738	-0.428738	-0.425916	-0.428738	-0.41409	-0.410153	-0.428738	-0.428738	-0.200291	-0.427899	3.19793	1.45551	1.45551	-0.510548	-0.333798	-0.490116	-0.582759	-0.598791	-0.608544	-0.554572	-0.536269	-0.518896	-0.562902	-0.588219	-0.536505	-0.0705243	0.198738	0.38556	2.92505	1.88248	1.10061	0.529853	1.81638	-0.56657	-0.692947	-0.42428	-0.662438	0.581154	0.35254	0.702282	0.137561	-0.762733
g0105	0	1	0.381764	0.578195	0.639481	0.603891	0.305199	0.110159	0.876547	1.65858	2.07696	-0.203525	0.0180225	-0.40502	-0.88267	-1.00837	-0.939805	-1.50862	-1.16398	-1.13682	1.28734	0.721046	1.07021	0.55504	0.464056	0.825928	-0.316509	0.653385	0.293495	0.204579	-0.27963	-0.424435	-0.0390023	-0.0703778	0.773975	-1.72384	-2.00942	-1.98584	-0.619814	-0.745952	1.22719	1.34773	-0.65927	-0.549885	-0.739666	-0.704124	-0.828595	-0.556252	-0.669147
g4059	0	0	-0.454707	-0.397429	-0.429041	-0.460539	-0.460539	-0.460539	-0.460539	-0.423685	-0.40165	-0.410455	-0.373897	-0.460539	-0.351271	-0.361937	-0.457804	2.74171	2.12616	1.4967	2.96209	0.94065	0.281229	0.298206	0.206687	-0.651716	-0.176022	-0.782273	-0.713676	0.634768	-0.507284	0.428418	0.344052	-0.1132	0.101638	-0.460921	-0.91869	-1.87395	-1.20611	-0.707483	0.23826	-0.218257	1.70426	0.189325	-0.0853897	0.283528	0.197516	-1.82724	-1.40699
g0312	0	0	0.058679	-1.23026	-1.45351	-0.0482505	-0.346536	-0.275208	-0.543074	-1.26014	-1.08012	1.04442	1.39251	1.3717	-0.625023	-0.470812	-0.137464	0.790846	1.41613	1.39611	1.34942	0.842009	1.02859	-0.76921	-0.679223	-0.248612	1.10662	0.724526	0.688055	-0.105056	-0.845317	-0.784751	0.448512	1.0485	0.738642	-1.55309	-1.44109	-1.54852	1.04694	1.02323	0.637449	-0.95002	-0.920553	-0.837039	1.12607	0.765771	1.01061	0.951945	0.827966
g0152	0	1	0.0551104	0.52992	0.797142	0.984156	1.01996	0.458343	0.37999	1.86846	1.50864	-0.16149	-0.929778	-0.731701	-0.829511	-0.790216	-0.344209	-1.66939	-1.02268	-1.12274	0.630069	0.259975	0.242338	0.424066	0.597814	0.519469	0.0300318	0.329573	0.198905	0.866471	0.513628	1.11201	-0.0732673	-0.205949	0.718145	-1.96797	-2.22546	-1.96985	-0.593266	-0.53825	1.09	1.46124	-0.826459	-0.593266	1.70526	0.943104	-0.0687181	1.43397	-0.408291
g6332	0	0	0.487293	0.685845	0.240691	-0.142146	1.42805	2.48078	-1.39357	0.0214272	-0.325142	0.619385	-0.974372	-1.17067	0.189787	-0.62587	-0.871552	-1.28651	-0.0161292	0.652707	0.800952	0.800952	0.274859	-1.07806	-1.13785	-0.163525	-0.0889808	0.087846	-0.281688	-0.791796	-0.529037	-1.14832	-0.480142	-1.14012	-0.277039	2.13919	1.26593	1.74683	1.37625	1.17583	-0.580975	-0.411167	-0.774399	-0.785541	1.32574	0.849612	0.538764	-0.505512	-0.671334
g1970	0	0	-0.424664	-0.400916	-0.411741	-0.44327	-0.444366	-0.426397	-0.459354	-0.454047	-0.454508	-0.430979	-0.417369	-0.433971	-0.373412	-0.380153	-0.401992	2.86027	1.76928	1.72759	0.164225	-0.0787309	0.0271802	1.03241	1.52538	0.821901	-0.750655	0.144498	-0.483521	1.6719	0.971124	0.869935	-0.0787309	-0.883586	-0.562011	-1.27592	-1.53473	-1.58067	-0.443031	1.74187	0.52397	-0.13148	-0.691592	-0.999738	-0.26645	0.918064	0.0660458	0.283968	-0.911054
g4447	0	0	-0.701485	-0.687224	-0.684619	-0.698326	-0.689729	0.72691	-0.69232	-0.685825	-0.683129	-0.156199	1.67566	2.92548	0.480605	0.769333	0.143412	-0.511732	-0.160572	-0.37024	1.11448	0.515827	0.223936	-0.0389758	-0.403227	0.169243	-0.740336	-0.0803163	-0.0769927	-0.470165	-1.17532	1.62736	-1.34053	0.143471	2.36461	-1.58957	-0.607772	0.364284	0.200529	1.91849	-0.198866	-0.606669	-0.589855	-0.723633	0.498079	0.473641	-0.785685	-0.785685	0.713672
g0012	1	0	-0.449593	-0.358626	-0.394935	-0.429749	-0.382875	-0.440521	-0.408036	-0.428692	-0.415895	-0.417082	-0.440927	-0.451713	-0.358378	-0.403878	-0.371001	3.14796	1.64622	1.35773	-0.368089	-0.366082	-0.362661	-0.363748	-0.363996	-0.364007	-0.36417	-0.363619	-0.363128	-0.366898	-0.358155	-0.365188	-0.359916	-0.195214	-0.363422	0.0510447	3.45289	1.78436	1.6727	0.787701	-0.41849	-0.592151	-0.675163	-0.774592	0.640713	0.735741	1.00889	0.263773	-0.189435
g5068	0	0	-0.235748	0.381736	-0.25941	0.942394	0.133241	2.19846	0.673183	0.900297	0.613126	-0.596803	-0.8424	-0.676768	-0.817313	-0.846676	1.62735	-0.66489	-0.987601	-1.54218	0.575055	-0.431815	0.0285488	0.111451	-0.383879	-0.580185	-1.19436	-0.294093	-0.747542	0.127471	0.0655166	3.1631	-0.793845	-1.37231	0.915381	0.511208	-0.189207	0.489507	-0.752169	-0.618933	0.924084	1.5873	-0.687573	-0.452711	1.03209	0.349156	0.245177	1.01622	-0.283833
g0153	0	1	0.808298	1.3069	1.35481	1.14409	0.367462	0.46878	0.0207834	0.543804	1.52902	-0.0514356	-0.719257	-1.05924	-0.655835	-0.612996	-0.206241	-1.48746	-1.46835	-1.28313	0.916773	0.626047	0.847552	0.32409	0.732829	0.533106	-0.678968	1.10178	0.115868	1.30792	0.399084	0.260755	-0.340423	-1.07287	0.170083	-1.63671	-1.89593	-1.71099	-0.671549	-0.615813	0.895512	1.61753	-0.600831	-0.624852	-0.578208	-1.47204	0.86776	1.50223	0.405362
g5247	0	0	-0.102554	1.70454	1.63477	-0.0772972	0.278888	-0.505623	0.600977	1.56573	1.60845	-0.690011	-0.634278	-0.66248	-0.45518	-0.54665	-0.406846	-0.972425	-1.1716	-1.16842	1.8393	1.20725	2.25875	-0.259154	-0.203909	-0.305893	-0.528202	0.643152	-0.0841434	0.457483	0.0843087	-0.0948771	0.0131941	-0.517014	-0.501787	-1.52382	-1.27523	-1.20941	0.317849	1.71736	-0.700188	0.3145	-0.821923	-0.827597	0.4482	0.846857	1.02212	0.561683	0.0822834
g2370	0	0	-1.09432	0.329947	0.689333	-0.20734	-0.00804926	-0.61897	0.922514	0.947596	0.565412	-0.645146	-1.21225	-0.512513	-1.55692	-1.25057	-0.455292	1.65737	0.661652	1.78754	2.19145	1.04099	1.27849	-0.506131	-0.126471	-0.379375	0.638987	0.84191	0.658999	0.120466	-0.300895	-0.446457	-0.735622	-0.359046	0.42064	-1.23904	-1.65838	-1.44051	1.49656	0.96938	-0.368508	-0.347922	-0.745625	-1.00389	1.34966	1.17476	1.26013	0.473131	-0.70809
g0131	0	1	-0.241863	0.61289	1.71001	0.768456	0.169664	0.643622	0.521439	1.70289	1.40439	-0.41135	-0.505279	-0.489528	-1.13153	-0.938038	-0.218531	-1.62997	-0.988088	-0.979185	1.35861	0.247151	0.287022	0.511945	0.684423	0.841831	-0.210492	1.16167	0.653857	0.491812	-0.134511	0.00743177	-0.0866946	-0.281168	0.243737	-1.55774	-2.20454	-2.01436	-0.631278	-0.724831	0.983962	1.5523	-0.621029	-0.559122	-0.261	-0.729191	-0.418228	-0.44688	0.364036
g0141	0	1	0.951888	0.938365	1.57771	0.669154	0.235194	0.488323	0.179835	1.16774	1.65548	-0.378025	-0.766448	-0.968957	-0.895355	-0.709288	-0.400919	-1.40497	-1.15831	-1.18142	-0.360901	0.607298	0.817249	0.0464883	0.623365	0.795386	0.396483	1.25453	0.693584	0.467341	-0.18918	-0.328908	0.0913225	0.174976	0.795386	-1.8625	-2.06917	-1.95274	-0.578956	-0.660462	0.960941	1.56821	-0.729184	-0.560546	-0.64797	0.904294	0.559936	1.29301	0.16967
g3633	0	0	-0.753681	0.788149	1.68662	-0.500631	0.713057	-0.554385	0.934434	1.48216	2.1889	-0.629821	-0.671098	-0.497173	-0.627524	-0.64974	-0.634792	-0.737733	-0.757247	-0.779497	2.34396	1.23343	-0.973895	0.465065	0.440645	-0.903813	0.894956	-0.389971	-1.38568	0.166952	-0.515805	1.61808	0.0315801	-0.743329	-0.664355	-0.718172	-0.217324	-0.682325	-0.493442	-0.345569	0.639707	1.74214	-0.807654	-0.735187	-0.0563207	-0.271965	-1.04955	2.34817	-1.23994
g1359	0	0	0.770553	1.08161	1.07129	-0.555152	1.63817	0.131045	-1.01359	-1.46599	-0.688726	0.86956	-1.07361	-0.453764	1.54107	-1.09453	-0.732781	-0.878767	0.242681	0.610928	-0.757915	-0.488033	0.909555	-0.909473	-0.805588	0.414111	-0.532807	0.705815	0.889375	-0.749514	0.338838	-0.754858	-0.794969	-0.410843	-0.362515	3.01499	-0.496332	0.790163	-0.568404	-0.749081	0.979273	1.55259	-0.67406	-0.540313	0.628442	-0.0240816	-0.332879	-1.46014	-0.302807
g2046	0	0	-0.66211	-0.417596	-0.122225	-0.461851	-0.151524	-0.267337	-0.217243	0.0837072	-0.493324	-0.713603	-0.800616	-0.587946	-0.553018	-0.425086	-0.547204	1.88712	2.11699	2.33286	-0.780638	-0.695891	0.101489	-0.159134	-0.0583432	1.49475	-0.533254	-0.304718	1.08864	-0.0047152	-0.332051	-1.42168	0.713246	2.82119	-0.572493	-0.982024	0.0464866	-0.420865	-1.77541	0.00737855	1.19794	0.602382	-0.173355	0.141058	0.308996	0.28656	0.967154	0.963241	-0.585634
g4845	0	0	1.16658	1.38426	-0.172463	0.167337	2.28443	-0.930872	0.778688	-0.788285	-0.931182	0.864549	-0.97081	0.291795	0.137547	-0.962348	0.447144	-0.824749	-0.97081	-0.97081	1.07252	-1.20772	-0.237444	0.729199	-1.19864	-0.871406	1.23977	0.246786	0.090566	-0.350067	1.13675	-0.241855	-1.19176	0.336444	-1.1976	-1.21057	1.33072	1.52431	-0.309216	-0.147975	-0.653448	-1.18147	1.61122	0.680891	1.53443	1.1738	1.07699	1.46548	-0.0689387
g6949	0	0	0.760197	1.03046	1.21706	0.0499472	-0.162148	0.389988	0.515148	1.46814	2.00935	-0.300873	-0.347996	-0.978609	-0.703862	-0.919939	-0.362092	-1.48293	-0.99486	-1.18697	-0.713735	-1.11806	-0.815816	1.115	0.678821	0.419179	-1.51522	-0.93972	-1.16244	0.457897	1.35253	1.46864	-0.232508	-0.95394	-0.654176	1.17704	1.00101	0.435503	-0.313915	-0.760922	1.96689	0.0569805	-0.463709	-0.485322	0.0751076	0.91549	-0.071855	0.854421	1.15217
g0128	0	1	0.504319	1.22287	1.2696	0.337462	0.279427	-0.149375	0.894899	1.58648	1.47741	-0.174779	-0.336035	-0.300179	-0.992778	-1.02301	-0.630069	-1.42575	-1.24781	-1.29269	0.907175	0.275546	0.593123	0.49895	0.772346	1.10738	-0.197395	1.12404	0.593123	0.721641	0.073886	-0.236743	0.129822	-0.390387	-0.169878	-1.8617	-2.04649	-1.89444	-0.593502	-0.607399	0.885223	1.62432	-0.670298	-0.638346	-0.354235	-0.877865	0.986935	0.363607	-0.887452
g0113	0	1	1.12323	1.43542	0.919563	1.17578	0.99256	0.0579622	0.528603	0.719855	1.12323	-0.222823	-0.872334	-1.18087	-0.855576	-0.748931	-0.571757	-1.19933	-0.89647	-1.52812	0.933851	0.36778	0.583113	0.904542	0.908276	0.39469	-0.584633	0.589533	-0.107362	1.15656	-0.103845	0.424981	0.37412	-0.614879	0.476294	-1.7447	-1.95945	-1.99887	-0.649173	-0.655149	0.933425	1.5904	-0.559128	-0.66037	-0.0140117	-0.477059	-0.517159	-0.190266	-0.702899
g0025	1	0	-0.439458	-0.441464	-0.433388	-0.439458	-0.436747	-0.437165	-0.412413	-0.420285	-0.406295	-0.424989	-0.431336	-0.426193	-0.42258	-0.430177	-0.435265	2.66143	1.99862	1.77716	-0.449995	-0.373377	-0.444901	-0.533493	-0.53939	-0.533984	-0.499278	-0.475629	-0.457862	-0.513189	-0.52487	-0.508798	-0.144765	-0.00509217	0.188816	3.27351	1.50826	1.03403	0.488302	1.83299	-0.670259	-0.611942	-0.381469	-0.657623	1.55925	0.638286	1.13421	0.800429	0.199977
g5063	0	0	-1.85276	0.893756	-1.32658	-0.0463291	0.473923	-0.239571	1.02456	-0.0346567	-1.17391	-0.531935	0.178965	0.70107	0.507273	0.625478	2.43117	-0.622534	-0.372784	-0.635133	3.09685	1.11473	0.727703	-0.0871397	-0.207299	-0.990277	0.111683	0.346891	0.113264	0.0538684	-0.280089	0.223673	-0.598099	-0.829574	-0.305169	0.0044291	-1.05224	-1.44321	0.806	1.67565	-0.638266	-0.645348	-0.576256	-0.621785	-0.330735	0.0831453	1.54051	1.28594	0.264818
g5419	0	0	0.908536	1.61964	0.86302	0.626728	0.405651	0.30421	0.716249	1.43571	1.30498	-0.598849	-1.07369	-0.845435	-0.858669	-0.661749	-0.681046	-1.16492	-1.22529	-1.07508	-0.486504	-0.581717	-0.324448	-0.809263	-1.01232	-0.925574	0.388106	-0.86971	-0.337293	-0.679098	-0.365923	-0.0634905	0.396105	1.34703	1.28909	2.91544	-0.0481316	0.167703	-0.0290668	-0.474303	0.246311	-0.278944	-1.23068	1.76668	-0.0558763	-2.23101	-1.05079	0.945779	0.832349
g4463	0	0	1.11647	-0.326148	-0.326148	-0.326148	-0.326148	-0.326148	-0.326148	-0.326148	-0.326148	-0.326148	3.76414	-0.308974	-0.326148	-0.326148	-0.00556567	-0.326148	-0.326148	-0.326148	-0.836818	-0.661931	0.241119	-0.762155	-0.775082	1.85156	-0.757741	-0.125343	1.2053	-0.809008	-0.236799	-0.471405	-0.591135	1.46259	-0.770398	-0.891221	1.30027	1.62819	-1.56396	-0.631418	0.125372	0.718727	0.0797774	1.2715	1.93399	0.637412	1.11845	-0.268027	-0.911744
g6373	0	0	1.92609	1.07657	0.588577	0.884953	-0.116199	0.89147	-0.142593	0.279612	0.851772	-0.468076	-1.63405	-1.70026	-1.16148	-1.14764	-0.445204	0.13086	-0.494827	0.680417	2.17687	1.42022	0.795306	0.429235	0.188949	-0.203138	1.11652	-0.515948	0.139702	-0.400079	-0.582665	1.04928	-0.745988	-1.14809	-0.14152	-1.12419	-1.38051	-1.07395	0.611975	0.163576	0.865356	0.754236	-0.743336	-1.65181	1.66785	1.81471	1.03784	0.367437	-0.23235
g0005	1	0	-0.388499	-0.389898	-0.389898	-0.389898	-0.389898	-0.389898	-0.389898	-0.389898	-0.389898	-0.389898	-0.389898	-0.389898	-0.389898	-0.389898	-0.389242	3.41178	1.45953	0.975105	-0.426034	-0.427083	-0.427083	-0.42051	-0.427083	-0.427083	-0.426764	-0.427083	-0.427083	-0.427083	-0.427083	-0.427083	-0.426743	-0.427083	-0.427083	2.43504	2.47605	1.48688	1.04042	1.51251	-0.62413	-0.631617	-0.647046	-0.650142	0.7542	0.815935	0.864041	0.691742	-0.275717
g6034	0	0	2.98873	-0.451188	1.94159	-0.525868	-0.525868	-0.525868	-0.525868	0.246131	-0.525868	-0.525868	0.933648	-0.524467	-0.525868	-0.218748	-0.49973	0.316843	-0.525868	-0.525868	-0.870041	-0.460759	-1.28943	1.88565	1.15098	1.62467	-0.236826	-0.774096	-0.475969	0.158017	-0.141231	1.33355	-0.477845	-0.654461	1.17949	0.0854935	-1.09848	-0.938715	-0.768441	0.595243	-1.14073	-0.0492522	-0.272962	1.63615	1.47221	0.923309	0.938723	0.955696	0.211055
g0110	0	1	0.938994	1.48992	0.218796	0.679349	0.595297	-0.269238	1.34245	1.43152	1.17106	-0.353929	-1.08662	-0.673887	-0.597671	-0.777558	-0.277615	-1.30393	-1.41742	-1.10952	1.48039	1.00407	0.99311	0.49403	0.701875	0.525154	0.321711	0.629264	0.541066	0.554543	-0.111306	-0.459173	-0.801612	-0.0447608	-0.493558	-1.52039	-1.95128	-1.86314	-0.570279	-0.576643	0.804352	1.67396	-0.724153	-0.607239	-0.493308	0.437254	-0.493308	-0.82256	0.124049
g4884	0	0	-0.225768	-0.00221351	-0.292313	1.68398	0.863281	1.4899	-0.661679	-0.25826	-0.535468	-0.416503	-1.76949	-0.00221351	-0.105162	0.693485	2.04382	-0.979242	-0.467912	-1.05825	1.52984	0.743632	0.43185	0.105751	0.46367	0.2036	0.353869	0.582534	0.267897	1.14779	-0.238583	-0.275919	0.404497	-0.381805	0.39381	-1.52142	-2.20575	-2.00527	1.22697	1.24464	-1.09874	-0.700819	-0.233026	-0.439016	-0.366682	-0.761494	-0.776632	0.443777	0.602693
g0037	1	0	-0.37157	-0.443764	-0.438959	-0.436761	-0.451718	-0.430007	-0.444136	-0.433787	-0.436577	-0.441985	-0.438574	-0.411584	-0.390946	-0.398605	-0.425826	2.77486	1.72454	1.89539	-0.252734	-0.153086	-0.350045	-0.448748	-0.448748	-0.448748	-0.333479	-0.448748	-0.448748	-0.448748	-0.448748	-0.448748	-0.447387	-0.411058	0.016722	3.48202	1.51714	0.521888	1.18083	1.39497	-0.622425	-0.635108	-0.659832	-0.658438	1.102	0.641464	0.621486	0.755032	0.653324
g6830	0	0	-0.531558	0.636185	0.258393	-0.342927	-0.214643	-1.16016	-0.0230455	0.39799	0.909551	-1.04543	-0.668886	-1.60062	-0.204894	-0.111687	-0.891709	2.58195	0.772636	1.23886	-1.0606	-1.68025	1.45702	-0.231308	-1.70324	1.78424	-0.364817	1.15209	0.388391	-0.848284	-0.153058	0.124246	-0.872032	0.381786	0.280343	-0.266349	0.623494	0.988326	0.829417	1.62359	-0.256808	-0.731176	-0.766571	-0.698449	-0.651808	-0.455573	1.12561	1.28906	-0.540079
g5002	0	0	0.725641	1.78589	1.13138	0.630732	0.688762	-0.77063	0.638648	1.17692	0.401136	-0.279151	-1.55782	-0.216806	-1.36503	-1.69808	-0.23525	0.404249	-0.723843	-0.73675	-0.730915	-1.25206	-1.57636	-0.433995	0.370364	-0.152966	-0.319363	-0.751978	-0.783298	0.0788758	0.370364	1.83113	-0.654875	-0.16087	1.54956	2.0247	0.016124	0.575556	-0.676691	-0.0477998	-0.646022	-0.289624	-0.323307	1.98344	-1.80279	-1.16719	-1.21867	-0.75892	0.905493
g0117	0	1	0.621792	1.2609	1.176	0.213809	0.320656	0.131223	0.647444	1.57834	1.85236	-0.792801	-0.598598	-1.09953	-0.761855	-0.826927	-0.566852	-0.907863	-1.10697	-1.14113	1.08542	0.248207	0.316913	0.00221726	0.605919	1.18969	0.135331	0.566267	0.363033	0.743206	-0.389618	-0.809936	0.217015	0.42768	0.970995	-1.58202	-1.99319	-2.09713	-0.578241	-0.674167	1.26168	1.31813	-0.68448	-0.642915	-0.236412	0.651953	-0.57548	-0.357952	-0.693219
g0054	1	0	-1.09778	0.488964	-1.18533	0.0881903	-0.418866	-0.916555	-0.636882	2.24723	-0.805674	-0.590894	1.63116	1.14301	0.666613	0.0158023	0.478745	-0.520039	-1.18533	0.597631	-0.423316	-0.441153	-0.392901	-0.450867	-0.444536	-0.400444	-0.461451	-0.435001	-0.397507	-0.419821	-0.43962	-0.427799	-0.411119	-0.361006	-0.42557	1.42575	2.80564	2.10072	1.69075	0.764006	-0.730128	-0.660012	-0.637838	-0.426773	1.18297	0.995977	1.13324	0.83632	0.172528
g2227	0	0	-0.389612	-0.436345	-0.437794	-0.437794	-0.437794	-0.43164	-0.437794	-0.429529	-0.437794	-0.437794	-0.434915	-0.414367	-0.431001	-0.421273	-0.389612	2.75154	1.91633	1.73719	-1.41662	-0.3852	0.670172	0.293567	0.560619	-0.391701	-2.14743	0.326308	-0.336794	0.389081	0.955243	1.32161	0.293567	-0.825156	-1.78755	1.11288	0.862737	0.504673	-0.865268	0.441478	0.802762	-0.447761	-1.23232	1.30111	-0.306713	1.05843	0.677599	0.610657	-1.3382
g2371	0	0	-0.0732304	0.273697	0.867706	-0.274891	-0.822603	-0.341555	-0.213203	-0.888227	0.799951	-0.443071	1.8842	-0.264466	1.38177	1.45758	0.684445	-1.53639	-1.1043	-1.38741	-1.49605	-0.542549	-0.557305	-0.241122	-0.315886	-0.329702	0.412809	-0.502142	-0.374978	-0.668997	-0.0996845	0.0563347	-0.783644	-0.26495	-0.0890646	1.1273	2.31663	2.353	-0.974594	-0.483762	1.38551	0.420234	-1.08462	0.737232	-0.447821	-0.627536	-0.668401	-0.059743	-1.18362
g0246	0	0	-0.961683	1.44721	0.592703	0.18564	0.385802	-0.230323	-0.625229	-1.74594	-1.27276	-0.916673	-0.0111055	-0.625229	-0.230323	-0.410621	-0.0111055	1.90295	1.44721	1.07948	-0.49089	-0.435385	0.014396	0.651695	0.0726196	0.00216416	-1.29533	-0.407349	-0.511044	0.47908	1.19271	1.91966	-1.37514	-1.47708	-0.941932	-0.0714744	1.05494	1.61836	1.25983	1.30319	-0.451037	-0.577006	-0.762431	-0.772552	1.18106	1.68688	-0.645227	-0.311073	-0.839046
g0954	0	0	-0.0579809	0.985755	1.03733	0.785575	0.464108	-0.236092	0.816242	1.81625	1.82615	-0.498348	-0.508463	-1.00495	-0.981356	-0.947078	-0.531075	-0.6699	-1.23994	-1.05624	-0.78052	-1.31055	-0.859608	1.53762	1.18076	0.889895	-0.497975	-1.31055	-0.767507	-0.785945	0.250838	2.06327	-0.456427	-0.365944	0.678636	0.983564	-0.123788	-0.32577	1.19398	1.38335	-0.638533	-0.652105	-0.642022	-0.644669	-1.17066	-1.43416	-0.753008	-1.43416	-0.493322
g0009	1	0	0.334106	-0.465292	-0.465292	-0.465292	-0.465292	-0.465292	-0.465292	-0.465292	-0.465292	-0.465292	-0.465292	-0.465292	-0.369882	-0.225219	-0.461524	3.2955	1.21368	1.33155	-0.428124	-0.428949	-0.424775	-0.423006	-0.428949	-0.418402	-0.428698	-0.428949	-0.418207	-0.42117	-0.413487	-0.411144	-0.428681	-0.421402	-0.417268	1.46532	2.81506	2.06083	1.00784	1.53228	-0.712156	-0.680865	-0.635558	-0.511549	1.03401	0.84942	0.825441	0.650269	0.105161
g2362	0	0	-0.805552	-0.199097	-0.346299	-0.64255	-0.712269	0.515795	1.2622	0.743667	0.693652	-0.304809	-0.2891	1.46401	-0.459911	-0.476451	2.52621	-1.17014	-1.25309	-0.546264	0.570672	-0.0321412	0.468114	0.962228	1.16697	1.11164	-0.21479	0.593857	0.0534695	0.845122	0.468114	0.328236	0.0758532	-0.369383	-0.21479	-1.78457	-2.02163	-2.00698	1.54685	0.895466	-0.436082	-0.335179	-0.604584	-1.06647	-1.0277	-0.406943	-0.252796	-0.644281	-0.24421
g0062	1	0	-0.474376	-0.493659	-0.493659	-0.493659	-0.493659	-0.493659	-0.493659	-0.493659	-0.493659	-0.493659	-0.493659	-0.493659	0.0279221	-0.474826	0.0774804	2.38747	2.49522	1.39136	-0.373683	-0.422659	-0.4395	-0.43344	-0.428973	-0.4395	-0.408629	-0.4395	-0.437915	-0.425421	-0.434857	-0.400312	-0.439264	-0.432263	-0.429037	2.79016	1.67266	1.92213	0.699568	1.69609	-0.814321	-0.791037	-0.52307	-0.267233	0.766031	1.07702	1.11664	1.14176	-0.326437
g0137	0	1	0.203847	1.58218	1.7315	0.129895	0.0558373	-0.266504	0.979347	1.30088	1.56395	-0.57634	-0.578585	-0.857168	-0.996201	-0.838954	-0.45859	-0.970091	-1.07101	-0.933988	1.18834	0.222867	0.810921	0.511181	0.632281	1.1441	-0.180965	0.653449	0.254423	0.414537	-0.205691	0.304719	-0.232095	-0.404746	0.717048	-1.91395	-2.04446	-1.87196	-0.475796	-0.548073	1.115	1.43641	-0.767958	-0.759586	0.167469	1.05604	0.693683	1.13319	0.353875
g0002	1	0	-0.388011	-0.388183	-0.394419	-0.447624	-0.45395	-0.435552	-0.427347	-0.444338	-0.42694	-0.436547	-0.439193	-0.445823	-0.446125	-0.45317	-0.454441	2.01613	1.95321	2.51233	-0.383219	-0.34907	-0.366611	-0.433433	-0.443742	-0.438101	-0.449476	-0.471604	-0.376305	-0.431315	-0.461118	-0.480312	-0.449344	-0.425137	-0.44986	1.80552	2.74058	1.86254	1.44062	1.09475	-0.482406	-0.441476	-0.812131	-0.799355	1.31666	0.708825	0.905003	-0.408389	-0.112651
g1140	0	0	-0.779631	-0.389877	-0.689752	-0.941746	-0.809624	-0.791877	-0.481666	-0.628559	-0.488892	-0.604814	-0.193665	0.116984	0.673018	0.289631	-0.126093	2.43321	1.62563	1.78772	-2.61416	0.686632	0.473972	-0.687436	-0.162524	-1.24808	1.65683	0.0632383	0.216068	-0.0205167	-0.484103	-1.18922	0.572956	0.216068	0.385156	1.4859	0.439949	0.209266	1.58946	0.922635	-0.542631	-0.794475	-0.530878	-0.644114	0.396877	1.1088	0.91966	0.33405	-1.10763
g1017	0	0	-1.10877	-1.19683	-1.07435	0.854245	1.08249	0.863697	-0.612485	-0.286864	-0.0912245	-1.27785	-0.321571	-0.453198	1.47981	2.00007	1.15456	-0.63619	-0.443348	0.0677968	0.888811	-0.293091	-0.688568	0.413597	0.08327	-0.428644	-0.374405	-0.348638	-0.596253	-0.161257	-0.444357	-0.331775	-0.558538	-1.35984	-1.01914	2.91016	1.19725	1.11143	0.287539	1.91733	-0.65312	-0.592028	-0.522183	-0.437535	0.495841	0.398899	0.495841	-0.541617	-0.0148986
g0123	0	1	-0.00507349	0.825085	1.53728	0.633899	0.0829811	-0.223343	0.418912	1.62183	1.9949	-0.375736	-0.325076	-0.456648	-1.04292	-0.920411	-0.195214	-1.30349	-1.04712	-1.21986	0.421331	0.0592614	0.840883	0.486482	0.992066	0.992066	-0.62055	0.840883	0.421331	0.840883	0.747577	0.325985	-0.0152891	-0.544227	-0.0838245	-1.65467	-2.12884	-1.92135	-0.56862	-0.679892	0.912684	1.60499	-0.630713	-0.638453	-1.37281	-1.08016	-0.259008	-0.401846	0.769903
g0036	1	0	-0.399112	-0.428939	-0.39554	-0.432506	-0.432723	-0.422568	-0.432664	-0.40149	-0.440849	-0.447086	-0.377384	-0.440605	-0.434134	-0.39364	-0.476602	2.81351	2.00327	1.53906	-0.351063	-0.453877	-0.473125	-0.326602	-0.463406	-0.471267	-0.381051	-0.434463	-0.419405	-0.432649	-0.456308	-0.399513	-0.411479	-0.443733	-0.434008	1.44173	2.72918	2.18104	1.34703	1.23277	-0.663628	-0.66337	-0.643389	-0.609412	0.510717	1.22704	0.927991	1.35389	0.927991
g5726	0	0	0.92628	1.28317	2.44145	0.417498	0.240365	0.836962	-0.291676	0.493899	-0.828872	-0.291676	-1.05303	-0.759196	-0.264705	0.176707	0.0419468	-1.90478	-0.653198	-0.811135	-0.755292	-1.01012	-0.269982	-0.0557386	-0.524596	-0.432899	-0.113343	-0.507071	-0.658149	0.54014	0.510673	2.51325	0.0469721	0.834404	2.15912	-0.854116	-1.02461	-0.398644	-0.959498	1.32902	-0.87912	-0.218556	-0.419296	1.14745	1.07769	0.800928	0.985965	0.489313	-0.833815
g2113	0	0	-0.840258	-1.34914	-0.711323	0.484884	-0.749418	-0.537937	-0.487251	-0.489047	0.0537295	-0.0187887	-0.601961	-0.2246	1.49836	2.89598	1.09925	-0.265318	0.278023	-0.035193	-1.08013	-0.691685	1.13757	-0.501349	-0.233164	1.87844	-1.07079	0.995727	0.584816	-0.1878	1.83711	0.0254715	-0.648202	0.870246	-0.590099	-1.57466	-0.53061	-0.220898	-0.590107	-0.775263	-0.438891	-0.731624	1.49976	1.03612	0.529401	0.769331	0.361597	0.402194	0.17381
g0122	0	1	0.0471654	0.882197	0.934115	0.457736	0.857865	0.320231	0.780675	1.68868	1.45584	0.364525	-0.520314	-0.430292	-1.37147	-1.06897	-0.712892	-1.40765	-1.03165	-1.24579	1.22251	0.843719	0.821853	-0.176435	0.144341	-0.0714879	0.749953	0.960587	0.74065	0.300604	-0.125143	0.0539982	-0.0046113	0.105443	0.374084	-2.03488	-1.97892	-1.92627	-0.393282	-0.718285	1.11642	1.43082	-0.66708	-0.768599	-0.377837	0.276388	-0.701681	2.0357	-2.08754
g0157	0	1	0.473112	0.955574	0.926351	0.473112	0.866463	-0.013961	1.2869	1.66305	1.21699	0.0506107	-0.786714	-0.762021	-1.41346	-0.934155	-1.1315	-1.09216	-0.874381	-0.903816	0.642493	-0.0396348	0.376624	0.311163	0.81159	0.8328	-0.0396348	0.457528	0.0271343	1.63323	0.401011	-0.240583	0.563541	-0.0444193	0.187816	-1.86264	-1.99303	-2.02499	-0.637797	-0.667763	0.942191	1.58493	-0.637971	-0.583588	0.788249	-1.08705	-1.1925	-2.24643	0.50605
g2609	0	0	-0.0624655	-1.22343	-0.244573	1.06999	0.0942902	1.2897	-0.289512	-0.244573	0.433896	-0.458442	-0.0571766	0.902447	-0.396621	1.30519	1.90461	-1.55569	-0.840472	-1.62717	-0.63752	-0.0962963	1.61697	-0.871028	-1.33557	1.10861	-0.416065	1.74485	0.934343	-0.858573	0.505474	-0.811767	-0.922013	1.55156	-0.545937	-0.897706	0.180081	-0.249411	-0.121769	0.124962	-0.937248	-0.03187	-0.863069	1.82899	-2.04739	0.241201	-1.83224	0.495022	0.495022
g4519	0	0	-0.656934	-0.948501	-0.36589	0.409718	1.28576	-0.0821558	-0.49484	-0.683856	-1.03774	-0.888324	-0.769427	-0.543791	1.40738	1.86094	2.0915	-0.603703	0.18015	-0.160291	-0.02421	-0.538116	1.41418	-0.141409	0.0975497	1.28716	0.628353	0.830947	1.69356	-0.871857	0.68088	0.00746523	-0.768522	0.332632	-0.476972	-2.24303	-1.13463	-0.773991	0.437085	1.86237	-0.513083	-0.62023	-0.503592	-0.662553	-0.655639	0.928689	0.821304	1.40721	-0.0420091
g0097	0	1	0.636762	1.16796	1.05485	-0.0494528	-0.0348167	-0.0311236	0.714572	2.03857	1.49768	0.0646335	-0.359703	-0.540809	-0.713383	-1.33121	-0.804331	-1.46184	-0.87697	-0.971386	1.21574	0.730047	0.820204	0.378153	0.547232	0.89215	0.260368	1.04123	0.516151	0.425564	0.0430935	-0.515039	-0.147942	-0.0321037	-0.433308	-1.97385	-1.82556	-1.94213	-0.630259	-0.566965	0.916686	1.60205	-0.685602	-0.635913	0.201132	1.76763	0.737233	-0.190389	-0.0238588
g0135	0	1	0.195538	0.853348	0.70809	0.853348	0.833165	0.678817	0.646786	1.24552	2.0152	-0.302102	-1.18937	-1.22645	-1.01585	-0.707669	-0.760021	-0.81993	-0.93808	-1.07034	1.08184	0.320074	0.517551	0.872351	0.737651	0.859561	-0.911587	0.808739	0.0632311	1.15605	0.329122	0.293808	-0.0143053	-0.600586	-0.0281174	-1.87711	-1.81348	-1.79479	-0.532141	-0.661605	1.17257	1.39778	-0.726441	-0.650155	-1.2513	0.619488	0.0245365	-0.546882	0.260052
g1226	0	0	-1.2574	-0.611897	-0.484215	-0.17366	-0.0452941	-0.0232923	-0.929803	-1.08484	-0.193826	-1.14986	1.63666	-1.0425	1.6003	1.41778	0.255862	-0.141396	0.627086	1.6003	-1.00923	-0.559014	1.10327	-0.929511	-0.747506	1.40237	-0.681263	0.494168	1.43784	-0.692156	0.0901534	-0.757007	-0.53829	1.86233	-0.606704	-1.32983	0.365871	1.09451	1.78604	0.357754	-0.383644	-0.845712	-0.00913214	-0.905306	0.315569	0.684084	0.283279	0.323406	0.274897
g2807	0	0	-0.30268	0.334829	1.06611	0.427579	0.44119	2.14798	0.106195	0.0342595	1.77929	-0.431042	-0.0567557	-2.16247	-0.431042	-0.206359	-0.4087	-0.901045	-1.15714	-0.280199	-0.256938	-0.331048	-0.496949	-0.845041	-0.699551	-0.660155	0.0166152	-0.167395	-0.0157966	-0.402918	-0.311669	-0.491098	-0.326983	-0.132202	-0.450624	0.361007	3.03853	2.17222	-0.51016	-0.220175	-0.929029	1.90861	0.153141	-0.402388	-0.606385	-0.52294	-0.556751	-0.482411	-1.01812
g5621	0	0	1.57368	0.989508	-0.0895157	0.879448	-0.0895157	-0.8759	0.989508	-0.359135	-0.359135	0.606027	-1.05875	0.264882	0.741208	-0.359135	1.37409	-0.747096	-1.81708	-1.66309	0.480301	0.0133723	-0.960024	-0.520533	-0.956357	-0.854282	0.934715	-0.0261798	-0.0803522	-0.538809	-1.17769	-0.251705	-0.210264	-0.558875	-0.107826	0.353608	2.88908	1.57182	-0.660475	-0.877961	-0.243166	0.418368	-0.465029	1.82826	1.71321	1.22439	1.16773	0.0427975	-0.223029
g2740	0	0	-1.28381	-0.81288	-0.470977	-0.540197	-1.16248	-0.690507	-0.669277	-0.603058	-0.526697	-0.324668	0.573842	-0.690507	0.424013	0.819967	0.880704	1.58223	1.51003	1.98428	1.28006	0.614043	1.10329	0.5013	0.659026	1.10329	-0.402737	0.862586	0.484336	0.449145	-0.205433	-0.420618	-0.0690209	-0.458381	-0.000164092	-1.8096	-1.86685	-1.82427	0.728529	0.542763	-1.17462	0.517742	-1.38844	0.774022	0.643362	0.529013	0.34559	-0.117634	0.995137
g5840	0	0	-0.107729	0.403234	1.5005	0.689765	-0.158562	-0.000894752	1.04778	1.00427	1.92257	-0.903888	-0.263094	-1.33481	-1.81844	-1.11576	-0.908863	-0.100006	0.39189	-0.247975	0.171587	0.228448	0.224694	-0.872445	-0.806743	-0.289955	1.5101	0.308055	1.00593	-0.756816	-0.935545	-0.914639	0.709869	1.43103	2.01997	-0.99279	-1.0234	-1.01736	-0.206461	-1.34577	1.49251	0.473197	0.345213	-0.758683	1.58419	1.11869	0.345852	0.525354	0.128745
g6886	0	0	0.0246028	0.691272	0.660412	0.542377	0.49342	0.164788	0.949639	1.87725	2.07277	-0.464566	-0.997603	-0.824002	-0.926752	-0.70935	-0.396203	-1.24168	-0.883157	-1.03322	0.231694	-0.517857	-0.742604	-0.02201	-0.219854	-1.27684	0.253525	-1.03177	-1.2338	0.710254	-0.110098	2.51768	0.274684	0.226368	-0.255955	2.08313	-0.35246	-0.53409	0.0670303	1.82882	-0.0359357	-0.239128	-1.18386	-0.436927	-0.63755	-0.632667	-0.55052	-0.47694	-1.07262
g6987	0	0	0.875206	0.641934	2.07104	-0.603294	-2.06188	0.467413	0.0134743	1.44909	0.732509	0.269937	0.192158	-0.54241	-1.11528	-0.464679	-1.21263	-0.67964	-0.380902	0.347948	2.19103	-0.0179569	0.402553	1.23974	1.55149	-0.386553	0.364699	0.326621	-0.700298	0.315459	-0.0145191	0.121657	0.268551	-0.837312	-1.45112	-1.56924	-0.648708	-1.15609	0.986103	1.55086	-0.645538	-0.542604	-0.645985	-0.70284	1.27704	1.33004	1.29265	0.117601	-0.232174
g0160	0	1	0.0503501	1.05513	1.44756	0.159051	0.376539	-0.0773199	0.768951	2.01955	1.53377	-0.452557	-0.83267	-0.909644	-1.07038	-1.12067	-0.944611	-1.0531	-0.392443	-0.557507	-0.0758532	0.713165	0.768966	0.0765707	0.820582	0.788301	0.149277	1.39653	0.321018	1.3413	0.0964823	-0.772737	-0.299101	0.0137734	0.137236	-1.8091	-1.90352	-1.7629	-0.600796	-0.583529	0.788692	1.68582	-0.678271	-0.611921	-0.555414	-0.0813098	0.287273	-2.01845	-0.282599
g2953	0	0	-0.708342	-0.4426	-0.517182	-0.220011	0.11931	0.494369	-0.939545	-0.863726	-1.12014	0.494369	0.393116	1.93473	1.30418	1.29312	1.55689	-1.26029	-0.472401	-1.04584	-0.499847	-0.643619	-1.05111	0.761313	0.354958	-0.532904	-0.334914	-1.04541	-1.16771	-0.115352	-0.537316	-0.595572	0.0681309	-0.0352257	-0.267089	2.23384	1.43715	1.97067	1.1575	1.39727	-0.47801	-0.538455	-0.713507	-0.824802	0.482213	0.150142	0.621105	1.42924	0.931641
g5772	0	0	-0.377648	-0.409127	-0.448496	-0.441276	-0.436885	-0.458601	-0.346446	-0.389364	-0.422995	-0.442933	-0.478551	-0.449653	-0.473381	-0.473332	-0.463612	2.22117	2.06997	2.22117	-0.881593	0.126111	-1.00021	-0.119831	-0.953876	-0.931717	-0.236021	-0.531517	0.0247918	-1.18053	-0.527459	-0.960256	0.676331	1.13138	0.839511	1.05103	2.408	1.06585	-0.140663	-1.22789	1.75551	-0.592546	0.198805	0.00678983	-1.7052	-0.360701	-0.322016	-0.253694	-1.66914
g1412	0	0	-0.286421	1.63444	1.72326	-1.29997	0.704578	-0.0639402	-0.584845	-0.164833	0.612269	0.76459	-0.410883	-1.66208	-0.18251	-0.942226	-0.459802	-1.09473	0.139555	1.57355	-0.743287	-0.0209255	0.262483	1.22293	1.37766	0.511864	-0.140753	-0.609628	-0.787248	1.2805	-0.661074	-0.574687	0.482494	-0.340051	-0.452049	2.11577	-1.47498	-1.44902	1.09758	1.44726	-0.601683	-0.41699	-0.774325	-0.751845	1.01064	0.956441	1.14666	1.25229	0.0228517
g4074	0	0	-0.0889888	0.418815	1.83994	0.560294	0.349366	0.605323	0.217678	1.61515	1.7333	-0.0363481	-0.614628	-0.724443	-1.12989	-0.750066	-0.644405	-1.32476	-0.980946	-1.04538	-1.08012	0.621101	-0.0657478	-0.20664	-0.359647	0.362361	1.00944	0.594075	1.00944	-0.472327	-0.736765	-1.34906	0.688818	2.54608	0.362361	-0.587424	-1.14094	-1.19501	-1.46377	0.260517	-0.761344	1.43862	0.232048	0.293926	-0.462806	-0.90621	-1.0209	0.748695	-0.872776
g2982	0	0	-0.293845	-0.281611	-0.448469	-0.409559	-0.756971	-0.724975	-0.247757	-0.48363	-0.395129	1.14569	0.116457	-0.50961	3.0809	1.77323	-0.233398	-0.389712	-0.322959	-0.61864	1.22214	0.668622	1.18226	-0.314396	-0.546701	-0.151701	0.852247	0.494133	0.509146	0.520206	0.0956819	0.3965	0.199086	0.278013	0.362955	-1.52921	-2.08375	-2.15522	1.31749	1.23744	-0.814693	-0.767676	-0.545287	-0.427277	-0.903613	0.660377	-0.80608	-1.50195	-0.768796
g0053	1	0	-0.418941	-0.404976	-0.444504	-0.412203	-0.417191	-0.413588	-0.426524	-0.435614	-0.338881	-0.429607	-0.389355	-0.305622	-0.40944	-0.384236	-0.396045	3.20698	1.79681	1.02293	-0.321779	-0.38247	-0.455848	-0.347431	-0.514804	-0.514804	-0.378086	-0.471353	-0.401174	-0.514804	-0.469076	-0.514804	-0.446809	-0.288543	-0.329167	2.68331	2.22002	1.44763	1.32132	1.25552	-0.702535	-0.666233	-0.67703	-0.531038	1.68076	0.932778	1.24875	-0.194999	-0.388166
g2575	0	0	0.859416	1.44055	1.87403	0.767727	0.468591	0.233745	0.306378	0.77102	1.08083	-0.587041	-0.631126	-0.819681	-0.716557	-0.717235	-0.303808	-1.30906	-1.43734	-1.28044	-1.00848	-1.05316	1.75021	-0.758408	0.091092	1.47566	-1.03714	1.12263	1.19602	-0.405442	1.01116	0.412694	-1.04622	-0.62697	-1.04876	-0.185211	-0.750454	0.86077	-0.38169	0.125084	0.536777	-0.105903	-1.59115	1.41688	-1.88508	-0.449988	0.227862	-0.368658	-1.41015
g4495	0	0	-0.729735	0.0202891	-0.234715	-0.776368	0.294354	-0.776368	-0.104067	-0.27663	-0.776368	1.63766	-0.16569	2.24519	0.850441	1.88711	-0.766005	-0.776368	-0.776368	-0.776368	-1.11844	0.0907551	-1.26752	0.650173	0.326264	-1.0239	1.83734	-1.3472	-0.539708	0.147922	-0.554596	0.465187	-0.122577	-0.878814	0.770535	1.94971	1.06815	-0.453271	-0.592441	-0.646214	0.963307	1.57011	-0.644636	-0.650124	1.16727	1.54035	1.34119	0.831577	0.713871
g0010	1	0	-0.607672	-0.607234	-0.610797	-0.610797	-0.535744	-0.45737	-0.579838	-0.597151	-0.329326	-0.610797	-0.46347	-0.526659	0.00877305	0.814025	-0.392521	2.22987	1.78089	2.09582	-0.391706	-0.344327	-0.393197	-0.31192	-0.28547	-0.31263	-0.34306	-0.393197	-0.393197	-0.393197	-0.393197	-0.377264	-0.392714	-0.344251	-0.376966	0.10068	3.26681	2.0788	0.545251	1.81314	-0.722637	-0.537449	-0.52647	-0.571835	0.976824	1.22581	1.2388	-0.0172991	-0.915169
g6205	0	0	-0.690287	0.177673	-0.768852	-0.768852	-0.768852	-0.768852	1.68039	-0.413282	-0.238536	0.483984	2.47197	1.56504	0.12249	-0.396914	-0.751393	-0.768852	-0.768852	0.601988	-0.642051	-0.634971	1.50791	-0.715097	-0.909309	1.33399	-0.90564	-0.0197991	1.08636	-0.614794	-0.347022	-0.76332	-0.313902	-0.082542	-0.471994	-0.70452	0.655665	2.54104	1.47909	1.07602	-0.59337	-0.637646	-0.564197	-0.759905	1.33796	0.93293	1.00618	1.00112	-0.414964
g0055	1	0	-0.369273	-0.379987	-0.429543	-0.400976	-0.399503	-0.410528	-0.419033	-0.435106	-0.374382	-0.413554	-0.421024	-0.374337	-0.411794	-0.43017	-0.434431	3.21153	1.52642	1.36569	-0.995046	-1.10058	-0.0060026	-1.10058	1.43417	0.920029	1.68931	0.671851	0.802898	-1.10058	0.0220238	1.35879	0.892583	-0.222676	-1.10058	-0.85704	-0.536185	-0.772381	1.22391	1.35583	-0.647357	-0.642023	-0.643452	-0.646904	0.879664	0.699223	0.634866	0.87598	-0.185476
g6775	0	0	-0.470957	2.22578	2.83563	-0.511368	-0.517896	-0.421435	-0.152834	0.900234	0.416949	-0.490441	-0.437899	-0.442246	-0.45287	-0.444272	-0.540098	-0.497217	-0.496922	-0.50214	0.552367	-0.030862	-0.935726	0.243921	-0.655371	-1.13873	-0.38166	-0.277388	-0.599748	0.369805	0.160503	1.56383	-0.506901	-1.55555	-0.927153	0.404425	2.20683	1.50741	-0.754845	-0.746025	1.05296	1.48956	-0.563389	-0.478262	-0.320998	1.06702	0.445094	-0.969006	-2.36331
g6497	0	0	0.290613	0.406702	1.08091	0.67687	0.0735632	-0.238101	-0.135057	1.24021	1.41923	0.286596	0.304467	-0.159588	-0.418241	0.558412	0.275534	-1.7611	-1.85693	-2.04409	1.05242	0.413339	-0.34053	1.12233	0.797683	-0.413036	0.514856	-0.556166	-0.902624	-0.686485	-0.809981	0.0190314	-0.360038	1.16072	1.60413	0.876971	-1.97419	-1.51843	-0.535542	-0.785079	1.16598	1.39957	-0.665022	-0.579906	-0.444445	-1.46307	-0.285438	-0.389322	0.179339
g0116	0	1	0.220422	1.1367	1.73354	0.330013	0.418892	-0.0289876	0.653721	1.70669	1.34526	-0.566635	-1.19457	-0.54959	-1.45857	-1.1162	-0.480929	-0.842241	-0.64408	-0.663447	0.44675	0.580171	0.862699	0.12612	0.256603	0.580171	-0.223018	0.580171	-0.223018	1.49917	0.256603	0.12612	0.862699	-0.31074	0.44675	-1.84603	-1.97486	-2.04636	-0.716252	-0.82538	1.06853	1.47036	-0.547261	-0.450004	2.38816	-0.251667	0.321872	1.27515	1.34469
g4946	0	0	-0.362839	-0.429649	-0.433989	-0.414615	-0.424798	-0.463569	-0.413269	-0.414751	-0.417846	-0.413269	-0.427175	-0.442232	-0.359054	-0.392422	-0.41894	3.06154	1.4943	1.67257	1.00387	-1.03107	-0.144947	1.97206	1.3118	0.552082	-0.561559	-0.891386	-0.575973	0.598196	1.66187	-0.41575	0.365766	-0.0354881	-0.71106	-0.595666	-1.50833	-0.994404	-0.628225	-0.443954	-0.353982	-0.516555	2.00311	-0.0603951	0.109881	0.364643	0.90223	-0.256555	-0.145401
g2862	0	0	0.171703	1.30064	1.03402	-0.0734098	-0.0618521	0.929746	1.89339	0.865917	1.37276	-0.177454	-0.810273	-0.854013	-0.842539	-1.00781	-0.728469	-1.36696	-1.1551	-0.490291	1.45463	0.54279	0.209904	0.814278	0.753032	-0.17748	-1.18757	0.783587	-0.992994	0.445733	-0.24344	0.450819	-0.776631	-2.53373	-1.18555	0.000425792	0.68814	0.954049	0.344191	0.172994	0.881785	0.992434	-0.856784	-1.53462	-0.502205	-0.485349	-0.636558	1.38998	-0.762304
g3276	0	0	-0.875557	-0.0228387	-0.283835	-1.33063	2.27574	-0.622332	-0.737697	-0.146968	-0.580149	1.81363	-1.07712	0.203617	0.491296	-1.03867	-0.386679	1.05884	0.491296	0.768052	1.57748	1.22193	0.842628	0.291493	0.463419	0.245072	-0.122441	1.11136	0.545411	0.55338	-0.0898529	-0.313447	-0.18074	-0.599524	-0.192896	-1.72416	-1.83946	-1.78965	0.585755	1.52946	0.400369	-1.01518	-0.774275	-0.726122	-0.207136	0.706043	1.23149	1.59785	0.215767
g0030	1	0	-0.485446	-0.324837	-0.405912	-0.461924	-0.447898	-0.420469	-0.483014	-0.454891	-0.463941	-0.473973	-0.458565	-0.391413	-0.295273	-0.425606	-0.417384	2.72392	1.81347	1.87315	-0.407987	-0.406199	-0.378585	-0.419542	-0.416673	-0.460128	-0.427163	-0.341686	-0.385088	-0.376524	-0.398911	-0.433359	-0.317657	-0.382941	-0.440917	0.934459	3.2063	1.85261	1.65862	0.819056	-0.492326	-0.548729	-0.681738	-0.754888	0.927958	0.833691	0.854147	0.680611	0.159686
g6950	0	0	0.487068	1.64969	1.49595	0.496356	0.0732192	-0.579039	0.71128	1.56602	1.37684	-0.847747	-0.484543	-0.491481	-0.931455	-0.782862	-0.565171	-1.12126	-0.987343	-1.06553	-0.872417	-0.97746	-0.203426	-0.980378	0.851918	-0.316826	-0.939793	-0.591106	-0.406617	1.96031	-0.740847	1.73643	0.59793	-0.385263	0.270597	1.91045	-0.413514	-0.499989	-1.47969	-0.0773991	-0.465507	0.587493	-0.0611999	1.49631	1.01893	-0.536886	2.57319	0.105648	-0.701306
g1736	0	0	-0.489679	1.35396	0.648597	0.0591409	0.391151	-0.397174	0.236476	1.31969	1.11386	-0.570387	-1.31724	-0.0814707	-1.87757	-1.34577	-1.06478	1.58195	0.125645	0.313595	2.44155	1.3176	0.541922	-0.42802	-0.109434	-0.916056	1.64135	0.0873832	-0.00478591	0.0169232	-0.636815	-0.0570016	0.145906	-0.573771	0.146826	-0.906636	-1.29808	-1.40887	0.854261	1.62726	-0.785259	-0.499866	-0.739777	-0.456617	0.549444	-1.26889	1.28107	0.510258	-2.02469
g0139	0	1	-0.0262941	0.625752	1.48149	1.21082	0.353022	0.601331	0.169359	1.41566	1.81722	-0.405671	-0.885575	-1.07817	-0.880098	-0.797092	-0.399188	-1.19046	-0.964038	-1.04806	1.33708	0.136848	-0.0303832	0.241875	0.493041	0.203134	-0.31093	0.809157	0.178448	1.10712	0.643064	0.550827	0.345936	-0.441591	0.499523	-1.36555	-2.31159	-2.08601	-0.644547	-0.626796	0.899418	1.6149	-0.587143	-0.655827	1.03751	-1.77324	0.451704	0.324445	-1.22323
g2137	0	0	0.978111	0.896591	1.02603	1.15784	-0.0714021	0.649666	-0.724745	-1.29703	-0.758837	-1.52448	-0.843609	-0.0979404	0.17434	0.575503	2.074	-0.824198	-1.07047	-0.319378	-0.429043	-0.423843	-0.429159	-0.423709	-0.429187	-0.429187	-0.413431	-0.428247	-0.429187	-0.400457	-0.429187	-0.423321	-0.420054	-0.426933	-0.427452	1.41558	2.64817	2.29865	-1.08784	0.449359	-0.172994	-1.19547	1.26964	0.7373	0.473381	-0.183771	-0.833636	2.34407	-0.423142
g0035	1	0	-0.30508	-0.450595	-0.449226	-0.449795	-0.447689	-0.445086	-0.449144	-0.45424	-0.448063	-0.442722	-0.446847	-0.435624	-0.410758	-0.400576	-0.444461	2.42793	1.83086	2.22111	-0.432906	-0.415171	-0.432333	-0.425066	-0.388628	-0.432839	-0.377479	-0.434221	-0.434221	-0.37272	-0.434221	-0.434221	-0.433795	-0.434221	-0.417816	1.3688	2.86307	2.06799	1.41504	1.15839	-0.633354	-0.649796	-0.647142	-0.643138	1.01499	0.796179	0.772509	0.482944	-0.585463
g4658	0	0	0.0818057	1.01387	2.34384	0.116903	0.633912	-0.384369	0.338486	1.40748	1.43817	-0.757556	-0.58309	-0.644752	-0.723935	-0.675274	-0.560482	-1.15607	-0.957339	-0.931589	0.421322	0.792459	0.795003	0.969111	1.03727	0.620623	-0.633896	0.540244	-0.112038	1.22163	0.506406	0.890091	-0.341209	-1.0492	-0.694492	-1.60455	-1.68419	-1.67458	0.929864	-0.724682	-0.647318	1.50278	-0.960637	-0.100005	0.946589	0.954172	0.668935	0.729591	-0.416013
g6932	0	0	1.10548	1.07574	0.568665	0.393386	0.849156	0.746036	0.403178	1.11913	1.73714	0.160505	-0.943964	-1.03096	-1.13088	-0.79741	-0.995122	-1.1355	-1.03704	-1.08753	-0.857625	0.245955	-0.666039	-1.07289	-0.95982	-0.834357	1.56786	-0.324242	-0.215901	-0.739507	-0.943131	-1.01987	0.679143	1.42945	0.344862	0.249891	1.13143	1.98479	-0.725772	-0.469828	0.199751	1.90644	-0.169347	-0.74124	-2.13963	-0.704154	-0.829436	0.415338	0.787433
g0148	0	1	-0.246722	1.0962	1.91097	0.520289	0.47703	-0.179106	0.591825	1.35422	1.24555	-0.0108937	-0.410165	-0.517506	-0.739617	-0.865311	-0.0517461	-1.57915	-0.964606	-1.63125	0.726986	0.52062	0.365052	0.550495	0.804292	0.419075	0.843672	0.529889	0.577996	0.489454	-0.0462267	0.223038	0.425739	-0.283898	0.0972836	-2.27254	-1.94269	-2.02823	-0.470424	-0.580022	0.942485	1.5743	-0.748752	-0.71759	-0.19393	0.631549	0.0452801	0.754503	-0.891665
g0060	1	0	-0.446976	-0.422491	-0.44785	-0.427903	-0.434718	-0.44785	-0.429407	-0.425487	-0.411937	-0.44785	-0.445194	-0.420274	-0.349506	-0.395484	-0.384277	2.89558	1.77075	1.67088	-0.583057	-0.176724	-0.540128	-0.586287	-0.586287	-0.580063	-0.381926	-0.586287	-0.539383	-0.586287	-0.586287	-0.424038	-0.322869	-0.254015	0.763592	2.45128	2.35682	1.16195	1.46776	1.09634	-0.635508	-0.638239	-0.645582	-0.644769	0.654031	0.990976	0.924025	0.702778	-0.354065
g0140	0	1	0.0837667	0.685034	0.948225	0.415354	0.240332	-0.310615	1.02132	1.90681	1.80594	-0.276202	-0.779156	-0.509461	-0.118055	-0.588512	-0.293617	-1.41813	-1.39523	-1.41781	0.83945	0.175281	0.77379	0.288831	0.656301	1.12422	-0.262149	0.874073	0.455825	0.674542	0.595574	0.363853	-0.099699	-0.0701236	-0.491496	-1.79272	-2.11259	-1.99297	-0.517553	-0.56322	0.91257	1.59831	-0.665388	-0.764721	1.12965	-0.886287	1.71457	-0.52666	0.118165
g0111	0	1	0.505276	1.05168	1.27375	0.560386	0.220169	0.0564321	0.696521	1.26327	2.14661	-0.642894	-0.849975	-0.776375	-0.896048	-0.811227	-0.607362	-1.06153	-1.08272	-1.04597	0.344209	1.30911	0.609804	0.441471	0.668689	0.701605	0.496156	0.889084	0.518118	1.18063	0.0412328	-0.719209	-0.202118	-0.188082	-0.618795	-1.87375	-1.80919	-1.78896	-0.625529	-0.608816	0.992318	1.54889	-0.66691	-0.639952	-0.971166	-0.993138	-1.02038	-0.641053	0.677694
g0085	0	1	1.25418	1.08372	0.986826	0.365519	0.335734	0.534941	0.534941	0.843033	1.44991	0.646896	-0.392194	-0.590891	-1.06381	-0.935371	-0.91178	-1.70494	-1.14047	-1.29625	1.19528	0.649589	0.905723	-0.109364	-0.056158	-0.0197496	0.634657	0.879321	0.822443	0.20918	-0.186848	0.157645	0.0402338	0.110222	0.721632	-2.05211	-1.96275	-1.93895	-0.69266	-0.63638	0.888485	1.62012	-0.538108	-0.641461	-1.27334	0.269905	0.0956574	0.93234	0.536781
g0011	1	0	0.243104	-0.426466	-0.419847	-0.42155	-0.378885	-0.426067	-0.425293	-0.429528	-0.429204	-0.423	-0.41856	-0.419691	-0.406825	-0.418336	-0.423301	3.48613	0.921616	1.2157	-0.390274	-0.291408	-0.457867	-0.412056	-0.383964	-0.494143	-0.425173	-0.46583	-0.45505	-0.247063	-0.494143	-0.494143	-0.22426	-0.309866	-0.340357	0.586803	2.95955	2.33924	0.54726	1.79677	-0.639892	-0.701867	-0.685225	-0.317045	0.317374	0.544784	0.846818	0.767628	-0.113269
g4672	0	0	-0.590433	1.58845	-0.124916	-0.849874	1.25757	0.758127	-1.10124	-0.518621	0.214558	0.944765	-0.344266	-1.17858	-0.115804	-1.01289	-0.953432	-0.494007	0.276143	2.24444	-0.337781	-0.966116	-1.0445	0.123532	0.199047	-0.33638	0.0483766	-1.09211	-0.982846	-0.298929	-0.313307	-0.38406	-0.173678	0.099433	-0.423407	1.41834	2.25558	2.20881	-0.675112	-0.544474	1.24563	1.33084	-0.631201	-0.725686	0.28203	1.66922	1.09254	-0.284065	-0.854506
g6391	0	0	0.63427	0.947465	1.61304	-0.788984	-0.49639	-0.950915	1.76742	0.994087	0.133892	0.381497	-0.99586	0.834479	-0.0341057	0.0545203	-0.137278	-1.38988	-1.04774	-1.51951	-0.887797	-0.616028	0.132763	-1.20043	-0.829256	-0.993983	-0.543248	1.27502	-0.151759	-1.02317	0.343028	-0.660568	-0.205438	2.18535	-0.350553	0.964513	1.25448	1.30707	0.415772	1.85409	-0.739925	-0.643837	-0.575105	-0.310996	0.240783	0.860046	0.539069	-0.638114	-1.44775
g2955	0	0	-0.377461	-0.407302	-0.495884	-0.495884	0.43153	-0.309321	-0.495884	0.0172831	-0.495884	0.343417	-0.495884	-0.494475	2.58594	-0.495884	2.67335	-0.495884	-0.495884	-0.495884	0.74467	0.444603	-0.0477271	1.31143	0.46345	-0.240854	1.17386	0.583697	0.435494	-0.168589	-0.209795	0.844784	0.239784	0.283114	-0.00694409	-1.93901	-2.02406	-1.8879	0.765576	1.70062	-0.587535	-0.618536	-0.625442	-0.634683	-0.804648	-0.621365	-0.765629	-0.969567	0.473924
g0028	1	0	-0.449026	-0.449886	-0.443263	-0.441147	-0.433419	-0.42781	-0.431497	-0.431792	-0.450109	-0.450109	-0.424522	-0.450109	-0.287369	-0.3437	-0.449601	2.17953	1.47225	2.71157	-0.399686	-0.298005	-0.513277	-0.59061	-0.59061	-0.501803	-0.347354	-0.471168	-0.537838	-0.419099	-0.53862	-0.37055	-0.183073	3.11685	-0.516908	0.740869	1.84639	0.574491	1.33916	1.2387	-0.579679	-0.723001	-0.621949	-0.653226	0.60061	0.60061	0.60061	0.60061	0.60061
g2652	0	0	0.242163	0.627172	0.980089	-0.622657	-0.495883	-1.4082	0.726639	0.0626397	0.359108	-0.8999	-0.74865	-0.552082	-1.34812	-0.488516	-0.713661	2.41129	1.43895	0.429617	1.31577	0.570235	1.16611	0.345269	0.334886	1.07454	-0.67273	0.959596	0.270823	0.822233	0.512018	-0.36386	-0.181591	-0.358995	-0.542934	-1.77495	-1.86185	-1.61458	-0.853436	-0.824509	-0.388775	1.65147	-0.352341	0.767594	0.216913	-0.470359	-0.440198	-1.00081	-0.960331
g6544	0	0	0.398207	1.96783	0.683102	0.33398	-0.459095	-1.44613	1.00464	0.761032	0.405524	-0.0988084	-0.385484	1.30711	-0.663226	-1.04705	0.666421	-0.53236	-1.36797	-1.52772	1.4261	1.46	1.32364	-0.699754	-0.549217	-0.373403	0.413548	0.957834	0.77763	0.534169	-0.139401	-0.838571	0.24862	-0.237239	0.276589	-1.13958	-1.85721	-1.58376	1.57939	-0.176624	0.655781	-1.24721	-0.688172	-0.123168	0.998403	1.16504	1.55809	0.470425	-0.857184
g1855	0	0	-0.152985	0.686628	1.38638	0.258789	-0.298062	-0.333258	1.43513	2.20999	1.48669	-0.964718	-0.807006	-0.456135	-0.576252	-0.633981	-0.79231	-0.895607	-0.744195	-0.809094	1.38402	0.75019	2.15851	-0.470235	-0.156812	0.0536769	-0.114908	1.36433	0.779636	-0.210841	0.136891	-1.12065	-0.420417	0.435443	-1.46088	-0.866183	-0.964513	-1.27726	-0.281601	0.32144	-1.5424	-0.537838	1.20391	0.836491	-0.519091	-0.83629	-0.432372	-1.12212	-0.0725371
g0033	1	0	-0.549295	-0.293946	-0.312591	-0.408384	-0.416238	-0.597039	-0.49938	-0.480644	-0.510986	-0.604314	-0.495493	-0.641052	0.49745	-0.286333	-0.63976	1.99763	1.71101	2.52936	-0.123461	-0.249315	-0.429154	-0.255539	-0.320099	-0.494318	-0.501838	-0.520534	-0.504	-0.45171	-0.488497	-0.449819	-0.420264	-0.377262	-0.376575	3.21936	1.76987	0.973154	1.58896	0.916386	-0.558515	-0.844102	-0.512818	-0.589916	0.995869	1.19999	1.0565	1.17293	-0.160879
g5353	0	0	-0.848792	-0.260671	2.28398	-0.158076	0.141167	-0.535753	1.33198	-0.702918	0.498326	-0.884088	-0.414319	-0.883668	-0.884088	-0.59486	-0.876245	1.18351	-0.151983	1.7565	-0.326328	0.13722	0.153832	-0.815408	-0.69293	-0.555968	0.0409128	-0.198649	-0.225708	-0.408982	-0.622998	-0.923323	-0.40002	-0.21518	-0.427381	3.34018	1.24318	0.897545	-0.183587	-0.1248	-0.0341801	-0.239057	-1.24595	1.82757	2.06177	0.845933	0.75894	0.396811	0.0930082
g3505	0	0	1.94162	0.295114	-0.857998	0.483647	0.399276	-0.475047	0.66103	-0.125398	0.724623	1.13625	-0.411647	1.06475	-0.374624	-0.25121	0.553817	-1.36281	-1.87928	-1.52211	2.51125	0.49705	0.945794	0.335239	0.162421	0.187441	0.371659	0.662958	0.335239	0.123733	-0.162199	0.439594	-0.941687	-0.695286	-0.254889	-1.19601	-1.47577	-1.84654	0.285502	1.9232	-0.557228	-0.540371	-0.557212	-0.553892	-0.349561	-0.349561	0.226616	-0.474875	-0.150319
g0049	1	0	0.440969	-0.438463	-0.241402	-0.426277	-0.429152	-0.452354	-0.428423	-0.308726	-0.442866	-0.460706	-0.338835	-0.460706	-0.437515	-0.392996	-0.203868	3.70127	0.737957	0.582098	-0.436552	-0.437658	-0.432152	-0.352116	-0.437658	-0.426674	-0.437322	-0.435252	-0.437658	-0.399588	-0.429578	-0.437658	-0.408188	-0.437658	-0.437658	2.0425	2.75459	1.58628	1.09021	1.46893	-0.695772	-0.658106	-0.53132	-0.673939	0.419173	1.07489	1.24439	1.11213	-0.248567
g0120	0	1	0.140166	1.21283	1.11113	0.167386	0.372419	-0.495719	1.25384	1.4391	2.04277	-0.582901	-0.870358	-0.706402	-0.672805	-0.733038	-0.747237	-0.825472	-1.01249	-1.09321	1.09463	1.09463	0.879983	-0.0506722	0.255335	-0.0506722	0.643482	0.694282	0.351983	0.643482	-0.190882	0.0709404	0.482613	-0.376235	0.378457	-1.89151	-2.19935	-1.83049	-0.624878	-0.66971	1.12973	1.43918	-0.664967	-0.609352	-0.0908634	0.700432	0.0959897	1.34781	-0.18799
g0069	1	0	-0.492072	-0.527212	-0.482673	-0.510095	-0.51347	-0.472544	-0.491053	-0.484523	-0.448984	-0.460257	-0.462265	-0.484439	-0.14506	-0.123335	-0.340581	2.45289	2.15157	1.8341	-0.455456	-0.41671	-0.452019	-0.462999	-0.458074	-0.483697	-0.394568	-0.408916	-0.390289	-0.461282	-0.465182	-0.466779	-0.375846	-0.295449	-0.405898	2.77055	1.85163	1.77098	1.11183	1.45476	-0.631961	-0.626181	-0.653053	-0.655396	0.626743	0.626743	0.626743	0.773256	0.773256
g0080	0	1	0.466286	0.809119	0.867714	0.108463	0.682575	-0.355393	1.26148	2.10023	1.21032	-0.29402	-0.663638	-0.525885	-0.404675	-0.490192	-0.654854	-1.31756	-1.47626	-1.3237	1.10672	0.570675	0.494059	0.334239	0.612523	0.678746	-0.45454	0.726987	0.0553289	1.45164	0.552163	-0.225465	0.29103	-0.364981	-0.142399	-1.73486	-1.98366	-1.96821	-0.618335	-0.658468	1.1497	1.4224	-0.656645	-0.63865	-0.461867	-0.766797	0.758945	0.658092	-0.29311
g4422	0	0	-1.13529	0.0177766	-0.133266	-0.895583	-0.516306	-0.889135	1.44865	2.19548	1.13367	0.119539	-0.495747	0.0733654	-0.811373	-0.800215	-1.48355	0.36814	0.675605	1.12824	-0.710798	-0.93347	-0.728115	0.219536	0.117517	-0.214486	-0.859811	-0.915381	-0.57651	-0.336958	0.254653	0.418455	-0.509832	-0.666217	-0.468969	2.2768	1.73559	1.898	0.569707	1.77587	-0.262053	-0.640095	-0.750052	-0.693373	0.104518	-0.456502	-0.282432	-0.249711	1.30488
g1957	0	0	-0.727235	-1.07511	-1.61726	-0.1422	-0.0431837	0.0487857	-0.885803	-1.35698	-1.33804	0.458067	1.24118	1.40103	1.29179	1.31009	0.870585	0.625918	-0.0979214	0.0362828	-0.385398	-0.355424	-0.378011	-0.422475	-0.429662	-0.46225	-0.428767	-0.452679	-0.4105	-0.433672	-0.46628	-0.468607	-0.439191	-0.422748	-0.439191	1.77082	2.77677	1.84727	-0.689448	-0.697295	-0.732859	-0.310452	0.739425	1.69063	-1.11662	0.875363	1.44001	-0.652264	0.707213
g3871	0	0	-0.38385	-0.467509	-0.468766	-0.436019	-0.467064	-0.450646	-0.294259	-0.478475	-0.478475	-0.47069	-0.452576	-0.375269	-0.384075	-0.4001	-0.44219	2.60346	1.84443	2.00207	-1.65107	-0.42001	-1.17421	0.276234	0.288638	-0.729463	-0.545062	-1.53882	-1.2782	0.101367	0.432956	0.763111	1.52207	1.8546	0.504725	0.73941	0.540947	0.312764	-0.761761	0.0608284	-0.864535	-0.517168	0.256317	1.82632	0.206337	-0.877881	-0.129076	-1.26848	0.456117
g0142	0	1	0.128246	1.15246	1.08547	0.48124	0.282857	-0.486691	1.30678	1.5031	1.92806	-0.719477	-0.842338	-0.723523	-0.671963	-0.767797	-0.670518	-0.861592	-1.01614	-1.10818	0.410897	0.526207	1.42428	0.526207	0.874755	1.05605	-0.499986	0.849608	0.288511	0.774061	-0.00344342	-0.297317	0.074803	-0.323164	-0.0672851	-1.85009	-1.92761	-1.83649	-0.660499	-0.696091	0.931862	1.58993	-0.537193	-0.628005	-1.41448	1.12085	0.191025	-0.151137	1.15416
g0091	0	1	0.491558	1.80462	0.362165	0.700938	0.211198	-0.297361	1.11152	1.47182	1.63663	-0.497707	-0.949743	-0.679337	-0.718959	-1.01137	-0.638757	-0.725295	-1.14043	-1.1315	0.107347	0.148921	1.20472	-0.017607	0.198657	0.799913	-0.123626	1.10419	0.326417	0.794378	0.148921	0.0527983	-0.219652	0.261485	1.09208	-1.90383	-1.94509	-2.03003	-0.688681	-0.510767	1.09653	1.46103	-0.626031	-0.73208	1.01199	-0.319377	0.502456	-0.157488	-1.06167
g2745	0	0	0.481308	0.991788	1.44973	-0.0771726	2.17668	0.257686	-0.536416	-0.188096	-0.0704942	-0.282116	0.00411602	-1.07204	0.614041	0.297965	-2.4407	-0.666697	-0.528903	-0.410675	-2.12115	-0.678503	-0.604403	0.065372	-0.28274	-0.514102	-0.40362	-0.469435	-0.435785	-0.294061	0.562811	0.443045	0.0533558	0.0137368	-0.566182	1.06191	2.15245	2.0173	-0.438512	-0.713042	1.05844	1.48557	-0.66019	-0.732267	-0.717182	0.162296	0.145376	0.556135	-1.06228
g5552	0	0	0.743974	-0.35284	-0.35284	-0.35284	-0.128544	-0.35284	-0.35284	-0.293667	-0.35284	-0.35284	-0.35284	-0.352641	-0.35284	-0.0760342	-0.349127	-0.35284	3.85083	0.133609	-0.239087	0.869401	-0.7968	-0.0597217	0.220759	-0.943736	2.23492	-0.751737	-0.895069	0.458133	-0.625131	-0.470366	-0.937285	-0.928121	1.42662	1.8261	-0.541321	0.152429	0.720663	0.871546	-0.309323	-1.53503	0.912605	-0.660461	0.708992	0.543597	0.440066	0.398201	-0.364872
g6363	0	0	-0.344818	-0.419472	-0.419472	-0.419472	-0.419472	-0.419472	-0.419472	-0.419472	-0.419472	-0.419472	0.00771894	1.53222	-0.419472	-0.419472	-0.402882	0.78952	3.41547	-0.383034	-0.729355	-0.10081	-0.20574	-0.546864	-0.340689	-0.530616	-0.0831152	-0.104253	-0.355836	-0.484657	0.399327	-0.250528	-0.752386	0.287857	-0.753935	3.59011	1.0046	-0.0431125	-0.603635	-0.746646	-0.712751	-0.445033	1.59084	0.917224	2.25495	1.01081	0.386865	0.023793	-1.27086
g2318	0	0	-0.410925	-0.0191646	-0.439172	-0.439172	0.0799805	-0.439172	0.175146	3.73512	0.930364	-0.439172	-0.439172	-0.438836	0.128796	-0.379203	-0.432895	-0.294181	-0.439172	-0.439172	-2.3141	0.633229	-0.264319	0.109412	0.264037	0.452536	1.21603	0.216633	0.264037	0.135321	-0.84826	0.0492192	1.11202	1.13971	1.30281	-0.703604	-1.41559	-1.34912	0.833935	-0.251237	-1.06519	-1.25925	0.916993	0.824751	-0.0579728	0.20806	-0.532601	-1.80557	-1.74161
g3567	0	0	-0.745923	-0.735182	-0.827628	0.0365479	-0.0788792	0.257539	-1.28882	-1.51023	-1.32618	-0.610226	-0.115694	0.177631	0.616968	0.6373	0.75763	1.71195	1.74993	1.29326	3.6787	-0.315782	-0.426739	-0.426739	0.0372661	-0.426739	1.11658	-0.426739	-0.426739	-0.315782	-0.426739	-0.315782	0.304574	-0.426739	0.0776145	-0.426739	-0.426739	-0.426739	-0.703284	-0.425774	0.263154	1.91705	-0.642427	-0.408721	0.438005	-0.924483	-0.63746	0.416863	0.49585
g4648	0	0	-0.504507	0.826372	0.239902	-0.717509	-1.01228	-1.31607	0.40094	-0.52402	1.20619	-0.700274	1.50486	-0.867944	-0.306902	-0.539394	-0.825063	2.33307	0.903173	-0.100553	-0.170386	-0.436085	0.137248	-0.443465	-0.412601	0.0778683	-0.340809	-0.443465	-0.325712	-0.436085	-0.443465	-0.436085	-0.394821	-0.443465	2.89488	-0.443465	-0.443465	2.50338	-1.13028	0.171984	0.64597	-0.973427	1.50933	-0.223579	-1.21445	0.58899	1.14584	0.459108	-0.0883275
g4599	0	0	-0.181965	-0.714365	-0.485146	-0.663429	-0.510501	-0.634127	-0.0807159	-0.156408	-0.40685	0.121364	0.0942608	-0.0828304	-0.71854	-0.639365	-0.765717	3.09199	1.57439	1.15796	0.00427566	-0.861032	-1.03805	0.551786	-0.0498656	0.0761879	-0.647375	-1.05705	-0.643083	-0.262653	-0.192886	0.257567	-0.39714	-0.754183	-0.465001	2.82307	0.935547	1.7199	0.567313	1.7184	-0.413006	-1.02731	-0.689127	-0.156275	0.647184	0.873753	-1.9876	-0.00730975	1.5524
g6517	0	0	-0.139718	-1.20845	-0.703211	-0.472298	-0.703211	-0.439643	-0.793406	-0.854989	-1.04636	0.187128	1.73061	0.303456	1.87741	1.89913	1.03052	0.034146	-0.130301	-0.570801	-0.322948	3.09615	0.62207	1.02742	1.54326	-0.565383	-0.474247	-0.240747	-0.565383	-0.558831	-0.565383	-0.558831	-0.522197	-0.565383	-0.5356	-0.565383	-0.565383	0.316793	0.539376	1.72075	-0.570964	-0.0113507	-0.923857	-0.753956	-0.990365	-0.452802	-0.641733	-0.258212	-0.863848
g4661	0	0	-0.815028	-0.0937942	0.0888157	-0.120301	-0.660811	-0.985133	0.517419	0.658827	0.156525	-0.420085	-0.297366	0.0502752	-1.0369	-1.15488	-0.792126	2.81299	1.66509	0.426475	-0.580056	-0.0395023	0.67248	-0.899156	-1.03835	-0.659383	0.0641029	-0.341828	0.31969	-0.825082	-0.383447	-0.261756	-0.936416	-0.344349	-0.304486	0.90708	2.47442	2.17604	-0.428605	-1.12629	0.170419	-0.918094	1.03971	1.26287	-1.27523	-1.05427	-1.30197	-0.472665	0.447863
g6274	0	0	-1.71299	-0.377739	-0.195913	1.52534	0.361539	2.0321	0.321022	0.131013	-0.354786	-0.597885	0.140594	-1.54314	-0.444601	0.940746	-0.567647	-0.463562	1.48662	-0.680715	-1.04968	-1.09104	-0.87481	1.05132	0.473383	-0.745886	-0.302668	-0.673409	-0.863792	1.10349	-0.209826	2.14725	-0.312119	-1.07057	-0.404804	1.36029	0.199765	1.26311	-0.177273	-0.884422	-0.937868	0.877006	1.5379	-0.415341	0.244014	0.117824	-0.415337	0.494572	0.988886
g0600	0	0	0.189858	-0.592749	-0.260728	-0.95343	-0.272782	-0.260728	-1.30383	-1.46021	-1.03115	0.2937	0.360549	0.636281	2.04719	2.32708	-0.338532	0.315811	0.386255	-0.0825798	2.18903	0.441477	0.796689	0.647533	1.07472	1.02496	-0.639067	0.742158	0.152358	0.279776	0.0235354	-0.711109	-0.417188	-0.994443	-0.62644	-0.85172	-1.55275	-1.57952	-0.704796	-0.435954	0.342938	-1.22448	0.440441	1.58185	-0.760156	-0.820074	-1.04554	0.00780572	0.67133
g5093	0	0	-0.413766	-0.42701	-0.434916	-0.434821	-0.446601	-0.446601	-0.473117	-0.425947	-0.42551	-0.455249	-0.42529	-0.474573	-0.413369	-0.299006	-0.476528	2.44651	2.22899	1.79681	2.86026	-0.0998411	0.360156	1.18088	0.845721	0.346103	-0.387731	0.372903	-0.249086	0.249095	-0.319668	-0.0202822	-0.297833	-0.846422	-0.166896	-0.901066	-1.40352	-1.52278	0.275973	-0.247247	1.126	1.05144	-0.936175	-1.26999	-1.06529	0.642692	0.780151	-1.28322	0.817419
g3243	0	0	0.0876589	0.792934	1.14793	1.47072	0.0741027	-0.49869	0.241291	0.111218	0.206829	-0.977977	-1.40586	-1.26252	-1.04684	-0.892279	-0.401296	0.258919	-0.308827	2.4027	-0.125024	-0.315625	-0.296382	-0.204475	-0.236947	-0.648536	-0.0780726	-0.454402	-0.629742	-0.209172	-0.355453	-0.807825	0.0816306	-0.598451	-0.974862	0.925841	2.9805	1.947	0.102156	0.768183	-1.90939	-0.0783024	0.31038	0.806976	0.591467	-0.483716	-0.237874	1.14074	1.02007
g2354	0	0	-0.524245	-1.44937	-0.407554	-1.01816	-0.113165	0.532262	0.532262	1.40666	1.19896	-0.661094	2.36144	-0.244655	-0.339268	1.16466	-0.91286	-0.149777	-0.489656	-0.886444	-0.672382	-0.418896	-0.673926	-0.741919	-0.788481	-0.746021	0.549766	-0.828732	-0.645811	-0.648896	-0.653185	-0.582323	0.167885	0.759989	0.331443	1.48387	2.40228	1.70534	-0.369516	-0.22694	-0.841422	-0.652752	0.181453	1.90918	-0.158907	2.22647	-1.60511	0.117782	1.08905
g0530	0	0	-0.39914	-0.389294	-0.355958	-0.362242	-0.366443	-0.381906	-0.41979	-0.450177	-0.389938	-0.40007	-0.43873	-0.226246	-0.42929	-0.457147	-0.402289	3.37623	1.52574	0.966689	1.4874	-0.023103	-1.22706	-0.502836	-0.679403	0.772815	-1.43328	0.079722	0.801475	0.114315	0.476383	1.94335	-1.63987	-1.08994	0.11887	1.13516	-0.081963	-0.252037	-1.08579	-0.930387	0.634967	1.53634	-0.377464	0.222341	0.679855	0.070473	-0.140192	0.504361	-1.08315
g4335	0	0	1.4474	1.01105	-1.04134	1.00549	0.957042	0.964598	0.239882	-0.334311	-0.0413901	-0.0714169	-0.981772	0.122053	0.723435	0.181414	0.544935	-1.2597	-1.32455	-2.14281	-0.566036	-0.842026	-0.490027	1.73886	0.504951	0.260983	-1.01643	-0.654218	-0.807497	0.245079	1.75592	2.4123	-0.526047	-0.745625	-0.535943	-0.315115	-0.187408	-0.231724	-0.59713	-0.789432	0.0974804	-0.776294	1.83119	0.234187	-1.41336	-0.0716335	-0.368783	-0.368783	-0.167432
g6083	0	0	-0.685167	-0.905401	-1.08574	0.204805	-0.622546	0.777522	0.966002	0.592992	-0.676276	-0.688232	-1.06943	-0.00975775	-0.983043	-0.905401	0.237878	2.13684	1.50591	1.20904	2.78447	-0.0789508	0.131293	-0.39073	-0.349993	-0.983438	0.376468	-0.115639	-0.299266	-0.00399142	-1.17175	0.176532	-1.05289	-1.3912	-0.263441	1.39187	1.12618	0.11448	1.82935	0.130271	-0.835422	0.138339	-0.878703	-0.383833	-0.789706	-0.58334	-0.392278	1.16351	-0.957608
g3955	0	0	0.0488898	-1.29606	-1.53975	-0.746586	-0.400775	-0.746586	0.20102	-0.276637	-0.0353112	2.03368	0.42322	-0.072791	-1.1911	0.0308985	-0.433318	1.3277	0.956524	1.71698	2.04881	1.23741	1.58886	-0.70559	-0.721324	-0.78329	1.03658	1.0425	0.767498	-0.717009	-0.798105	-1.23822	-0.401181	-0.0319038	-0.35478	-0.441902	-0.643053	-0.885304	0.421646	-0.475963	-0.121831	-1.09059	1.77116	-0.504423	-1.17107	-0.483884	-0.0149117	0.521636	0.242364
g0642	0	0	-0.317057	-0.454491	-0.089748	0.43186	-0.721919	-0.335017	1.86157	1.95017	1.12242	-0.934194	-1.23222	-0.60588	-1.38065	-0.977807	-0.0703754	0.516338	0.0356539	1.20135	-0.375992	-0.279576	0.206172	0.133824	0.955874	0.903196	-0.998402	-0.889035	-1.07039	2.07241	0.907693	1.69189	0.1382	-0.534777	0.418265	-1.0085	-1.11451	-1.15635	0.871117	1.58528	-0.953682	-0.704736	-0.35729	-0.440693	0.427598	1.37905	0.25588	0.173685	2.08094
g5064	0	0	-0.528207	-0.0482906	-0.573553	-0.573553	-0.573553	-0.0482906	1.07637	0.415071	1.01807	-0.573553	-0.573553	3.27541	-0.573553	-0.573553	0.575403	-0.573553	-0.573553	-0.573553	0.30525	-0.0843381	1.59621	-0.924802	-0.721065	0.560515	-0.929038	1.16977	0.21494	-0.294867	0.980923	0.112851	-1.77268	-0.802035	-0.826757	-1.17022	1.02591	1.55942	0.139024	-0.462694	-1.00698	-0.917333	0.685604	1.56238	0.900052	2.20607	0.288667	0.900052	0.225872
g0814	0	0	1.10948	0.88503	-1.74244	1.03696	-0.682501	-1.29038	-0.319501	0.552532	-0.383094	-1.53784	1.0256	-0.830549	0.41139	-0.922774	1.41838	0.984017	-0.000527546	0.286218	-0.477959	-1.35421	-1.31018	0.938331	-0.045749	0.0466791	-1.22667	-0.881645	-1.17955	0.538699	0.39052	2.38244	-0.011839	-0.115098	1.05508	-0.321516	0.589249	0.983418	0.380637	1.3334	-0.201057	0.619527	-0.630878	-1.50163	-0.109776	0.0767518	0.680216	0.313855	0.0295839
g5800	0	0	-0.533058	-0.330746	-0.138894	-0.487279	-0.38264	-0.596819	-0.190518	-0.138894	-0.133961	-0.430081	-0.419315	-0.534202	-0.787736	-0.575916	-0.599604	2.76201	1.76365	1.75401	-0.589939	-1.45011	0.999673	-0.633368	-0.106793	0.614824	0.0847591	0.706787	1.17571	-1.30506	0.7486	0.0929666	-0.875264	2.35165	-0.051473	-1.49671	-0.241216	-0.0250409	-0.307335	-1.56893	1.09847	-0.0744103	1.08516	-0.232959	1.42841	0.467215	0.592007	-0.0275004	0.114273
g1688	0	0	1.0441	1.36388	1.86022	0.349063	0.126104	0.190337	0.839109	0.845406	1.244	-0.459452	-0.491405	-0.768438	-1.22609	-1.06165	-0.781471	-1.07544	-1.07544	-0.922831	0.28561	-1.15619	1.43874	-0.0280962	-0.299475	2.33944	-0.545541	-0.190995	1.57648	-0.0625031	-0.219492	-0.837958	-0.817779	0.390465	-1.4423	-1.06219	0.0463543	0.585424	1.66932	0.207017	-0.415071	-1.32204	0.277338	-0.416558	0.682157	-0.329377	-0.0396376	0.699728	-1.31013
g6874	0	0	-0.0744288	-0.711802	0.204817	-0.646046	-0.320375	-1.04821	-0.00690426	1.62854	2.36833	-0.606555	2.05423	0.121524	-0.437042	-0.28366	-0.119868	-0.995384	-0.724051	-0.403118	-0.674222	-1.06323	-0.932609	1.19474	1.2601	0.529069	-0.806931	-1.66187	-0.995651	1.56801	0.774722	1.44785	0.196703	0.442693	0.49172	-0.266125	-0.826267	-0.678714	-0.296963	0.0789085	0.447681	1.43213	-1.62883	-0.0329313	-1.54266	-1.65776	-0.0202319	0.59356	0.683524
g3425	0	0	-1.88137	-0.941883	-0.640183	-1.91522	0.848436	1.39757	-0.319812	-0.324513	0.629952	0.172768	0.724384	1.54022	0.0127835	0.803705	0.693489	-1.04478	-0.0236864	0.26814	1.87319	-0.179774	-1.44842	-0.359908	0.337161	-0.242297	2.18723	-0.703247	-1.19667	-0.293265	0.145561	1.12488	0.403446	-0.504571	0.464805	0.322023	-1.3987	-0.531443	0.311279	0.653096	0.53519	0.98385	-0.978549	-1.50487	-0.272978	-0.0777919	-0.479427	-0.581457	-0.790683
g4626	0	0	2.30345	1.42622	0.982081	0.00026208	0.163755	-0.397577	0.820297	-0.238158	-0.201284	0.85198	-0.736972	-0.0646125	-0.0264121	-1.55161	-0.205884	-0.705598	-0.666445	-1.7535	-0.212461	0.939623	-1.21122	-0.179471	-0.539288	-1.37423	0.261894	0.343533	-1.09089	0.955462	-0.732614	0.661399	1.17123	-0.967665	-0.925443	2.28549	0.833004	-0.218344	-0.186076	-0.537218	-1.3541	1.35928	0.966392	-0.248283	-1.27991	-1.0203	-0.499034	0.370003	1.61032
g4558	0	0	-0.586632	0.580243	2.19247	0.308564	-0.898662	-0.506958	-0.598693	0.195788	1.08211	-0.997667	1.62441	-0.995465	-0.121481	1.07465	0.222993	-1.35792	-0.18757	-1.03017	0.700805	-0.0703251	-0.519774	-0.672601	-0.0703251	-0.734384	2.85981	-0.19351	-0.162282	-0.133301	0.0574587	0.307111	0.470404	0.60434	0.849	0.036902	-1.78412	-1.54521	-0.480931	-0.642682	0.428561	-0.266226	-0.868267	1.82955	2.43586	0.270187	0.129532	0.500271	0.9029
g6702	0	0	0.708872	0.297327	0.619745	1.16418	-0.126273	0.568737	-0.727068	-0.932592	0.161272	0.247887	0.142649	0.297327	1.13401	0.439508	1.26797	-2.23699	-1.69307	-1.33349	3.06469	-0.345348	-0.349349	-0.349349	-0.332617	-0.349349	-0.293698	-0.349349	-0.349349	-0.345348	-0.349349	-0.345348	-0.322978	-0.349349	-0.331163	2.39596	-0.349349	-0.349349	1.51336	0.776133	0.174298	-0.857003	-0.642675	-0.964109	0.0620058	0.10959	1.14176	-0.0579241	0.537573
g0361	0	0	0.104782	-0.261391	3.99174	-0.261391	-0.261391	-0.261391	-0.261391	-0.261391	-0.261391	-0.261391	-0.261391	-0.257032	-0.261391	-0.261391	-0.180019	-0.261391	-0.261391	-0.261391	-2.0341	-0.801354	1.39539	0.0595045	0.0212425	1.50411	-0.736404	1.03285	1.10295	-0.10289	-0.419136	-0.348161	-1.22147	-0.715301	-0.71698	0.846942	-0.139692	1.2725	-1.21643	1.27915	-1.13333	0.374072	0.0187698	0.677761	-1.07123	-0.0292664	-0.583781	0.0742225	-0.0292664
g4811	0	0	-0.598488	-0.92889	-0.0809949	-0.869627	-0.304307	0.221574	1.49797	1.91635	0.81387	0.357213	-0.795878	-0.15591	-1.66014	-0.988266	-0.988266	0.256039	0.96332	1.34443	-1.58162	-1.29972	-0.0576486	-0.436106	-0.565272	1.29044	-0.193826	-0.874966	-0.542041	0.438064	1.97952	-0.163076	-0.668672	1.58011	0.0173249	-0.60278	1.42231	0.257958	-1.19722	-1.26473	0.542652	0.196103	1.13499	0.588208	-0.586512	0.159971	-0.254683	1.56375	-0.632158
g3724	0	0	0.850903	-0.84013	0.736035	-0.173544	-0.686892	-1.41887	0.478867	2.29179	0.0917342	0.57346	0.214031	0.420461	-2.42081	0.392451	0.0124404	0.0610662	0.0850895	-0.668082	2.15758	0.990993	1.47143	-0.694119	-0.750434	-0.581004	0.892286	0.994615	0.938929	-0.85872	-0.86009	-0.874307	-0.154751	0.116412	0.104378	-1.17574	-0.83665	-0.880808	0.700365	-0.335942	-0.0589807	0.172422	-1.69654	1.21868	0.210948	0.250948	0.0620918	-1.07551	-1.39765
g2962	0	0	0.338363	1.74973	1.75932	0.088193	0.8864	-0.0746391	-0.39877	-0.949091	-0.556023	0.506578	-0.660293	-1.11796	1.05351	0.433693	-0.952419	-1.15978	0.671139	-1.61794	0.39479	0.54704	0.746516	-0.508801	-0.463941	0.127119	1.35149	1.07294	0.82684	-0.128013	-1.04336	-1.33031	0.54047	1.01802	1.14237	-1.08127	-1.59069	-1.62121	1.05156	1.11648	0.296698	-1.14325	-0.225172	-1.09633	1.26615	0.776805	0.305378	-0.263756	-1.78574
g0161	0	0	-0.298637	1.2403	-0.0790631	-1.03936	-0.182197	-0.470189	0.236684	1.01026	1.29014	0.65562	1.21458	1.44011	-0.14711	0.287191	-1.2563	-0.699919	-1.5219	-1.68022	1.08592	-0.0987543	0.71552	0.0680309	-0.281873	-0.602795	-0.76032	-0.217379	0.453315	-0.390341	0.473732	-0.862206	-0.0987543	-0.895953	-2.49745	0.947988	2.01333	0.947988	-0.521676	-0.665913	1.35384	1.21964	-0.735661	-0.650234	0.229802	-0.466167	-1.12391	-0.981377	-1.4732
g4675	0	0	0.653513	-0.390211	0.772082	-0.530097	0.347219	0.948688	0.0617253	0.737414	1.0279	0.539479	0.470282	-0.0852912	-0.0203184	1.42156	-0.462607	-2.09102	-1.7732	-1.62711	-0.977521	-0.972602	0.00900939	-0.969795	-0.545801	-0.174333	0.423425	-0.29519	-0.113483	-0.375798	0.752382	-0.886313	0.854926	2.85758	-0.248687	-0.858163	1.53696	-0.0165927	-0.519448	-0.718748	-0.710293	-0.38042	0.511601	1.81731	-1.64182	1.44714	0.125066	-0.351848	-0.637621
g2424	0	0	-0.905267	0.737821	1.36247	-1.18514	-0.481229	-1.94902	0.878129	1.43296	0.980681	-0.719177	-0.708036	-1.05389	0.768417	0.369789	1.07785	0.321447	-0.405495	-0.522322	0.205031	0.266503	0.0469274	-0.378321	0.138065	-0.827989	1.60695	0.382318	0.835915	-0.27273	-0.558974	-0.534973	0.957598	1.46695	1.27755	-1.29203	-1.48743	-1.83136	-0.458311	-0.694888	-0.652176	0.302782	-0.402215	1.90481	-1.24847	0.841525	0.862333	-1.04296	1.21061
g4991	0	0	0.299716	-0.622918	-0.820362	-0.242777	-0.565988	-0.239283	-0.754118	-1.2887	-1.52073	0.0767186	-0.148638	0.424025	0.438202	0.299716	0.537642	-0.207183	1.5954	2.73928	-0.790893	0.648913	1.85124	-0.453949	-0.473044	2.19279	-0.138679	-1.40915	0.87301	-0.477526	-0.607747	-0.308133	-0.906379	0.977445	-1.00087	-0.753901	0.0884875	0.688391	-1.19249	-1.14158	1.12675	0.352676	-0.0804161	0.935068	-1.08547	0.393013	1.39782	-0.80331	1.663
g4322	0	0	-1.3109	-1.05119	0.0834001	-0.748777	-1.77876	-0.347665	-0.272614	-0.349381	0.766901	-0.746196	1.89157	0.134611	0.304192	1.60993	0.134611	-0.147279	1.61818	0.209369	-0.785602	-0.468554	-0.177351	-0.781436	-0.680354	-0.502527	-0.957621	0.151256	-0.367559	-0.0982261	0.749079	0.00677525	-0.523729	-0.116137	-0.815254	0.471948	2.48539	2.40991	1.32879	1.20439	-0.382983	-0.901566	-0.474757	-0.773871	-0.676413	0.193937	0.679739	-2.20801	-0.0561253
g2269	0	0	-0.533722	0.904781	1.44459	-0.505748	-0.798373	-0.847059	1.06358	1.84114	2.03788	-0.578911	-0.242753	-0.455446	-1.22762	-0.748177	-0.630864	0.0290726	-0.0805055	-0.671864	2.10444	-0.520934	-0.52288	0.488937	-0.512421	-0.280749	0.982441	-0.52361	-0.52361	-0.520934	-0.52361	-0.520934	-0.505976	-0.52361	-0.511449	2.83533	0.103182	-0.52361	0.446288	0.235596	0.712273	0.970325	-1.68278	-0.681706	0.885301	-0.734804	0.59582	-0.141967	0.59582
g0132	0	1	0.602337	0.827346	1.15331	1.11693	0.739307	0.836615	0.277141	0.945713	1.69615	-0.334381	-1.16629	-1.24564	-1.13023	-1.0519	-0.458437	-0.972993	-0.790232	-1.04475	0.957748	0.706499	0.720569	0.392953	1.18456	0.753094	0.145411	0.494433	-0.105294	1.1166	-0.0981779	-0.537143	0.300873	-0.114141	-0.20067	-1.68226	-1.97659	-2.05846	-0.568376	-0.728696	0.865594	1.63374	-0.650495	-0.551768	-0.022511	0.728921	-0.942695	-1.76858	0.682006
g1249	0	0	0.215849	-0.17943	-1.15528	-0.369358	2.06204	-0.142521	-0.569988	-0.622383	-1.15661	0.105185	-0.457936	-0.337757	-0.230159	-0.937179	-0.219671	2.37858	0.156747	1.45987	1.55401	1.08554	1.23835	-0.676689	-0.644298	-0.676689	1.02396	1.03721	1.15939	-0.631147	-0.974873	-0.931055	0.080635	0.154097	0.765395	-1.11459	-1.23724	-1.21201	1.39614	-0.691355	-0.0130191	0.251356	-1.48762	0.544498	2.19743	0.0213011	1.19942	-1.72984	-1.12879
g6912	0	0	0.486603	0.117855	0.49055	-0.184678	-0.343283	0.216831	-1.10953	-0.866266	-0.937736	0.552898	1.32862	1.07037	0.635073	1.24758	1.51845	-1.52486	-1.36792	-1.33056	1.0895	0.21775	0.932912	0.179976	1.62305	0.667912	-0.965471	1.19577	-0.0631437	0.885125	-0.294751	-0.213115	0.382308	-1.80342	-0.294751	-0.510484	-1.80342	-1.22573	-0.851182	-0.336967	1.48265	0.925073	-1.03655	-0.183026	0.283579	1.481	-0.130417	-0.394572	0.815134
g4748	0	0	-0.880204	-1.16739	-0.594499	-0.32562	-0.258605	0.0363887	-1.25426	-1.02998	-0.431801	-0.2076	1.52663	-0.00877286	1.06023	2.46979	1.13551	-0.666227	0.245708	0.350707	-1.19644	0.258267	0.181477	-0.515411	-0.556746	-0.254995	2.35099	0.181477	0.897658	-0.824788	-0.601465	-0.0214067	0.790649	1.31674	1.20194	-0.743509	-1.11657	-1.34787	-1.13103	-0.560362	-0.163662	0.383514	-0.301102	1.77264	-0.933392	-0.816316	-0.918555	-0.0944219	0.435264
g2025	0	0	-0.658129	-0.71815	-1.40687	-0.787839	0.987107	0.291509	-0.667468	-0.171833	-1.15111	-0.323795	0.23578	0.418826	-0.273485	-0.628779	-0.0259903	2.05921	0.525746	2.29527	-0.425631	-0.422211	-0.409364	-0.428586	-0.428586	-0.413143	-0.421664	-0.422851	-0.410802	-0.424387	-0.425044	-0.420131	-0.423671	-0.420587	-0.421592	1.32172	2.73124	2.2653	-0.00777133	1.20314	-0.858598	-0.398629	-1.12111	1.18296	-0.2325	-0.538475	-0.453228	-0.284972	-0.231365
g0615	0	0	0.440581	0.959941	2.88553	-1.15081	0.242782	0.380852	-0.483573	0.325985	-0.223351	-0.171067	0.745418	-1.117	-0.0437485	0.489419	-1.0768	-1.37739	-0.70254	-0.124229	-0.505131	0.881791	0.997616	-0.547837	-0.275451	0.1492	1.13617	0.997616	0.981004	0.437749	-0.564722	-0.772122	0.549225	0.753458	0.862316	-1.67609	-1.69702	-1.70777	0.544587	1.20909	-0.435398	-1.49046	0.724705	-0.552518	-0.105729	0.283065	0.440231	0.582228	0.794042
g2558	0	0	-0.0131243	-0.418104	-0.418104	-0.418104	-0.418104	-0.418104	0.0632111	-0.418104	-0.418104	-0.418104	-0.107137	-0.413283	2.37015	-0.418104	-0.328108	3.02744	-0.418104	-0.418104	-0.832612	-0.0533595	-0.866431	-0.709736	-0.341857	0.00556118	1.03925	-0.303077	-0.106359	-0.252909	-1.35644	-0.922212	0.854088	2.02397	2.42154	-0.456214	-0.279981	0.136772	1.63127	0.44775	-0.870856	-1.03232	-0.474538	0.298688	-1.06528	-0.713311	-0.918036	0.0696319	-1.37902
g3429	0	0	0.15361	-0.659396	-0.565284	1.04112	-1.94137	0.733692	0.149842	-0.747598	-0.94173	-0.881872	0.208073	0.974622	-1.19914	-0.518956	1.15026	0.901534	0.218863	1.92374	1.48919	0.879045	0.80401	0.842346	0.330292	-0.748497	0.936695	0.606486	0.58805	0.497214	0.223617	0.721747	-0.712437	-1.19332	-0.60073	-1.61786	-1.40761	-1.63824	0.44161	0.86097	-0.806593	-0.506387	-1.25111	1.26151	0.174232	-0.272808	0.274192	1.95035	1.89929
g4920	0	0	0.0556233	-0.983522	-1.22968	0.277811	-0.397589	0.510972	-0.181422	-0.690876	-0.393678	1.08872	2.31975	2.01916	-0.142362	-0.021563	0.480161	-0.978048	-0.834729	-0.898726	-0.632448	1.03774	0.691607	1.14674	0.912082	0.304523	0.0789892	1.06932	-0.162793	0.529064	0.0987836	1.28443	-0.211889	-1.06487	-0.071158	-1.39268	-1.70129	-1.91617	1.1994	-0.554044	0.582466	0.260721	0.188287	-1.67683	-1.0906	0.433939	0.18356	-1.22601	-0.567888
g5170	0	0	-1.1169	0.672626	2.18434	-1.12439	0.672626	-0.663703	-0.879688	1.38401	0.0501657	-0.810417	-0.896436	-1.00519	-0.304063	-0.25079	-0.610956	0.684354	0.704673	1.30974	0.823233	-0.709973	-1.05464	1.57092	1.31517	0.717716	-0.14209	-0.43005	-0.581995	0.340304	0.781878	1.50075	-0.493142	-0.623168	0.845144	-0.971333	-1.50957	-1.37914	0.143344	-0.0919456	0.739451	1.18217	-1.72145	-0.251576	0.541162	0.308588	0.718342	1.40424	-0.0235955
g2796	0	0	-0.483284	-0.685875	-0.0663954	0.105613	-0.220993	-0.173776	1.97131	1.85548	0.76892	-0.277214	-0.420433	0.0566792	-1.76168	-1.32587	-1.18377	1.23934	0.450303	0.151651	0.16528	-0.443234	-1.14892	1.00608	0.605998	-0.0880299	-0.462786	-0.839704	-0.850811	-0.375571	-0.562099	-0.194747	-0.395094	-0.651005	-0.322738	3.21228	0.564191	0.780908	-0.476761	-1.00815	1.38358	1.12664	-0.666087	-0.359221	-0.9593	-1.33068	-0.697952	-0.465063	-0.378388
g3066	0	0	-1.14224	1.07678	-1.24261	-1.24261	0.76729	0.920243	-0.852662	0.236733	-0.0267536	1.24965	0.830025	-1.24142	-0.643546	1.67306	-1.22031	0.272979	0.786807	-0.201415	-0.037767	-0.750755	-0.380902	0.577556	0.698436	-0.042971	-0.925643	0.45768	-0.180127	0.158725	1.52933	2.95915	-1.16273	-0.974164	-0.586151	-0.495558	-0.40054	-0.443567	-0.683974	-1.06208	0.964388	1.34264	0.226507	-0.787477	-0.0014895	-0.866981	-0.981748	-0.612623	0.574106
g4538	0	0	-0.414934	-0.43315	-0.442376	-0.433186	-0.438725	-0.437933	-0.424942	-0.447869	-0.424501	-0.439487	-0.434652	-0.413096	-0.422087	-0.41035	-0.413904	1.94832	1.79611	2.68676	-0.512083	0.00583237	-0.131332	-0.271468	0.0383783	1.25229	-0.175906	-0.302694	-0.288988	0.0542714	-0.653239	-0.903124	0.949767	1.71733	2.49164	-1.10742	-1.08046	-1.08278	0.185849	-1.35561	1.54028	-0.599942	0.544299	-0.314875	-0.927027	-0.64076	-1.16631	-0.0419033	1.65571
g4487	0	0	1.06234	-0.885718	1.4719	0.765078	1.33547	-1.03561	0.512215	0.736249	-0.947443	0.736249	0.551495	-1.39979	-0.816207	0.313888	-1.6159	0.469078	-0.0834322	-1.16986	0.395627	-0.271925	-0.511497	0.706878	0.63661	-0.231691	1.17036	-0.368713	-0.621796	0.8977	0.430668	0.600108	1.19748	0.727611	0.667102	-1.64436	-1.73461	-2.04555	1.26366	0.42278	-1.74391	-0.303819	0.0674502	0.293845	-0.22993	-0.514463	-0.779338	-0.163242	-0.434744
g1726	0	0	0.861001	-0.244346	0.317548	1.14568	1.05175	0.997138	0.883248	-0.066157	-0.407345	0.643676	-0.201843	-0.294866	0.0424004	0.243774	0.633946	-2.0748	-2.0748	-1.456	0.0420367	-0.238162	0.0576708	1.1914	-1.71157	0.696695	-1.672	-0.113485	-0.527797	1.45885	1.40712	1.28943	0.220735	-1.74495	-0.355611	0.130213	-0.0811291	-0.0494497	-0.170953	-1.0604	-0.814687	-0.136521	0.465896	1.71666	-1.36471	0.433458	-1.22812	0.308209	0.867174
g0211	0	0	-0.51838	-0.893444	-0.913301	-0.588128	-0.755733	-0.259398	-0.767617	-0.892743	-0.681143	-0.372079	0.646897	0.619227	-0.142846	-0.115807	-0.145232	2.12425	1.6335	2.02197	-0.0970181	-0.500859	-0.52021	2.57852	1.9232	1.87081	-0.615012	-0.132479	-0.342006	-0.324174	-0.235064	-0.251134	-0.578568	-0.570765	-0.522921	-0.626855	-0.556232	-0.499234	-0.291677	1.32395	0.31442	0.577552	-1.62481	-0.299438	0.893939	-0.371609	-0.192206	-1.37093	0.661194
g2805	0	0	-0.0699139	0.132088	0.766212	-0.719988	-1.64039	-0.0495424	1.85793	1.46503	1.32976	-0.845522	1.2434	0.166359	-1.11362	-0.76085	0.270526	-0.276177	-0.791816	-0.96349	-0.965592	-0.486341	-0.415195	0.45071	0.306033	-0.095016	-0.840922	-0.477306	-0.936731	0.394548	1.0675	-0.347949	-0.274262	-0.571475	-1.46166	0.437882	2.61177	1.604	-0.00524882	-0.655	1.37463	0.996829	-0.521288	-1.18993	0.120863	0.127928	0.120863	-0.660832	-1.94822
g5031	0	0	1.65407	1.33042	1.50118	0.41048	1.03723	1.07776	-1.13508	-1.29113	-1.72204	-0.199355	-0.673842	-0.82097	-0.542052	0.160629	-0.232683	0.175389	-0.558576	-0.171436	-0.108087	0.86044	1.15617	-0.0354567	0.011316	0.335464	0.594765	1.15617	1.0631	0.199021	-0.0988605	0.019394	-0.0607872	0.706906	0.0525323	-1.90279	-1.94601	-2.00329	-0.741403	-0.405118	-0.901832	1.62137	-0.400065	0.827048	-0.734992	0.26887	0.475179	-0.668495	-0.805441
g3187	0	0	-0.498764	-0.55016	0.374449	0.35726	-0.569318	0.195195	-0.802497	-1.10471	-0.159637	-0.878608	1.11035	-0.225695	0.828323	2.07943	2.06555	-1.33598	-0.900637	0.0154559	0.49436	-0.41608	-0.909821	1.15332	1.6495	-0.435808	1.57377	1.35988	0.799093	-0.346275	-0.35772	0.299097	-0.242991	-1.45084	-0.620517	0.0866758	-1.61956	-1.01608	0.520263	1.39659	-0.116728	0.435146	-0.920559	-1.31471	1.0094	1.32262	-0.461601	-0.881908	-1.11826
g5407	0	0	-0.260743	-0.117944	0.609082	-0.358333	0.0640215	-0.579052	0.243728	1.70694	0.923557	-0.317626	-1.00095	-1.13528	-1.46027	-1.17563	-0.95484	0.825174	1.1133	1.87486	-1.44893	0.700954	-1.09737	-0.137328	0.853529	-1.71013	1.14978	-0.675066	0.317647	1.5617	-0.160258	0.91615	-1.11932	-1.18822	0.184552	0.700954	1.0745	0.0768538	-1.16309	-0.498875	-0.601666	-0.0643603	0.76248	1.56551	-0.331898	-1.22792	-0.489094	0.557536	1.06148
g2893	0	0	-0.339646	-0.554223	-0.677519	0.407486	-0.279045	1.25264	-0.594333	-0.863596	-0.671728	0.00549605	1.18576	2.32201	-0.0254583	0.856619	1.26704	-1.03321	-1.13416	-1.12414	-0.433852	-0.43589	-0.429551	-0.435947	-0.43571	-0.422442	-0.435159	-0.435947	-0.428323	-0.417874	-0.435947	-0.43589	-0.435574	-0.424947	-0.435689	2.34879	2.34441	1.78554	-0.662731	0.614397	-1.02476	-0.728457	0.200865	1.60068	0.412147	0.176053	0.903083	-1.91886	1.28618
g3096	0	0	-0.820921	-0.878371	-0.236019	-1.09023	-1.11448	-0.509612	-0.0296997	-0.439884	-0.215575	0.781396	2.36577	1.16281	-0.661295	-0.632046	-0.734483	1.55344	0.967376	0.531823	0.398163	0.472068	0.518843	-1.11863	-1.04719	-0.134559	1.38433	0.711132	1.23823	-0.779882	-1.20573	-1.05403	0.188134	0.973507	1.92431	-0.520208	-0.982709	-0.965759	1.48111	-0.505053	0.786029	-1.11353	0.167222	-0.81578	-0.0894327	-0.162572	0.49735	0.0878741	1.31755
g6142	0	0	0.969903	0.169429	-0.742382	1.71513	-0.182072	-0.356969	1.25779	-0.206494	0.126024	-0.507338	-1.47759	1.26286	-1.44336	0.197369	1.34487	-0.00418876	-1.56978	-0.553195	-0.937857	-0.811096	0.276126	1.86119	0.287847	1.23827	-0.904437	-0.250721	-0.00755969	0.526314	1.36546	1.55076	-0.681492	-0.264682	0.281871	-1.44903	-1.03735	-1.04362	1.32302	-0.597068	-1.57998	-0.0175592	0.344537	0.527051	-1.09529	0.321746	-0.838373	-0.862536	1.10795
g4969	0	0	0.420996	0.288228	-0.459762	1.49879	0.125941	1.03412	0.752632	-0.155849	0.66278	-0.871999	0.772855	0.387481	0.688382	0.387481	-0.11883	-1.41558	-2.11318	-1.88448	-0.560775	-0.423051	-0.737472	-0.241111	-0.186187	-0.575902	-0.411897	-0.728102	-0.73993	-0.123171	-0.0173913	-0.218325	-0.202518	-0.397558	-0.777305	2.02342	2.08486	2.23241	-0.368618	-0.00649877	-1.11853	-0.777676	0.672657	1.59866	0.386536	0.928759	-0.179151	-0.845841	-0.857079
g3298	0	0	0.220175	1.18061	2.32526	0.4779	-0.320024	0.601281	-7.32717e-05	0.727737	1.64805	-0.417932	-0.256411	-1.21313	-0.914377	-0.74555	-0.771636	-1.33679	-0.614177	-0.590914	-0.251488	-0.407218	2.07939	-0.891837	-0.84948	1.57921	-0.552509	-0.23494	1.87138	-0.448307	-0.399226	-0.342451	-0.781632	-0.560695	-0.285923	-0.761898	-0.314618	1.55224	1.25717	0.5553	-0.696198	-0.858213	0.834471	-1.09253	0.166113	-0.704218	-0.369523	1.34905	0.907445
g3575	0	0	0.0197578	-0.420432	-1.40184	-0.247731	-1.32661	-0.324282	0.0197578	-1.4556	-0.514455	1.2162	1.2162	1.04513	1.51496	1.2162	1.2162	-0.324282	-0.514455	-0.934714	-0.225303	-0.306323	-0.360312	-0.346977	-0.518429	-0.380562	-0.849133	-0.542853	-0.629504	-0.336374	0.292116	0.443903	-0.501698	-1.18064	-0.465292	2.72154	1.73507	1.45078	0.0167022	1.83307	-0.523693	0.12982	-1.10786	-0.348036	-0.591033	1.07882	0.162978	1.07882	-1.0957
g6916	0	0	-1.4163	1.58206	1.13528	-0.219029	0.499713	-0.243731	-0.20626	0.979789	0.170116	0.810217	0.783486	-1.76857	-0.080006	1.21118	-1.30281	-1.43002	-0.442897	-0.0622254	1.76999	0.587056	0.832519	0.674625	-0.426078	-0.617313	0.572539	0.658525	0.648868	-0.605219	-0.378482	0.490232	0.145613	0.193943	0.674625	-1.35102	-2.09342	-1.777	-0.874641	-0.0275208	1.33603	1.03972	-0.360936	-1.11265	0.502877	0.210554	0.134089	0.525443	-0.984459
g2406	0	0	-0.623808	-0.410178	-0.359041	-0.597086	-0.156844	-0.536224	-0.272596	-0.351477	-0.299143	-0.721935	0.422703	1.03424	-0.479904	-0.0912655	-0.63771	3.57042	0.435261	0.0745865	1.97771	0.756737	0.4159	0.192427	-0.0734888	0.0099145	1.5052	0.225783	0.335448	-1.18513	-1.15225	-0.296612	0.236021	0.346058	0.756737	-0.604362	-1.72877	-1.71731	-0.949489	-0.571974	0.166097	-0.197859	1.89427	-0.341047	-1.87511	0.289411	-0.225906	0.935391	1.37091
g0985	0	0	-0.339423	-0.130344	-0.725274	-0.218689	-0.453867	-0.986919	-0.880848	-0.308464	-1.03977	-0.786744	-0.270969	0.625797	0.380326	-0.900984	0.33891	1.93398	1.57746	2.18582	-0.578797	-0.69169	-0.459797	2.63353	1.01135	0.188904	-0.813335	-0.368424	-0.456707	-0.0394859	0.954905	1.98194	-0.662489	-0.401214	-0.814972	-0.772728	-0.455309	-0.255682	-1.2577	-0.957876	1.26936	0.836136	0.358516	-0.248441	0.841865	-0.621753	1.50978	0.841865	-0.675085
g1031	0	0	1.64533	0.353225	2.27815	-0.0566082	-0.246002	-0.49349	0.278384	-0.415468	-1.96017	0.588183	-0.180933	0.0038968	-1.09111	-1.06961	-0.991712	0.529523	0.773494	0.0549086	-0.0166375	-0.146452	1.24172	0.371929	0.862489	1.82046	-1.09794	0.0942612	-0.226695	1.14534	0.279826	-0.504786	0.932369	0.0449892	-0.0723768	-1.57292	-1.57766	-1.57791	-0.640394	1.32131	-0.870388	-0.305836	-0.719367	1.21468	-1.82234	-0.280129	-0.236947	-0.00746008	-0.0423985
g1462	0	0	0.294338	-1.17585	-1.66678	-0.298029	-0.428358	0.766691	-0.617587	-1.17585	-1.17585	1.46058	0.614955	-0.161769	0.940749	-0.119072	-0.553813	1.82362	0.191418	1.28063	-0.0288424	-0.406918	-0.509123	2.64269	1.87705	1.82276	-0.604888	-0.0208702	-0.331593	-0.380282	-0.364722	-0.369795	-0.577947	-0.564214	-0.464096	-0.557415	-0.600807	-0.560987	0.806656	1.09612	0.781064	-0.756529	-1.1962	-0.73111	-0.89082	-1.18368	-0.88558	-0.299101	0.370493
g2905	0	0	-1.07919	-0.776506	-1.74705	-0.290674	0.701249	0.493889	-0.977846	-0.648208	-0.927848	2.04316	0.395375	-0.305768	-0.435053	-0.0281948	-0.0416265	1.07994	1.04463	1.49972	0.437438	-0.180802	0.133797	-1.1337	-1.43086	-0.411714	0.642299	0.820572	1.87464	-0.61367	-0.51412	-1.04841	0.460325	1.10052	0.648573	-1.95889	0.0647166	1.1093	-0.297187	0.310428	0.74972	-0.664124	1.33031	-1.42914	-0.625677	0.136652	0.136652	1.72315	1.7047
g0787	0	0	-0.479508	-0.426952	-0.50488	-0.50488	-0.50488	0.0285321	-0.50488	-0.445981	1.4564	3.48705	-0.50488	-0.0359042	-0.50488	0.165963	-0.499242	-0.50488	0.19068	0.0931195	0.947786	0.785527	-0.157638	0.00362159	-0.731497	0.105327	-1.72979	0.320007	0.439258	0.0506943	-0.889119	-1.23724	-1.04025	-0.398493	2.77649	0.0569706	0.119734	0.578622	-0.130732	-0.108095	1.45763	0.83915	-0.917708	-1.14025	1.5876	0.663696	0.43189	0.485989	-0.516564
g0520	0	0	0.245811	-0.464559	2.01083	-0.217797	0.271108	0.502733	0.0535545	1.93572	1.62307	-0.577834	0.254002	-0.340123	-1.51653	-1.03823	-0.906628	-0.418639	-0.830899	-0.58559	1.33833	-0.32473	-0.953906	1.30722	1.40934	-0.438162	-0.797107	-1.06928	-1.02385	0.421468	0.0832777	1.25836	-0.456689	-1.4498	0.734901	1.36268	-0.803627	-0.598427	-0.928125	-1.21205	-0.25738	0.848641	0.189867	1.35905	1.327	0.232106	1.17939	-0.227417	-0.484008
g5882	0	0	-1.41746	2.46914	0.56428	-0.770841	1.31245	-0.521164	-0.0602493	-0.78901	-0.107297	0.619934	-0.368832	0.632174	1.30461	-0.456808	-0.191352	-1.46566	-0.53522	-0.218701	-0.41256	-0.735788	1.73168	2.0194	-0.70722	1.27296	-0.619883	-0.375013	1.00442	-0.735788	1.01666	-0.735788	-0.68559	0.900758	-0.703955	-0.744767	-0.744767	-0.744767	0.663404	1.73091	-0.584903	-0.773558	-0.309567	-0.72629	1.09984	1.21728	0.0143583	-2.25212	0.541146
g4313	0	0	-0.226895	-0.236391	-0.236391	-0.236391	-0.236391	-0.236391	4.00693	-0.236391	-0.236391	-0.236391	-0.236391	-0.236278	-0.236391	-0.236391	-0.234281	-0.236391	-0.236391	-0.236391	-1.79416	0.0084789	0.0680136	1.00782	0.758138	0.212037	-1.30457	-0.537386	-1.00285	1.03164	1.63292	1.88033	-0.0628132	-0.745595	-0.961818	-0.322673	0.440555	-0.308066	0.874984	1.62707	-0.536837	-0.567635	-0.69474	-0.702839	1.50399	0.261272	-0.368172	-0.133983	0.87572
g0724	0	0	-0.500667	-0.530692	-0.597804	-1.06027	-1.15807	-0.608427	-0.339057	-0.509708	-0.0117658	-0.375399	2.0927	-0.121873	-0.488196	0.102572	-0.365944	2.31602	1.46082	0.695759	-0.985369	-0.490754	0.80054	-1.04504	-0.574039	0.862816	-0.571217	2.36875	0.149155	-0.534121	1.21797	-0.832423	-0.793885	1.19746	-1.15236	-0.61286	0.883041	0.112341	-0.789835	-0.0438656	-1.02354	-0.145794	1.80752	0.19552	1.27076	0.707103	0.376988	-1.80802	1.29109
g1532	0	0	1.0604	1.93492	0.338979	0.257421	2.30172	-0.484684	0.263187	-0.149224	-0.59462	0.491265	-1.25696	-0.61682	0.52351	-0.815552	-0.611406	-0.590829	-1.07441	-0.976898	-1.48126	0.814396	1.57824	-1.57613	-1.15504	-0.340249	-0.893291	1.80167	0.685144	0.152804	0.926392	-0.644061	-0.160385	1.19807	-0.0929934	-0.545948	-0.362178	0.0948168	-0.094158	-1.57405	1.25159	0.124515	0.812707	-0.520609	-0.968975	-0.0676119	0.127855	-0.061342	-1.15217
g1939	0	0	0.33166	0.308808	0.16961	1.29025	0.461818	0.844204	0.364381	1.26009	2.11946	-0.236955	-1.16487	-1.07444	-1.70555	-1.30347	-0.463178	-0.538296	-0.508681	-0.154848	-0.495284	-0.0861936	-0.489458	-0.29298	0.40234	-0.618706	1.78497	-0.767619	-0.732436	-0.314325	-0.60907	0.822075	-0.600498	-0.412424	-1.10461	2.90764	0.179586	0.42699	-1.75831	0.346295	-0.0174508	0.891116	0.920763	-0.382416	1.42272	0.142926	0.0400859	-0.177966	-0.843024
g4158	0	0	0.875645	1.41916	1.41916	0.875645	0.46305	0.875645	0.46305	0.875645	0.875645	-0.15891	-0.848675	-1.11936	-0.73969	-0.73969	-0.553617	-1.35061	-1.42091	-1.21119	-0.908237	-0.468577	-0.133755	-0.714724	-0.728944	-0.553314	-0.513383	-0.933615	-0.722041	-0.364588	0.0297652	2.10248	-0.424248	-0.567213	0.547755	2.01415	0.542464	1.79602	-1.17733	0.234399	0.609649	1.43139	-1.0665	-0.0316111	0.196682	0.590683	0.566449	1.25213	0.666465
g6591	0	0	0.640686	1.42213	0.738211	1.2372	0.511262	0.0422836	0.80666	0.129371	0.159664	-0.470858	-1.60525	-1.09884	-0.109365	-0.256818	1.09321	0.275848	-1.73253	-1.78286	1.28978	-0.241533	-0.687076	0.407321	0.639291	-0.324605	1.45985	-0.310625	-0.406152	-0.0711934	-0.350035	-0.729296	1.26067	1.08217	0.657829	0.272783	-2.0396	-1.90959	1.68718	0.159641	0.495267	-0.900891	-0.593047	-0.848147	0.840704	1.37816	0.881682	-0.330578	-1.34519
g2117	0	0	0.056596	1.54202	1.96964	0.596143	-0.369173	0.385163	0.961419	0.634122	1.17059	-0.642138	0.194825	-0.453006	-1.20442	-0.646838	-0.571483	-1.03368	-1.5495	-1.04028	-0.431423	-0.369413	-0.0893594	-0.304534	-0.33204	-0.578903	-0.594849	-0.119596	-0.532839	-0.519488	0.137818	-0.178994	-0.512624	-0.945458	-0.316469	3.27221	0.83668	1.57928	0.692974	-1.27884	1.54728	-0.253036	-0.0580899	-0.650288	-1.06438	-0.93585	-1.08386	-0.242716	0.593032
g0816	0	0	-0.858916	0.403786	-0.229679	-0.0560537	0.773785	1.04631	0.669664	1.43072	1.04631	-0.896992	0.567427	-0.518654	-1.85212	-1.42452	-0.820466	-0.592005	-0.349523	1.66092	-0.811038	-0.654696	-0.64558	0.107278	-0.0513993	-0.455597	-0.902025	-0.659442	-0.622704	-0.231174	0.369675	0.69352	-0.440183	-0.863566	-0.708016	1.8837	1.91311	2.07814	0.76595	1.56011	-0.566743	0.0257471	-0.713224	-1.07184	0.180809	0.446353	0.881083	1.33562	1.5778
g3262	0	0	0.159297	0.602865	0.591129	0.602865	0.272069	-0.321913	1.40742	2.02641	1.86467	-0.512359	-0.789804	-0.66309	-0.681625	-0.753237	-0.587439	-1.10858	-1.07935	-1.02932	-1.92084	0.00405544	0.27325	-1.15916	-0.556573	-0.73321	0.354509	-0.611523	0.177757	-1.25714	-1.0185	-0.162511	0.570496	1.38055	1.21583	0.859195	1.08767	1.49614	1.49426	0.916643	-0.0669369	-1.00564	-0.757532	-0.580788	1.41355	2.23744	0.688947	-0.260465	-0.123982
g4156	0	0	0.243185	1.68205	1.85149	0.767804	0.716004	-0.378537	0.550412	1.14527	1.10302	-0.916388	-0.863342	-0.778729	-0.767247	-0.780331	-0.797865	-0.988096	-0.844162	-0.944543	-1.24238	-0.0355428	-0.369543	-0.813309	-0.537374	0.213006	1.81122	-0.00666783	1.36463	-0.887963	-1.26801	-0.88928	0.105327	1.39781	1.81122	0.142866	-0.850999	0.0549857	1.42838	-0.848836	0.655146	0.322518	-1.27536	-0.281852	0.858352	-1.06008	-0.299401	0.126937	0.394876
g6397	0	0	-0.47551	0.848664	1.29226	-1.91235	-0.114273	0.863463	-0.0390238	0.798038	1.68627	0.177359	0.281412	-0.446664	0.107921	0.388412	-0.408078	-1.75767	-1.62623	0.336009	-0.233654	-0.626659	-0.627327	-0.371376	-0.624534	-0.627327	-0.618037	-0.100001	-0.627327	-0.31381	-0.535573	-0.626659	0.163177	-0.496133	-0.0456526	2.3895	1.93947	1.98192	0.527886	-0.356799	0.872443	-1.75763	0.851341	-0.137242	0.131426	0.779466	1.40351	-0.45346	0.753829
g2407	0	0	-0.780155	-0.746209	-0.736737	-0.956329	-1.00021	-0.803309	-0.970486	-0.943963	-0.449288	-0.406038	1.81375	0.607946	1.50562	1.33722	1.56332	0.500633	0.319142	0.145097	-0.0791984	0.929206	0.696279	-0.858518	-0.845615	-0.750985	1.88382	0.402367	1.16809	-0.673503	-0.798739	-0.744955	0.900361	1.46773	0.588315	-1.10645	-1.07911	-1.0991	1.6883	-0.539539	0.715381	-0.301719	-0.648657	-0.913768	-0.0374871	-0.318124	-0.914635	0.629762	-1.19675
g4753	0	0	-0.429525	1.70336	1.17502	-0.289744	2.30526	-0.547918	0.118732	0.557802	-0.31736	0.908764	0.226218	-0.812551	-0.0987143	-0.157814	-1.21097	-1.29386	-0.848212	-0.988497	-0.767631	-1.06396	-0.188156	0.971498	0.946235	1.37619	-0.874215	1.19829	-0.679963	-0.935702	1.31956	-0.608535	-1.17051	1.27589	-0.736259	-0.446874	1.20378	-0.819641	1.49336	0.932423	-0.119678	-0.504496	-0.966825	-0.834785	0.272845	1.13509	0.930887	0.930887	1.03299
g5414	0	0	0.0610671	-0.326075	-0.326075	-0.326075	-0.326075	0.916774	-0.326075	-0.326075	-0.326075	-0.326075	-0.326075	-0.321466	-0.326075	-0.326075	-0.240043	-0.326075	-0.326075	3.82264	-0.0359047	-1.06068	-0.5336	-0.392718	0.564931	-0.410725	-1.04023	0.255366	-0.647976	-1.06068	0.55175	-0.634292	0.418215	0.611604	-0.587835	3.04044	1.16894	-0.206605	-0.0669624	-0.982167	0.402759	1.77932	-0.39197	-0.740976	-0.882469	1.02424	0.187696	-0.718728	1.85878
g2815	0	0	1.65667	1.1016	0.351881	0.430712	0.52152	-0.283153	0.840779	1.06023	1.86482	-0.388575	-1.10986	-1.1921	-0.585899	-0.598343	-0.630668	-0.885177	-1.25698	-0.897456	-1.19611	-0.64645	-0.23647	0.667782	0.0544483	-0.147663	-0.831909	-0.504211	-0.560082	-0.508121	0.0750186	0.8788	-0.920148	-1.03541	-0.577237	1.66959	1.90657	1.9116	1.14435	0.787223	0.40968	-0.190509	-0.549175	-1.60157	0.0186479	0.0914945	-0.567063	0.613204	-0.916247
g0655	0	0	-0.709563	-0.297095	2.58818	-0.58435	-1.19844	-0.0132132	-0.328836	0.791029	1.06925	-0.740355	1.4158	-0.269833	-0.131036	0.810242	-0.25605	-1.54449	-0.0519618	-0.549279	0.37357	1.28829	1.81369	-1.82203	-1.82203	-0.375852	0.692467	-0.493825	0.212863	-0.109477	-1.05259	-0.696824	0.125239	1.44161	0.265183	0.0457921	0.59705	-0.483111	-0.935939	-1.12025	0.784102	1.46939	-0.293168	0.0958739	0.479513	-1.149	-1.75109	0.658663	1.48027
g4893	0	0	-0.634877	-0.390018	-0.249241	-0.553153	-0.456336	-0.45504	0.658247	0.399942	0.336704	-0.274837	-0.117194	-0.512992	-1.14287	-1.13648	-1.12274	2.11706	1.67155	1.86227	-0.609131	1.41281	-0.0937925	0.888098	3.19306	-0.218647	-0.641741	-0.195409	-0.112794	-0.659971	-0.661384	-0.659971	-0.652076	-0.435105	-0.654964	0.571435	0.1771	-0.647518	-1.41863	-0.787093	0.392167	1.37011	0.567153	-0.123709	-0.359841	-0.421204	-0.664051	1.43137	2.15212
g4027	0	0	-0.434228	-0.356818	3.38793	-0.464124	0.0517056	-0.464124	-0.464124	0.514979	-0.166703	-0.464124	-0.288899	-0.463768	-0.464124	-0.464124	1.68568	-0.464124	-0.216887	-0.464124	-0.0997627	0.986158	-0.122994	-1.82311	-1.57037	-0.819021	0.194066	0.126623	0.126623	-0.297396	0.388434	-0.411489	0.69115	1.44056	1.35982	-1.34445	-0.452471	1.62763	-0.722976	-1.43222	-0.146635	0.604222	0.301761	1.39585	0.339832	0.332523	-0.766345	2.19252	-0.852361
g5971	0	0	-0.568141	3.40761	-0.616963	-0.616963	-0.334302	0.275288	-0.616963	0.951136	-0.616963	-0.616963	0.270541	-0.616382	0.459725	-0.616963	0.615973	-0.428167	-0.616963	0.285459	-1.44724	-1.85334	1.11467	-0.278512	-0.555004	0.60769	-0.483787	-0.76653	0.612378	-0.312628	0.383502	-0.059726	-0.505407	0.167594	-0.754045	2.07476	0.411886	1.64374	-0.243429	-0.331717	1.04225	1.3951	-0.751953	-1.11026	1.33858	0.959187	1.08536	0.305208	0.307849
g6395	0	0	0.927134	-0.135357	-0.391024	-1.2526	-0.391024	0.196125	-0.920985	-1.27904	-0.484818	1.24831	0.434807	1.53952	1.25927	-0.135357	1.55637	-1.81113	-0.199496	-0.160698	2.53318	0.249122	0.984601	-1.11917	-0.565499	-0.625122	-0.68388	0.158479	-0.667139	0.530743	-1.07405	-0.93953	-0.333316	-0.605764	0.176018	1.94668	0.146303	-0.11166	-1.55505	-0.4153	0.212943	0.654577	-0.263274	1.3661	-1.53367	0.297487	0.596624	0.323154	0.606202
g3711	0	0	-0.100433	-0.278126	-0.290173	-0.290173	-0.290173	-0.290173	0.455609	-0.290173	-0.290173	-0.290173	-0.290173	3.94321	-0.290173	-0.290173	-0.248008	-0.290173	-0.290173	-0.290173	-1.0335	-0.479083	0.679572	-0.717364	-1.11461	0.269282	-0.440608	-0.998056	0.720965	0.0428074	-0.268846	-0.162131	-1.36508	-0.260067	-0.203427	2.06027	1.77165	1.49823	-1.42296	1.10127	-1.05818	0.476815	0.512896	0.390164	-0.547887	-2.53912	-0.0176666	-0.371576	0.0106992
g5471	0	0	0.0918991	1.1128	0.804669	0.59402	0.234423	-0.00662312	1.05773	1.42209	2.13003	-0.817885	-0.56576	-1.09993	-0.786423	-0.525878	-0.267399	-1.28277	-1.13213	-0.962867	-0.457751	-0.808854	-1.6663	0.128115	0.390747	-0.583273	-0.0246267	-1.22334	-1.15118	-0.267173	0.0919205	0.229448	0.259832	0.251374	-0.205401	2.55793	1.00687	1.47167	0.484959	-0.383673	0.725442	-1.32104	-0.807358	1.30167	0.130736	-0.16447	0.524305	1.91294	1.08797
g6489	0	0	0.661993	0.258428	0.635673	2.06152	-0.854333	-0.233029	-0.197878	-0.72241	0.896322	0.661993	-0.150901	-0.709759	0.712648	1.01951	0.376185	-1.87679	-0.886926	-1.65224	0.686276	-0.152113	0.114845	0.386775	0.213372	1.65799	0.544591	0.989546	0.514819	0.560009	0.0816878	0.485908	-0.230688	-0.261451	0.178477	-1.90761	-2.24733	-1.6151	-0.933961	0.465983	-0.975949	-0.265259	0.00988097	1.69931	-0.267648	-0.28054	-1.04341	0.134801	1.04477
g6535	0	0	-0.9315	0.399743	0.0397857	0.450837	-0.164838	-1.72301	1.5417	2.13179	0.941278	-0.269733	-0.0321402	0.969819	-0.0910259	-1.43908	-1.26694	0.090388	-0.168365	-0.478704	0.298918	-0.676038	-1.18879	0.582917	0.400278	-0.857029	0.791453	-1.22239	-0.818072	-0.219	-1.1543	-0.708695	0.931332	0.464419	0.615507	2.76845	0.0552959	-0.0642516	1.29276	0.0499255	-0.141593	-1.04729	-1.12513	0.971332	-0.482045	-0.481023	-0.475666	-0.471651	-0.503207
g0623	0	0	-1.59984	-0.259308	0.278962	-1.13753	-0.641355	-0.975399	-0.213753	0.264705	-0.533888	0.457687	-0.805336	-0.685358	0.72986	0.113527	0.0728569	1.43759	0.980316	2.51626	1.43744	0.411404	-1.15036	0.0498924	-0.170169	-1.06832	0.145925	-1.03269	-1.08342	0.00251814	-0.358229	-0.474526	-0.338577	-0.777293	-0.542745	1.41623	2.21004	1.32289	-0.950357	-0.0118743	-0.805091	0.0547586	-0.138473	1.85104	0.181966	1.44102	1.18644	0.791027	-0.214518
g3083	0	0	-0.629406	1.94176	0.678067	0.33365	1.90426	-0.718721	-0.541155	-1.13704	-1.01643	1.06215	-1.08607	0.149405	0.779785	-0.710428	-0.336141	-1.31798	0.310642	0.33365	1.41807	0.91079	0.606588	0.666924	0.99851	0.0511461	-0.154822	1.03064	0.426313	0.771816	0.116709	0.374536	-0.413324	-1.27742	-0.586981	-1.68095	-1.78388	-1.47466	-0.765839	1.07721	-0.837821	1.18309	0.355739	-1.01238	-0.0618192	0.688382	-0.962786	-0.685834	-0.138765
g5856	0	0	1.09751	1.82345	2.03949	-0.840323	-0.246652	1.13076	-0.0822412	0.227936	0.482224	-0.524723	-0.191433	-0.229903	0.0179375	0.00995041	-1.06126	-1.06604	-1.31252	-1.27415	0.589663	-0.365506	-0.961375	0.317364	0.738803	-0.0876816	-1.47693	-0.0578282	-0.941843	1.44762	1.33271	0.598286	0.0450737	-1.70507	-1.53554	1.46897	0.159201	0.434076	0.337037	-1.1133	1.78558	-0.0943127	-0.582302	-0.332698	0.014074	0.809901	-0.373906	0.347294	1.67303
g5181	0	0	0.475593	0.916842	0.0500126	-0.620956	0.407597	0.827748	1.14934	0.896678	1.166	1.19429	0.811366	0.00890141	-1.45455	-1.11645	-1.21988	-1.21461	-0.819191	-1.45873	-0.431944	-0.358061	-0.431944	-0.442971	-0.441725	-0.442971	-0.0709942	-0.442971	-0.415282	-0.442673	-0.426174	-0.442673	-0.441007	-0.3741	-0.331415	3.33792	1.31427	1.28471	-0.894303	-0.687982	0.229696	1.87842	-0.323861	-0.20197	-0.322833	0.044393	0.192544	-2.27377	-1.25218
g3764	0	0	-0.260713	1.01791	1.20182	0.217242	0.844814	-0.769004	0.832293	1.6714	2.05338	-0.772487	-0.477692	-0.799316	-0.660046	-0.562038	-0.73164	-0.886205	-1.05431	-0.865424	3.76083	-0.31287	-0.317104	-0.317104	-0.2994	-0.317104	-0.258218	-0.317104	-0.298438	-0.31287	-0.317104	-0.31287	-0.289201	-0.317104	-0.29786	1.15773	-0.317104	-0.317104	0.239555	-1.18454	0.682297	0.708771	0.888735	-1.33482	-1.41077	0.631263	-0.522398	0.643952	0.883985
g2054	0	0	0.842654	1.63719	1.61727	0.842654	0.640932	-0.086669	0.137599	1.04844	0.881725	0.0412968	-1.31894	-1.43856	-1.06014	-0.92597	-1.00773	-0.532258	-0.594292	-0.725198	-0.450376	3.21074	-0.562513	-0.562513	-0.549839	-0.562513	-0.520359	-0.562513	-0.562513	1.16968	0.0345396	1.14351	-0.542538	-0.562513	-0.548737	-0.00155363	-0.355873	0.785884	-0.109424	-1.6525	0.627415	-0.0614354	1.35451	-0.158569	-0.174893	-0.840071	0.174398	-0.594449	-0.980015
g4972	0	0	0.526606	-0.152123	-0.184164	0.489888	-1.39908	0.0776225	-0.203562	-0.644723	0.420263	-0.397023	1.05367	0.948426	0.222126	1.56293	1.79871	-1.5228	-0.949693	-1.64707	-0.621437	-0.658201	-0.391109	-0.415664	-0.654952	-0.659222	-0.645018	-0.418774	-0.659222	-0.658201	-0.279798	0.324431	0.0487523	-0.487567	0.705573	2.32989	2.6311	0.509409	-0.475545	-1.02039	1.31232	1.19813	-0.333566	-0.680945	-0.946923	-0.715458	-1.19988	-0.00846623	0.761305
g1723	0	0	-0.426516	0.331376	0.991458	-0.445592	-0.308913	-0.164926	-0.00301284	0.267654	0.537529	-1.06559	-1.11257	-1.44537	-1.04328	-0.603296	-0.616863	1.77748	1.81167	1.51876	2.49013	1.47333	1.33651	-0.319975	-0.839064	-1.72523	0.391688	-0.272487	-0.0643437	-0.163893	-1.20843	-0.431385	0.37821	-0.461241	-0.602004	-0.0859825	0.512189	-0.408017	-0.309999	-0.606478	1.7286	0.335449	-1.1971	0.0495195	0.499882	0.592609	1.24419	-0.0762084	-1.70182
g4109	0	0	-0.438426	0.0393868	0.0789399	-0.716413	-0.730433	-0.770023	-0.432466	-0.433409	-0.115132	-0.778072	-0.566621	-0.526696	-0.252491	-0.391816	-0.163106	2.44928	1.48415	2.26335	-0.636555	-0.644004	-0.575849	-0.424793	-0.662946	-0.739937	-0.0274992	-0.673584	-0.315517	-0.888708	-0.237788	0.179699	-0.327754	0.0571221	-0.318943	2.13057	1.87297	2.23351	-0.916501	0.771424	1.52553	-1.02319	0.0733022	-0.430565	-2.766	-0.662406	-1.20999	0.296472	-0.0335061
g4968	0	0	0.298761	-1.10883	-2.2303	0.629667	-0.0992432	1.68636	-0.616591	-0.873941	-0.627704	-0.873941	1.21978	-0.329276	-0.481165	0.70071	-0.0638441	1.31563	0.577967	0.875972	0.430242	-0.579104	-0.800042	0.374368	-0.217829	-0.949731	-0.669715	-0.45531	-0.702936	0.124581	0.580825	3.12095	-0.579104	-1.22817	-0.459693	0.743082	0.852979	0.414606	0.181054	-0.599958	-0.67578	-1.17402	1.44959	0.81912	0.193419	1.61295	0.444844	0.0276563	-1.7678
g2162	0	0	0.202803	1.0897	1.1655	1.27686	0.188796	0.387381	0.377646	1.27989	1.81153	-0.247339	-0.714546	-1.09373	-0.79905	-0.951723	-0.653093	-1.38009	-0.906008	-1.03453	-0.593751	-0.571162	-0.575735	1.62559	0.652763	0.0350319	-0.594239	-0.545824	-0.584707	0.0419315	2.27019	2.20454	-0.423567	-0.592041	-0.590401	-0.549251	-0.604647	-0.60472	-1.58156	0.216643	1.00313	-0.648211	1.01256	-0.00255336	0.189468	0.860693	-0.72116	0.128403	-1.53945
g6801	0	0	0.272568	-0.0915426	2.04801	1.14145	-0.411626	1.41209	-0.895861	0.132309	1.22197	0.132309	0.466303	-0.917087	-0.335418	0.287134	-0.538889	-1.70603	-1.02998	-1.18771	0.454099	0.0784849	0.343586	0.823465	1.71896	1.06883	-0.389848	0.508367	-0.277344	1.24366	0.129594	0.310044	0.132604	-0.938808	-0.0551602	-1.69196	-1.75835	-1.70023	-1.09811	-0.726891	1.6677	0.613319	-0.275075	-0.180945	-0.12367	-2.09688	-0.230843	0.583518	0.621472
g6831	0	0	-1.08036	-0.566251	0.263164	0.481931	0.284977	0.0826396	-1.03782	-0.157722	-0.474735	-1.02811	-1.08466	-0.795776	0.835826	1.92691	2.50422	-0.399319	0.290398	-0.0453168	-0.144332	-0.391197	-0.504428	-0.248067	0.400353	-0.00908133	0.587694	-1.30816	-1.46464	1.73511	-1.07148	-0.644117	-0.211149	-0.947786	1.63918	1.93198	0.344443	0.305667	-0.228923	-0.541789	1.42307	1.05874	-1.00396	-0.707139	1.22269	0.611742	0.578734	1.04053	0.979239
g5336	0	0	0.243308	-0.245835	-0.368659	1.11452	0.559395	0.781861	0.269601	1.70977	0.218603	-1.4021	-0.835943	0.234143	-2.43353	-1.27693	-0.281776	0.329844	0.450395	0.933332	1.60342	0.799701	0.825637	-0.362775	0.0213181	-0.479391	-0.444169	0.475658	-0.00988005	-0.872046	-0.525265	-0.102615	-1.52688	-1.77358	-1.16895	0.808094	1.52062	1.2111	0.958647	1.06503	0.361598	-0.31248	-1.57029	-0.502504	0.716531	0.362167	1.20232	-0.689033	0.15841
g0525	0	0	-0.733661	-0.309823	-0.482005	-0.848691	-1.04042	-0.303128	-1.34127	-1.20626	-1.29786	-0.254721	0.99005	0.767173	0.954611	1.04732	1.88403	0.275333	1.28833	0.610986	0.697236	-1.11141	-1.65281	-0.409709	-0.923766	-0.150841	0.520635	-0.777745	-0.236	-0.228586	-0.228586	0.0228898	1.59383	0.935048	-0.174757	-0.979223	2.34101	0.762786	-0.305408	-1.01904	0.00543788	-0.374751	-0.223956	1.91772	1.49483	0.97409	0.745287	0.343467	0.545237
g5066	0	0	0.831154	1.38066	0.662104	-0.968311	-0.968311	-1.06468	0.381283	0.217751	-0.112035	-0.984441	-0.277825	-1.18515	-0.901995	-0.631644	-0.522537	2.17964	1.24079	0.723543	0.000600543	-1.03722	-0.696459	-0.582771	-0.894256	-0.362877	0.177644	-0.666822	-0.0490502	-1.15189	-0.569851	0.293793	-0.578047	0.101348	0.353194	1.18585	2.40461	2.07221	1.09352	0.642894	-1.21233	-0.123217	0.754981	-1.15584	-0.755716	1.09045	0.675686	0.649312	1.26141
g3091	0	0	-0.508617	1.86712	1.83285	1.07419	0.855623	-0.297441	0.212198	0.186265	0.732907	-1.28631	-0.90852	-1.23718	-0.0394324	-0.138777	0.594742	-0.822892	-1.08945	-1.02727	0.063978	0.24202	0.818027	-0.255987	1.15529	1.07029	-1.10163	0.87349	-0.117295	-0.0233743	1.09485	0.803713	-0.578727	-0.800058	1.28094	-1.48787	-1.98978	-1.04788	0.742288	-0.807432	1.45089	-1.23406	-0.356535	0.204852	-0.649924	1.7095	-1.35096	0.587474	1.16665
g5350	0	0	1.58076	1.58076	1.58076	0.663341	-1.18429	0.663341	-0.0939743	-0.0939743	-0.0939743	0.663341	0.663341	-0.0939743	-1.18429	-0.760464	-0.760464	-1.60931	-0.760464	-0.760464	-0.403454	-0.296882	-0.53082	-0.50489	-0.394122	-0.446138	0.0337839	-0.469331	-0.347643	-0.48551	-0.545586	-0.606193	-0.244187	-0.0914954	-0.416987	0.446859	2.89066	2.41193	-1.19017	0.655572	-1.38207	0.547443	0.741661	0.627566	-1.31352	0.482121	-0.0945302	1.06455	-0.0768482
g4138	0	0	0.893295	1.69762	2.45522	0.044645	0.669023	-0.218253	-0.312194	-0.177095	0.0871745	-0.0346127	-1.17586	-1.43345	0.545738	-0.712216	-1.15914	-0.266859	-0.99562	0.0925751	-0.0481271	-0.521953	-0.521953	-0.535114	-0.480074	1.08379	-0.352045	0.0643467	0.175026	3.25788	1.46429	-0.521953	-0.448366	-0.535114	-0.475288	-0.535114	-0.535114	-0.535114	-4.31604e-05	-0.344593	-0.660009	-0.64991	-0.324782	1.97934	-0.569616	-0.943708	0.293704	-1.31248	-0.264205
g0461	0	0	1.00532	-0.983837	-0.111883	-1.46791	0.00614441	2.21052	-0.93499	0.258628	-0.445759	0.17516	1.30155	-0.718638	-0.122458	-0.512232	-0.63775	-0.4428	1.87173	-0.450794	0.978454	0.06439	0.430019	-0.376199	-0.196355	-1.82077	0.597664	-0.626963	-0.558094	-0.674779	-1.31775	1.2766	-0.211119	0.330481	1.14057	2.26619	-0.786532	-0.515806	0.500688	-0.144086	0.893982	1.02264	-0.749449	-1.52377	-1.41703	0.250435	0.130224	1.31942	0.10949
g4473	0	0	1.56969	-0.70802	-0.89095	1.74878	-0.144254	0.917645	1.20741	0.0780859	-0.807474	-0.765557	0.266784	0.853659	-1.57925	-0.71454	1.00062	-0.528601	-1.20013	-0.303897	-0.4186	-0.384856	-1.16454	-0.804202	-0.681163	-0.827828	-0.00851825	-0.143128	-0.211652	-0.19196	-0.522476	-0.399147	-0.212984	-0.254942	0.155069	1.40714	2.32599	2.33779	0.489238	0.563797	-1.80007	-0.355738	1.03508	0.0676927	-0.27136	-0.446292	-2.24075	0.781063	-1.41809
g3388	0	0	-0.40965	0.803	-0.111476	-0.394955	-0.155751	-0.410422	0.0195701	3.73974	0.587606	-0.410422	-0.410422	-0.410413	-0.410422	-0.397009	-0.41025	-0.410422	-0.410422	-0.397884	-0.394406	-0.75882	-0.494718	-0.0868842	-0.170194	-0.193565	-0.848471	-0.45397	-0.545784	0.124497	0.305035	-0.206025	-0.457808	-0.83781	-1.03914	1.53995	2.20624	2.31188	0.986345	-1.15144	-0.723097	-0.539158	0.0544752	1.37287	-0.661864	0.824902	-1.85881	-0.113378	-0.176546
g5472	0	0	-0.427227	-0.689918	-0.641763	-0.681957	-0.3638	-0.00599347	0.861293	-0.149061	-1.04493	-0.366557	-0.423441	-0.0183021	-0.336053	-0.553182	-0.770271	2.80955	0.99342	1.80818	-1.38706	0.00503629	0.831375	0.0749011	-1.32739	0.486459	-0.542106	0.490143	0.267391	-0.739267	0.522378	-0.259555	-1.02458	0.580007	1.23668	-2.0121	1.32602	1.47167	0.451287	-1.15915	0.42179	1.43896	-1.09587	-0.0570151	0.296149	1.38703	1.37764	-0.493486	-1.14376
g1458	0	0	0.656583	0.0707559	-0.470344	-0.918551	-0.791886	-0.333351	-0.458707	-1.03751	-0.577243	1.02122	2.5341	1.37652	0.579483	0.542461	0.647354	-0.866114	-0.860625	-1.11415	-0.159755	-0.00267231	-1.15741	1.58167	0.753804	-1.15243	0.38065	-0.76772	-1.02593	-0.13774	-0.332969	0.881951	-0.223828	-1.02593	0.509968	2.62655	-0.351682	-0.396536	-0.129676	-1.27727	0.883897	-1.08891	1.01284	0.599115	2.4098	-0.924675	0.553384	0.52462	0.497872
g3924	0	0	-0.0867824	-0.969665	-0.783273	-0.552984	-0.729396	-0.714016	-0.728527	-0.875522	-0.800201	0.480447	2.43993	2.26873	-0.187779	0.195395	0.538114	-0.120574	0.66567	-0.0395686	-0.178864	-0.451286	-0.819327	0.438651	0.106283	0.301625	-0.718584	-0.461577	-0.28575	0.858281	1.14601	2.78004	0.117248	-0.222181	0.93452	-1.02824	-1.10399	-1.41286	-0.507245	-0.34925	-1.1751	1.01896	1.42525	-0.41261	0.894151	0.801094	0.920291	-0.459381	1.0269
g0386	0	0	0.769166	-1.03753	-1.0604	1.96449	-1.37911	-0.380264	0.980252	0.0853749	0.855657	-1.02829	-0.254533	1.23922	-0.189365	-1.07711	1.24963	-0.43149	0.53745	-0.843159	0.349637	1.1639	-0.191692	-0.678829	-0.546677	-0.599385	2.37732	0.661539	0.479492	0.329791	-0.741053	-0.827467	1.14227	0.434363	0.37392	-0.705238	-1.44347	-1.57841	-0.651185	-0.0758768	-0.596339	0.348509	-0.857529	1.83242	0.439214	-0.161552	-0.963533	0.925601	-1.49128
g0166	0	0	1.01043	0.13723	-0.896029	-0.983369	-0.632171	-1.24189	0.618374	0.96068	0.578983	1.4549	1.98609	1.04278	-0.771451	-0.664339	-1.27165	-0.232596	-0.273243	-0.822725	1.4785	1.86365	0.862054	-0.387343	-0.434369	-0.931934	1.02327	1.0964	0.464227	-0.453335	-0.409399	0.374997	-0.42977	-0.689909	0.0436307	-2.04752	-1.23335	-0.189796	-0.547194	-0.689836	0.400148	-1.14172	1.62319	0.355408	0.0456043	0.0262573	-0.0836332	-0.579812	2.67144
g1477	0	0	0.875152	-0.460893	-0.265636	0.153187	-0.456634	1.56355	-0.334406	-1.31838	0.417897	0.799709	1.74202	0.0475236	0.298132	0.674334	0.680693	-1.62124	-1.52406	-1.27094	-0.310711	-0.452591	-0.405261	-0.405261	-0.615521	-0.689671	-0.556769	-0.559282	-0.44402	-0.539244	0.255509	0.234868	-0.654163	-0.563606	-0.580566	2.12026	2.20225	1.96378	-0.827655	-0.45929	-0.738851	-0.33716	0.610215	1.75274	-0.23779	0.319827	-0.0975063	-1.90143	-1.09454
g0566	0	0	-0.589085	-0.555506	1.78034	-0.599783	-0.599783	-0.599783	-0.489877	-0.565822	-0.467038	-0.468524	-0.467038	-0.599656	-0.462708	-0.499301	2.87503	0.776192	0.681356	0.850991	1.13292	1.0741	0.421337	-1.70893	-1.15013	-1.72845	1.87928	0.0435742	1.09809	-0.576107	-0.900725	0.803936	-0.237694	-0.544932	0.365589	0.266091	-0.259254	0.0212966	1.39275	1.10064	-0.513402	-0.699231	-0.268783	-1.01197	-0.0643101	-0.927438	2.01587	-1.57283	-0.403969
g0089	0	1	0.663026	1.74497	1.85946	0.513842	0.20798	-0.221969	1.14483	0.942786	0.737014	-0.363958	-0.79548	-0.614342	-0.864944	-0.830514	-0.726862	-1.17348	-1.15137	-1.071	1.09235	0.411449	0.411449	0.582387	0.942943	0.942943	-0.291763	1.03763	0.094692	0.803093	0.286501	-0.111114	0.254927	-0.372366	-0.304209	-1.87085	-1.95434	-1.95572	-0.587552	-0.487021	0.938353	1.57923	-0.690218	-0.752797	-0.600414	-1.03461	-0.912095	-0.151559	0.573437
g0344	0	0	1.92312	0.564274	2.17745	-0.143969	0.418904	0.203259	0.498626	-0.000865106	0.138572	1.14155	-0.550663	-1.05259	-1.17809	-0.756688	-0.486129	-1.05259	-1.01433	-0.829843	-0.757137	-0.794986	-0.658483	-0.078305	-0.504483	-0.821405	-0.0885828	-0.627381	-0.757137	-0.294665	0.849061	0.314638	-0.437993	-0.206462	-0.887711	2.47347	1.76646	1.5111	0.382459	1.80965	-0.813737	-0.626995	-0.723047	-0.0283301	-0.344301	-0.0600392	-0.53755	-0.592962	0.0123748
g3828	0	0	-0.88801	0.0123978	1.83405	-0.499641	0.0817133	-0.0417668	0.357334	-0.244789	0.365415	0.546153	-0.254385	0.359986	1.72269	-0.70885	-0.279763	-1.17127	-2.34862	1.15737	-0.441802	-0.11214	-0.886454	0.467267	-0.0577439	-0.180807	-0.594247	-0.886454	-0.886454	-0.636136	-0.499573	1.12483	-0.411847	-0.880499	-0.493066	1.68348	2.57781	1.11384	0.427687	1.34987	-1.57307	-0.543971	0.458583	-0.119104	2.48701	-0.557823	0.280818	0.685484	0.977206
g1077	0	0	-0.580513	-0.845981	-1.12461	-0.788706	-0.768174	0.135325	0.174146	0.568403	-0.467633	0.435424	0.447031	3.15236	-0.315775	0.329241	-1.40499	0.349899	0.367798	0.336751	2.0803	0.263213	-0.638999	0.944696	0.652692	-0.211406	1.71487	0.247581	0.744622	-0.280557	-0.56587	-1.26624	0.269115	0.114486	-1.70907	-0.280557	-0.923667	-1.1552	-1.03361	0.651963	0.0253452	1.63409	-0.737216	-0.540576	-0.204868	-1.39187	0.915942	-1.27897	-1.08043
g1621	0	0	-1.64225	-1.24237	0.184788	-0.719555	-0.406697	0.290508	-0.806378	-0.424612	-0.637501	-0.122317	1.95097	1.88109	-0.495634	0.227346	0.023687	-0.144956	0.382035	1.70185	0.116097	-0.355032	-0.368119	-0.368119	3.6341	-0.368119	-0.186092	-0.368119	-0.368119	-0.355032	-0.368119	-0.355032	-0.281864	-0.368119	-0.308633	-0.368119	-0.368119	1.40456	-0.502435	0.563368	-0.992755	-1.11248	0.779841	1.26446	0.775859	1.13918	0.919847	1.47381	-0.145961
g6456	0	0	-1.12463	0.589335	0.342749	-0.432195	0.578273	0.640607	-0.237938	-1.21313	-0.61455	0.774441	1.90439	0.654232	1.03325	0.510219	0.704244	-0.908195	-1.656	-1.54509	1.45121	1.34428	1.11608	-0.270375	0.249446	-0.113784	0.575232	1.00578	0.635977	0.568237	-0.632393	-0.14995	-0.333094	-0.612638	0.188578	-1.25055	-1.90753	-1.86451	-1.26092	-0.69694	-0.290168	0.0748107	0.600217	1.57299	-0.890102	-0.673182	-1.04194	0.261602	1.20669
g2742	0	0	-0.310085	-0.244575	1.81254	-0.840613	-1.17299	-1.01073	0.234356	1.36936	1.18685	-0.0781484	-0.658397	-0.94519	-0.420056	-0.348275	-1.14901	-0.0177742	0.662529	1.93021	1.94588	-0.175455	0.271974	-0.285579	-0.493966	-0.69365	-1.18335	2.04121	1.99149	-0.522527	-0.224462	0.444777	-0.148762	-0.755672	-0.749889	0.0129744	-0.690144	-0.784852	-0.506125	0.80655	1.13864	-1.51108	0.541399	-0.469385	-0.363381	0.035678	0.487267	-0.4802	-2.56128
g3367	0	0	-1.41856	-1.10865	-0.870455	0.16661	-0.301607	0.972648	-0.166858	0.597989	-0.855566	-1.0117	-0.603226	0.328633	-0.693302	0.0732925	0.0426714	0.928668	2.34185	1.57756	-0.335239	-0.329222	-0.728585	-0.41794	-0.766913	-0.829666	-0.0417112	-0.519795	-0.232202	-0.684021	-0.762137	-0.189514	-0.241521	-0.234596	0.705779	3.10336	1.32109	1.18283	0.385756	1.82464	-0.133113	-0.563808	-0.899902	-0.613569	-0.335449	0.310208	0.227388	1.16747	0.413639
g1267	0	0	-0.871558	0.22511	2.32558	-0.38759	0.711931	-0.444675	0.00989319	1.86965	1.57936	-0.99656	-0.681274	-0.722163	-0.147121	-0.666035	0.177639	-0.781841	-0.854365	-0.345982	-0.314038	-0.319601	-0.662416	-0.678987	-0.558788	-0.591287	-0.769554	-0.481368	-0.283928	-0.465926	0.160732	0.575923	-0.695992	-0.839008	-0.18853	1.81296	2.10797	2.19184	1.00776	1.49602	-0.861701	-0.556165	-0.771979	-0.313932	2.1229	0.824155	0.824155	0.375867	-0.498351
g3337	0	0	-0.804093	-0.801557	-0.758693	-0.797045	0.486269	0.0849981	-0.811551	-0.168383	-1.03413	-0.577485	-0.198178	-0.417849	-0.0577084	-0.35263	0.80845	1.72935	0.985015	2.68523	0.233455	-0.391136	-0.359838	-0.441679	-0.664669	-0.0984275	-0.0976742	-0.100482	-0.562625	-0.667066	-0.568994	-0.667066	3.41894	-0.379151	-0.278169	-0.501398	1.21301	0.912972	0.107269	0.731702	1.11808	-1.3656	-1.05837	0.466915	-0.713068	-0.857201	-0.492473	-0.375444	-0.622405
g3623	0	0	-0.0457749	0.567343	1.31586	0.681263	0.433246	-0.336799	0.866021	1.80263	1.76824	-0.71708	-0.731519	-0.8576	-1.41855	-1.30448	-1.04102	-0.582328	-0.0387706	-0.360677	-1.77148	1.11006	0.853652	-0.623973	-0.332997	0.208893	0.561343	1.09596	1.02613	0.250773	-0.630213	-0.838506	0.084114	0.767068	1.65827	-0.657465	-1.5109	-1.25072	0.682431	-0.0878647	0.55218	-1.56595	1.12655	-0.707344	-0.421443	-0.570975	-0.658353	0.148304	-0.0222543
g6811	0	0	-0.139434	0.39504	0.0853814	-0.995132	-1.0449	-0.875194	0.196584	-0.2918	-0.257954	-0.650263	0.314195	-0.22758	-0.586375	-0.71125	-1.02876	1.88028	2.04395	1.89321	0.0575632	-0.376801	-0.826433	0.298522	0.126532	-1.08145	-1.49973	-0.34096	-0.758168	0.262762	-0.25813	2.53152	-0.0156043	-0.93082	-0.281233	0.43437	0.718521	1.93955	-1.1377	1.05657	-0.577771	1.39031	-0.199777	-0.531625	-0.790927	-0.527692	-0.610218	-0.853089	0.560708
g1075	0	0	3.43334	-0.0440095	-0.953407	0.316004	-0.478471	0.41398	-0.477049	-0.529031	-0.465051	-0.0968202	0.336325	-0.880763	-0.570258	-0.361001	-0.736813	1.06973	0.14602	-0.122727	-0.405243	-0.371774	-0.269866	-0.696786	-0.602689	0.291743	-0.438445	-0.504882	-0.0278835	-0.512067	-0.639335	-0.314433	-0.510079	-0.159911	-0.482261	0.410261	2.83007	2.40358	-1.14831	-1.04658	0.112915	-0.0685941	0.717423	1.43315	0.268455	-0.259663	-0.817278	-0.751829	1.24083
g6155	0	0	0.0843128	0.415834	-0.436906	-0.436906	-0.673137	0.206456	-1.30105	-1.13468	-0.35211	-0.875665	-0.279757	-0.868808	-0.0818052	-0.0510484	0.189867	2.00278	1.19281	2.39981	-0.81082	-0.243401	1.03933	-0.70084	-0.831972	1.27824	-0.825703	1.72552	1.08474	-0.834023	1.58208	-0.834023	-0.83042	-0.262092	-0.831738	-0.834668	-0.0949833	1.22478	1.81695	-0.59013	-0.817506	0.5074	-0.411093	-0.505625	0.215258	-0.459451	0.0983188	-0.716258	-0.223238
g3433	0	0	0.603991	-0.583328	-1.43197	1.21161	0.757952	1.41057	0.265612	-0.54062	-1.02028	0.435821	0.575507	0.698814	0.357706	-0.27557	1.30091	-0.479147	-1.27706	-2.01052	-1.57625	0.0507268	0.570713	0.995848	1.02997	0.138545	-0.933056	-0.24957	-0.578087	1.36588	1.10554	0.7012	-0.773456	-1.90685	-1.27267	0.995848	-0.260405	0.596068	1.08661	0.308674	0.863356	-0.0636092	-1.62925	-0.565783	0.304617	-0.903536	-0.757414	0.865529	-0.489202
g2869	0	0	0.982349	1.40346	1.70408	-0.481187	0.819864	-0.00308445	-0.704325	0.211089	0.136858	0.0204813	-0.990869	-1.19555	1.60387	0.362375	-1.47437	-1.28652	-0.818537	-0.289997	-0.424196	1.1623	-0.575463	-0.0270266	-1.14026	-0.862895	-0.899474	-0.122292	-0.627479	-0.139743	-0.911723	-1.60413	2.08299	0.58685	0.948615	0.303864	0.775828	1.47423	-0.6254	-0.374538	0.956362	1.53356	-0.530385	-0.959603	-0.577049	-0.606312	-0.574828	-0.606312	-0.536195
g4640	0	0	0.321449	-0.72252	-0.540778	-0.844224	-0.741122	0.238371	-0.67905	-0.177767	-0.571068	1.20956	1.01372	3.20439	-0.100923	-0.114205	0.231459	-0.844224	-0.497816	-0.38526	0.01529	-0.756123	-0.419956	-0.5229	-0.507837	-1.10896	-0.131029	-0.721961	-1.20326	0.339426	0.0311569	0.115506	-0.174248	-0.571727	-0.312542	2.25704	2.04025	1.63188	-0.32791	-0.674237	-0.595746	0.0514672	1.97417	-0.427746	1.20839	-0.0627297	-0.647778	-1.11778	-0.772788
g1283	0	0	0.0112163	0.421397	-0.308523	-0.344364	0.490878	-2.25845	0.54684	1.38795	-0.461948	-0.623966	-1.53204	1.23264	0.00314686	0.351391	1.72634	0.432086	-1.13077	0.0561748	1.12454	1.41163	-0.0844822	0.0187565	-0.0653593	-0.457337	0.742705	1.34116	0.191769	1.23141	0.080741	0.40822	0.0654097	-0.916368	-0.0956509	-1.27368	-1.99887	-1.7246	0.535444	1.47873	-1.39897	-0.220361	-0.668076	0.273239	1.20101	1.36375	1.47595	1.45338	-0.354329
g3331	0	0	-0.601868	-1.57455	-1.25767	-0.505409	-0.260173	0.476697	-0.829552	-1.15748	-0.754929	1.06381	-0.0666421	-0.264605	0.921323	0.934023	0.407218	2.36278	0.818023	0.28901	0.782638	-0.73778	-1.14557	0.952769	1.34865	-0.114956	1.75853	0.849123	0.45974	0.106577	0.011712	-1.0777	-0.875215	-1.75356	-1.2971	-0.526219	0.604468	0.653886	1.01022	-0.715881	-0.683761	-1.14958	1.26631	0.272695	-0.713911	0.293674	0.216548	0.86562	1.26891
g4407	0	0	-0.369415	-0.387255	-0.370829	-0.394545	-0.402445	-0.353452	-0.423598	-0.377236	-0.40803	-0.028335	-0.0628704	-0.310605	2.61563	2.84278	-0.406673	-0.44136	-0.344925	-0.376829	-0.456671	-0.443926	-0.459724	-0.442511	-0.453691	-0.455813	-0.447261	-0.460605	-0.456085	-0.455607	-0.435911	-0.429834	-0.335975	-0.210213	-0.443882	2.46217	2.43697	1.48856	0.597276	1.66546	-0.669771	-1.07001	-0.52534	0.00239189	-0.797596	0.334456	0.172405	0.342354	0.184622
g4559	0	0	0.645704	1.2785	2.00026	0.223227	0.336167	-0.418258	0.645704	0.590803	1.08517	0.245587	-0.4943	-0.230596	-0.233439	-0.822714	-0.143249	-1.26454	-1.60652	-1.83751	-1.76866	-0.624841	0.510252	-1.01893	-0.466556	0.831491	-1.26484	0.250797	0.132701	0.315437	1.70582	0.63989	-0.858713	1.42641	0.303806	-1.34094	1.22972	-0.00282763	1.88011	0.225453	-0.300998	-0.885805	-0.217442	-0.701314	0.271199	-0.424303	-0.416776	-0.771254	0.242035
g5246	0	0	-0.74487	-0.749871	1.92691	-1.11474	-0.253929	0.68877	-1.72942	-0.419443	-0.144432	-0.545843	-0.204164	-0.0484287	-0.0975433	3.52015e-05	0.125562	0.507416	0.252047	2.55194	-0.260579	-0.561548	-0.896979	0.619579	0.868841	0.252385	-0.878826	-0.241466	-0.809753	1.31659	1.8474	2.13709	-0.432201	-1.26416	-0.144739	0.213812	-0.880704	-0.88474	-0.651337	0.0599531	-1.06202	-0.725111	0.977311	1.4012	-0.464599	-1.41536	-0.573697	-0.618395	0.300221
g1700	0	0	-0.867127	0.0777794	1.19192	0.242772	0.589731	0.658346	0.391053	1.94257	1.07967	-0.78733	-1.11862	-1.0038	-1.65125	-1.20566	-0.869404	-0.102337	0.576541	0.855142	-1.12169	1.60412	0.198122	1.51816	-1.20293	0.712096	-1.17885	1.50263	0.0743544	-1.2108	0.944779	-0.58094	-0.0544766	0.0907818	-1.20203	-0.297399	0.793332	-0.589266	-0.929716	-0.197755	1.11217	1.38431	-0.62899	-0.740026	-0.278282	-0.162199	-0.247105	-0.5076	-0.123877
g6305	0	0	-0.144801	-0.305442	-0.351868	-0.351868	-0.351868	-0.351868	-0.351868	-0.351868	0.264814	0.916828	-0.351868	-0.349403	3.7944	-0.351868	-0.305853	-0.351868	-0.351868	-0.351868	-0.32194	-0.705909	0.249165	-0.716575	-0.671973	0.838693	-0.568224	1.19697	0.484782	-0.705909	-0.716575	-0.705909	2.91125	0.621014	-0.668094	-0.716575	0.912384	-0.716575	-0.748295	-0.326891	-1.12112	-0.0900047	0.666399	1.61991	-0.743584	-1.01743	-0.483658	0.0836327	0.246115
g0031	1	0	-0.426559	-0.387869	-0.325671	-0.429466	-0.429466	-0.429466	-0.429466	-0.429466	-0.429466	-0.337719	-0.413764	-0.368739	-0.429466	-0.429466	-0.428103	3.18814	1.52795	1.40806	-0.354174	-0.358025	-0.409128	-0.399465	-0.402651	-0.419048	-0.402165	-0.412312	-0.411273	-0.40977	-0.40828	-0.399262	-0.397153	-0.38975	-0.392823	0.716969	3.03428	2.21403	1.35302	1.22554	-0.655196	-0.673123	-0.583597	-0.666648	0.472318	0.638402	0.839415	0.44992	-0.549348
g6569	0	0	-0.259794	-0.856363	-0.240018	-0.116432	-0.842518	1.46779	-0.772217	-0.493907	0.0538547	0.270093	0.365463	1.59796	1.67636	1.59796	0.100797	-1.34451	-1.259	-0.945513	0.796352	0.545419	0.0607681	1.93742	0.853274	-0.562857	-1.30975	0.545419	0.289837	-1.34544	-0.303631	-0.495255	-1.32998	0.0704435	1.9559	-0.705727	-0.960429	-0.0417663	0.433642	-0.265566	-0.668189	-1.39477	1.47389	0.420991	2.87076	0.849298	0.308764	-1.08094	0.32918
g3404	0	0	1.06376	1.06945	0.445499	0.965994	0.38599	0.338164	-0.895288	-1.27588	-0.134858	0.138578	-0.609775	-0.173251	1.08462	0.644501	1.44936	-1.3692	-1.60116	-1.52651	-0.667992	-0.313145	-0.0371537	-0.742037	-0.647239	-0.437635	-0.542144	-0.236052	0.0258489	-0.63786	-0.244965	-0.532832	-0.618816	-0.526128	-0.190694	2.17733	1.92061	2.25091	-0.681323	-0.111273	-0.999541	-0.486517	0.551322	1.72733	-0.913988	-1.30806	-1.51326	0.209536	0.258564
g0420	0	0	-0.236492	-0.380842	-0.518004	0.338091	-0.13603	0.1384	-1.06919	-1.18054	-1.44326	-0.693255	1.31462	1.09932	1.35362	0.68572	2.28362	-0.537664	-0.417419	-0.600696	-0.356237	-0.475095	-0.55607	-0.38192	-0.421531	-0.226899	-0.196974	-0.491319	-0.390957	-0.539423	-0.316405	-0.178316	-0.292831	-0.0570955	-0.418868	-0.136644	2.86972	2.56686	-0.0617075	-0.873778	1.69178	-0.362725	0.565313	-0.95888	0.339437	-0.0894049	0.876073	2.35654	-0.291974
g1294	0	0	0.0594072	0.472316	-0.34595	1.05043	-0.039042	-0.225499	-0.0528398	-0.15017	-0.256824	-0.913711	1.21637	-1.4742	0.0594072	0.867884	-2.14283	-0.512083	2.30239	0.0849518	0.177168	0.542073	0.297796	-1.04218	-0.834958	-0.457332	-0.246864	-0.545543	-0.507131	0.753603	-0.913485	-1.10165	-0.462503	-0.78562	-0.0351444	2.72371	0.955516	1.48255	0.80556	1.63993	-0.542685	-0.913881	-0.641135	-0.34779	1.21703	-1.18156	-1.09894	-1.25802	0.500312
g6273	0	0	-0.478149	1.61045	1.47534	0.730838	0.458563	0.11123	0.779572	0.712074	1.48823	-1.19022	-0.501594	-1.47713	-0.163977	0.108138	-0.225193	-1.26874	-1.16367	-1.00576	1.27006	0.522626	1.03608	0.327925	0.603224	0.522626	-0.269278	0.522626	-0.0989215	1.10019	0.263479	0.327925	0.0981625	-0.439891	0.0419664	-1.89969	-2.06539	-1.86372	1.14619	-0.932354	-0.223169	-1.32211	0.923407	0.408042	-1.43407	0.211791	-1.93343	0.53077	0.432125
g1834	0	0	-0.277932	-0.420706	-0.420706	-0.420706	-0.420706	-0.420706	-0.420706	0.170221	-0.420706	0.431408	-0.420706	3.62683	-0.420706	-0.420706	-0.388978	-0.420706	1.1991	-0.132891	-2.26299	-0.329633	-0.406772	0.640331	1.71027	0.528791	-0.565175	0.349673	0.257856	0.534631	1.21271	0.521996	-0.296156	-0.613522	-1.63548	-1.08429	0.489988	0.947765	-1.47134	0.518027	1.31183	0.607012	-0.558065	-0.40746	-0.702494	0.324879	-0.0308414	0.592139	0.547514
g5825	0	0	-0.888896	-0.62413	0.0584021	0.276115	-0.611442	-0.401237	-0.212813	2.11816	0.419917	-0.464679	-0.723946	-0.941553	-0.942187	-0.160579	2.16669	0.381006	-0.942187	1.49336	-0.294407	-0.722823	-0.690014	1.42028	1.29206	0.431929	-0.800389	-0.822791	-0.780785	-0.625284	-0.289462	0.0348099	-0.279981	-0.540675	-0.0315416	3.03113	-0.274993	-0.0570634	-0.72609	-0.729059	0.863456	1.62994	-0.521801	-0.516449	-0.99524	-1.29413	-0.67902	-0.743431	-0.895396
g0093	0	1	1.34324	1.1877	1.60408	0.380015	0.614627	0.0519355	0.669872	1.1298	1.00866	-0.154492	-0.694028	-0.775853	-1.07243	-1.07572	-0.891331	-1.11806	-0.949703	-1.25832	2.1097	0.847318	0.588052	0.292204	0.58518	0.19948	0.22841	0.835889	0.588052	0.541322	-0.10039	-0.372301	-0.260166	-0.562521	-0.339419	-1.59097	-1.84705	-1.74279	-0.593089	-0.553858	0.905919	1.60818	-0.680786	-0.686363	-1.00205	-0.785009	1.06987	0.239184	-0.197059
g6265	0	0	-0.138863	1.6896	1.51208	0.743046	1.00353	-0.0563948	-0.89682	1.10299	0.9054	-0.0124952	-1.05676	-1.70309	0.235659	-0.490394	-1.02719	-1.39908	-0.319793	-0.091423	0.481263	0.356223	0.172012	-1.19312	-0.141242	-0.401156	-0.298609	0.845117	-0.00184424	-0.969974	0.63441	-0.519497	0.495447	2.84207	0.143471	-1.82638	0.291222	-0.909411	-0.258438	1.77164	0.53658	-0.86518	-0.424344	-0.760255	0.987563	0.5138	0.987563	0.652258	-0.865992
g0739	0	0	1.4895	1.60035	1.27915	-0.510962	-0.605885	0.278917	-0.810034	-0.90476	-0.697709	0.0817734	1.44902	0.789059	0.724712	-0.101265	-0.594606	-1.02573	-0.856143	-1.58538	-0.495199	0.348963	-0.724178	0.630187	0.599616	-0.980096	1.21513	-0.698137	-1.60067	0.192147	-1.1243	-0.0251587	1.14088	-0.766137	-0.127934	2.57655	-0.0216485	-0.140016	-0.178444	-1.2427	1.01997	-0.971666	1.18494	0.187895	0.935669	0.418508	1.17105	-0.644617	-0.864579
g3541	0	0	-0.395499	-0.208184	-0.525993	-0.284914	-0.373987	0.343731	-0.592027	-0.529465	-0.669039	0.727232	0.711685	3.49788	0.652757	-0.0122056	-0.633863	-0.439531	-0.703502	-0.565071	-0.15345	-0.327673	-0.0416733	1.16334	0.969974	0.621683	-1.34626	-0.335224	-0.510921	1.31201	1.67495	1.65912	-0.173582	-1.09371	-0.746562	-0.289989	-1.2818	-1.10024	-1.10218	0.266173	0.89299	0.177746	1.078	-1.31272	0.5399	-1.1681	0.837878	0.865672	0.450361
g5188	0	0	-0.134166	0.50617	0.784439	-0.921013	0.155258	-1.37374	0.784439	1.25553	0.309766	0.41552	-0.813136	-0.467285	-1.21989	-1.47821	-1.17028	1.96529	0.949767	0.451529	0.322802	-0.300935	-0.666421	2.0126	1.30041	1.20455	-0.518714	-0.277209	-0.768255	1.41354	0.625728	0.539392	0.228933	-0.884884	-0.635645	-1.16265	-1.2051	-1.22815	0.699228	-0.00397458	1.02996	0.636182	-0.821944	-1.53945	-1.40364	-0.192615	0.754286	1.07662	-0.266356
g6047	0	0	2.04158	0.754765	1.08882	-0.641923	-2.40107	-0.31361	0.631785	0.158397	0.655755	0.49951	0.424508	-0.15137	-1.07238	-0.54665	-1.26907	-0.248564	-0.19081	0.580326	0.122732	1.4468	2.32213	-1.04928	-1.06251	-0.52783	0.783351	0.919948	0.989068	-0.750393	-1.06909	-1.13439	-0.314611	0.499028	0.440175	-0.810753	-0.538547	-0.265835	-1.03103	-0.539259	0.688909	1.46786	0.356751	-0.943231	-0.467277	0.6557	0.193698	1.19896	-0.546326
g1302	0	0	2.84199	0.419583	-1.6072	-0.195492	-0.498895	0.364617	-0.948342	-1.19102	-0.555263	-0.206333	0.844836	1.13406	0.147705	0.256399	0.425397	-0.854647	-0.239305	-0.138094	-0.902086	-0.966533	-1.04204	0.615517	0.440176	-0.101056	-1.28758	-0.590308	-0.928117	0.453729	0.951185	0.714136	0.096002	-0.936372	-1.09166	1.36548	1.57097	1.63855	-0.953406	-0.0895803	0.553747	-1.36459	1.2399	0.61393	0.0578682	0.645735	0.947293	1.47085	1.26905
g3341	0	0	0.237941	0.455022	-0.0167798	0.109757	0.134229	-1.13487	1.05747	1.58302	1.45263	1.30723	-0.194124	0.606773	-0.289244	-0.672582	-0.252744	-0.905778	-1.51473	-1.96323	0.147811	-0.133065	0.0452387	1.04968	0.806878	1.11361	-0.294899	0.689296	0.351788	0.312871	0.261761	1.43571	-0.446883	-0.530456	0.661897	-1.55477	-2.10982	-1.80666	-0.712445	-1.25619	1.29358	-0.627071	0.644627	0.657493	-0.0736759	-1.05236	-0.971745	-0.00720305	0.72363
g5178	0	0	0.522213	-0.146153	-0.887761	0.598557	0.174152	-0.29659	-0.739373	-1.47662	-1.25466	0.338678	0.486089	0.464526	1.53723	1.42147	1.88114	-0.401942	-1.00332	-1.21764	-1.0322	-0.847419	-0.74034	0.0340067	-0.481521	-0.0581977	-1.50985	-1.0154	-0.968317	0.415516	1.47251	2.1404	-0.161235	-0.400999	0.358807	1.40024	0.779211	0.614789	-1.01471	-0.784955	1.44993	0.744487	0.35929	-0.754037	0.345033	-0.0816175	0.345033	0.0398047	0.536249
g4367	0	0	-0.398164	-1.35665	-0.721485	-0.890328	-0.824567	-0.523282	-0.28259	-0.740447	-1.42866	-0.117647	-0.28259	0.68078	1.45019	1.36531	1.64773	1.44278	0.853174	0.126437	3.6787	-0.315782	-0.426739	-0.426739	0.0372661	-0.426739	1.11658	-0.426739	-0.426739	-0.315782	-0.426739	-0.315782	0.304574	-0.426739	0.0776145	-0.426739	-0.426739	-0.426739	-0.983348	0.0895482	-0.135654	-0.216705	1.88466	-0.638504	-1.50743	0.116928	-0.267055	-0.160541	1.24042
g1263	0	0	-0.00578314	0.549214	1.59789	0.326468	-0.295155	0.412974	-0.0646287	1.97517	0.80883	-1.42509	-0.97499	-1.25224	-1.86089	-0.753332	0.193655	-0.0287984	0.0205942	0.776118	-0.604247	-0.950231	-1.11031	1.04016	0.524458	-0.224612	-0.705712	-1.08699	-1.00466	-0.0110751	0.492933	0.538003	-0.224612	-0.693443	-0.844392	2.29324	1.11158	1.45992	-0.623824	-0.069998	1.72779	0.553037	-0.626877	-0.960131	1.70858	1.23389	-0.34409	-1.36349	-0.501844
g5043	0	0	-0.0733962	0.0400568	-0.0241226	-0.256854	-0.38582	-0.170584	0.335707	0.914084	0.664693	-0.555831	-0.845273	-0.720749	-1.08427	-1.11061	-1.06855	-0.175491	2.38528	2.13173	1.04405	0.655785	0.627255	-0.12957	0.0307542	0.175684	0.602847	0.779991	0.712585	0.50244	0.109953	-0.0411449	0.335704	0.413505	0.39029	-2.047	-2.08365	-2.07948	-1.01001	0.566269	-0.589515	0.846663	-1.04193	1.22852	0.878481	-0.0412683	-1.00939	0.203276	0.567893
g2265	0	0	-0.400226	-1.41218	-1.55947	-0.497544	0.654202	1.0647	-0.972385	0.216499	-0.62929	0.802471	0.237346	2.20964	-0.657497	-0.0722994	-0.240202	-0.900671	1.09747	1.05945	-0.695396	-0.440343	-0.919737	0.180344	0.304825	-0.611216	-0.253627	-1.01024	-0.866545	-0.331642	0.393512	0.440652	-0.443299	-0.107191	-1.17474	1.17208	2.50144	1.86112	0.518872	0.584808	-1.42416	-1.13719	0.679143	0.778526	0.267054	-0.417469	-1.69556	-0.757423	-1.8007
g4869	0	0	0.136761	-1.6828	-0.57739	-0.355615	-0.0330134	-1.29006	-0.213081	-1.08131	-1.6828	-0.427015	1.18566	1.05728	0.602015	0.639817	1.26333	1.58594	0.371242	0.50105	-0.0426051	1.65076	0.590714	-1.19315	-1.16015	-0.934194	2.17635	-0.0256547	0.253012	-0.820785	-1.0605	-1.26807	-0.0895279	0.46946	0.259993	1.28202	-0.299787	0.21211	-1.59538	1.18509	-0.281065	0.909167	-0.354902	0.137081	0.583953	-1.15236	-0.236615	-0.575876	-1.02759
g2853	0	0	-0.0229448	0.615349	-0.890309	-0.00379214	0.948507	-0.623913	-0.155544	-0.612215	-0.807387	0.25923	-0.971055	-0.711406	3.36272	0.103207	0.313369	-0.406433	0.195787	-0.593171	0.617447	0.498067	0.408595	-1.04063	-0.945313	-0.452726	1.29738	0.419126	0.958831	-0.672218	-1.04319	-1.02177	0.540825	1.29738	1.99185	-0.943924	-0.988233	-0.921486	-1.18043	0.0114942	-1.03981	1.06896	-0.0355099	1.1753	0.231197	-0.138617	1.65092	-0.138617	0.314265
g2094	0	0	0.0224742	0.187179	2.64785	-0.0192917	-0.282967	-0.348056	0.61259	1.50334	0.761949	-0.205512	-0.425024	-0.443076	-0.134743	0.403482	-0.205512	-1.76223	-0.917131	-1.39532	1.33554	1.09024	0.573679	-1.07054	-0.593037	0.0449922	1.77006	0.799243	0.847084	-0.0133043	-1.10545	-1.53493	0.0784942	0.209888	0.787673	-1.04382	-1.04382	-1.13199	0.304656	-0.25074	-0.00365604	-0.101525	-1.52883	1.58009	-0.39871	1.11291	-1.19355	-0.248038	0.482191
g5536	0	0	0.681209	1.23441	1.99485	0.0738156	-0.135152	-0.939437	0.286565	0.343633	0.818515	-0.106141	0.199891	0.0256702	0.11517	0.22124	0.199891	-1.25155	-1.40307	-2.35951	0.713188	-1.00223	-1.37344	1.04438	1.32703	1.02722	-0.454186	-0.69171	-0.89584	0.824841	0.240918	0.124365	-0.438827	-1.52498	-0.16063	2.06008	-0.81522	-0.0049552	0.730572	-0.252948	0.71743	-0.860847	-1.41022	1.07601	1.50362	0.997513	1.49198	0.170413	-0.000936294
g2460	0	0	1.6444	-0.0253478	-0.741949	1.85603	0.376463	0.161339	-0.871063	-1.21216	0.314356	-0.0187506	-0.135808	-0.51126	-0.130291	1.18063	1.1309	0.0462236	-1.26727	-1.79645	-0.248604	-0.876165	-0.623147	-0.557265	-0.520672	-0.60418	-0.750114	-1.08673	-0.707684	-0.132029	0.355394	2.28719	-0.388437	-0.626576	0.249053	0.761269	1.64742	1.82128	0.344042	0.936399	-0.645738	-0.94779	-0.992477	1.30556	0.0298654	-0.208856	-1.27237	-0.62818	-0.113972
g0861	0	0	0.350539	1.13806	1.14656	-0.230089	-0.37364	-0.633513	1.82674	1.78103	1.17373	-0.604882	-0.98452	-0.621778	-1.42432	-1.19882	-0.540049	-0.101081	-0.194617	-0.509333	0.568521	-0.398355	0.528706	-1.29586	-0.522851	-0.686336	-0.271789	2.04692	-0.547436	-0.8504	1.15346	-0.876247	-0.52103	1.68746	0.390903	-1.27496	1.19452	-0.325221	1.13078	0.967153	-0.243027	-1.63242	0.0254152	-0.247902	0.973777	-0.327066	-0.135973	-1.14774	-0.88124
g6825	0	0	-0.450201	-0.164658	0.50451	-0.100127	0.244384	0.468572	-0.792906	-0.185507	-0.502027	-0.881674	-0.0146124	-0.792906	2.4948	2.12936	0.788442	-1.00576	-0.881674	-0.858017	0.111292	-0.629685	-0.823429	-0.372894	-0.433737	-0.275858	-0.463682	-0.422969	-0.323258	-0.563904	-0.0886213	0.62553	-0.92121	-0.587158	-0.274588	0.368466	2.60237	2.47334	0.0406395	-0.473086	-0.819069	-0.644016	-0.0249585	1.92049	-0.547649	-0.207169	-2.41649	-0.668032	-0.0947668
g6749	0	0	-0.879512	-0.334138	-0.0280879	-0.932089	-0.368667	-0.871799	-0.842403	-0.72268	-0.660856	-0.705519	-0.527443	-0.565444	0.6606	0.619348	0.710849	1.8228	1.38438	2.24066	-0.532875	0.183259	-1.37147	1.25813	1.20074	-0.37306	1.93747	0.337712	-1.14512	0.691618	0.167643	-0.105492	0.0673601	-1.11155	-2.05602	0.242321	0.643279	-0.0339486	0.0607894	-1.9075	1.05286	0.127867	0.407539	0.25845	0.449214	0.433357	0.127927	1.34448	1.31623
g5671	0	0	0.259399	-0.908833	-0.0539079	2.22683	1.1397	-0.664662	0.609472	0.744354	0.183631	-0.822432	-0.0995414	0.601758	-1.98601	-1.35248	1.02154	0.1553	-0.525742	-0.528374	-0.18134	-0.0292518	0.531377	1.04739	0.840395	0.400935	-1.59237	0.1906	-0.435031	0.580942	0.825236	2.16495	-1.25927	-1.93827	-0.944733	-0.121144	-0.038067	-0.0423491	0.561287	0.861301	0.32286	0.561287	-1.81038	-0.49636	0.819143	-0.300039	0.924263	-0.0752354	0.355145
g6151	0	0	-0.0824705	0.481611	0.968495	0.20174	-0.433544	3.60915	-0.374441	-0.461068	-0.063338	-0.615583	-0.72406	-0.514663	-0.406651	-0.16328	0.149146	-0.468709	-0.518049	-0.584291	3.10991	-0.440572	-0.117801	-0.539197	-0.126767	-0.539197	0.83258	-0.539197	1.91745	-0.440572	-0.539197	-0.440572	0.110828	-0.539197	-0.0909039	-0.539197	-0.539197	-0.539197	-0.00624879	1.68227	-0.195644	-0.433195	-1.35897	0.311789	0.876395	1.79811	1.31969	0.719236	-0.719012
g1758	0	0	0.0495793	-0.99916	-1.25738	-1.09058	-0.906144	0.0556948	-1.19559	-1.00338	-0.930526	-0.456909	1.61384	1.16322	1.11354	1.30943	1.09579	0.366679	0.346248	0.72565	0.401958	-0.168358	-0.285949	1.00938	1.07878	0.879994	-0.883475	0.315721	-0.294976	1.22292	1.19503	1.27943	-0.285949	-0.846806	0.00936116	-1.10358	-1.85992	-1.66355	0.255518	-0.486696	1.8403	-0.00344616	-0.697834	-0.907836	1.20037	0.218986	0.940124	0.457816	-0.669786
g1286	0	0	-1.74665	-0.775404	-0.683337	1.30066	0.948194	0.861717	-0.528004	0.292174	0.0404097	0.0404097	0.680828	0.975992	0.644572	0.72691	0.851759	-2.25755	-0.518785	-0.853889	0.151391	-0.896221	1.02371	0.313956	-0.28038	0.965407	-1.87612	1.09042	0.460033	-0.958037	1.33229	-0.832148	-1.4804	-0.575229	0.323862	1.15023	-0.893588	0.980829	-0.898034	1.08453	-1.42139	0.548317	0.8232	-0.136616	0.899159	-0.716806	-0.853626	-0.6453	-1.94012
g3601	0	0	0.0858229	1.77765	2.57201	0.311116	0.12239	-0.0732257	-0.201582	-0.0218346	1.11245	-1.41451	-0.368908	-1.29724	-0.766314	-0.572435	-0.376248	0.33278	-0.401148	-0.820772	-0.619135	-0.804874	-0.563638	1.88106	1.22904	0.668359	-0.918117	-0.576818	-0.69027	0.137316	1.42143	2.1309	-0.3702	-0.7181	-0.62984	-0.391592	-0.687204	-0.498321	-0.0798697	-0.639223	-0.48952	-0.387292	2.00666	-0.410752	1.49324	0.945045	0.720592	-0.579745	0.630575
g1347	0	0	0.502663	1.87889	-0.154381	-0.568092	1.83015	-0.318917	0.358225	-0.562009	-0.692954	1.54039	-0.968162	-0.776347	1.36524	-0.339845	-0.501942	-0.889512	-1.08495	-0.618457	1.03068	0.0978533	0.319493	-0.582831	-0.462768	-0.160759	1.50456	-0.00992861	0.552483	0.0689775	-0.745825	-0.218746	0.614724	1.24503	1.55525	-1.50439	-1.67295	-1.63086	0.90251	0.987925	-1.69727	-0.225863	-0.355954	0.388648	0.992609	0.624853	0.282408	-1.09043	-0.84568
g6051	0	0	0.706953	-1.50608	-1.39237	0.465733	1.48047	0.155893	0.233802	-0.0909625	-0.171287	-0.945483	0.594115	1.95399	-1.51463	-0.880517	-0.436784	0.216338	1.18048	-0.0496547	0.578168	-0.170301	0.665319	0.45263	0.823934	1.79206	-0.643132	0.802516	0.631549	0.302848	-0.0287484	0.0679361	-0.909358	0.0104066	0.823934	-1.70321	-1.86105	-1.6355	-0.801498	0.45207	-0.259155	-1.00128	-0.1405	1.75036	0.104316	-0.521217	-0.894088	0.871606	-0.0638642
g2917	0	0	-0.572322	0.142274	2.90043	-0.300702	-1.03455	-0.164422	1.0269	0.687994	0.431175	-0.953274	-0.368885	-1.44219	-0.489424	-0.0941853	-1.05144	0.0576652	0.382326	0.842625	-0.629247	-0.636042	-0.109345	-0.58975	-0.634918	-0.0994448	-0.593819	-0.230254	-0.134895	-0.665447	0.133952	-0.385674	-0.663045	-0.0107974	-0.643238	0.927141	2.90405	2.06078	-0.374874	0.924966	-0.594975	-1.19075	-0.239108	1.47474	2.58467	0.794167	0.538093	1.21294	0.859387
g0507	0	0	3.78797	-0.714373	-0.286986	-0.138517	-0.714373	-0.10905	-0.0828699	0.333296	-0.289706	-0.167135	-0.559727	-0.417208	-0.286986	-0.56239	-0.196375	-0.168551	0.578213	-0.00523545	-0.880359	-1.48647	-1.90152	-0.525586	-0.13232	-0.00619928	1.34235	-0.092863	1.17817	-0.491763	0.125414	-0.787933	-0.787933	1.08392	0.648491	-0.0455854	1.40439	1.35578	-0.187417	1.18462	-0.769609	1.27616	-1.07594	-0.427819	0.244863	0.449412	-1.02087	-1.43753	-0.926591
g4660	0	0	0.0073068	-0.563338	-0.530734	-0.154994	0.225467	-0.405605	1.76793	1.22029	0.552965	1.22648	1.61941	0.760658	-1.61079	-1.33123	-0.931153	-0.405605	-0.936063	-0.510999	-0.631701	-0.247968	-0.240491	0.0209786	-0.294429	-0.618876	-0.805113	-0.701515	-0.420174	-0.707114	-0.443619	-0.20634	-0.222312	-0.510394	-0.252194	2.2765	1.56638	2.43838	-0.0655889	-0.862487	-0.828406	-0.0956647	-0.0334013	1.88555	-1.57411	0.516055	0.245173	0.925773	0.774116
g1407	0	0	0.269555	1.12591	0.774391	-0.0275816	-0.598834	-1.81541	0.0361016	-0.346387	-0.389149	-0.553568	-0.194793	1.57422	-1.29437	-1.66341	0.269555	1.80732	0.540195	0.486237	-0.130963	1.0702	1.3942	-1.11037	-0.976029	-0.582842	1.43935	1.09964	0.955131	-0.140634	-0.777507	-1.13659	0.359472	0.945883	0.838277	-0.974486	-1.12631	-1.14643	1.67838	-0.517634	-0.373116	-0.99869	0.720443	-0.50938	0.673956	0.952459	-1.34942	0.215666	0.899552
g0265	0	0	-0.119662	2.44494	2.01661	-0.716901	-0.36453	-0.348844	-0.567001	-0.182459	-0.136329	-1.04939	-1.0184	-0.658514	0.136942	-0.658514	-0.277774	-0.512555	1.45908	0.553308	-0.0661089	0.0307219	-1.00787	0.931858	0.666975	-0.753025	-0.403838	-0.990118	-1.08346	0.15423	0.333296	1.99971	-0.167701	-0.901653	-0.36786	2.50625	-0.467672	-0.413739	1.10537	-1.17335	0.155968	1.22597	-0.73062	-0.583338	0.745476	-0.78903	0.159274	-0.948239	-0.280044
g6366	0	0	-0.452421	0.0768234	0.947208	-0.583645	-0.947139	-0.452421	-0.595975	-0.514086	1.18654	0.279481	1.06873	0.0403868	1.17776	2.24947	0.229079	-1.48381	-1.00893	-1.21705	1.23152	0.48452	-1.16996	1.14327	1.61603	-0.566963	0.0713922	-0.792251	-1.23985	1.74972	-0.393197	0.288749	0.80158	-0.659035	0.0919651	-0.187826	-1.23245	-1.23722	-0.149323	0.0435099	1.85688	-0.548534	-0.0993244	-1.10321	-1.08348	0.0272162	-0.716693	0.289428	0.287565
g2344	0	0	0.324723	0.626255	0.963766	0.257861	0.476029	0.741352	0.963766	1.24442	1.8865	-0.525325	-0.745792	-0.914596	-1.84476	-1.50139	-0.914596	-0.673986	-0.257832	-0.106394	-0.166261	0.72804	0.570322	-0.877497	-0.579498	0.00695906	1.14907	0.53624	0.31196	-0.0494614	-1.51416	-2.24981	-0.381692	-0.663031	-0.0117433	2.04804	0.0630525	1.07947	-0.0334317	-0.289058	1.08517	0.66682	0.350937	-1.78043	-0.619885	1.13399	1.38278	-0.19097	-1.94869
g2554	0	0	-0.264363	1.32434	0.840728	-0.163991	-0.126776	-0.673715	0.920479	1.76417	2.34039	-0.812346	-0.532834	-0.180178	-1.12057	-0.923796	-0.709118	-0.518809	-0.606197	-0.557416	-0.276557	-0.830651	-0.830651	0.538487	1.68248	0.339926	-0.535939	-0.469095	-0.830651	1.26529	0.892906	2.25175	-0.0294206	-0.993548	0.339926	-0.406405	-1.32888	-0.778963	0.838026	0.186585	0.616621	-0.0543663	0.351262	-1.93813	0.290828	-0.0597402	-0.00132725	-0.174833	0.389267
g4385	0	0	-0.636736	-0.567882	-0.0968145	-0.3348	-0.508341	-0.407641	-0.990627	-0.467511	-0.983018	-1.09129	0.0543945	-0.165187	1.5673	1.70047	2.57592	0.0984942	0.522569	-0.269285	0.329371	-0.0708882	0.442143	-0.999646	-0.644799	-0.89367	0.409925	-0.515478	-0.58534	-0.246923	-0.256428	-0.428545	-0.326542	0.118804	-0.736119	-0.517614	2.87812	2.04363	0.207463	1.44098	-0.480327	0.802535	-1.16427	-0.806373	1.26819	1.33262	0.829499	-0.323209	-0.636048
g3033	0	0	-0.499183	0.553253	2.41512	-0.0312495	0.687379	-0.372524	0.524382	1.15252	0.955642	-0.664788	-1.05126	-2.105	-0.00939265	-0.469265	-0.919307	-0.519631	-0.0548373	0.408148	-1.40296	-0.447924	0.635228	-0.413885	-1.45481	0.326146	-0.593776	2.0778	0.372465	-1.45984	1.4865	0.545318	-0.816539	-0.19263	-0.147675	0.699859	1.12197	-0.33525	0.848109	0.232186	-0.526342	0.985381	-1.71677	0.177438	0.165094	1.1103	-0.0647408	-0.844528	0.929945
g5495	0	0	-1.06831	0.159338	-0.457531	0.649875	-0.406476	-0.747328	0.0537466	1.81385	-0.360932	-0.747328	1.55088	-1.71448	-0.659867	1.5181	-0.917246	0.112272	1.24774	-0.0263173	-1.03375	-1.06814	1.1979	-1.06909	-1.0651	1.12323	-1.05581	1.5432	0.79651	-1.06814	0.991604	-0.833188	0.0401805	0.727484	0.49792	-1.06909	0.526919	0.817347	-0.461861	0.764008	-0.024156	1.54613	-1.18424	-0.639876	-1.34381	-0.58258	0.442811	-0.446577	0.3261
g0910	0	0	0.635038	0.8995	0.263485	0.8995	1.45185	0.653446	0.57425	1.26457	-0.482816	0.384848	-1.88947	0.52386	-0.740561	-0.97276	0.138465	-0.79732	-1.14458	-1.6613	-0.698476	1.32114	1.26238	-1.28612	-1.50039	1.18155	-0.0277218	0.245309	1.6466	-0.355017	-0.547286	-0.818034	0.235959	-0.00211132	1.47075	-0.892837	-0.953567	-0.282115	-1.48831	0.61145	-0.214571	1.42409	0.20893	-0.541589	-1.38388	-1.50348	-0.289549	-0.347831	-1.17808
g3651	0	0	1.06906	1.70229	0.794888	0.587635	1.45216	-0.0700399	-0.758484	0.813415	-1.68816	-0.0775486	-0.872064	0.27165	0.335661	-0.143876	0.228842	-0.784476	-1.27607	-1.58489	-0.11553	-0.489077	-0.536089	-0.344258	0.0472364	0.0498475	-0.728444	-0.64124	-0.371821	-0.106318	-0.071947	0.879434	-1.08834	-1.2056	-0.868943	1.20411	2.1692	2.21778	0.0701342	1.72376	-0.639652	-1.0757	-0.515899	0.437358	0.130165	-0.038613	0.635611	-1.97217	-0.237323
g2011	0	0	0.667521	0.257686	0.752939	-0.137791	-0.640056	-0.274662	0.568178	0.56025	3.17433	-0.715741	0.173058	-0.711248	-0.339234	0.0821049	-0.180056	-1.03283	-1.05186	-1.15258	0.975055	0.627512	0.352127	-1.83674	-1.08754	-0.573467	0.844204	0.0313038	0.547975	-0.221404	-1.06458	-2.0423	0.975055	1.14174	1.11356	0.678092	-0.561056	0.100462	0.196125	0.638099	0.821041	0.837211	-1.05504	-1.43744	0.670465	0.826994	0.785968	0.878875	-0.187866
g1587	0	0	-0.0444129	1.06682	2.05499	0.231004	0.756577	-0.0115854	-0.474981	-1.45955	-0.0893142	1.34269	-1.07659	-0.712201	1.35849	-1.34727	-0.630522	-0.251365	-0.989899	0.277129	0.296633	-0.273852	-0.499901	0.435914	-0.110157	-0.704291	-1.14477	-0.299748	-1.00546	0.134362	0.208705	0.975469	-0.812143	-1.3373	-0.961935	2.09158	1.81636	1.19054	1.52618	-0.75752	0.86409	-0.513779	-0.0797566	-1.03921	0.939025	0.769999	0.778498	0.0318558	-0.127983
g0712	0	0	0.208342	-1.87758	-1.63077	0.219626	0.422544	1.0721	-0.499054	-0.915382	-1.33351	2.15079	0.27282	0.627284	0.00724345	0.463134	0.120019	-0.580692	0.809954	0.463134	0.407	0.705824	1.23524	-0.484861	-0.61154	0.0724482	1.46001	0.157985	1.32453	0.550161	-0.622732	-0.0142556	-0.242456	0.749071	0.436443	-1.71265	-1.57075	-1.83945	1.28295	-1.11025	0.234796	-0.270495	-1.06442	0.927419	-0.832374	-0.620804	-0.174217	-1.58405	2.19888
g0672	0	0	3.90962	-0.287785	-0.287785	-0.287785	-0.287785	-0.287785	-0.287785	-0.287785	-0.287785	-0.287785	-0.287785	-0.237816	-0.287785	-0.287785	0.644972	-0.287785	-0.287785	-0.287785	-2.81357	-0.119454	-0.600568	0.672608	1.41657	0.745451	-0.782298	-0.268436	-0.272905	1.40414	0.410942	0.943978	0.000258279	-1.0745	-0.255461	-0.322103	0.173489	0.741853	-0.565292	1.37205	-0.674372	-0.583938	-0.748957	1.20051	0.621805	0.606424	1.22543	1.60616	0.89302
g2216	0	0	-1.02474	-0.803805	-0.646761	-0.155486	-0.048538	-0.252706	-0.888217	-0.844751	-0.742009	-0.749976	-0.534312	-0.271404	1.741	1.58247	2.39384	0.569586	0.368243	0.307565	-0.185255	-0.247732	-0.249468	-0.249468	-0.24221	-0.249468	-0.225329	-0.249468	-0.249468	-0.247732	-0.249468	-0.247732	-0.238029	-0.249468	-0.241579	4.00516	-0.133821	-0.249468	-0.431018	1.74433	-0.962406	-0.535681	0.612612	-0.427841	0.636871	-0.703792	0.414384	1.25916	1.69289
g3821	0	0	1.29971	-0.388537	-0.874255	0.534639	-1.09986	0.565779	1.11406	0.0665619	-0.538567	1.19558	-0.760271	0.368639	-1.67437	-1.1137	-0.734698	1.3915	-0.718032	1.36582	-0.102281	-0.28221	-0.992152	-0.517276	-0.555716	-0.72428	0.131462	-0.610561	-0.102281	-0.843433	-0.608894	0.147762	-0.488519	-0.317263	0.136028	3.04884	1.14862	1.53216	0.747048	1.19306	-0.341331	-1.03485	-1.19632	0.632389	0.531545	1.36554	-0.58293	-1.67407	-0.909979
g1591	0	0	-0.432086	-0.418191	-0.432599	-0.388283	-0.414929	-0.328504	-0.408151	-0.415147	-0.423269	-0.421927	-0.405391	-0.343916	2.8365	2.58977	0.212803	-0.333414	-0.338144	-0.135122	2.15032	1.26499	-0.427856	-0.657804	-0.646479	-0.657804	-0.620136	-0.557602	-0.542215	-0.655096	-0.657804	-0.655096	0.934844	-0.412592	-0.645495	2.32253	0.414261	0.0490274	-0.213823	0.561626	-1.19569	0.419782	-0.998655	1.42676	-0.660611	0.723815	-0.104039	0.213896	-0.0945621
g6319	0	0	0.19454	2.15281	-0.401095	-0.401095	-0.401095	-0.401095	-0.401095	-0.401095	-0.401095	-0.401095	-0.156459	-0.394004	3.19517	-0.311277	-0.268732	-0.401095	-0.401095	-0.401095	-0.35228	0.0371917	-0.0310019	-0.401144	-0.395622	-0.401144	3.88089	0.00633646	-0.401144	0.0203834	-0.221836	-0.399824	-0.39244	-0.401144	-0.395141	0.512146	-0.401144	-0.263076	-1.32945	0.391619	-0.171461	1.4915	-0.804365	0.422159	1.36294	-1.01512	-1.21755	0.421277	0.421277
g0720	0	0	0.12602	-0.39919	-1.11202	0.499108	0.387302	0.436531	0.679513	0.260398	0.107433	2.02326	0.87016	1.5948	-0.149069	-0.39919	-0.5417	-1.11597	-1.68367	-1.58371	-0.235481	-0.425862	0.592674	-0.971583	-0.891215	0.287669	1.19382	1.6275	2.07715	-0.336534	-0.454248	-1.14948	0.255143	1.06156	0.219694	-1.56698	-0.786288	-0.497545	0.00641001	0.172635	-1.66602	-0.457951	1.1886	0.756333	1.62376	-1.14523	-1.67851	-1.41816	-0.542844
g1463	0	0	2.15985	0.721774	0.562314	-0.0177681	-0.739327	-0.157284	0.644892	-0.38401	-0.928443	0.0320457	0.944728	1.38836	-0.699047	-0.0546874	0.299715	-1.19733	-0.467092	-2.10868	-1.08223	2.84449	1.25695	-0.169024	-0.370819	1.18018	-1.02462	-0.346154	0.826954	0.317501	-0.757772	-0.251878	-0.0973451	-0.607709	-0.800564	-0.326206	-0.889874	0.298133	1.31086	0.348868	-0.330599	0.824783	-0.917731	-1.23618	-0.522445	-0.868543	-1.03909	-0.748115	-0.512493
g6503	0	0	-0.588525	-0.243746	-1.06235	0.731689	0.500983	0.0138526	-0.967967	-0.594368	-0.433527	-0.611563	0.123318	0.394107	1.51156	1.49575	2.36552	-0.902348	-0.53167	-1.20072	-0.577296	-0.309501	-0.591706	-0.798304	-0.604751	-0.718716	1.68059	-0.290908	0.517043	-0.16331	-0.39938	-0.342262	2.12509	2.20244	0.451527	-0.90268	-0.539627	-0.738235	0.228589	1.76351	-0.556973	0.270167	-0.835928	-0.869364	0.11269	0.292396	0.464533	0.750259	-1.33749
g1139	0	0	1.24664	0.864922	0.93318	-0.733108	-1.04768	0.663268	-0.363635	-1.16786	-0.241005	0.548943	1.13019	1.16491	0.442016	0.680581	0.259899	-1.75895	-1.35478	-1.26752	0.114895	1.18546	1.32861	-0.178007	-0.322247	0.724501	-1.28174	1.69909	0.637888	0.237367	0.626983	-0.208507	-0.502949	-2.38987	0.42939	-0.684871	-0.938094	-0.477895	1.48138	-0.409341	-0.107287	-1.33944	-0.429973	0.804652	0.647937	1.08712	-0.386304	0.00376908	-1.23998
g6105	0	0	-0.0171508	0.126628	-0.0861485	1.51371	1.53185	1.03232	-0.110976	0.925615	0.925615	1.50841	-0.805519	-1.13875	-0.367136	-1.01197	-1.02693	-1.22107	-1.03057	-0.747915	-2.25977	-0.465186	-1.4168	1.27865	1.35901	-0.0126893	-0.296172	-0.702177	-0.690049	0.674885	1.17815	0.955001	-0.088264	-0.705325	-0.637337	1.07665	0.481181	0.27024	-0.829917	-0.662202	0.62044	1.75394	-0.335621	-0.546645	-0.765346	-0.964153	0.537768	0.723952	0.723952
g0071	1	0	-0.363097	-0.315336	-0.365557	-0.365557	-0.346112	-0.365557	-0.365557	-0.348855	-0.365557	-0.32573	-0.357239	-0.365557	-0.345964	-0.363221	-0.364403	3.69064	1.09357	0.539094	-0.495154	-0.501632	-0.341757	-0.501632	-0.501632	-0.240346	-0.499662	-0.324839	-0.372365	-0.501632	-0.279662	-0.501632	-0.499532	-0.0191942	-0.501632	1.70352	3.12738	1.2514	1.59217	0.924163	-0.492989	-0.64099	-0.663432	-0.718927	0.841474	0.61879	0.774418	0.791317	-0.0370355
g5934	0	0	1.24355	1.22511	-1.48423	1.66459	-0.0831304	-1.08072	0.433587	-0.768204	-0.883423	0.424139	-0.113831	0.631992	0.365556	-0.380164	0.74084	0.74084	-0.748544	-1.92796	-0.479359	-0.630401	-0.251461	-0.634596	-0.617051	-0.634596	-0.576239	-0.0748641	-0.634596	-0.630401	0.285195	2.32102	0.692169	-0.596836	-0.615525	-0.634596	1.92778	1.78436	1.04306	1.4929	-0.650506	-0.431743	-0.819256	-0.634456	2.74874	0.865561	0.0392534	0.529824	0.557911
g5149	0	0	1.44391	-0.324206	-0.306506	0.043048	-0.383946	0.804118	-0.58277	-1.49269	-1.97864	-0.626593	0.42683	1.03258	0.468626	0.901772	2.00345	-0.347008	-0.689372	-0.392601	-1.02116	-0.920783	-1.0227	-0.687836	-0.539947	-0.481968	0.443276	-0.89218	-0.562046	-0.259696	-0.145388	0.029363	0.529004	1.07568	-0.050637	-0.0160158	2.26152	2.26152	-0.969236	-1.24007	0.918847	-0.40178	0.639632	1.0526	-0.237979	-0.886063	-0.649401	-1.99016	-0.17252
g1830	0	0	-0.785991	1.17298	1.00817	-0.639197	0.380955	-0.692177	-0.185203	-0.148705	-0.498075	0.185185	-0.726473	-0.148705	0.742435	-0.232111	-0.558327	3.04013	-0.762638	-1.15224	-0.894766	-1.07589	0.9453	-1.06861	-0.753405	1.14725	-0.797489	1.53048	0.5765	-0.69044	1.88635	-0.40438	-0.693779	1.15884	-0.335925	-1.20013	0.410309	0.25978	-0.658678	-0.803507	0.6828	1.72965	-0.400528	-0.549733	-0.603645	-0.603645	-0.361737	-0.361737	0.419438
g6772	0	0	-1.08246	-1.30777	-0.64425	1.53844	0.317397	2.14447	-0.371337	0.913572	0.317397	-0.911411	-0.247268	-0.981788	-0.58247	0.431459	0.331976	-1.34889	1.01808	0.464859	0.2751	0.0964892	-0.782295	1.52481	0.792833	-0.895954	-0.0116947	-1.03308	-1.10948	0.228518	-0.680304	-0.618703	0.755196	-0.722579	-0.73848	2.72826	0.449912	-0.258549	-1.14656	0.0801204	0.327054	1.68982	-0.111317	-0.839123	-0.880371	-0.462763	-0.536346	-0.232362	-0.294038
g2901	0	0	1.42609	1.42609	0.396994	0.469749	1.20722	-0.907711	0.874684	0.0275305	-0.558907	1.29012	-1.69073	-0.132935	-0.837645	-1.25143	-0.349075	0.575733	-0.961985	-1.00381	-0.505707	-0.396921	-0.477457	-0.654586	-0.654574	-0.609007	1.37522	-0.235726	0.903534	-0.653867	-0.654586	-0.654583	1.7562	2.36382	1.06143	-0.654586	-0.654586	-0.654021	1.13422	1.20743	-0.845285	-1.05309	0.186951	-0.630226	0.671397	-0.151122	0.92823	1.46037	2.34687
g5514	0	0	2.19234	0.505592	-0.0610228	-0.49295	-1.03892	-0.842138	1.73497	0.0265977	0.277858	1.43851	0.449438	0.146067	-0.807996	-1.5329	-1.06559	-0.50833	-0.0752709	-0.346249	2.40819	-0.719418	-0.562703	0.270226	-0.712536	-0.0664067	1.99665	-0.721581	-0.392126	1.56121	0.703109	-0.719418	-0.707325	-0.365482	-0.71175	-0.437253	-0.423882	-0.3995	0.931995	1.24513	-0.707984	-1.07604	0.453315	-0.846424	-0.123657	0.254189	-1.11868	0.557695	1.84031
g4663	0	0	-0.527541	-0.824315	-1.01349	-0.896558	-0.813855	-0.619967	-0.774829	-1.19375	-0.918277	-0.240014	0.764807	0.395404	1.92843	1.54342	1.55385	0.324767	0.567781	0.744137	-0.306222	-0.390621	-0.392965	3.46272	-0.383161	-0.392965	-0.360357	-0.392965	-0.392965	-0.390621	-0.392965	-0.390621	-0.377514	-0.304944	-0.382309	-0.392965	1.58763	0.593814	0.226689	-0.676142	0.44104	0.216594	-1.55811	1.34993	0.43283	0.736879	0.634826	0.426093	0.970033
g2163	0	0	1.15852	1.15852	1.15852	0.628472	0.589646	0.222326	0.507731	1.56296	0.785449	-0.291686	-0.590197	-0.382797	-0.907475	-0.980532	-0.229749	-1.45208	-1.36199	-1.57563	-0.608526	-0.58616	-0.679589	0.747275	0.672375	0.763115	0.184746	-0.0701159	-0.378203	-0.116878	1.55845	2.24985	0.0680991	0.282078	0.257587	-1.70829	-1.28238	-1.35343	-1.15104	-0.873273	-0.21838	1.01119	1.35195	-0.120454	-0.682173	0.601872	0.913393	-1.78581	0.913393
g4906	0	0	0.503847	1.91905	2.50515	-0.412695	0.0549496	-0.016374	0.291973	0.56667	1.0187	-0.252068	-0.302956	-0.600229	-0.838667	-0.961761	-0.84333	-0.911847	-0.901074	-0.819344	2.70883	1.27508	-0.151384	0.556768	0.282856	-0.757729	1.36304	0.328643	-0.338838	-0.337108	-1.0969	-0.810436	-0.598285	-0.349328	0.193969	-0.552792	-0.267066	-1.44932	0.27062	0.371319	0.834549	0.972562	-1.4962	-0.952849	0.0587017	-0.848974	0.148963	0.595844	-0.943982
g4568	0	0	-0.706221	0.656039	-0.402142	0.727647	1.19783	0.0428698	0.434394	-0.454576	0.0208392	1.29722	1.23431	0.462587	0.452396	-0.139517	-0.0536605	-0.42099	-1.80998	-2.53904	-0.471954	-0.430189	-0.759908	0.166486	-0.0242462	-0.276001	-0.175227	-0.593236	-1.00821	0.414257	0.24947	0.66558	-0.467582	-0.906689	-0.498661	3.43927	0.832022	-0.155179	1.61062	0.739546	-0.248441	-0.248441	-0.831281	-1.02201	1.85529	-1.46836	0.980075	-1.47334	-0.0142997
g6944	0	0	1.74146	0.572828	-0.57443	1.06531	1.71721	-0.880178	0.427743	-0.461233	-0.786965	0.653436	-1.2689	0.688431	0.24688	-0.46816	0.591073	-0.399051	-1.30895	-1.5565	2.29025	0.853457	0.608394	0.597889	0.658184	-0.392226	0.682789	0.0515526	0.385149	-0.00391975	-0.413114	0.166504	-0.0832966	-0.417251	-0.0974656	-0.928454	-1.91257	-2.04587	1.11364	-0.761839	0.839981	-1.0824	0.750376	-0.859753	-1.02401	0.463079	0.305537	-0.585844	1.52105
g6085	0	0	-0.285269	-0.392648	-0.392648	-0.392648	0.368384	-0.392648	-0.392648	0.168964	-0.392648	0.358157	3.85226	-0.39137	-0.392648	-0.302526	-0.368786	-0.392648	-0.392648	0.134023	-0.150272	0.933576	1.58681	0.0672333	0.246595	0.706811	0.402206	0.959974	0.876941	0.0301913	-0.421392	-0.711908	-0.27667	0.787325	0.347909	-1.81351	-1.77973	-1.79209	-1.46211	-1.02335	0.837337	0.790882	0.182726	0.674515	1.64924	0.986095	1.47966	-1.18092	-0.418117
g1254	0	0	0.811441	1.13157	0.755981	0.36308	0.0951983	-0.577152	1.77575	1.6554	0.171186	0.49279	-0.805806	0.242228	-0.746538	-0.765894	-0.497633	-1.1921	-1.23501	-1.67449	0.717349	-0.51008	-0.553536	1.13486	1.18653	-0.314858	-1.33716	-0.409907	-1.04029	0.00914843	0.314375	0.722178	-0.648017	-1.6497	-1.3192	1.10554	1.30039	1.29239	-0.131109	1.33226	-0.211851	-1.09488	-0.93682	1.0424	0.116175	-1.95874	1.0889	-0.316165	0.644705
g1346	0	0	1.35869	-0.101204	-0.265076	0.807368	0.309953	1.69216	-0.744249	-1.37726	-0.448792	1.25267	0.122405	-0.110798	0.458699	0.821692	0.439803	-1.70874	-1.44264	-1.06467	-1.27941	-0.790597	-1.00518	1.01016	0.786893	-0.161318	-0.777673	-1.17728	-1.37914	1.39318	1.33431	1.22731	0.666389	-0.232483	0.453331	1.19479	-0.710831	-0.552448	-0.207869	1.24456	0.890273	-0.0636959	-1.5932	-0.270065	-0.222053	-0.0287169	0.297346	0.376304	-0.462455
g4115	0	0	-0.800536	-0.689485	-1.14371	-1.09626	-1.20677	-0.584718	-0.462724	-0.733418	-0.849615	-0.341164	0.816258	0.657157	0.280342	0.451631	1.21642	0.978609	1.83906	1.66891	-0.422415	-0.832192	-0.651882	-0.141199	0.0613008	-0.832751	0.543898	-0.658313	-0.50619	0.139967	-0.591338	-0.63198	0.40296	-0.0688102	3.19222	1.62586	-0.445087	-0.184052	0.657462	-0.330557	-0.511565	0.238636	1.41148	-1.46545	-0.0784836	0.379845	0.410791	-0.701145	1.10359
g1579	0	0	-1.23069	0.534051	1.8297	0.593202	1.71891	-1.09662	0.148819	-0.758761	-1.05966	0.560581	0.453647	0.710829	0.354835	0.934848	-0.965319	-0.670778	-1.25093	-0.806678	1.09495	0.199203	-0.469692	-1.77487	0.513045	0.455258	-0.213638	0.750822	-0.280742	-1.191	0.405892	-0.62827	0.789974	-0.817399	2.36984	-1.47384	0.396844	-0.126375	-1.11389	-0.664696	0.270291	1.77927	0.00917042	-0.280151	0.359764	1.4847	-1.13983	1.23858	0.3472
g6797	0	0	-0.103534	0.0507661	1.0438	0.709316	-0.18729	0.24137	0.628542	2.16989	1.81515	-0.751338	0.421768	-0.81413	-1.34798	-0.295094	-0.547848	-1.18135	-0.624067	-1.22798	2.60876	0.622326	1.00761	0.130947	0.224179	-0.499999	0.513441	0.033809	-0.118396	0.0648374	-1.02615	0.220378	-0.322852	-0.986036	0.912784	-0.180812	-1.67997	-1.52485	0.826644	1.20275	0.389547	-0.190925	-1.43009	-0.797924	-0.649024	-1.19933	-0.583918	-0.452014	-0.00199644
g6153	0	0	0.729822	1.48809	0.985122	0.561726	0.465781	0.657245	-0.134522	-1.41984	-1.35589	-0.158823	-1.78811	-0.220825	-1.35589	-1.10548	0.303725	1.11829	0.528335	0.701235	-0.820718	0.624355	0.449964	-0.448861	-0.92617	1.10254	-0.894914	0.560674	0.326694	0.0677373	2.05862	-0.936394	-0.918429	2.09075	-0.925002	-0.939607	-0.0717457	-0.399494	-0.621927	-0.319162	0.742409	1.677	-0.905196	-0.573123	-0.238393	-0.023219	0.575824	0.37499	-0.827004
g1724	0	0	0.511305	0.0655334	2.73567	0.727831	0.769326	0.783302	-0.840339	-0.672386	0.299957	-0.307727	-0.0558132	-0.864397	-0.852536	0.0427565	0.868669	-1.59328	-1.02276	-0.595117	-0.194325	-0.584402	-0.632428	2.49436	1.93529	1.98212	-0.587102	-0.250139	-0.469585	-0.323664	-0.166308	-0.238129	-0.570271	-0.549329	-0.496266	-0.578513	-0.421019	-0.350286	1.29666	0.548212	0.539163	-0.838834	-0.128403	-1.4168	1.23424	0.656344	0.259729	-0.929101	-0.276715
g4279	0	0	-0.245134	-0.366418	-0.366418	-0.366418	-0.366418	3.70044	-0.366418	-0.366418	-0.366418	-0.366418	-0.366418	-0.364974	-0.366418	0.696259	-0.339466	-0.366418	-0.366418	0.949896	-0.73952	-0.630387	-0.532082	2.59974	1.45817	0.211581	-0.964969	-0.418437	-0.493907	0.811105	1.15278	1.0216	-0.0257723	-0.528565	-0.893976	-0.746021	-0.587955	-0.693386	-0.757464	-0.524597	0.930577	-1.33281	1.0546	0.629695	-0.376849	0.600191	0.308949	0.672764	1.36253
g5483	0	0	0.0586502	-0.476937	-0.107603	1.10267	0.77049	1.00262	0.0449981	0.335868	1.10267	0.435295	0.267642	0.463766	-0.621762	0.502957	0.64859	-2.37791	-1.09979	-2.05222	1.52389	0.121449	-0.271809	0.610043	0.449211	-0.32694	-0.828289	-0.640434	-1.37175	0.228246	0.780866	2.04023	-0.978571	-1.68994	-0.834738	1.241	0.138514	-0.19097	-0.0849089	0.00521544	0.891872	1.33522	-1.30699	-0.840405	-0.759323	-1.13105	0.612885	-0.892424	0.870412
g2594	0	0	-0.501216	0.164897	1.67353	-0.501216	-1.31928	-0.636926	0.326436	0.721635	1.56108	-0.533094	1.25349	-0.135608	0.50875	0.950267	0.183291	-1.78646	-0.554371	-1.37521	-0.581895	-0.510825	0.0177855	-0.107223	-1.00901	0.582417	-0.406601	0.885424	-0.465788	-0.000479093	3.30137	-0.14255	-0.76357	0.931895	-1.00882	-0.549643	0.196178	-0.368661	-0.822245	-0.69501	0.823118	1.64598	-0.499282	-0.452562	-0.859709	-1.57609	0.37441	0.202934	0.370526
g2116	0	0	-0.129148	1.73541	1.8419	-0.806352	1.33828	-0.785241	-0.945921	-0.598148	-0.553657	0.0935506	-0.748374	-1.51873	0.46335	-0.0216002	-0.984234	0.813454	1.07979	-0.274335	-0.387331	-0.670311	-0.678172	0.449104	-0.6453	2.79548	2.03908	0.0421413	0.93753	-0.670311	0.109671	-0.670311	-0.626363	0.0564332	-0.642442	-0.678172	-0.356246	-0.404481	-0.297008	-0.497635	0.635349	1.73663	-0.806111	-0.771223	-0.734555	-1.07479	-0.914091	-0.609967	-0.511559
g5334	0	0	0.33688	0.318935	0.678793	0.842679	0.147633	-1.21175	0.550457	0.830001	2.2713	0.544565	-1.84365	0.0924102	-0.963124	-1.32634	-0.158382	-0.340367	0.371539	-1.14158	-0.534016	0.296802	0.391191	-0.86172	0.474977	1.02117	-0.559121	1.0486	0.756247	-0.847372	0.740363	0.00957958	-0.437128	0.400843	2.11394	-1.58155	-1.89879	-0.534016	0.0974947	0.314932	-0.95716	-1.22482	0.210494	1.55906	2.28092	-0.245073	0.164248	1.31591	1.72272
g4655	0	0	-1.01114	-0.63583	1.74653	-1.25672	1.77039	-1.64293	-0.0937539	1.42653	-0.115955	0.881309	-0.809579	0.188731	0.352213	0.777657	-0.0778094	-0.739305	-0.465801	-0.294524	-0.173449	-0.68697	-0.361287	-0.819929	-0.414372	-0.478286	-0.814157	-0.425653	-0.277451	-0.0558453	-0.196955	-0.324953	-0.412259	-0.277451	-0.236741	1.20208	1.60889	3.14479	-1.43489	-0.517364	0.0601151	0.572411	-0.19784	1.51757	0.393824	-0.169519	-0.00323327	-0.940495	-0.615564
g4196	0	0	0.844149	1.77071	2.2093	-0.128584	-0.702329	-0.450214	-0.0928709	0.875298	1.05378	-0.305333	0.306258	-0.463773	-0.622241	-0.294229	-0.362933	-1.46571	-0.802637	-1.36864	0.156362	0.100959	-1.22083	-0.713843	-0.708379	-1.13195	1.20884	-0.412027	-0.507483	0.205102	-0.303995	-0.219745	-0.537711	-0.780392	-0.576322	1.85207	1.86062	1.72873	-0.686887	-0.652974	-0.786759	-0.438141	1.25192	1.31284	-1.77956	0.299045	0.70713	1.42367	-0.593185
g2793	0	0	-0.859318	-0.371605	-0.145252	-0.217654	-0.235032	-0.364628	-0.292603	-0.815512	-0.537559	1.50722	1.58217	1.38724	0.777916	0.449495	1.72949	-1.3155	-1.17281	-1.10607	-1.15733	0.281072	-0.546638	-0.502079	-0.813963	-0.772774	1.85014	0.121962	2.01766	-1.43856	-0.714075	-0.276855	0.180135	1.64006	0.153763	0.653432	-0.658002	-0.0179431	0.0128157	-0.149012	0.033787	-1.29159	1.77789	-0.38389	-0.82262	-0.885126	-0.985273	-0.607312	-0.749496
g3953	0	0	-2.01952	0.121856	1.06834	-0.599608	-0.690376	0.560785	-0.0137659	-0.314204	0.478439	-0.0878774	0.339074	-1.28838	-0.595616	-0.30048	-0.540905	0.436517	2.62829	0.81743	0.0662596	0.712003	0.4457	0.427901	0.253403	-1.33336	0.450348	-1.48685	-1.24209	1.16217	-0.648555	-0.155402	-0.108183	-0.753945	-1.21766	0.313899	2.42383	0.690529	-0.215371	0.00122756	-0.911704	-0.744194	-0.0189345	1.88898	-0.262262	1.12909	-0.0200839	1.15575	-1.79085
g5647	0	0	-0.17721	0.235132	0.395885	-0.15248	-0.234022	-0.656997	0.952684	2.09215	2.57211	-0.700871	0.317969	-0.910893	-0.872846	-0.934658	-0.938749	-0.235076	-0.562639	-0.189489	-0.523744	0.200671	-0.720293	-0.317797	-0.110188	-0.83363	-0.543206	-0.257056	-0.346393	0.192729	0.57437	-0.58076	-0.731193	-0.767866	-1.12456	2.04722	2.24775	1.59394	-1.15067	-1.27786	1.01006	0.900061	0.0612811	0.457127	1.31696	-1.25585	-1.25243	2.49388	0.369223
g1846	0	0	-0.959395	-0.0655748	-0.0320707	-1.38759	-1.21318	-1.34762	-0.434278	-0.100926	-0.294827	-0.498859	-0.82741	-0.284538	1.42491	1.38998	1.49397	1.27021	1.0036	0.863596	-2.50717	0.313597	0.313597	0.418813	1.10875	1.31916	0.970286	0.854913	0.637598	0.473802	-0.304876	-0.473957	-0.292731	0.656942	0.00354584	-1.46787	-1.13581	-0.888593	1.78303	-0.34832	0.31308	0.036896	-0.953743	-0.830944	0.0108038	0.177358	0.884531	-0.00618774	-0.857113
g3793	0	0	0.482463	-0.921198	-0.850134	0.252163	0.443533	0.742684	-1.09291	-1.24809	-1.89582	-0.195091	-0.219141	0.139174	0.505149	0.659098	2.43825	-0.579647	0.490232	0.849283	-0.814315	0.802372	0.523989	-1.30695	-1.26031	-1.36971	0.366146	-0.110356	0.427598	-0.23768	-0.446323	-0.493927	-0.706605	-0.0229127	0.762795	2.77709	0.618695	0.490398	1.13059	1.27223	-1.07657	-0.454786	-0.0128456	-0.858616	-0.476322	-0.0416858	-0.441939	-0.554728	2.20529
g5599	0	0	-0.954734	-0.961589	-0.910836	0.630317	0.49894	0.638123	-0.940504	-0.961993	-0.93676	-0.487209	0.29306	0.330549	1.21395	2.44313	1.39243	-0.810049	-0.307325	-0.169496	1.60601	1.10882	1.06345	0.171839	-0.140023	-1.20122	-0.749748	0.167608	-0.344385	0.438665	0.403563	2.15818	-0.362505	-1.52165	-0.75953	-0.148766	-1.02868	-0.861615	-0.710623	-1.14159	-0.161394	-0.0673244	0.334742	1.74619	-0.598018	-1.87719	1.56825	0.770982	-1.65958
g3865	0	0	-1.00648	0.478997	0.91527	-0.636055	-0.132151	-0.942008	-1.03508	-0.508469	-1.81864	-0.641278	-0.843584	0.0921128	1.49056	1.57812	1.16428	-0.0383541	0.938315	0.944443	3.04063	-0.440997	-0.445552	-0.445552	1.97711	-0.445552	-0.3822	-0.445552	0.0148832	1.08192	-0.445552	-0.440997	-0.415532	-0.445552	-0.424849	-0.445552	-0.445552	-0.445552	1.29183	1.11736	-0.201935	-1.05999	-0.212931	-0.93433	-0.974832	-0.459644	2.23018	0.989035	0.78515
g1166	0	0	1.58505	0.725384	-0.135152	0.974556	0.129669	0.266261	0.657813	-0.57921	-1.73592	0.0570513	0.0748309	0.871484	0.386708	-0.737318	1.31995	-0.737318	-1.06319	-2.06065	1.45611	1.02808	1.32805	-0.16848	0.560597	-1.10676	1.36056	0.105743	0.421558	-0.577211	-0.194031	0.0259284	0.674385	-0.148704	-0.206675	-0.870881	-1.83265	-1.85562	-0.492654	-0.683901	-0.911526	1.79359	-0.167689	0.462183	-0.305257	-1.02093	1.18602	0.281553	0.935371
g0648	0	0	0.400498	0.286807	1.71554	1.16428	1.17298	0.40407	-1.2986	-0.899039	-1.7394	-0.328878	-1.4932	-0.671135	0.177992	-0.023189	-0.356701	1.55089	0.117757	-0.180665	0.226814	-0.52577	-1.00754	-0.752823	-0.528159	0.545587	-0.799559	-0.764225	-0.783555	-0.799559	0.289486	0.457179	-0.831281	-0.0148575	0.545587	0.107431	2.29502	2.34022	0.496112	-0.928602	1.44563	0.383755	-1.28103	-0.115859	-0.625045	-1.08525	0.223089	-0.166912	-0.116697
g6444	0	0	-1.40725	-0.908964	-0.316434	0.134641	1.1591	-0.56104	0.403607	0.44947	1.9339	1.44805	0.435022	-1.49091	-0.589095	-0.326346	-1.4731	0.977153	-0.262507	0.394703	-0.260182	-0.657562	0.886803	-0.6686	-0.62244	2.48536	-0.515067	1.34038	1.78392	-0.657562	0.715708	-0.657562	-0.595848	-0.6686	-0.618426	-0.6686	-0.6686	0.0468851	0.0287803	-1.02275	-0.515212	-0.455779	1.86266	0.102304	0.976723	1.04369	0.932573	0.442639	-1.04338
g5838	0	0	0.488298	1.26828	1.34301	1.13139	0.118612	1.34726	-0.352175	0.274542	1.50744	-0.888376	-1.03955	-1.54131	-1.30992	-0.646333	-0.210583	-0.907497	-0.710658	0.12758	-0.235181	-0.243884	-0.236379	-0.244126	-0.243115	-0.244126	-0.240763	-0.201466	-0.244126	-0.243884	-0.244126	-0.243884	-0.242532	-0.2024	-0.243027	4.0065	-0.209356	-0.244126	-0.235578	-0.431835	-0.896727	0.269679	-0.586335	1.88079	0.841426	0.383061	1.80815	-0.0588132	1.0186
g6697	0	0	-0.67257	-0.934746	0.127919	-0.934746	-0.81263	0.676138	-0.81263	-0.837817	-0.872841	-0.213615	2.32367	2.32367	-0.0118989	0.676138	0.322468	-0.0773927	0.0823983	-0.351505	2.40448	1.16972	1.44663	-0.167332	-0.073338	-0.349252	0.520819	0.548539	0.0225616	0.5521	-0.266183	-0.341194	-0.281688	-0.679017	-0.319791	-1.21202	-1.4751	-1.49993	-0.273752	0.601923	-0.826508	-0.549008	-0.707131	1.75448	1.8287	0.552689	0.844107	-1.28586	-1.32195
g5586	0	0	0.475687	0.0661372	-0.116017	-0.616302	0.295388	-0.790281	-0.636375	-0.657015	-1.12391	-0.307953	-1.6625	-0.399341	-0.307953	-0.162203	0.636138	2.40344	1.57395	1.32911	3.6787	-0.315782	-0.426739	-0.426739	0.0372661	-0.426739	1.11658	-0.426739	-0.426739	-0.315782	-0.426739	-0.315782	0.304574	-0.426739	0.0776145	-0.426739	-0.426739	-0.426739	-0.622348	-0.248348	-0.844687	-0.735322	0.842057	1.60865	1.12435	1.46845	0.868421	1.34122	0.673722
g1814	0	0	2.15943	-0.224307	-0.442225	0.89084	0.942537	-1.21244	1.55234	-0.402243	-0.938277	0.720843	-0.871285	0.181227	-0.663725	-1.17217	0.419185	0.718616	-1.21244	-0.445904	-1.6711	0.747577	1.37709	0.710283	0.418285	1.3549	0.515809	0.686323	-0.289295	1.19168	-0.201058	-0.458538	-0.454724	-0.614549	-0.825199	-2.33282	0.036622	-0.191281	0.529957	0.960632	-0.526072	-1.78397	0.435014	0.384438	0.0398493	0.173346	-0.805894	-0.380324	-0.139302
g0134	0	1	0.345001	1.0329	1.1536	1.02723	0.555498	0.0628591	0.658993	1.02723	1.67001	-0.118881	-0.317154	-0.35659	-1.01648	-0.972075	-0.340462	-1.51651	-1.37546	-1.51971	0.679335	0.36762	0.839528	0.327452	0.455874	0.839528	0.586124	0.679335	0.237501	0.839528	-0.508476	-1.25049	0.679335	-0.110109	0.839528	-1.71135	-1.8941	-1.89615	-0.67981	-0.703631	0.864485	1.63444	-0.526998	-0.588484	0.534463	1.47389	-0.46897	-0.183556	0.404968
g3844	0	0	-0.935883	0.170034	0.776066	-0.12422	-0.29267	-0.551124	0.279948	1.01298	-0.581962	-0.484987	0.488721	-1.46623	-0.687605	-0.151478	-1.56182	0.591788	0.880013	2.63844	-0.284429	0.509677	-0.762364	1.32875	1.61633	-0.424676	-0.454962	-1.33521	-1.0182	1.60629	0.747448	1.71629	-0.161584	-1.15877	-0.440065	-0.2647	-0.483168	-0.736663	-0.683944	-0.689361	1.31833	-0.606325	-0.600135	1.26144	1.49789	0.648317	0.706716	1.02493	0.333941
g6699	0	0	-0.31994	-1.04998	0.843691	0.337412	-0.0922925	0.527215	0.635005	2.22441	1.22346	-0.597882	0.150887	0.454674	-0.502428	0.115332	0.497199	-1.66985	-1.17511	-1.6018	0.134502	0.291998	-1.40209	2.02793	1.46104	-0.831874	0.510283	-0.786875	-1.17728	0.418582	-0.341592	1.254	-0.173948	-1.27615	-0.952717	1.10882	-0.0084067	-0.256218	-0.105465	-1.46079	-0.763604	0.226121	1.11464	0.989104	0.604151	0.999556	-1.66518	0.4191	0.859479
g6024	0	0	0.628616	-0.586499	-0.897512	1.14415	1.15994	2.50284	0.0934692	-0.938075	-0.75031	0.674559	-0.289608	-0.798036	-1.03557	0.503574	-0.0397917	-1.03557	-1.02034	0.684155	0.0808083	0.300383	0.323875	-0.598963	-0.464392	-0.943934	-0.111802	-0.700779	-0.205054	0.455328	0.0953372	-0.111802	-2.17293	-0.29427	-0.845057	1.55685	1.8343	1.8021	-1.05301	-0.577984	-0.080157	-0.603002	0.652395	1.66176	0.747417	0.61045	0.940111	1.39148	-0.348608
g6586	0	0	-1.41377	-1.53614	-1.33076	-0.695405	-0.8032	-0.276804	-0.832243	-0.641126	-0.465508	0.0161343	0.925524	1.32968	0.798696	1.0862	0.931534	0.634453	0.979331	1.2934	-0.932998	-0.590987	-0.219638	-0.0463474	-0.862595	-1.08992	0.023691	-1.20341	-0.594872	-0.92578	-0.37184	0.803741	-0.108258	0.52963	0.416466	1.00196	2.38974	1.78143	-0.258117	0.374054	0.00785323	0.753964	0.94671	-1.82447	-0.945515	1.70348	0.63722	-0.297697	-1.3623
g4516	0	0	0.0270193	-1.30871	-0.810518	0.233867	0.155408	0.952014	-0.855021	-0.814885	-1.69245	-0.368181	-1.11422	-0.312559	1.44904	0.165278	1.33214	0.182986	1.15031	1.62847	0.418725	0.750259	0.987443	-0.567862	-0.499628	0.444417	1.26595	0.328851	0.746288	-0.264546	-0.522273	-1.88474	0.839087	1.83581	-0.355915	-1.28596	-1.10955	-1.12635	1.05146	1.38079	-0.214067	-0.325376	-0.796728	-1.09608	0.346435	0.975669	0.654135	-0.406042	-0.31188
g3234	0	0	-0.426205	-0.268956	-0.0997818	0.35034	0.452488	0.383455	0.274199	2.00027	2.03382	-0.202949	-1.26858	-1.07635	-2.02532	-0.628863	-0.403561	-0.0463095	0.227116	0.725174	-0.472808	-0.615376	-0.708774	-0.485668	-0.461674	-0.430156	-0.364919	-0.802077	-0.644501	-0.293599	0.00383902	-0.229616	-0.143932	-0.109492	-0.587355	2.34598	1.84399	2.15614	0.0185168	-0.935025	-0.708779	-0.809483	1.26042	1.17435	-0.407218	-1.39125	-0.541782	-1.24641	1.47087
g5984	0	0	0.588346	-0.230159	0.898439	0.539375	-0.804104	-1.27387	0.6556	1.7373	-0.148184	-0.102952	-0.456793	0.550178	2.09836	-0.607417	-0.274797	-0.235027	-1.33751	-1.59679	-0.449514	-0.403604	-0.312494	-0.153732	-0.49608	-0.706111	0.0924999	-0.00457717	-0.379537	0.0268465	-0.318864	-0.15712	3.01068	0.0171135	2.23836	-0.488875	-0.639067	-0.87592	-1.03596	1.42211	-0.00277554	0.0945289	0.704781	-1.18268	-0.895202	-1.29147	0.868295	1.30158	0.56856
g4598	0	0	0.145578	0.605313	1.29473	0.964298	0.545024	-0.401148	0.842484	1.97624	1.3052	-0.143089	-0.540092	-0.677478	-1.19509	-1.21283	-0.553959	-0.521915	-1.11809	-1.31517	1.33354	0.417569	0.860069	0.214719	0.596942	0.685981	-0.168307	0.955533	0.153743	0.685981	0.199398	0.314627	0.0186028	-0.449168	0.086153	-1.91946	-2.09936	-1.88656	0.515269	-0.261952	-0.619491	-1.48937	1.34152	0.514014	-0.122689	-1.05182	2.25775	-0.0352847	0.40925
g4989	0	0	0.016831	0.65397	0.0313042	0.297176	0.122929	-0.184806	0.735258	1.15359	1.05552	-0.76069	-1.25863	-1.18425	-1.49648	-1.53455	-0.876013	1.9104	0.69296	0.625487	-1.47308	-0.37711	-0.83084	0.830288	0.548916	-0.307756	0.751086	-0.823134	-0.784991	0.123897	-0.764968	-0.634412	2.35458	1.96702	0.101731	0.310507	-0.35545	-0.636287	-0.743589	-1.58749	0.893401	0.672869	-0.0555134	0.820327	-1.00099	-1.11973	-0.787395	-0.342069	-0.229626
g5480	0	0	0.898197	1.5398	-0.262216	-0.183381	0.75523	-0.89184	1.53239	1.0397	0.344793	0.679584	-0.657055	0.791104	-0.367268	-0.475439	-0.509638	-0.764401	-1.912	-1.55754	-0.19791	-0.746727	-0.298625	0.0133898	-0.293473	-0.551596	-0.929534	-0.381803	-0.480502	-0.621641	-0.0828688	0.65027	-0.872031	-0.591762	-0.588147	1.4034	2.2767	2.29286	0.312249	0.361941	-0.986584	-1.003	-0.32388	1.63928	0.460765	1.41994	-0.929579	1.70951	-0.292425
g4173	0	0	0.88483	-0.779628	-0.146419	-1.02068	0.1289	0.604261	0.868892	1.26084	0.858433	1.33555	1.29383	-0.030077	-0.770115	0.346691	-1.69654	-0.495069	-0.939117	-1.70458	-0.234103	-0.369202	-0.372955	-0.372955	2.48256	-0.372955	-0.320758	-0.372955	-0.372955	-0.369202	-0.372955	2.98236	-0.348221	-0.372955	-0.355897	-0.372955	-0.372955	-0.110944	-0.299193	-0.0711754	0.833279	1.49979	-1.11479	-0.847905	0.654002	0.867598	1.11221	0.279026	-0.579839
g2855	0	0	0.925507	-0.442628	-0.372565	-0.0579699	-0.143312	0.174343	0.11947	-0.31597	-0.689041	1.34806	1.25255	1.82354	0.306467	0.359939	0.573728	-1.6856	-1.67509	-1.50142	-1.20492	-0.315915	-0.950625	1.80744	1.65313	1.65764	-0.391205	0.413646	0.21106	0.0200972	-0.0955797	0.267451	-1.12456	-1.18853	-0.563937	1.18256	-0.737366	-0.640378	0.358855	-1.39327	-1.1156	0.573761	1.02685	0.549405	-0.00461857	0.474012	-2.12781	-0.771478	0.670854
g5699	0	0	0.871782	1.32394	1.12335	0.816683	1.00239	0.299968	1.44497	0.940984	0.332407	-0.352739	-1.25725	-0.871354	-0.832895	-0.947292	-0.361624	-1.21388	-1.28218	-1.03726	2.55701	0.983945	0.574758	0.444821	0.300105	-0.699216	-0.00760746	1.04864	-0.0891835	0.532978	0.110177	0.26006	-0.546292	-1.40898	-1.06351	-0.421273	-1.24514	-1.3313	0.602433	1.32264	-0.581663	-0.300458	0.457096	-1.50005	-0.383593	0.919875	0.912025	1.63201	-0.0289271
g6124	0	0	1.04649	-0.434448	-0.747705	-0.448852	-0.756464	-0.116258	-0.0776482	-2.21412	-1.41836	0.404577	1.90774	-0.637904	0.572526	0.709009	-0.0933922	1.31406	0.192926	0.797828	0.879564	-0.546759	0.190421	0.59375	0.217567	-0.231088	-1.6595	-0.546759	-0.776297	0.123989	0.227456	1.08396	-1.3098	-1.46412	-0.946552	1.40642	1.42623	1.33152	-0.259227	1.9657	-0.745098	0.0459627	-0.549403	-0.457933	0.755096	1.5824	-0.672587	0.604675	0.861584
g3892	0	0	-0.339588	1.67237	1.67237	0.33794	0.0737833	-0.339588	0.429348	1.44448	1.67237	-0.196568	-1.02342	-1.02342	-0.0222695	-0.702832	-1.02342	-0.924533	-0.827152	-0.87986	0.15101	-0.394992	-0.11408	1.12849	1.23191	0.654338	-0.759127	0.214772	-0.367494	1.41496	0.890741	1.45359	0.183987	-0.718809	-0.296843	-1.50033	-1.61928	-1.55283	-0.932893	-0.687656	-0.173363	1.77022	0.50825	-0.484556	-0.158353	-0.489259	-0.362036	-0.285076	0.507957
g1393	0	0	-0.720851	-0.388545	1.5997	0.342527	-0.821272	-0.559805	0.550296	1.29316	-0.705892	-1.88499	0.143496	1.69887	-1.28506	-0.64146	0.603576	1.004	0.254063	-0.481822	-0.547521	-1.15902	-1.11137	0.762727	1.62978	1.66673	-0.808243	-0.436469	-0.713879	1.08642	0.0697387	0.483954	0.46827	0.00653884	1.44095	-0.489304	-1.31307	-1.03625	-0.382113	-1.04138	1.65194	0.641011	-0.0799628	-0.789503	0.663843	0.746347	-0.985786	-2.29655	-0.593235
g1989	0	0	0.0595109	0.424055	0.372273	0.68012	0.900659	0.535538	0.535538	1.06882	1.23461	-0.169308	-0.530837	-0.572971	-0.814268	-3.25674	-0.489964	-0.00891316	-0.0714357	0.10331	2.44714	1.54018	0.744847	0.384923	0.669139	-0.198722	0.337571	0.829241	0.206029	-0.192966	-0.602964	-0.630294	-0.205228	-0.896153	-0.916017	-1.18142	-1.17755	-1.15775	-0.285456	0.873785	1.17975	0.478974	-1.1912	-1.05585	2.05389	-0.00774502	0.597792	0.89926	1.47676
g0618	0	0	-1.1105	1.13662	1.6538	-0.638824	-0.784253	-0.559574	-0.364797	-0.12153	-0.0642157	0.694396	0.920139	-0.264815	-0.646956	-0.28274	-0.428432	-1.1357	-0.564304	2.5617	-0.970862	-0.436813	1.558	-1.19214	-0.836757	1.31501	-0.827025	0.601229	1.49845	-0.567213	0.428715	-0.663152	-0.518186	0.775594	-0.216917	-1.33204	-0.230781	1.61487	0.242402	0.27115	-1.40315	1.27915	-0.965103	0.57555	1.56566	0.956132	1.35703	1.42307	-0.010171
g3593	0	0	1.60192	0.474598	0.962752	0.767505	-0.648853	-1.60792	-0.0450085	0.654332	0.368763	0.474598	-0.258924	0.327074	0.398818	0.696064	0.557715	-1.91592	-1.6816	-1.12591	-0.98416	0.154354	-0.289471	1.48607	-1.0184	0.725081	-0.190121	-0.80367	-0.972968	0.296147	-0.740978	-0.296726	-1.01589	-0.603454	0.452593	2.76827	0.537052	0.496269	-0.659879	1.518	-0.580108	-0.647292	-0.662868	1.03214	-0.834483	-1.13289	-1.09908	-0.731244	0.259777
g1967	0	0	-1.23415	-0.608432	-0.227461	-0.495199	-0.0976706	0.233425	-1.26624	-0.308438	-0.968006	-0.5832	-0.600726	-0.351589	0.390139	0.677933	-0.0505483	1.21094	1.98313	2.2961	-0.532231	-0.492378	-0.533794	0.0183938	0.015543	-0.920535	-0.133021	-0.865243	-0.934455	-0.0565535	-0.201262	0.15904	-0.271186	-0.664522	-0.320561	3.06038	1.13845	1.53393	-0.825646	-1.32532	1.39972	0.72667	0.204977	-0.180396	0.517068	1.32075	-0.104655	0.359569	-0.0735182
g6286	0	0	-0.831898	-0.627392	-1.08066	-0.319345	-0.206152	-0.328358	-0.35149	-0.76379	-0.696605	-0.506765	-0.00997387	-0.391334	-0.35149	0.0652114	0.259983	2.34011	1.8818	1.91814	-0.0760682	-0.367416	-0.3952	-0.0711129	0.0918959	-0.884066	-0.316493	-0.960815	-1.17022	-0.123628	-0.110675	0.00280731	-0.110675	-0.815066	-0.11757	3.20795	0.949714	1.26664	1.3367	-1.19453	0.187937	0.832562	-0.144336	-1.01834	0.0450679	0.844739	0.571435	0.571435	0.217952
g5434	0	0	-1.20222	0.00629018	0.575077	-0.320393	-0.214833	-0.0338409	-0.775407	-0.556131	-0.353902	1.12974	2.93067	0.30539	1.10699	0.37711	-0.527487	-1.07293	-1.09854	-0.275579	0.70954	1.5985	-0.796763	-0.995271	0.685254	-0.995271	-0.450491	-0.600725	-0.925395	0.683464	-0.995271	0.596119	-0.488242	-0.995271	0.594585	2.45696	-0.0326823	-0.0490436	-1.38328	-0.812896	-0.173358	1.30195	0.278118	0.789471	-1.35996	-0.284241	1.05084	0.763738	-0.898618
g1857	0	0	0.250701	0.181567	-0.618524	0.0557733	-0.162289	-0.493406	-0.936619	-1.18699	-0.48168	-1.56452	-0.582455	-0.984532	2.20641	1.51514	0.56159	1.48493	0.427289	0.327614	-1.66536	0.356978	1.09289	-0.961647	-0.61287	0.440263	-0.776709	-0.158969	-0.0307574	0.178055	1.40988	-1.03901	-0.0655982	2.15234	-0.653124	-1.19434	0.875379	0.652592	-1.09662	0.201057	0.582473	1.21927	-1.32502	0.418847	-0.980238	-0.831178	0.470695	2.49594	-1.48596
g2527	0	0	-0.243937	-0.465399	-0.505482	-0.320669	-0.204251	-0.337308	-0.424404	-0.481599	-0.516746	-0.433167	-0.521572	-0.443648	1.85332	1.69334	2.80335	-0.452201	-0.431222	-0.568403	-0.751006	-0.574926	0.324712	0.0986714	1.05882	2.55425	-0.725151	0.949792	-0.00372941	0.381342	1.12927	-0.469353	-0.206857	0.459128	-0.842103	-1.70082	-0.786397	-0.895634	0.0713885	-0.253234	-0.268982	-1.57242	0.599828	1.42342	-0.658899	-0.671853	-0.482824	-0.478854	-0.533849
g3482	0	0	-0.1681	-0.256686	-0.631814	0.0202005	0.950236	-0.431399	0.127412	-0.631814	0.134262	-0.154833	-0.83853	-0.884284	-1.14478	-0.69485	-0.986143	2.13555	2.02595	1.42963	-0.259887	-0.482907	-0.258042	-0.314352	-0.384955	-0.653575	-0.443426	-0.591478	-0.631053	-0.121016	-0.38375	-0.142226	-0.532126	-0.533939	-0.591478	1.57795	2.6561	2.09016	-0.860603	0.678163	-0.154291	-1.24529	0.0933428	1.48868	0.449436	-0.747261	0.256493	-0.562954	-0.901281
g4474	0	0	-0.133211	2.11809	2.50867	-0.918318	-1.04901	-0.869419	0.188858	0.351688	0.67849	-0.498267	-0.0958213	-0.13825	-0.888559	-0.583023	-0.947312	0.583404	-0.463856	0.155847	0.431931	1.02342	-1.12855	1.42058	1.25969	0.354271	0.0550498	-0.358704	-0.607256	2.24673	-0.613807	0.39892	-0.682464	-1.26561	0.00630189	-0.306351	-1.21895	-1.01521	-0.753894	-0.799786	0.753775	1.67357	-0.293048	-0.580611	-0.372394	-1.68705	-1.21175	0.205155	-0.109218
g0674	0	0	0.720619	0.666699	-0.2523	0.0799949	-0.489164	0.406405	0.155098	0.453586	3.14179	-0.935076	-0.244169	-0.934434	-0.935076	0.242933	-0.923094	0.587103	-0.935076	-0.805839	0.0285494	-0.271929	-0.274601	-0.473393	-0.277943	-0.4943	-0.34751	-0.108828	-0.420253	-0.339765	-0.412948	-0.501328	-0.586182	-0.585615	-0.766508	0.567258	2.63947	2.62582	1.7449	-0.170878	-0.267097	-0.898503	0.490085	-0.898503	1.29954	-0.400489	-0.654433	0.588219	1.39161
g3712	0	0	-0.0221947	-0.918054	-1.33324	0.369554	-0.822291	0.818505	-1.31751	-1.33324	-0.83556	0.626765	-0.0126362	-0.456145	0.875535	0.825452	-0.109066	0.00747012	1.74296	1.8937	0.0600347	-0.252258	-0.747177	-0.0343598	-0.136217	-0.607139	-0.84709	-0.236405	-0.60385	-0.196721	0.22237	-0.124281	-0.668929	-0.837574	-1.02806	1.95022	2.48055	1.60688	1.51793	0.694338	-0.214877	-0.882264	0.0619017	-1.17703	0.289897	-2.67779	-0.0390215	-0.226299	0.309698
g4416	0	0	0.739135	-0.0593659	0.375751	-1.25078	-0.0342826	-0.392299	-0.647945	-0.175064	-0.82612	-1.33991	-0.287198	-1.67451	1.14121	0.276158	0.0645235	1.98543	1.83808	0.26718	1.05551	0.794795	0.698256	-0.808802	-0.810099	-0.370473	1.69441	0.626758	0.955181	-0.881241	-1.0151	-1.21659	0.328333	1.61066	0.350395	-0.942443	-1.01135	-1.0582	0.267195	-0.470443	1.77974	-0.360848	-0.028727	-1.18692	1.31856	0.903942	-0.444511	-1.12023	0.515606
g1026	0	0	0.124267	-1.51434	-0.907423	0.799491	0.916596	1.59672	-0.676349	-0.839556	-1.65793	1.57531	-0.750382	-0.526213	0.2274	0.484658	0.952461	-0.882358	0.375371	0.702272	-1.07994	-0.759129	1.72069	-0.806486	-0.483306	1.82399	-1.09523	0.363171	1.52947	-0.134482	0.297572	-0.739467	0.0137243	0.0477097	-0.865151	-1.03477	-0.179552	1.38118	1.20718	-0.752991	-0.839194	-0.654585	-0.287242	1.32684	-0.793354	-0.0262929	-0.204302	-0.126127	2.27082
g0342	0	0	0.488683	0.972951	0.652754	0.557861	-0.424829	-0.084917	1.30228	1.86804	1.83508	-0.465554	-0.554509	-0.91447	-1.4112	-0.867327	-0.664036	-0.924923	-0.722113	-0.643778	1.783	1.73285	1.97871	0.174054	-0.218777	-0.268014	0.546952	-0.077387	-0.612658	0.636477	-0.635014	-0.777861	-0.151082	-1.2861	-1.52645	-0.242624	-0.394861	-0.661217	0.467525	-0.603611	-0.798308	-0.278376	1.82435	-0.61158	-0.199769	0.0794814	-0.844706	0.553466	-1.15801
g3563	0	0	0.287763	1.56813	1.92491	-0.320824	-0.66689	-0.880096	0.981339	1.66064	1.1469	-0.193004	-0.693568	-0.259279	-0.924422	-0.933857	-0.265609	-0.657653	-0.83785	-0.936635	0.821188	-0.611678	-0.326795	1.19728	0.722017	-0.128329	-0.565119	-0.694736	-1.32988	-0.200025	0.586993	0.797395	-0.642954	-1.67338	-1.45101	1.91704	0.927028	0.65497	-1.19449	-0.0322925	0.578139	1.55551	-0.904597	-0.0022674	0.658027	1.55435	-0.234684	-2.1172	-0.293594
g1633	0	0	-0.0407247	-0.324484	-0.324484	-0.324484	-0.324484	0.269496	-0.324484	-0.324484	-0.324484	-0.324484	-0.324484	3.92177	-0.324484	-0.324484	-0.261426	-0.324484	-0.324484	0.329175	0.0107151	0.155357	-0.145513	0.47986	-0.412454	-0.887576	-0.902012	-0.916081	-0.916081	-0.91507	0.0590825	0.0209219	0.112875	2.49253	-0.911484	2.2644	0.49255	-0.0820197	-1.23719	0.365866	0.677043	-0.973318	-0.206176	1.37377	0.579618	0.892895	1.84127	0.385855	-0.878267
g6459	0	0	1.42243	-0.369298	0.174035	-0.0272295	0.11748	1.76568	-0.0505259	-1.20319	0.289057	-1.8071	0.233094	-1.21067	-0.144481	0.659629	1.07052	-1.67072	-0.208669	0.959957	0.706267	0.011521	-0.253108	0.156285	-0.213069	-0.834604	-1.03281	-0.796946	-0.774696	0.619704	0.714214	2.71868	-0.134755	-1.23725	-0.740549	0.171027	-0.665428	1.58552	0.738708	-0.534776	1.48332	0.245025	-0.822627	-1.10965	0.492893	-0.675152	-0.120418	-0.849091	0.362779
g5230	0	0	0.221356	-0.633618	-0.970716	0.524805	0.398407	0.38718	-0.602802	-0.576441	-1.21307	1.18773	0.398407	1.00649	1.25739	1.49449	1.08492	-1.34618	-1.16451	-1.45385	2.18969	0.078023	-0.669221	0.145654	-0.289362	-0.669221	-0.650509	-0.669221	-0.505463	0.81744	-0.420221	0.533585	-0.660354	-0.669221	-0.25096	2.72303	-0.669221	-0.364453	-1.18055	-1.03047	0.657229	1.41473	-0.155601	0.294661	0.80075	-0.504758	-1.8138	-0.2712	-0.736921
g4079	0	0	0.330325	-1.79315	-0.769137	0.445802	-0.758116	0.155537	-1.89879	-0.401758	-1.34841	0.413874	0.776482	0.851783	-0.0726377	1.41186	1.19896	0.134324	1.32185	0.0012109	-1.35881	1.03122	1.11996	0.32344	0.431358	0.0467594	0.772503	0.638695	0.610523	0.600173	-0.0521488	0.431358	0.119286	0.492482	0.32344	-2.04323	-1.7226	-1.76441	-0.563193	0.0836694	-0.43474	-1.16877	1.73118	0.351851	0.317493	-0.243499	-0.92837	-0.958812	0.0737115
g6716	0	0	-0.64893	-0.398322	-0.58099	-0.0549652	-0.660518	-0.630491	-0.411381	-0.430878	-0.0385952	-0.345809	0.172743	3.47852	0.40013	-0.00967179	-0.657942	-0.100075	-0.440373	1.35755	-0.268619	-0.285466	-0.323983	-0.690508	-0.733089	-0.830084	-0.243661	-0.565022	-0.520413	-0.329296	-0.192062	-0.123644	-0.525543	-0.448763	-0.244655	1.64734	2.47573	2.20175	1.07682	-1.31573	0.0158996	-0.0373761	1.14847	-0.888081	-0.509747	-0.753243	1.58248	0.766851	1.06794
g1702	0	0	1.17685	-0.789426	-1.37996	1.45241	0.0803423	0.155551	1.0974	-1.01212	-0.510191	0.0209931	-1.50275	-1.34353	-0.441495	0.611067	1.37153	-0.175826	-0.182359	1.37153	-0.939761	-1.00152	-0.0123127	-0.728286	-0.541907	0.0340079	-0.62202	1.17961	-0.0203719	-0.655295	0.571582	0.16519	-0.530576	1.04851	-0.919733	-0.883207	1.12659	2.7295	-0.777726	0.386818	-1.28872	0.068108	0.00527343	1.60625	-0.932079	0.610275	-0.20665	0.304938	0.187742
g5398	0	0	-0.189815	-1.00308	-0.825417	0.317915	0.530657	0.110729	-0.367632	-1.03795	-1.10919	0.113455	-0.369175	-0.997833	2.00771	0.873225	-1.35604	0.340033	1.20005	1.76236	-1.22494	-0.42776	-0.500632	-0.586651	-0.706607	-0.583149	0.196966	-0.924995	-0.761494	0.204263	0.0510485	-0.27511	-0.264961	-0.0606773	-0.103599	1.53275	2.3103	2.12525	0.609543	-1.09471	0.04712	-0.296904	1.60635	-0.871398	-0.9725	-0.875014	-0.39998	0.937238	0.727027
g3969	0	0	0.022343	0.876663	0.0632904	0.685843	0.39127	-0.65387	1.53924	1.57088	0.776681	-1.08985	-0.537806	-0.248487	-1.50366	-0.409228	1.51161	-0.432329	-1.36273	-1.19986	0.195612	0.679076	-0.0918562	-0.731479	-0.816664	-0.822422	-0.376037	-0.756116	-0.504759	-0.956859	-0.394171	-0.514608	-0.286556	0.0432329	-0.197876	2.9817	1.42613	1.12365	-1.37756	-0.0180912	-0.114301	1.38461	0.825538	-0.700201	1.26027	0.00881928	-0.524123	-1.54455	-1.00902
g1962	0	0	1.26096	0.683282	-0.191113	1.04874	0.212729	0.377117	-0.184116	-0.0564324	0.485177	0.869367	-0.459306	0.470468	-0.107774	1.00292	0.315339	-1.93674	-1.6646	-2.12601	-1.24928	-0.404479	-0.250846	0.33997	0.310414	-0.115712	-0.43615	-0.195815	-0.147689	0.212008	0.406252	-0.772905	-0.645549	-1.0781	-1.48564	1.89996	1.75803	1.85553	0.99204	1.02624	-0.827294	-1.33146	0.568041	-0.427572	0.405968	1.13249	1.80985	0.554429	0.293891
g1282	0	0	-0.110548	1.30876	1.08067	-0.943622	-1.13027	-0.626887	1.18536	-0.0793262	0.991214	0.298179	2.24086	0.0185861	-0.272596	-0.284706	-0.646952	-0.513607	-1.11445	-1.40067	0.412228	0.930129	0.871878	-0.589557	-0.520922	-0.397283	1.156	1.04596	1.15018	-0.677999	-0.911828	-0.852278	0.475254	0.946752	1.22011	-1.39363	-1.43507	-1.42993	0.505063	-1.81386	-0.0968382	1.18876	0.0421774	0.174702	0.34087	-0.924914	0.676616	0.676616	-0.14223
g2329	0	0	3.13931	0.857947	-0.0497589	0.258685	-0.519437	0.248434	-0.586226	-0.685194	-0.509346	-1.02333	-1.053	-1.07733	-0.369535	-0.016905	0.283525	1.1384	0.210602	-0.246846	1.95487	0.594698	0.0291831	0.594698	0.643209	0.0958267	0.679694	0.341937	0.56845	0.710851	-0.0441677	0.250786	-0.231312	-0.805608	0.0233417	-1.57128	-2.07402	-1.76116	-0.66859	-0.0814115	-0.656667	0.932653	-1.01458	1.4886	0.0151469	-0.232469	0.156707	-1.15112	-0.93
g4094	0	0	-0.395041	0.755833	-0.357244	-0.119032	1.5325	-1.00696	-1.23267	-0.646312	0.53495	1.81805	-0.3477	1.31915	1.30308	0.449561	-0.755937	-1.06146	-0.597967	-1.1928	0.347207	0.820418	0.298892	-0.985193	-0.896749	-0.876853	2.67684	-0.557125	0.556322	-0.928075	-0.987979	-1.01473	-0.206124	0.23877	-0.208883	-0.160384	1.64112	0.242538	0.382592	1.72681	-0.585275	-0.151522	-1.21744	-0.155162	-1.28955	-0.454806	-1.81626	1.04039	-0.268779
g3100	0	0	-0.198006	-0.591958	0.237381	-0.752625	-0.782614	0.323963	0.693693	2.93641	1.42109	-0.00752754	-0.566926	-0.291155	-1.14104	-1.18404	-0.830563	0.151378	0.569094	0.0134403	-1.18025	-1.23839	0.135438	0.149752	-1.23325	-0.0313352	0.21398	1.40334	-0.407896	-0.807065	1.18401	1.11655	1.1719	0.737201	1.54383	-1.04394	-0.564907	-1.14898	-0.967769	-1.16417	0.297767	-0.374532	0.962909	1.24579	-0.667691	0.925538	-0.0544462	-0.545317	-0.498456
g0486	0	0	0.475665	1.71729	1.27216	0.912808	0.37026	-0.619187	0.560234	1.20593	1.38713	-0.160711	-0.866337	-0.5478	-0.99152	-1.17942	-0.419627	-0.935492	-0.717072	-1.46432	0.0613359	3.96308	-0.291105	-0.291105	-0.289037	-0.291105	-0.284228	-0.291105	-0.291105	-0.29061	-0.218378	0.254479	-0.287846	-0.291105	-0.288857	-0.291105	-0.291105	-0.291105	-0.661853	-0.704607	-0.66658	-0.369209	0.653658	1.74859	0.204774	-0.743853	-0.311437	-0.730624	-0.615544
g2468	0	0	-0.11194	1.29378	1.88033	0.869735	-0.124473	-0.569948	-0.463519	0.610799	-0.0609265	-1.18808	-1.2823	-1.10279	-0.80161	-1.41069	-0.291145	1.16514	1.28492	0.302719	-0.3511	-0.445434	-0.264389	-0.448054	-0.437096	-0.395408	-0.411607	-0.448054	-0.341333	-0.445434	-0.448054	-0.445434	3.04052	1.4241	1.76094	-0.448054	-0.448054	-0.448054	0.707983	1.66301	-0.730152	-0.221253	-0.977606	-0.441987	-0.540256	-0.678231	-0.576096	-0.170091	-0.498192
g6560	0	0	-0.181029	0.429974	-0.0800704	0.321379	0.215824	-0.162218	1.86964	1.45569	2.03755	-0.478791	0.277348	-1.04299	-1.3336	-1.40021	-1.22797	-0.335905	-0.263857	-0.100747	0.287675	0.86935	1.54754	-0.965217	-0.77819	-1.14534	1.12471	-0.0646333	0.340269	-0.865549	-1.83467	-1.78683	0.506497	0.30837	0.367094	0.986224	0.270567	0.83214	-0.316321	-0.746062	-0.385786	-0.857913	0.520792	1.78529	-1.00266	-0.63603	-0.662215	-0.950489	-0.456402
g2569	0	0	-0.368749	-0.743919	-0.61589	-1.26171	-1.36595	-0.849196	0.0112217	-0.406023	0.137705	-0.512218	0.903809	-0.055921	0.0327635	0.0612575	-0.480261	1.67817	2.11883	1.71609	1.14505	0.911633	-0.680872	1.45256	0.907603	-0.818134	1.3402	-1.01515	-1.31066	1.19872	-1.08929	-0.286556	-0.0246786	-1.41243	0.0985654	0.786803	-0.291228	-0.912121	-0.413913	0.105605	0.258241	1.76708	-1.13619	-0.580818	-0.0137191	-0.862861	0.993609	-0.283752	-0.654082
g4947	0	0	-0.504948	-0.240743	-0.414251	-0.881281	-0.758067	-0.52839	-0.70521	-0.930282	-0.916536	0.302967	1.26711	1.10394	1.5002	2.11122	1.40166	-0.558827	-0.654759	-0.59381	-0.760383	-0.000944265	0.472376	1.5967	1.49992	1.44235	-0.726646	0.995514	0.165997	0.922454	0.4462	-0.397827	-0.117144	-0.784866	-0.951205	-0.917979	-1.55801	-1.3265	0.000614122	0.347209	-1.8254	-0.237051	0.960256	0.754372	0.284022	0.147242	0.276708	0.793801	0.906855
g2924	0	0	0.0394346	-1.48679	0.678687	0.398136	1.08425	1.77093	1.60345	0.80734	-0.275871	-1.95416	0.245592	0.0460095	-0.952064	0.221119	-0.208844	-0.231424	-1.01502	-0.770778	0.348268	-0.491634	-0.200275	-1.42172	-1.94292	-2.16722	1.15448	0.258544	0.247057	0.147277	0.0631988	0.922269	0.247057	1.58506	0.693797	0.78425	0.0748357	-0.302328	0.280491	0.347945	-1.13934	-1.32153	1.11219	0.720246	1.51901	0.73269	-0.610781	-0.93754	-0.684611
g4854	0	0	0.666293	0.687062	0.773339	0.92998	0.904611	0.622389	0.751426	1.31169	1.50279	-0.19531	-1.16423	-0.75503	-1.51852	-1.4592	-0.620947	-0.847297	-0.563191	-1.02585	0.484007	0.499227	1.04614	-0.264516	-0.213663	0.0909185	0.79371	1.25024	1.13793	-0.17536	0.0033672	-1.2936	-0.849262	1.73605	-1.94413	-1.48039	-0.232814	-0.587852	-0.503378	0.900586	0.735984	1.01867	-1.219	-0.932865	0.041804	-0.123905	-0.10404	-0.524741	-1.3674
g5605	0	0	-1.27639	-0.649743	-0.673121	-0.667453	-0.878441	-0.918946	-0.560516	-0.531147	-0.204491	-0.522247	-0.0750603	0.336597	1.94946	1.91702	1.75632	0.324053	0.842993	-0.168883	1.35851	0.276006	0.53833	0.00823436	-0.153562	0.0424371	0.573011	0.376648	0.848385	-0.02167	-0.402102	-0.919415	0.408036	1.80941	0.41182	-1.87015	-1.46034	-1.82359	1.77756	-0.234	-0.0523967	-0.417297	0.18142	-1.25528	0.4878	-1.66523	-1.6485	-0.89455	-0.344243
g2311	0	0	-0.891713	0.0538466	0.873477	0.402568	0.188267	-0.58195	0.370258	2.33409	0.426233	-0.736408	-1.16275	-0.483826	-1.28577	-1.26664	-1.0366	0.892212	1.13341	0.771301	-0.369915	2.61469	-0.541912	2.09341	1.55312	-0.541912	-0.477255	-0.541912	-0.541912	-0.537264	-0.218624	-0.537264	-0.511274	-0.107481	-0.520782	0.270111	-0.541912	-0.541912	0.392663	-0.753384	0.391363	1.29502	0.222975	-1.54864	0.446167	0.442314	1.02895	0.309197	-0.868321
g0029	1	0	0.049964	-0.407591	-0.39501	-0.343634	-0.409294	-0.39466	-0.409294	-0.409294	-0.409294	-0.409294	-0.409294	-0.409294	-0.409294	-0.409294	-0.407639	3.55479	1.14765	0.879771	-0.1875	-0.286966	-0.412837	-0.390815	-0.435929	-0.435929	-0.32729	-0.417296	-0.435929	-0.435929	-0.435929	-0.435929	-0.434426	-0.435929	-0.435929	0.679828	2.98465	2.28008	0.826278	1.66233	-0.586207	-0.643001	-0.586207	-0.673195	1.7562	0.636225	0.640184	0.864908	0.432093
g1103	0	0	-0.635036	0.162215	-0.535087	-1.09164	-0.487333	-1.27055	0.134969	-1.16388	0.0125923	-0.514828	2.73941	-0.226058	0.460693	0.615679	-0.836469	1.40701	0.509094	0.719219	1.27662	-0.333816	-0.605205	-2.16644	0.448726	-0.869932	-1.0027	1.12636	-0.379008	1.1453	0.297499	1.24901	-0.70811	-0.489458	0.906258	1.0387	0.159918	-1.09372	-1.60101	-0.244255	0.00277213	-0.287377	1.17975	0.950121	-0.768124	-0.710597	-0.786351	-0.710597	-0.442046
g6101	0	0	0.295054	0.933828	-0.299377	-0.0285589	0.203637	-0.90883	0.392364	0.278965	0.604283	-0.137519	-0.939133	-0.0608331	0.441427	1.30671	2.17003	-0.66452	-1.57764	-2.00988	-0.388955	-0.192784	-0.0630032	-0.578589	-0.384447	-1.08503	0.00650529	-0.450948	-0.677439	-0.465347	-0.233348	-0.08002	-0.601834	-0.512205	-0.300959	2.94429	1.27749	1.78662	1.26078	-1.21833	0.815337	0.34192	-0.13901	-1.0607	0.0166057	0.548035	-0.679673	0.467943	-0.365681
g4917	0	0	3.90962	-0.287785	-0.287785	-0.287785	-0.287785	-0.287785	-0.287785	-0.287785	-0.287785	-0.287785	-0.287785	-0.237816	-0.287785	-0.287785	0.644972	-0.287785	-0.287785	-0.287785	-0.820362	2.0473	-0.486856	0.881267	-0.895189	-0.651225	1.31623	-0.663247	1.13984	0.749025	-0.124745	-0.902443	-0.889696	1.48641	-0.89436	-0.904723	0.218399	-0.605625	-1.32385	-1.15102	0.772674	0.69883	0.0931452	0.910223	0.507236	-0.424463	-0.151932	-0.887556	-1.31886
g3818	0	0	0.0755073	-0.716154	-0.248788	0.755554	-0.760955	0.728132	-0.491871	-0.708175	-0.461377	1.90728	0.344775	2.55963	-0.686118	-0.225034	-0.936814	0.667969	-0.94195	-0.86161	-1.61729	-0.317618	0.386868	0.479921	-1.2846	0.213523	-1.6473	0.592353	0.541307	-0.966686	0.811899	0.800556	-0.919539	0.680384	-0.839307	0.247613	1.92617	0.911747	-0.529353	0.0974717	1.242	1.13069	-0.916261	-1.02455	-1.36189	-0.107824	-0.812459	0.0130245	-0.770946
g1273	0	0	-0.834569	0.0167821	0.0620139	-0.265626	0.739233	-0.59922	1.05621	1.95007	1.56177	0.234063	-1.07573	-0.755969	-0.927847	-1.45626	-1.16865	1.28244	-0.204215	0.385517	0.146006	-0.869074	-0.840627	0.658145	0.614311	-0.136035	-0.806205	-1.44435	-1.10009	0.607078	1.61976	2.43705	0.01074	-0.688902	-0.0979985	-0.877834	0.744682	0.0233379	0.927702	1.42786	-0.42329	-1.07347	0.0179938	-0.876794	-0.239743	0.352829	0.549807	-0.0214718	-1.28727
g4264	0	0	1.25218	0.854938	-0.48346	-0.324668	1.83228	-0.142644	-0.402032	-0.793333	-1.00458	-0.0317707	-1.18129	-1.05894	0.864773	-0.886019	-1.25542	1.12831	0.125481	1.5062	-0.630346	-0.811046	1.68316	-0.816065	-0.795075	1.06759	-0.746249	1.87344	1.59829	-0.811046	0.496291	-0.811046	-0.782982	0.529602	-0.793249	-0.816065	0.549452	0.0153372	1.5062	-0.411548	0.63504	-0.909566	0.295317	-1.11544	0.328256	-0.0299954	-0.543907	0.801398	0.417619
g5673	0	0	0.56325	1.04175	0.964291	1.02842	0.910722	0.074058	0.789758	1.47865	1.3332	-0.350303	-1.13537	-0.850093	-1.15484	-1.22634	-0.658099	-1.20451	-0.951147	-0.653402	-0.15785	-0.322882	-0.508345	-0.480824	-0.462139	-0.58203	-0.26474	-0.276884	-0.159431	-0.519261	-0.599475	-0.487633	-0.45102	-0.519013	-0.265628	0.904903	2.29785	2.8544	0.121399	-0.81655	0.103748	0.0305497	-1.15998	1.72083	1.65889	1.02276	1.025	0.522559	0.679683
g5406	0	0	1.75256	0.722016	-0.679572	0.558659	0.69189	0.950038	0.0912059	-0.787142	-0.618	-0.85603	-1.56323	-1.59101	-0.65163	-0.516514	-0.453785	0.950038	0.394664	1.60584	-0.685481	-0.597195	-0.713562	-0.0714073	-0.218658	-0.419504	-0.531869	-0.703149	-0.633786	-0.327524	-0.0125775	0.0831701	-0.396246	-0.529427	-0.575848	2.06496	2.11457	2.15353	0.656108	-0.120738	1.30012	-0.22111	0.0624815	-1.67686	-0.149249	-0.168296	-0.571335	0.320329	0.0369422
g6183	0	0	-1.21269	0.746565	1.5626	0.414479	1.15383	-0.0293249	-0.760091	-0.992865	-0.457179	1.58155	-0.716127	-0.612043	1.77309	-1.21364	-0.439593	-1.0095	0.188249	0.0226829	-0.0818536	-0.423315	-0.878326	0.406119	0.266345	-1.08464	0.352948	-0.810053	-1.04877	-0.196029	-0.601926	0.246135	-0.0104468	-0.979389	-0.1328	3.08561	0.987556	0.902833	-0.822874	0.184095	-0.906788	0.679278	1.5799	-0.713606	-0.562563	-0.711592	-0.58752	-0.804312	-0.0419061
g0982	0	0	-0.503339	-0.21668	-1.12025	0.03434	0.664996	-0.736824	-0.422783	0.487373	-1.18963	-0.673879	0.533123	-1.15297	-0.509891	2.31852	-0.697739	0.443289	1.86117	0.881173	-0.951212	-0.719998	-1.34697	-0.107771	-0.143317	-0.960266	0.0677863	-1.20142	-1.5069	1.49353	1.10682	1.99018	-0.0833708	0.202146	0.0487994	0.643688	0.989594	0.478683	-0.191769	0.594805	-1.5999	0.615865	1.15701	-0.576005	-1.82838	-0.118743	1.19819	-0.25781	-0.249103
g5712	0	0	-1.66482	1.50223	0.757242	-0.771188	-0.240326	0.398833	-0.585147	0.80435	-0.640655	-0.0616978	0.556296	0.0120925	0.328172	2.24326	-1.69711	-0.262644	0.18685	-0.865732	-2.40014	0.703331	1.83476	-0.361452	0.0387636	1.44055	-1.14096	0.550814	-0.703229	0.909885	-0.033289	-0.703229	0.455186	0.407614	0.288276	-0.938354	0.244095	-0.59263	-0.680317	-0.463739	1.95128	0.176194	-0.494282	-0.489137	0.422753	0.813087	0.275774	0.414809	0.443367
g5262	0	0	-0.436811	-0.045839	0.380656	-0.00463698	-0.0857771	1.88824	-0.311328	-0.187216	0.873684	-0.386509	1.43567	0.245274	0.373945	0.755292	0.466212	-2.3802	-1.27515	-1.30551	-0.673713	-0.528937	0.326682	-0.599436	0.0814666	-0.435811	0.129417	1.73666	-0.483743	0.408601	2.26093	1.0932	-0.93507	0.971054	-0.449428	-1.58038	-0.174416	-1.14709	-0.895479	-0.685694	-0.433839	-0.107422	0.262524	1.85991	0.990343	-0.270868	1.78626	0.143949	0.847948
g3387	0	0	-0.963514	-1.22017	-0.835379	-0.00432799	-0.24394	0.0341763	-0.644689	-0.252183	0.27919	-1.10776	-0.592026	-1.19057	0.825551	1.40242	0.150945	1.04691	0.947391	2.36799	0.368027	0.646666	0.421711	0.898623	1.43713	0.408748	-0.42951	0.780884	0.246696	1.18358	0.141142	0.0985818	0.0530033	-1.24644	-0.032128	-0.793346	-2.14573	-2.03764	0.3638	1.6638	-1.215	0.152621	-0.223692	-0.741524	1.36209	-1.45725	2.15979	0.34286	-1.0828
g5325	0	0	1.63743	1.24873	0.213774	-0.376516	1.92689	-1.58982	-0.273173	0.370845	0.77045	-0.0621957	-0.0823101	-0.200136	0.820602	-0.38045	-0.980484	-1.61664	-0.892428	-0.534571	1.15324	-0.0330148	0.0109833	1.18894	2.00235	0.274877	-0.397346	-0.182226	-0.762387	0.775457	0.374671	1.30794	-0.0564999	-0.802849	-1.59353	-1.45622	-0.972687	-0.831702	-0.650764	-0.915122	-0.220046	-0.722579	1.35962	1.14889	1.00792	-0.506921	0.997853	-0.0644756	-0.922784
g4326	0	0	-0.30767	-0.614125	-0.469181	-0.128141	-0.268933	-0.0451504	-0.828931	-0.863859	-0.821957	-0.559434	0.0371885	-0.302395	2.25594	2.10306	1.92792	-0.561655	-0.327937	-0.224735	1.08932	1.39221	1.51903	-0.930529	-0.805135	-0.986257	1.38159	0.991164	0.934718	-0.65493	-0.818523	-0.835019	-0.0718565	0.517263	0.271297	-0.694914	-0.996608	-1.30282	0.323056	1.23681	-1.10095	0.537855	0.32859	-1.32537	0.310581	-0.181898	-0.33972	0.0183741	1.58358
g1580	0	0	-1.08212	-0.927475	-0.549829	-0.69945	-0.392651	-0.0353002	-0.650162	0.278377	-0.346972	-0.514051	1.14131	0.508283	-0.868564	-0.339416	-0.650162	0.728504	2.39275	2.00693	0.700494	0.50163	0.614275	1.10339	1.49879	0.945783	-0.737437	0.496695	-0.258306	0.791226	-0.386437	0.469251	0.162214	-0.861239	0.110516	-1.54732	-1.83375	-1.76978	-1.2853	-0.680075	-0.271198	0.0867679	0.578102	1.5717	0.761	0.683172	-0.47996	-2.54243	-0.207187
g2669	0	0	0.791233	0.98956	1.46966	0.583636	1.11302	0.268779	0.674264	1.01682	0.968134	0.0543719	-0.600693	-0.584881	-0.874249	-0.99415	-0.537616	-1.14339	-1.5953	-1.5992	0.761962	0.877702	0.911684	-0.615236	0.340717	-0.105742	0.589179	1.02182	0.664964	0.625603	-0.132048	0.880944	-0.405002	-0.713221	0.761962	-1.62323	-2.03271	-1.80934	1.80963	-0.103655	0.167443	-0.103655	-1.11908	-0.650678	0.0207269	0.114752	-0.251031	1.29783	0.947381
g3675	0	0	0.00442724	-0.586805	-1.31719	-0.145824	0.537666	-0.0506702	-0.721452	-0.570396	-1.12491	-0.238323	-0.421794	-0.203938	-0.26921	-0.555918	0.171409	2.07352	0.79767	2.62174	-3.4398	-0.574672	0.0479622	0.152887	0.306166	0.0964518	-0.293086	-0.811931	-0.117649	0.533846	0.464705	0.281887	0.653717	0.326263	0.0679287	1.60337	0.267773	0.434182	-0.654459	-0.668704	-0.72882	-0.483474	0.998173	1.53728	0.514582	1.41002	0.133109	0.917236	0.542233
g1890	0	0	0.138362	-0.135976	-0.190538	0.311611	-0.277882	0.756783	-0.598629	-1.60341	-1.3223	0.486541	1.2109	0.526014	1.79618	0.816251	1.37344	-0.891182	-1.00103	-1.39514	-0.636788	-0.612163	-0.684878	0.236954	-0.0671268	-0.430311	-0.76376	-0.571397	-0.612163	-0.398472	0.041401	0.398624	-0.474413	-0.779616	-0.749863	2.24737	2.02423	1.83237	-0.159986	0.909859	-1.20965	-0.265277	-0.721463	1.44652	-0.745316	-0.502438	-0.243495	-0.317743	0.377354
g2264	0	0	1.67589	-0.0116496	-0.184888	-0.526338	0.13045	-0.663752	0.751584	0.959277	2.28714	-0.382696	-1.34825	-1.14227	-1.19918	-1.08679	0.255351	-0.400009	0.126564	0.759584	-0.567293	-0.631866	-1.17509	-1.20374	-0.821303	-0.960654	0.965645	-0.364368	0.316211	-0.801198	-0.607786	1.26797	0.189349	1.93869	2.01027	0.00558917	-0.0402282	0.479798	-0.219832	1.03808	0.402098	-0.917262	1.03697	-1.34005	-1.10664	-0.539235	-0.0958243	1.75765	0.727911
g5132	0	0	-0.749281	-0.755992	-0.733166	0.6439	0.493558	0.200205	-0.847744	-0.799768	-0.656207	-0.58478	-0.119781	0.0993396	0.69599	1.51951	3.00273	-0.506903	-0.490036	-0.411568	-0.799957	-0.751155	-0.888351	-0.0775331	-0.0608521	-0.413813	-0.781664	-0.635582	-0.663658	-0.368535	0.361993	1.33624	-0.683249	-0.817767	-0.240339	1.6623	1.74099	2.08094	-1.28016	-0.555471	0.0960305	-0.267864	1.69537	0.312099	0.823703	0.221551	0.36793	-0.77305	-0.570698
g2952	0	0	-0.739049	1.1145	1.85756	-0.859782	1.30502	-1.32779	-1.04396	-0.503367	0.362947	-0.014182	-0.621488	1.02008	1.50991	0.597043	-0.259847	-0.949539	-0.7258	-0.722254	1.77308	2.99906	0.358565	0.0354216	-0.669027	-0.404749	0.800668	-0.533725	-0.528453	-0.675177	-0.0129005	-0.675177	0.479458	-0.621232	-0.668324	-0.67711	-0.458782	-0.5216	0.665824	-0.871008	0.0322179	1.58783	-0.336704	-1.07816	1.11092	1.06227	1.30626	-0.537788	-1.64444
g1219	0	0	-0.259144	-0.967254	-0.759545	-0.810874	-0.903298	-0.57923	-1.0708	-1.18331	-1.07339	-0.353468	1.60351	0.421187	1.19257	1.39057	1.03805	0.137214	0.759694	1.41752	0.159617	0.195905	0.029769	-0.948864	-0.982375	-0.922782	2.41625	0.429215	1.40482	-0.845122	-0.882324	-0.79843	0.822156	1.48264	0.145488	-0.957357	-0.377756	-0.370856	-0.297656	1.81815	-0.219394	0.373653	-0.925652	-0.7491	0.311097	-0.972913	2.06382	0.050633	0.609477
g0831	0	0	-0.761512	0.0806345	0.714908	-0.282291	0.356289	-0.585719	0.905413	1.29594	1.22952	-0.82961	-1.04392	-1.05404	-1.25351	-1.09832	-1.17955	1.37041	1.3187	0.81665	-2.74339	-0.942269	-1.2312	0.923426	0.22888	-0.400009	0.944502	-0.331241	0.265328	-0.120342	0.637463	1.26346	-0.785291	0.459808	0.194081	1.42317	0.0783066	0.135312	1.16412	-0.407605	1.22432	-0.0940586	-0.63442	-1.25235	-0.0848861	2.13554	1.11541	0.105938	0.934425
g0661	0	0	0.766648	-0.278577	0.337066	0.523482	1.05163	1.21502	-0.227498	-0.472236	-0.943646	-0.406453	0.242519	-1.32114	-1.37096	-0.515895	-1.19564	2.56422	0.214711	-0.183251	0.807057	-0.886061	3.12686	-1.00306	-1.11675	0.563744	0.0332551	-0.324869	-0.0165337	-1.02079	-0.409688	0.438975	-0.761648	-0.0222831	-0.622891	0.425876	0.744169	0.0446354	-0.788335	-0.28454	-0.500263	-0.90808	0.971841	1.50938	-0.312212	0.00221224	0.812553	0.475883	-0.487604
g5116	0	0	1.44559	0.250841	-0.117548	-0.54609	0.0101834	1.13462	-0.376722	-1.04741	-2.15696	-0.146508	0.304275	2.07642	-0.712953	0.61999	0.663956	0.12757	-0.31091	-1.21835	-0.633522	-0.4923	-0.489684	-0.18592	-0.256406	-0.408212	-0.739867	-0.704965	-0.553776	-0.498782	0.257361	-0.27783	-0.388223	-0.179652	-0.686863	1.75542	2.64185	1.84137	-0.874726	-1.3334	-0.225411	0.535085	0.550653	1.3478	-1.05792	1.89735	-0.623162	2.01862	-0.0262473
g6739	0	0	-1.42772	-0.976929	-0.842722	-0.232554	1.29284	-0.0431436	-0.538067	-0.0320854	-0.208878	0.822469	-0.666946	0.379086	-0.7606	-1.01096	-0.143912	0.527891	1.37789	2.48435	0.4605	0.777897	0.462416	-1.09579	-0.904145	-0.210393	1.28414	0.483489	0.731037	0.655001	-1.0461	-1.19309	0.625922	1.46492	1.2024	-1.23164	-1.23259	-1.23397	0.3924	1.62546	-1.02451	-1.03975	-0.166692	0.213087	-0.405722	0.219783	-1.45992	0.914186	0.928635
g6900	0	0	1.14591	-0.747435	0.0990584	1.80706	0.492143	1.48953	0.669063	0.456415	1.16322	0.0990584	0.123261	-0.871694	-1.26458	-0.67942	-0.951699	-1.61748	-0.611547	-0.800879	1.04682	-0.80652	0.386983	1.97287	1.10786	1.06398	-0.415507	-0.613239	-1.01158	-0.0604385	-0.518829	1.21304	-0.675606	-0.284085	1.03064	-1.14054	-1.13478	-1.16107	-0.418726	-1.68406	0.379384	0.478761	1.27074	-0.0260904	1.07317	0.423051	-0.78656	0.258372	-1.63556
g0124	0	1	0.54776	1.04309	1.3386	0.700872	0.513534	-0.201934	0.811531	1.4578	1.57376	-0.179683	-0.728808	-0.558434	-1.30368	-1.0624	-0.6734	-1.01114	-1.05068	-1.21677	1.31425	0.551616	0.593277	0.693994	0.829926	0.786047	-0.455427	0.627255	0.344076	0.671098	0.156503	0.344076	-0.154932	-0.637234	0.0967316	-1.9225	-1.99771	-1.84105	-0.68499	-0.716137	0.878834	1.62134	-0.629764	-0.469286	-0.665803	-1.44767	-0.0236193	1.60109	-0.418024
g3843	0	0	1.19379	0.783063	2.20344	-0.313307	-1.47218	1.28742	-0.995822	-0.962598	0.376629	-0.0334325	0.0430018	0.0430018	-0.915915	-0.962598	0.932648	-1.21671	-0.0334325	0.0430018	0.472014	-0.404511	-0.188476	-0.188476	0.216278	-0.355771	-1.06686	-1.28697	-1.25386	0.339937	-0.0386972	-0.221593	-0.532487	-0.559122	-0.586354	2.0837	2.0837	1.48756	-0.666779	0.814107	0.938615	0.180757	-1.67659	0.409889	-0.262131	0.761848	-1.3763	0.578349	0.974789
g4122	0	0	-0.662261	1.81504	1.75026	-0.0141838	-0.390933	0.0134044	0.144581	0.799306	1.00542	-0.7493	-0.384767	-1.40474	-1.54941	-1.21754	-0.842689	0.856509	0.526686	0.30461	0.00537975	0.0636646	-0.530473	-0.508041	-0.677461	-0.833604	-0.25867	-0.572469	-0.243492	-0.802541	-0.723733	-0.0688149	-0.610432	-0.613355	0.406909	2.75951	1.63786	1.56976	-0.901452	0.178218	-0.40303	-1.10098	0.725843	1.5014	1.91424	-0.389518	-1.18968	-0.503923	0.450104
g2121	0	0	-0.194715	-1.15713	0.802132	-0.0996692	-0.16224	-1.09475	1.32866	1.96473	0.645779	-1.36147	-0.512795	0.572755	-0.588521	0.407416	1.56113	0.0355144	-1.03659	-1.11023	1.35724	1.86596	0.583656	-0.841849	-0.508976	-1.06456	1.61402	0.800455	0.685061	-0.53151	-0.554322	-0.453105	-0.27344	0.561214	0.233749	-1.46099	-0.761241	-1.25136	1.6511	-1.15161	-0.645989	-0.493123	0.116544	0.523075	1.62027	0.886084	0.384928	0.904194	1.00394
g5432	0	0	3.90962	-0.287785	-0.287785	-0.287785	-0.287785	-0.287785	-0.287785	-0.287785	-0.287785	-0.287785	-0.287785	-0.237816	-0.287785	-0.287785	0.644972	-0.287785	-0.287785	-0.287785	1.78628	1.12919	1.02698	-0.0933796	-0.232124	-0.501565	0.528809	1.03649	0.689792	-0.285213	-0.778224	-0.700437	0.520955	0.0598343	0.547539	-1.32042	-1.77858	-1.63594	0.860883	1.01904	0.458825	0.109846	-1.21967	-1.22893	0.548578	-0.411961	1.75261	1.81953	0.234414
g4953	0	0	-0.780598	0.271463	-0.872494	0.597475	-0.152825	-0.872494	2.19708	-0.511292	0.994414	0.574683	-0.340446	-0.8714	-0.872494	-0.267513	-0.852072	0.49391	-0.872494	2.13709	0.302179	0.0698604	-0.700974	-0.820145	-0.42832	-1.11851	-0.358795	-0.992905	-0.209064	-0.269197	0.318389	-0.672167	-0.536402	0.99519	-0.648672	2.74179	1.70967	0.61807	1.10724	1.23954	0.208276	-0.791333	-0.802541	-0.961189	0.726339	0.496946	-0.362197	0.742434	0.815939
g1785	0	0	0.643499	1.66323	0.786314	-0.322046	2.37374	-0.570874	0.382796	-0.0234988	-0.895458	0.853985	-1.00042	-0.997568	0.732622	-0.84297	-1.11674	-0.593687	-0.678495	-0.39444	0.411072	-0.407004	0.0134765	-0.408098	-0.403521	-0.00388597	3.86168	-0.287606	0.323215	-0.407004	-0.408098	-0.407004	-0.400885	-0.28482	-0.403124	0.0278043	-0.408098	-0.408098	-0.41105	-0.924581	0.175195	1.80616	-0.810096	0.164369	1.0231	-0.131269	-0.25053	-1.13632	-0.876724
g4318	0	0	0.0106435	-0.784605	-1.13626	-0.0711521	-0.574866	-0.172339	-0.559372	-1.1177	-1.16925	0.484353	2.01567	2.2487	1.01849	0.131153	0.761015	-0.275523	0.0470008	-0.855968	-0.565234	-0.709188	-0.636796	1.37382	0.905661	0.123056	-0.949157	-0.60739	-0.815922	1.06622	2.08327	1.75331	0.0366836	-0.813783	-0.814314	0.125012	-0.702995	-0.852246	1.71395	-0.193328	-0.114482	-0.660231	0.432589	-1.1785	0.333433	0.969299	1.31783	0.758088	0.127189
g6228	0	0	0.324119	-0.0176413	-1.0723	1.08327	0.66103	1.34801	0.728112	0.740069	2.27434	-0.526865	-0.693513	-0.952571	-1.53175	-0.944922	-0.358006	-0.858747	-0.47249	0.269857	-0.280279	0.108855	-0.264817	1.08159	0.806256	-0.167355	-1.65121	-0.91439	-1.10344	0.759939	0.432196	1.04547	-0.309314	-1.68661	-1.12498	1.70483	0.881236	0.68202	0.570145	0.561155	-1.77157	-0.630505	0.544203	0.726567	-0.793426	-0.323205	-0.949915	-1.17659	-0.839673
g2251	0	0	-0.797899	-0.948389	-0.63784	-0.56729	-0.970223	-0.0416861	-0.230906	-1.27514	-0.335208	-0.980186	0.376811	-0.203163	0.249184	0.329186	1.26604	0.644085	2.35316	1.76946	3.6787	-0.315782	-0.426739	-0.426739	0.0372661	-0.426739	1.11658	-0.426739	-0.426739	-0.315782	-0.426739	-0.315782	0.304574	-0.426739	0.0776145	-0.426739	-0.426739	-0.426739	0.233454	0.834321	-1.16726	-1.33451	0.914264	0.51973	1.40173	1.49862	1.23565	-0.0255347	-0.657284
g1959	0	0	-0.903536	-0.558199	-0.677712	-1.03627	-0.416089	0.54562	-1.09717	-0.769099	-0.930451	0.09364	1.44027	1.02748	-0.228121	-0.553246	-0.260106	0.471534	1.96555	1.88591	-0.171225	-0.31544	-0.198721	-0.319446	-0.302694	-0.319446	-0.263727	-0.319446	-0.319446	-0.31544	-0.319446	-0.31544	-0.293043	-0.319446	3.94072	0.360113	-0.319446	0.111014	-0.641911	0.272177	-0.940677	-0.0890574	-0.449572	1.84904	-1.31897	-0.906002	-1.124	-0.40921	0.582299
g0902	0	0	-1.36033	-0.885442	-1.95522	0.240215	-0.0487094	-1.1629	-0.246796	-0.177566	0.176928	0.240215	-0.0487094	1.06839	0.631739	0.909683	1.06839	2.22929	0.00427719	-0.683438	0.272028	1.22711	-1.1271	1.48187	-0.025189	-1.04122	-1.38059	-0.868105	-1.18805	0.269145	0.340721	1.63944	-0.411226	-0.546011	-1.15667	0.778151	0.916611	0.819084	0.205446	-0.264709	0.0922764	1.77841	-0.710976	-1.10045	-0.638599	0.27189	-0.69795	-0.760421	-0.596017
g6097	0	0	-0.320138	0.670401	1.60053	0.919437	0.498681	-0.492954	0.786687	1.43973	1.23998	0.113582	-0.93076	-0.380073	-1.85967	-1.72105	-0.59248	0.0453025	-0.455823	-0.56139	0.390608	-0.849651	-1.43059	0.183834	-0.0187021	-0.623631	1.28499	-1.10013	-0.849651	-0.546019	1.69421	2.54163	0.183834	-0.27416	0.178874	0.00464101	-0.442586	-0.327511	0.618969	-1.13514	0.47583	0.739861	0.724917	-1.42444	-0.450882	-1.54507	0.929528	0.631664	-0.788418
g2692	0	0	-0.452182	-0.626809	-0.921655	-0.526173	-0.593621	-0.368444	-1.02259	-1.19648	-1.24305	-0.741286	0.811984	-0.0821784	0.961264	1.08128	0.317493	1.97784	1.31561	1.309	-0.5136	-0.413215	-0.512339	1.20465	0.439921	-0.424998	-0.883528	-0.445667	-0.732159	0.631831	1.35872	2.86848	-0.247694	-1.08171	-0.59349	0.452487	-0.762334	-0.34535	-1.04694	-0.781332	-0.716492	1.00998	1.30695	0.227834	-0.582569	-0.846179	-1.11775	0.214559	1.05446
g6351	0	0	-0.194547	-0.316188	-0.739385	-0.393439	-0.445693	-0.322806	-0.92658	-1.11932	-1.00641	-0.566664	1.00389	1.11459	1.65913	1.95452	1.58892	0.147448	-0.648469	-0.789007	0.481283	-0.803261	-0.174486	-0.185252	0.248297	-1.00659	0.589402	-1.98106	-0.328566	-0.912342	-0.972712	-0.336329	0.999212	0.198786	-0.336329	1.51745	0.888603	2.1139	1.67569	-0.371784	-0.0486817	-1.12988	0.556597	-0.681942	-1.82898	0.925628	-1.28785	-0.170454	-0.436738
g0256	0	0	0.016748	-0.421224	-0.767809	-0.173789	-1.43876	0.464372	-0.0181129	-2.08462	0.837392	-0.468403	1.35344	-0.801028	-0.604753	-0.0730985	0.114975	0.959895	1.71263	1.39214	-0.667653	-0.654185	-0.109837	-0.0111391	0.0191606	0.149346	-1.31435	0.114518	0.155189	-0.430214	0.287062	-0.723084	-0.628693	-0.83766	-0.926289	1.39868	1.42157	2.75758	1.46588	0.786912	-0.0877613	-0.79225	-1.25838	-0.114402	-0.775043	-0.0079258	1.58227	0.677521	1.9838
g2268	0	0	-0.897275	-1.20873	-1.37472	-0.406647	-0.208823	1.17639	-0.991028	-1.22365	-1.14088	0.716611	1.4689	1.48457	0.647854	1.42373	0.324947	-0.0450911	0.0622559	0.191575	0.00639647	0.224341	-0.571416	-0.0571314	-0.609631	0.619516	1.76146	-0.0762593	0.871579	1.29199	-1.52356	-0.783872	0.892223	-0.490972	1.53373	-0.291377	-1.45007	-1.34694	0.0719109	1.20265	-0.945753	0.0355422	-1.31936	0.95501	-1.58005	0.423846	-1.5072	-0.374809	0.102113
g2168	0	0	0.153004	2.10907	-0.222215	0.669844	1.62275	-0.937517	-0.380499	-0.253852	-0.804215	0.728286	-1.14928	-0.109656	1.0906	-0.343254	1.02491	-0.921076	-1.12098	-1.15593	-0.0631404	-0.395169	2.15458	-0.404392	-0.365823	-0.404392	-0.276108	-0.404392	-0.404392	3.20432	-0.404392	-0.395169	-0.343604	0.0777202	-0.362469	-0.404392	-0.404392	-0.404392	0.322724	-0.92615	-0.604511	-1.03222	0.898681	1.34148	1.31147	-1.36271	-0.301227	-0.472719	0.687349
g5608	0	0	-0.292326	1.65276	0.392292	-1.7017	1.63302	-0.694443	-0.531099	-1.01074	-0.308798	0.769963	0.000960482	-0.378998	2.08625	0.340851	-0.621693	-0.657741	0.0673699	-0.745949	-0.457811	-0.470421	-0.460713	-0.470437	-0.47037	-0.463401	0.88481	-0.458293	-0.0994592	-0.470421	-0.470437	-0.470421	2.59545	2.57476	0.109104	-0.470437	-0.467959	-0.463551	0.0243832	-0.254735	1.23506	0.258304	0.496506	-1.75952	-1.1543	-1.07621	-0.675808	-1.22994	-0.828619
g3285	0	0	0.212286	-1.12121	-0.754397	0.247299	-1.55671	2.25698	0.107246	-0.336764	-0.450557	1.03645	1.59713	1.30243	-1.17168	-0.2957	-0.0980162	-0.601038	-0.184316	-0.189427	0.970085	1.41504	2.84633	0.321168	0.0139267	-0.732643	-0.229128	-0.272947	-1.09257	0.3105	-0.420522	-0.5291	0.460545	-1.21275	-0.936127	0.321168	-0.520269	-0.71271	1.64689	-0.544253	-1.05654	0.171468	0.532388	-0.749953	0.276964	-0.0359284	-1.049	0.167352	-2.66118
g6089	0	0	-0.100551	-1.1537	-1.6931	0.303631	-0.0125978	0.488571	-0.666584	-1.14726	-1.30501	0.392256	0.0649771	0.606256	0.936382	1.4333	2.32927	-0.00636802	-0.184112	-0.285369	-0.407719	-0.188439	-0.398509	-0.173115	0.120382	-0.281949	-1.99761	-0.442115	-1.0968	1.40286	1.3847	1.89844	-0.401672	-1.19191	-0.503729	0.547836	0.810193	0.919154	-0.335192	-1.11368	1.48728	0.342743	0.598492	-0.979642	-0.712849	-0.00838769	0.535418	-1.33197	0.962988
g1858	0	0	-0.41532	0.259267	0.455552	-0.267597	-0.270143	-0.781159	2.23981	0.881218	1.00775	-0.50468	-0.814955	-0.36644	-0.854925	-1.07667	0.175381	2.08782	-0.636364	-1.11855	2.78365	0.368145	-0.833341	-1.03963	-1.17385	-1.08361	0.883761	0.360506	0.288583	-0.248096	0.0668839	0.203952	-1.14335	0.554313	0.727507	-1.19239	0.29823	0.178731	-1.33873	-0.677779	-0.382738	1.12422	0.125053	1.14997	-0.165655	-0.570175	-0.250479	-0.989776	-1.39268
g1330	0	0	0.563619	1.65597	0.877975	-0.249229	-0.014253	-0.338497	1.67034	1.10877	0.939619	-0.362754	-0.706164	-0.566813	-1.30579	-1.50148	-1.35777	0.772409	-0.459617	-0.726344	1.98306	1.25169	1.3016	-0.533384	-0.421146	0.093538	0.566687	1.08011	1.01762	-0.577703	-0.738749	-0.738749	-0.552939	0.0532027	0.11348	-1.31169	-1.29738	-1.28926	-0.910302	-0.134673	-0.309875	1.65679	-0.946787	0.644845	0.991605	0.481908	-0.147601	1.71777	0.683629
g5761	0	0	-0.694386	-0.328052	0.198049	-0.766321	-1.20104	-0.68349	-0.0417747	-1.07267	-0.382981	-0.435977	2.43822	-0.474012	1.38674	2.04266	0.223915	0.106553	-0.0920977	-0.223347	0.818531	1.82577	-0.307357	-0.0749532	-0.530982	-1.15202	-0.392692	-1.01797	-0.988762	-0.689775	-0.176146	2.73136	-0.352524	-0.559757	-0.0450875	0.733628	-0.192005	0.370748	0.399915	1.59146	-0.477144	0.420283	-1.09345	-0.841058	0.84385	0.89361	1.25093	0.84385	1.07907
g3063	0	0	-0.978681	-0.9272	0.123503	-0.654408	-1.05638	-0.838271	0.508219	-0.182211	1.24075	1.00504	0.540463	-0.0118366	-1.5093	-1.08194	-0.419758	1.33396	1.73189	1.17617	1.0336	-1.1251	-1.29112	1.18082	1.32887	0.320155	-0.899552	-0.962978	-0.818306	0.0238316	0.208184	1.30165	-0.907365	-0.916846	-0.394494	-0.455176	1.79826	0.575571	-1.48117	-0.918366	0.73691	0.208317	0.327893	1.12641	1.27101	0.88585	0.719468	1.68874	-0.557674
g6092	0	0	-0.658317	0.109984	1.33932	0.140283	-0.533963	-0.755441	-0.755441	0.336089	1.28761	0.0928592	-0.549024	-0.767431	1.10108	2.54497	-0.0544692	-0.651242	-0.957138	-1.26973	-1.18934	-0.503726	-0.310498	-0.316163	-0.448248	-0.523466	-0.378636	-0.479505	-0.128606	-0.405803	0.293532	0.647927	-0.952906	-0.59614	-0.32247	0.801012	2.47096	2.34207	1.82292	-0.00793909	-0.809278	-0.139956	0.127323	-0.993067	-0.693729	-0.541617	-0.452349	-0.919508	-0.979119
g5691	0	0	0.541695	-0.28048	0.334009	-0.428347	-0.914453	-0.428347	-0.66556	-0.955796	-0.825224	-0.342453	-0.434933	0.683741	-0.511933	-0.66741	-0.222328	0.347448	2.73577	2.0346	-0.949307	-0.290044	-0.810953	-0.270624	-0.598385	-0.473141	-0.799404	-0.342271	-0.610562	-0.0813143	0.975764	0.606013	-0.870331	-0.501558	-0.66016	2.03311	1.94847	1.69469	0.379572	1.29029	0.183398	0.478253	-0.841165	-1.49035	1.18532	1.37751	0.897399	1.19252	-0.312066
g1341	0	0	-2.04975	-0.211466	-0.892864	1.14261	0.063787	0.960078	0.760374	-1.07051	1.19439	2.05964	-0.542986	-0.129313	-0.957583	-0.141332	-0.477078	0.614822	-0.623026	0.300209	-1.89264	-0.568728	-0.819359	0.24929	-0.174633	-0.547833	-0.470882	-0.568728	-0.486372	0.0582029	0.665722	1.14309	-0.531516	-0.553344	-0.52536	2.04551	1.40644	1.57114	-0.124751	-1.09264	1.48142	0.558665	0.276204	-1.0989	0.298401	0.644498	-0.554153	1.18977	1.10979
g3166	0	0	0.862857	-0.390487	1.08533	-0.0481607	-1.01968	0.00772169	0.998756	0.0968635	0.301435	0.0548168	1.11756	0.933992	-0.146717	0.640718	0.817665	-2.06539	-1.51866	-1.72862	-0.766766	-0.788047	-1.04023	0.543518	0.143808	-0.617828	-0.195409	-0.528812	-1.07487	-0.5216	-0.445778	0.483395	-0.0563234	-0.664444	-0.195409	1.42167	1.96302	2.3401	1.33865	1.16591	-0.796376	-0.314089	-0.965429	-0.428664	-0.951872	-0.889907	-0.590753	-0.771053	-0.88325
g1651	0	0	-0.378085	-0.649885	-0.488213	0.105912	-0.568337	-0.593766	-0.347343	-0.378085	-0.247162	-0.718062	0.32171	0.208988	-1.04794	-0.896367	-0.129708	1.15529	2.80134	1.84971	-0.850036	0.0132862	0.988765	-1.10387	-1.04156	0.694904	-1.53599	0.565627	1.11249	-0.402624	0.369465	0.966927	-0.575501	-0.382003	2.11947	-1.32644	-0.335284	0.722373	-1.10862	-1.01825	0.688783	-0.511911	0.755413	1.19458	2.01611	-0.295471	-0.197427	-0.0933045	0.373981
g6719	0	0	0.241072	-0.357615	-0.357615	-0.357615	-0.357615	-0.357615	-0.357615	-0.357615	-0.357615	-0.357615	3.65145	-0.350488	-0.357615	-0.357615	-0.224573	-0.357615	-0.357615	1.33154	1.0182	-0.322127	-0.297155	0.68451	-0.168814	-0.819557	0.0205408	-1.29556	-1.68193	-0.405468	-0.842718	0.565742	-0.338502	-0.497767	-0.282086	1.58553	2.31632	0.760844	-0.171218	-0.700095	-1.32344	-0.0134017	0.722712	1.48545	0.303189	-0.310006	-0.409747	-1.00992	1.38851
g4585	0	0	-0.0653525	-0.529109	-0.418552	-0.262374	-0.538318	0.0428805	0.529579	0.103796	-0.583791	1.05151	1.08083	2.19266	1.02568	0.640878	0.215843	-1.87107	-1.17177	-1.44332	0.668948	0.0855939	0.0377711	-0.412306	-1.60944	0.0567948	-0.837158	0.213343	1.23011	-0.397337	-0.611575	-0.679993	1.83374	-1.54526	1.64167	1.27553	-0.508844	-0.441602	0.677969	0.092062	0.815809	0.885563	-1.11695	-1.35445	0.686596	0.606488	-1.6186	-0.271257	0.115187
g4768	0	0	0.350942	0.0398668	1.42747	-0.143057	-0.379437	-0.317214	0.680199	1.47303	1.98046	-0.397947	0.972054	0.0890319	-1.0726	-0.186684	-0.550146	-1.64963	-1.0726	-1.24375	2.25186	-0.840237	-0.216655	0.352162	0.225574	-0.820072	1.63694	0.940007	-0.428277	-0.12576	-0.307463	-1.25045	0.206983	1.31562	0.0272487	-1.25141	-0.639812	-1.07627	1.47592	1.04234	-0.671634	-0.924802	-0.505466	-0.416353	2.22235	1.34618	-1.67608	-0.627454	0.309577
g1351	0	0	-0.3342	-0.723618	-0.265676	0.525427	0.331663	1.72972	-1.02762	-1.00455	-0.390742	-0.249643	0.984908	-0.489409	1.71104	1.19036	1.22561	-1.37372	-0.902321	-0.937223	-1.33522	0.385099	0.404735	-0.617574	-0.521996	0.803275	-1.22242	0.988514	-0.560281	-0.745609	1.47474	0.583697	-1.59084	-1.01943	-0.0539681	0.221917	1.09292	1.71243	-0.558124	-0.502066	-0.188492	-0.530827	2.01576	-0.236254	0.721686	1.1424	0.193093	0.721686	-0.0851284
g4546	0	0	-0.910928	0.222196	-0.059445	1.3616	0.962934	0.0970051	-0.438855	-0.273889	-0.364223	-1.58774	-1.23945	-1.82698	1.62417	0.923677	1.31145	-0.218838	-0.0958383	0.513152	-0.669275	-0.921214	-0.968364	-0.387932	-0.207153	0.0373031	-0.380416	-0.314521	-0.361434	-0.446779	-0.558037	-0.185564	-0.545916	-0.586935	0.297318	2.2931	1.82204	2.08378	1.18545	1.23797	-0.134351	-1.15838	-0.387816	-0.742872	1.73801	0.661698	0.661698	0.0922272	-0.818994
g3420	0	0	-0.164352	0.660237	2.08251	-0.571951	0.215903	-1.39851	-0.520813	1.20087	-0.298313	-0.892463	-1.47897	-0.698035	-0.490538	1.97986	0.0565974	0.173859	0.515298	-0.371197	1.42197	-0.772956	-0.537019	0.30279	1.38519	-0.774118	2.89857	-0.668594	-0.607403	0.274256	-0.607879	-0.436408	0.108545	0.001277	-0.768834	0.184478	-0.76207	-0.641803	-0.78172	-1.0314	0.394239	1.76137	-0.105569	-0.236913	-0.471054	1.02352	-0.936271	1.4119	0.470185
g0523	0	0	-0.590084	-0.760573	-0.537856	-0.712014	-0.710587	-0.806525	-0.530294	-0.431767	-0.457226	-0.311231	0.175566	-0.0359182	-0.314836	-0.0903935	-0.113465	2.47237	2.00747	1.74737	1.5724	0.465769	0.920804	-0.116315	-1.79037	0.13991	-1.32524	1.17579	0.624439	0.600813	-0.0834636	-0.200429	0.452585	-2.2966	0.7104	-0.429157	-0.334319	-0.0870065	0.0916247	-0.696883	-0.812877	-0.891227	1.59305	0.716318	-0.368746	-1.12863	-1.03126	0.274699	-0.864595
g5167	0	0	-0.743112	-0.330876	-0.723094	0.239887	0.170132	0.379416	-1.1177	-1.41105	-0.842096	-0.723094	-0.783659	-0.989271	1.67894	1.73704	1.50919	0.598109	0.415366	0.93587	1.1889	-0.515673	-1.62539	1.1425	1.1159	-0.734505	-0.0921826	-0.0623743	-0.976256	0.50608	-0.606207	-0.0399291	-0.397074	-1.74292	-0.521888	1.80699	0.946554	0.60746	1.43529	-0.668176	0.661798	-0.239116	0.208384	-1.39818	-0.568823	-0.275534	-0.751612	0.230964	0.102325
g2632	0	0	0.168794	1.07614	1.19874	0.151152	0.892141	-0.450442	0.733178	1.86858	1.40769	-0.213329	-1.13642	-0.971348	-1.32986	-1.31991	-0.967674	-0.11589	-0.7319	-0.25964	-0.195466	0.445792	0.156497	-0.928658	-0.856421	-0.853886	2.10184	0.33088	1.30608	-0.908209	-0.800641	-0.825955	0.940334	1.9007	0.276335	-0.749118	-0.677487	-0.662614	1.00012	-0.955761	-1.16499	1.19678	-0.421407	0.345254	-0.488288	-0.602501	-0.304382	-0.528875	-0.586391
g4851	0	0	-0.500852	-1.12525	-0.87167	-1.22456	-0.779067	-0.174259	-0.443795	-0.0688602	-0.658366	0.0793719	0.0246109	0.534029	-0.31414	-0.0414692	0.29255	2.96348	1.26997	1.03827	0.771568	0.329953	0.43992	-0.395034	-0.188324	0.2972	1.01082	0.542151	0.747663	-0.25171	-0.861331	-1.04852	0.78077	1.62399	1.0227	-1.59465	-1.60917	-1.618	-0.116643	-0.269089	-1.28778	-0.675112	1.0297	1.31892	1.48764	-1.52015	0.501881	-0.0228651	1.35253
g4430	0	0	-0.893994	0.943408	0.438011	-0.773978	1.26623	-1.0152	-1.0863	-0.977096	-0.94382	1.31402	-0.150279	-0.788919	2.24879	0.183002	-0.522539	-0.485379	0.862546	0.381501	-0.571877	-0.624487	-0.335662	0.125156	0.331836	-0.186062	-1.36398	-0.510751	-1.00061	1.75872	2.19299	1.09215	0.871066	-0.647234	-0.806705	1.01631	-0.543911	-0.79694	0.593495	-1.36629	1.19559	-0.900497	-0.222974	0.700681	2.20445	1.49014	0.397405	0.179457	-0.3597
g3039	0	0	0.528738	1.04814	1.23528	-0.186142	-1.34107	-0.509969	1.02583	1.60988	1.85282	-0.122254	0.132577	-1.02318	-1.43142	-0.291475	-0.450976	-0.870537	-0.494195	-0.712041	1.12295	-0.077695	-0.56094	1.13315	1.12612	-0.0310967	-0.223223	-0.992309	-0.955786	0.647726	-0.407182	-0.0889299	1.19068	-0.232773	1.33753	0.647726	-1.68871	-1.94723	1.40877	-0.0744504	-0.914986	-1.26402	0.752594	0.0920947	0.544361	0.622724	0.377645	-0.0862912	-1.64109
g3845	0	0	-0.990452	-0.954629	-1.20227	-0.505999	0.48312	0.532189	-0.938636	-0.542769	-1.40147	0.0472788	-0.557553	-0.456464	1.19446	1.16323	-0.0868098	1.06532	1.16323	1.98821	2.60021	1.16438	0.472222	0.131767	-0.297794	-0.261465	0.923542	0.679478	0.328548	0.107641	-0.785259	-0.600706	-0.201648	-0.457278	0.249978	-1.00348	-1.29788	-1.75225	0.846239	1.44588	-0.137409	-1.31651	-0.631137	-0.207065	-1.26184	-0.992446	-0.880656	-0.334624	-0.316277
g4510	0	0	-0.020255	-1.2557	0.4751	-1.39476	-0.165407	0.311551	0.086924	1.46806	1.23626	-0.313981	1.22835	-0.847416	-1.5889	0.472586	-0.640866	-0.677234	-0.229265	1.85495	-0.723779	-0.469847	0.0436373	0.707785	0.268702	1.79591	-1.1377	0.741318	0.0332263	0.236543	2.59257	0.297924	-0.677232	-0.855257	-0.735775	-1.00266	-0.996453	-0.118922	1.0198	0.7306	0.919921	-0.600535	-0.838252	-1.23153	1.59289	-0.0423535	0.189818	-0.263705	1.95721
g3600	0	0	-0.555618	0.0917421	0.510582	-0.309284	-1.13954	-1.27233	-0.384623	-0.0668504	0.276301	-0.641822	-0.915129	-0.777203	-0.225765	-0.0903275	-0.290547	1.98383	1.94065	1.86593	1.49378	0.896311	0.712727	-0.867461	-1.43547	-1.04163	1.05153	0.505147	0.943113	-0.972312	-1.37025	-1.12678	0.623995	-0.742098	-0.774294	1.06564	0.485277	0.552778	-1.05748	-0.693094	0.55064	1.72098	-0.242772	-0.27827	-0.461535	-0.5227	-1.49313	-0.848146	0.994151
g3461	0	0	0.00534014	0.778829	0.300835	-0.161968	0.493115	-0.539799	-0.438526	0.0858382	-0.101187	0.45486	-0.0333308	-1.826	0.795684	0.819407	-1.02258	-1.55326	2.60538	-0.662644	-1.32726	-1.08671	1.41958	-1.36128	-1.35744	1.03293	-0.677829	1.12237	0.803666	-0.911399	1.14953	0.545648	-0.20258	1.13591	-0.000729023	-0.929202	0.146209	0.498591	-0.452116	0.417623	-1.53702	0.695827	-0.396177	1.27186	0.272187	-1.51366	1.09457	-2.01513	-1.05891
g6369	0	0	-1.32441	0.255921	0.231505	-0.124743	0.90968	-0.847237	1.51111	0.827448	0.726189	1.46292	0.0264075	1.61071	-0.751138	-1.21661	-0.564191	-0.743859	-1.46382	-0.525862	-0.755164	-0.735808	0.650764	-1.1254	-1.01069	0.962163	-0.776916	-0.351251	0.706666	-0.546007	0.256084	-0.71006	-0.919523	0.990623	-0.635105	0.0508191	1.72199	2.22682	-0.97188	-0.108411	-1.03961	-0.127688	0.665115	1.58247	-0.279217	-0.937277	-0.591764	1.01914	0.672554
g6285	0	0	0.101464	-0.252016	1.93141	-0.543877	-0.75316	-0.521259	-0.11366	0.972545	1.09981	-0.352784	0.107039	-0.187353	0.75695	1.5228	0.486626	-1.44096	-0.878323	-1.93525	-0.430999	-0.354301	-0.926622	0.199485	0.00768572	-0.974203	-0.122514	-1.17945	-1.22954	0.0329519	-0.490457	0.742276	-0.3667	-0.320702	1.19845	2.92656	0.466868	0.821206	1.33234	0.678328	-0.148073	-1.3972	0.351398	-0.816796	-2.04353	0.169624	-0.673746	-0.0398789	1.09486
g6857	0	0	0.110168	-0.421399	2.90971	-0.215682	-1.57558	0.405059	-0.141346	0.140979	1.27343	-0.495992	0.709733	0.16853	-0.971577	-0.0145449	0.241841	-1.23654	-0.821769	-0.0650307	0.921472	-0.0316699	-0.0763219	-0.40471	0.015096	-0.669792	2.0221	0.555034	0.178305	0.444868	-0.216197	0.0368426	0.857609	1.17787	0.241865	-1.3756	-1.94724	-1.72954	-1.35291	-0.727268	0.268053	1.29999	0.867521	-0.355382	-1.94426	-0.372346	-0.964716	-0.486983	0.282021
g3054	0	0	2.25178	0.312631	-0.568292	0.291727	0.514448	0.0564089	-0.103586	-0.435868	-0.825691	1.68722	-0.411722	0.718525	-0.0926562	0.0728353	0.771345	-1.23655	-1.28304	-1.71952	0.978714	1.54193	0.507685	0.0735213	0.243572	-0.836226	1.7714	0.161098	0.690281	0.326187	-0.967459	-0.793972	0.283954	-0.102568	0.607767	-1.16844	-1.68342	-1.63404	-0.30985	1.6689	0.04232	0.158793	-0.118765	-1.4414	-1.07534	-0.302148	-0.676798	-0.887619	-0.606437
g4737	0	0	1.04778	0.684353	1.238	0.0644552	1.22768	1.08387	-0.426648	0.0257458	-0.122192	1.17724	-0.947037	-0.118787	0.956992	-0.539142	-1.5394	-1.7165	-1.03384	-1.06257	-1.1746	-0.0170788	-1.21578	-0.875241	0.148897	0.223873	1.83331	0.574849	0.308965	-1.04492	-0.951019	-1.24459	-0.563581	0.506274	0.218927	0.0299599	1.83771	1.40405	-0.958101	-0.956399	0.596331	1.60938	-0.444955	0.153742	0.176886	-0.945826	-0.435796	-1.18874	0.580381
g5022	0	0	0.030179	0.238094	-0.376685	-0.334385	-0.901265	-0.332243	0.519475	-0.8622	0.320497	1.8649	0.811636	1.64881	0.066765	-0.633843	0.381761	0.926147	-1.08603	-2.28161	-0.233497	-0.59458	-0.625557	2.6725	1.73374	1.94097	-0.605942	-0.25308	-0.448605	-0.365219	-0.211959	-0.103916	-0.579562	-0.545699	-0.492779	-0.57124	-0.406596	-0.308972	-0.558643	-0.0349127	1.28733	1.15016	-0.864645	-0.979288	0.545576	2.19161	-0.385974	-0.759559	-1.76891
g2771	0	0	0.576597	-0.419376	1.80062	1.08932	1.35977	-0.523753	0.479243	0.346269	0.90227	-0.022838	-0.679424	-0.0413079	-1.28373	-0.216259	0.687491	-0.932857	-1.11332	-2.00871	-1.21341	1.12497	-0.017653	-0.800573	0.690414	-0.775892	0.494988	0.0329233	0.279196	0.894203	-0.956753	0.0894338	-0.0332305	-0.543511	-0.263791	-0.818916	-1.06687	2.88448	-1.18322	-1.03518	-0.0232734	0.928094	0.0228452	1.29073	1.02666	-0.256668	-0.930734	-0.590587	0.884229
g1021	0	0	0.938873	1.2013	1.4617	1.44827	0.858773	0.378359	0.0805104	0.694154	0.736837	-0.157594	-1.02374	-0.832957	-0.893022	-0.880624	-0.072515	-1.4024	-1.23383	-1.30208	0.214209	0.218031	-1.01478	0.0738327	1.36588	-1.01478	0.356751	-0.99797	-1.01478	-0.483087	-0.899757	-0.436337	-0.416083	-1.01478	2.02751	1.83185	0.289875	0.914435	-0.559254	-0.841614	-0.292911	1.76917	-0.654264	0.578869	-0.440917	-0.440917	-0.137641	0.510974	3.00971
g1173	0	0	2.03654	-0.772659	-0.772659	1.70973	1.89695	0.439469	-0.0559909	0.862015	-0.772659	-0.772659	-0.261926	-0.771674	0.250449	-0.716824	-0.754266	-0.772659	-0.772659	0.00148713	-0.699603	1.13545	0.921137	-0.562816	-0.074895	-1.04731	2.06266	-0.074895	0.16617	0.442527	-1.12148	-0.850964	0.672169	0.810715	1.11657	-0.147272	-0.965177	-1.78299	-0.347492	-1.15299	-0.207258	-0.720962	1.07687	1.35183	-0.952755	-0.376533	0.263708	1.21867	0.376475
g6027	0	0	-0.121694	1.32225	1.77005	-0.346134	0.132082	-0.546716	0.840469	2.08102	1.11086	-0.0956881	-0.808487	-0.606722	-0.842009	-0.432938	-1.11968	-0.266544	-1.06493	-1.0052	-0.669461	0.554899	0.582168	0.016978	0.27483	0.440054	0.936125	0.415854	0.920722	0.751993	0.0959029	-0.394145	-0.912722	1.54688	0.674567	-1.40801	-1.80489	-2.02174	1.59356	-1.01795	0.129502	-1.12555	0.0484698	0.371972	0.55093	0.855128	1.1919	1.34433	-0.130691
g5680	0	0	-0.481173	-0.779974	-0.990884	-0.302668	-0.429359	-0.222666	-0.752939	-1.21312	-0.523002	-0.0967683	2.05169	0.72462	1.4506	1.50287	1.60901	-0.58366	-0.337987	-0.624587	-0.223785	-0.135366	-0.223785	0.155136	0.42085	1.06125	-0.727084	-0.233966	0.108184	1.05124	0.166074	1.67149	-0.276219	-0.609493	1.8637	-0.327066	-1.92619	-1.81497	0.994476	-1.74233	-0.438255	0.335682	0.032197	0.818233	0.558857	-1.8435	0.552822	0.435162	0.320357
g0436	0	0	-2.71165	-1.07616	1.08253	0.475799	-1.35878	-0.196164	0.411111	0.955598	0.244171	0.69495	0.811034	0.758145	-0.534519	0.238747	-1.06992	0.610598	0.697933	-0.0334286	-0.920792	-0.926836	2.10112	-0.653668	-0.701029	1.38881	-0.924669	1.26618	1.40407	-0.55575	0.121854	-0.467866	-0.691125	0.153214	-0.86568	-0.790927	-0.024096	1.08719	1.54462	0.507021	0.421507	-0.596518	-1.11536	-0.761273	0.705557	0.280262	0.701178	2.3071	0.0508029
g3065	0	0	0.484692	1.26193	0.540622	-0.292665	2.26567	-0.00929161	-0.49253	-0.539107	-1.10207	1.01385	-0.905861	-1.32147	0.854947	-0.892142	-1.6021	0.0779859	0.290387	0.367154	0.77312	0.77312	0.63555	-0.948123	-0.892615	-0.497707	2.0832	0.368949	0.950417	-0.625364	-0.988182	-1.01518	0.558902	1.42914	0.453746	-1.01194	-1.02228	-1.02477	-0.82452	-1.03102	1.23675	1.19086	-0.0159745	-0.556087	-0.426109	-0.282961	-0.864239	-0.973361	-0.170182
g5453	0	0	0.694686	1.81604	2.07555	-0.2741	0.116253	0.105721	0.446678	1.15986	0.988274	-0.840114	-0.720586	-1.30891	-1.01296	-0.861826	-0.857604	-0.567942	-0.660069	-0.298945	0.598658	-0.0878087	0.693448	0.282763	0.996021	-0.0156627	-1.3568	0.320129	-1.15245	1.47747	0.494293	1.59085	-0.981178	-1.89162	-0.939504	0.889789	-0.13195	-0.786438	-1.15565	-0.245013	0.215371	-0.833718	0.367331	1.65168	1.13884	0.53448	1.21387	0.198117	-0.88196
g3535	0	0	3.79468	-0.392279	-0.429385	-0.429385	-0.390876	-0.36927	-0.409867	-0.367356	-0.429385	-0.33212	-0.290778	-0.429297	-0.429385	0.291758	-0.427748	0.607598	0.274491	0.1586	-0.438311	-0.505588	-0.654095	0.837197	0.486928	-0.453523	0.0012492	-0.990853	-0.847974	-0.229746	-0.557626	0.0565365	-0.545456	-0.5597	-0.52481	3.20197	0.482158	1.24165	-0.513762	-0.17761	-0.856475	-0.654935	0.354433	1.84835	-0.485745	-0.0102258	-0.598763	0.508461	-0.307769
g4489	0	0	0.58171	-0.0628176	-0.266025	-0.815556	-0.753036	-0.776549	0.0522292	-0.350248	-0.427009	-0.480447	-0.989412	-0.863327	-0.121793	-0.520382	-0.100759	2.60389	1.61089	1.67864	0.475506	-0.215016	-0.920746	-0.586801	0.444232	0.808961	-0.312194	-0.795156	-0.735004	1.54576	1.18905	1.24579	0.245814	-0.0140309	1.52835	-1.923	-1.01298	-0.968545	0.577027	0.127125	-0.866655	1.66009	-0.854843	-0.642746	1.92721	0.953311	0.306527	-1.65852	-0.247672
g3867	0	0	-0.960024	1.57511	1.746	1.06482	0.528522	0.128502	-0.444654	-1.2879	-0.143013	0.432236	-1.20597	-1.53109	0.304104	0.128502	-0.987684	-0.197959	-0.515897	1.36639	-0.352289	-0.612051	-0.619266	-0.619266	1.64643	0.506696	2.81143	0.886171	-0.619266	-0.612051	-0.619266	-0.612051	-0.571709	-0.619266	-0.586468	1.15774	-0.340482	-0.225032	0.787483	1.41404	-0.943701	0.29231	-1.09358	-0.456551	0.343506	-0.28586	-0.00785978	-2.11743	-0.608488
g0242	0	0	0.541258	-0.862633	-0.474957	-0.163566	-0.646855	0.875956	0.533268	0.458313	0.00500117	1.22717	0.790806	2.41413	-1.51915	-1.61861	-0.925593	-0.141058	0.0224451	-0.51593	-0.25297	-0.215985	-0.3685	1.31268	1.33186	0.537244	-0.857666	-0.25806	-0.548996	1.14463	0.905243	2.15302	0.0158992	-0.987671	-0.50656	-1.15458	-1.16661	-1.08298	-0.309006	-0.642341	-0.00223025	-1.22365	1.64738	0.529843	1.34324	-1.1374	-0.225283	0.788879	0.896236
g2848	0	0	-0.698506	0.369668	0.189483	-0.830054	-0.98604	-1.29347	-0.336948	-0.931723	-0.393301	-0.713978	0.0198085	-0.231133	-0.269943	-0.116175	0.712028	2.44708	1.40488	1.65832	1.35162	1.73386	0.772791	-0.498408	-0.326957	-0.240578	1.06536	-0.438706	-0.0349451	-0.240578	-0.759539	-0.644437	0.599314	0.637561	1.24854	-0.864512	-1.50745	-1.85294	1.76351	-0.666406	-0.488942	-0.945975	0.525944	-0.188129	-0.390779	0.408398	-1.55824	1.45728	-0.390779
g0004	1	0	-0.381012	-0.415946	-0.434151	-0.430896	-0.427442	-0.416329	-0.39095	-0.406388	-0.424693	-0.450384	-0.482782	-0.448207	-0.204323	-0.481179	-0.503216	2.94078	1.73623	1.62089	-0.406851	-0.438023	-0.423677	-0.427495	-0.447519	-0.433059	-0.460688	-0.439299	-0.423545	-0.437309	-0.448495	-0.423261	-0.425095	-0.426999	-0.438127	2.26809	2.32183	1.90952	0.845457	1.59507	-0.841976	-0.86188	-0.273836	-0.462832	1.91461	0.502402	0.869242	1.49154	0.767638
g0898	0	0	0.269688	1.70962	2.40037	0.625256	-0.39401	0.364261	0.687286	0.407246	0.980914	-0.803628	-0.627347	-0.627347	-0.910267	-0.96108	-0.379585	-1.02315	-1.09482	-0.623414	-0.519865	1.02169	-0.60038	1.92111	-0.59128	-0.45389	-0.570113	-0.0552704	-0.60038	1.48451	-0.60038	2.49896	-0.586038	-0.197606	-0.590489	-0.60038	-0.359824	-0.60038	-0.693568	-0.315898	1.7156	0.671997	-0.882286	-0.495849	0.74795	0.522782	-2.0236	-0.694075	0.195714
g1358	0	0	-0.22675	1.00469	2.64375	-0.996165	1.18218	-0.0646111	-0.769261	0.151837	-0.433822	0.701775	0.439398	-1.04908	0.76546	-0.0474761	-0.275044	-1.25132	-1.17117	-0.604384	0.284631	-0.826969	0.145967	-1.20139	-0.283666	-0.106808	0.170813	0.152567	0.557441	-0.666304	0.626612	-0.258057	-0.659997	-0.70394	3.40728	-0.471142	-0.647237	0.480203	-0.697415	-0.240446	-0.830259	-0.612096	0.661388	1.71883	-1.11295	-1.71733	-0.924882	-0.433353	0.464478
g3691	0	0	0.912084	0.460123	1.61762	-0.136387	-0.622904	-0.457434	1.43756	1.48444	0.836054	-0.650724	-0.718343	-0.961632	-1.79634	-1.39298	-0.323934	0.113014	0.641006	-0.441224	2.5539	0.886983	0.518406	0.740048	0.820951	-0.417572	-0.56195	-0.263093	-0.174927	0.249277	0.00980047	-0.315146	-0.845821	-1.50321	-1.59123	1.01769	-0.932474	-0.191629	-1.08598	0.506183	-1.10431	1.3743	-0.296886	0.606696	1.0871	0.747637	0.963727	0.0193334	0.529593
g2682	0	0	-0.514553	-0.296126	-0.0892176	-1.18771	-1.10523	-1.1456	0.234849	-0.16793	-0.129881	-0.206647	0.809156	1.03343	-0.78526	-0.995001	-0.565633	1.99773	1.7364	1.37722	0.525667	-0.466409	1.15859	0.316279	-0.619557	-0.119478	-1.13258	0.453148	-0.662862	-0.4621	0.889272	-0.720902	-0.773062	-0.108283	-1.33857	-0.76783	2.58294	1.24574	-0.595356	1.1399	0.17306	1.02331	-0.256598	-1.48432	0.5678	0.644462	0.926113	0.047283	0.388109
g0104	0	1	0.889947	1.02485	1.32569	0.557384	-0.0665661	0.111648	1.17471	0.902032	1.41346	0.6381	-0.963579	-0.702493	-0.963579	-0.991707	-0.548096	-1.14688	-1.32829	-1.32663	1.2796	0.671278	0.847381	0.132439	0.389538	0.363171	0.303293	0.779242	0.445296	0.661782	0.363171	0.487035	0.0263387	-0.470851	-0.335677	-2.17676	-1.98908	-1.77719	-0.565923	-0.686896	1.14606	1.42227	-0.713974	-0.601536	-1.17497	-0.698936	-1.12536	0.295652	1.17058
g4602	0	0	-0.31603	0.437506	0.242823	-0.382713	-0.763781	-0.735301	1.36789	1.70952	2.04416	0.267538	0.950168	0.276823	-1.20003	-1.30492	-1.231	-0.636101	-0.242368	-0.484191	1.59911	-0.651318	0.497747	-0.656513	-0.634788	-0.605506	-0.584254	2.31273	-0.656513	-0.651318	1.53866	-0.651318	-0.622272	1.35045	-0.632899	-0.656513	0.123463	-0.418954	1.19604	1.32954	-0.446155	-0.824835	-0.367084	-0.887502	1.07512	0.396249	-1.44517	0.269937	0.822715
g3572	0	0	0.0840529	0.800493	1.2336	-1.1598	-0.821916	-0.323592	1.41701	0.660229	1.10333	0.106423	0.573095	-0.398849	-1.43684	-2.14976	-1.06383	0.206357	0.573095	0.596899	1.1017	0.5745	0.333606	0.80763	1.1901	-0.0635034	-1.3195	0.614027	-0.653475	1.53445	0.679274	0.679274	-0.357523	-1.79973	-0.863168	0.103163	-1.43579	-1.12503	0.123381	0.934454	0.412736	0.957402	-1.01768	-1.4103	-0.90323	-0.536417	1.39054	-0.773806	0.282959
g0850	0	0	0.886572	0.065404	-1.7573	1.62157	0.071466	-0.609439	1.12474	-0.144946	1.33316	-0.487547	-0.529819	1.21705	-0.315382	-0.685103	1.20431	-0.853899	-0.990832	-1.15001	0.493167	0.273872	0.287828	-0.76489	-0.628306	0.727315	1.21126	0.755885	0.789662	-0.0486627	-0.941884	-1.18345	0.448265	1.97958	0.676141	-1.38309	-1.23935	-1.45334	-0.561602	-0.41102	1.38466	1.15043	-0.945913	-0.616555	-0.516146	-0.437377	2.34552	-0.0589872	0.337384
g6680	0	0	-0.225158	-0.00634975	1.84269	0.264272	-1.34488	0.273953	0.0885085	-0.500064	1.93077	0.113694	1.23748	-0.559143	0.307531	0.592106	-0.263808	-1.80264	-0.75775	-1.19122	-0.593048	-0.529682	-0.52595	0.592495	0.756367	-0.136488	-0.961326	-0.378399	-0.682467	1.3994	1.80423	1.9312	0.2683	-0.840946	-0.387327	0.783505	-1.30208	-1.19778	0.941527	-0.455236	1.46386	-0.372854	-1.2248	-0.352501	0.546859	-0.563563	-0.675076	-1.32101	1.1273
g2209	0	0	-0.862858	-0.917632	-0.546223	-0.0850297	0.119495	-0.0795902	-0.91137	-1.36942	-1.22874	0.114792	0.872138	1.66994	1.94842	1.28071	1.18229	-0.377208	-0.45251	-0.357192	-0.0150341	-0.741627	0.12541	0.592171	0.30521	-0.519457	0.161363	0.0360346	-0.726937	1.46313	0.854805	-0.693764	-0.507605	-1.30467	-2.03471	2.29639	0.660468	0.0488256	0.509458	1.69678	0.0576921	-0.439479	-0.929904	-0.894544	-0.0848414	-0.226446	0.786189	1.44933	1.61705
g4075	0	0	3.90962	-0.287785	-0.287785	-0.287785	-0.287785	-0.287785	-0.287785	-0.287785	-0.287785	-0.287785	-0.287785	-0.237816	-0.287785	-0.287785	0.644972	-0.287785	-0.287785	-0.287785	-0.600589	-0.457953	-0.728138	-0.49634	-0.730471	-1.0406	0.2782	-0.890448	-0.84821	-0.318942	0.261318	0.493254	-0.325859	-0.152178	-0.381607	1.93829	2.01611	1.98416	1.56176	0.617494	0.302711	-0.704177	-0.812004	-0.965787	-0.84116	-1.07851	-0.891762	-0.854514	-0.260818
g4539	0	0	-0.25326	-0.581965	-0.673817	-0.606262	-0.677785	-0.0455422	-0.498665	-0.577185	-0.618458	0.328136	1.39284	3.41371	0.307298	0.187008	0.128963	-0.368155	-0.422654	-0.434204	0.493726	0.828474	-0.666974	1.24748	0.291137	-1.237	-0.684146	-0.778808	-0.807703	0.898707	-0.878248	1.77348	0.397258	-1.70295	0.912366	1.05818	-0.161913	-0.983072	-0.849587	-1.40096	0.288687	-0.0760284	1.2927	0.745188	0.50736	0.0546842	-0.0194501	1.65878	2.11579
g3885	0	0	-0.887378	-0.434101	-0.172877	1.71211	2.42911	0.441093	-0.374904	-0.71318	-0.39457	-0.956154	-0.510307	-0.806895	1.03623	0.933692	0.879527	-0.632269	-0.870515	-0.678608	0.135473	-0.265298	-0.220257	1.41495	1.36899	0.488014	-0.842585	-0.183104	-0.551697	0.889641	0.795556	2.09108	0.035324	-0.838054	-0.459106	-1.17195	-1.39745	-1.28952	1.40812	-0.168533	-0.0824836	-1.64977	0.509877	-0.0172098	-0.751485	0.923902	1.4985	1.4095	-1.28381
g3396	0	0	-0.51133	-1.1556	-0.616177	0.76919	-1.99685	-1.13669	1.765	0.628091	0.998737	-0.437879	1.09227	0.76619	-0.976553	-0.406614	0.381037	0.935261	0.46554	-0.563623	0.647103	0.38817	0.97798	-0.353998	-0.194158	0.536218	0.384411	0.691069	0.5591	-0.138178	-0.0107493	0.988113	-0.202622	0.238392	1.30412	-1.83916	-2.03977	-1.93605	1.67758	0.69711	-0.331106	-0.64655	-0.385273	-1.01176	-1.55071	-0.333362	-0.753025	0.0787305	1.4458
g1225	0	0	0.472113	-0.264498	-0.650593	-0.49004	-0.514139	-0.13519	-0.25272	-0.733565	-1.93557	0.629773	0.391973	1.67374	-1.03692	-0.898018	-0.444076	1.69388	1.20586	1.28798	-0.265501	-0.435898	1.16696	-0.0722343	0.400491	1.62835	-1.3842	1.08342	0.956725	-0.488081	1.68195	-0.728107	0.0292309	-0.8693	-0.128335	-1.13319	-1.68575	0.243462	1.02139	1.03398	-0.644841	0.603631	-1.20591	-0.808243	-1.04591	-0.80394	-0.678525	-0.505749	-0.831922
g0098	0	1	0.454997	0.681767	0.984931	0.707961	0.591681	0.440782	0.616825	1.69981	1.69981	-0.049114	-0.822266	-1.08694	-1.36739	-1.24638	-0.841616	-1.12042	-0.635251	-0.709174	1.77817	0.822862	0.975765	0.0597217	0.261394	0.0544388	0.100183	0.651887	0.21741	1.10475	0.0912902	-0.0368263	0.144704	-0.374112	-0.341445	-1.72568	-1.94175	-1.84276	-0.693093	-0.6532	0.893994	1.61158	-0.468814	-0.690469	-1.36827	0.0424145	-1.60455	-1.93602	0.0274148
g3106	0	0	0.982604	0.100935	-0.266268	-0.518294	-0.747165	0.106791	-0.17693	-0.609041	-0.516371	-0.254458	-0.0459364	-0.196385	-0.96833	-1.22716	-1.10191	1.95905	1.10938	2.36948	-0.781506	-0.619358	-0.694885	-0.173753	-0.0218241	-1.11082	0.389398	-0.983014	-0.710842	-0.67209	-0.0703015	2.88674	-0.41595	-0.49786	0.977662	1.25519	0.376633	0.866574	1.15525	-0.811911	1.21261	-1.13545	0.0709253	-0.491425	0.65326	-0.464893	-0.549038	-1.16648	-0.686738
g3169	0	0	0.0414258	1.08882	1.25166	0.723977	1.6768	0.499116	-0.611204	-1.1219	-0.347927	0.962069	-1.0089	-1.21211	0.265685	-1.24098	-1.12535	-0.363376	-0.822833	1.34503	-0.438714	-0.314504	1.42921	-0.555562	0.275273	1.00475	-1.09593	1.43786	1.38686	-1.11265	1.37997	-0.707099	-1.10541	-0.344658	-1.10806	-0.616165	-0.585893	1.07071	-0.643173	-1.18668	1.23355	1.19635	-0.450344	-0.149697	0.343196	-0.130755	0.118716	0.257112	0.0880983
g2430	0	0	0.349633	-0.31684	1.76714	0.355494	0.895119	-0.788227	0.328701	1.47703	0.0385845	-1.00257	1.25682	-1.56941	-0.302606	1.01066	-0.865675	-1.02727	-1.33172	-0.274871	0.528651	0.725205	0.846666	-0.909019	-0.67598	-0.0202428	0.666642	0.735575	0.846666	0.0407389	-0.609131	-0.614466	0.211762	0.725205	2.05793	-1.44976	-1.48658	-1.61985	-0.17612	-0.613423	1.3676	0.933804	-0.161153	-1.35071	-0.120249	-0.292476	-0.895819	-0.274359	-0.893108
g3157	0	0	1.25454	1.91298	1.77853	0.0618922	0.12945	-0.253159	1.36717	0.747818	0.255929	-0.475979	-0.917467	-0.785423	-0.880006	-0.942203	-0.777378	-0.690695	-0.918312	-0.867688	1.86822	1.20805	1.88864	-0.0586603	-0.140085	-0.570197	-0.200044	0.633342	0.170094	1.54287	-0.814029	-0.667703	-0.94926	-1.07984	-0.822439	-0.434316	-0.740896	-0.83374	0.0839016	1.22057	-1.36097	-1.01805	0.673598	0.400952	0.231794	-0.0240917	-0.372027	-0.840411	-0.985548
g1058	0	0	-0.750992	-0.558575	-0.405128	0.396637	0.315421	-0.365377	-1.26411	-1.99133	-1.01636	0.0356912	0.410999	-0.867908	1.19763	1.63053	0.3371	1.79638	0.472491	0.626902	2.66259	0.711	0.578226	0.32267	0.55831	-0.466556	-0.520709	0.366357	-0.138211	0.707545	0.242025	0.18949	-0.820825	-1.84044	-0.34882	0.272526	-1.45843	-1.01675	-1.81299	0.137882	0.192413	1.18673	0.468057	-0.172095	2.49804	-0.91455	-0.0328699	-0.0411359	-1.4782
g4072	0	0	-0.70728	-0.406639	3.36494	-0.490603	-0.470028	-0.365879	-0.716573	-0.599806	-0.29936	-0.332718	-0.310055	0.0448443	0.264749	0.076278	1.70796	-0.373118	-0.0566301	-0.330076	-0.677501	-0.728974	0.590731	-0.730404	-0.724425	0.0215409	-0.710517	1.19437	-0.442364	-0.728974	1.63455	-0.728974	-0.72098	1.23557	-0.215546	-0.730404	2.47261	-0.0103047	-0.0256917	1.35359	-1.43995	-0.409588	-0.36762	0.889257	0.146282	0.356002	0.0445443	-0.306417	0.173641
g5326	0	0	-0.577441	-0.284536	-0.15824	-0.111749	-0.476071	3.87317	-0.215186	0.173049	0.527383	-0.487288	-0.221945	-0.271006	-0.433493	-0.231819	-0.0773856	-0.405391	-0.309258	-0.312793	0.722231	1.04695	1.17051	-1.22205	-1.03226	-0.767023	1.39859	0.0893333	0.653452	-1.09736	-1.56197	-1.6602	0.096581	0.930254	0.256474	-0.331183	0.944098	0.363569	-0.895948	0.170163	0.144121	0.922435	-1.4429	1.10213	-0.700408	-0.582575	0.110925	0.541001	-0.728702
g3464	0	0	0.543608	0.214946	-0.115233	1.12735	1.35438	1.29875	0.690635	0.707823	0.988955	-0.360589	-0.785258	-1.12533	-1.95389	-1.88195	-0.383585	-0.56773	0.0127805	0.234329	-0.344628	-0.477157	-0.393873	0.955804	1.12732	1.11024	-0.108851	-0.0952594	-0.309022	0.457671	0.126195	1.54156	0.400881	0.188535	1.03946	-1.69466	-1.71428	-1.80993	-0.204419	-0.512235	-0.659115	-1.02207	1.6124	0.785441	0.0758721	1.4557	0.828448	0.631436	1.83072
g1600	0	0	0.28567	-0.0766209	-0.39857	0.654535	1.4543	3.10359	-0.0924447	0.3969	0.0653989	-0.264127	-0.718675	-1.17628	-0.4086	-0.0497125	-0.460613	-0.913654	-1.04687	-0.354227	-0.80877	-0.27942	1.41428	-0.878913	-0.870985	2.00989	-0.852545	0.320418	2.09313	-0.386272	-0.316215	-0.877017	0.105249	0.361694	-0.870296	-0.878913	-0.162572	0.877257	0.42657	-0.90169	0.796042	-1.07392	1.35999	-0.60699	1.02396	1.00185	0.441977	1.34282	1.38961
g3239	0	0	1.80941	0.776097	1.27041	0.9473	1.22166	1.1332	-0.658066	-0.332947	-1.00434	-0.250804	-0.718233	-0.438052	-0.175186	0.125841	0.281992	-1.12281	-1.33187	-1.5336	-0.924049	-0.343297	-0.564451	-0.297618	-0.452384	-0.840483	-0.107863	-0.623965	-0.203009	-0.516499	-0.15778	-0.175057	-0.899886	0.318479	-0.186577	2.83766	1.68565	1.45113	-1.42849	-0.849787	1.19841	0.791737	0.401676	-0.11354	-0.609263	-0.0535603	-0.864373	-0.163639	-0.302066
g2678	0	0	-0.155916	-0.00418555	-0.778947	0.260896	0.210531	1.16463	-1.02925	-1.71772	-1.24243	-0.412562	1.27932	0.29234	1.32712	1.20481	1.63636	-0.750822	-0.938308	-0.345878	0.530613	0.653331	0.681395	-0.690017	-0.662843	0.646686	0.621213	0.894112	1.22629	0.262649	-0.245018	-0.817976	-0.00516976	0.803677	1.21854	-1.39852	-1.90661	-1.81235	-0.106905	0.0612379	-0.512811	-0.997307	-0.343935	1.89972	-1.43374	-1.44822	-0.53209	0.487078	0.366302
g2946	0	0	1.35898	-0.782135	0.57401	-0.628405	-0.547358	2.06212	-0.0579377	-0.902539	-0.656223	-0.499282	-0.311105	-0.810402	1.03479	-0.454455	1.845	0.692025	-0.869362	-1.04772	1.49094	-0.486822	-0.732218	-1.09738	-1.2758	-1.16633	0.228511	-0.222879	0.22395	-0.649463	-0.20818	2.34743	-0.751679	-0.60765	0.143526	0.78823	1.26723	0.708582	0.573186	-0.0146366	0.874117	-0.592251	-1.68576	0.845346	-1.42661	-1.42661	-1.07314	-0.931205	-1.10412
g3959	0	0	0.307982	-0.0967051	-0.278588	-0.534999	-0.130038	-0.752414	0.611324	-0.359325	0.707385	-2.14223	-1.07353	-1.03884	-0.301638	0.985036	1.62353	2.07982	0.085262	0.307982	-0.657041	-0.791267	-0.913052	1.59844	1.45119	0.614288	-0.771646	-0.667034	0.254504	-0.498176	-0.406394	-0.310146	-0.659905	-0.724395	-0.715873	-0.450626	1.5696	2.07753	-0.937479	-0.00767545	1.27118	1.05438	-1.15962	-0.220784	0.13728	0.16538	0.600056	1.85078	-0.572268
g6196	0	0	0.518698	1.37127	1.38992	-0.229858	-0.578116	-0.531988	-0.69924	-0.75615	-0.559309	-0.505034	0.216874	2.98995	-0.849616	-0.520501	-0.670035	-0.420695	-0.101566	-0.0646113	-0.767374	-1.00735	-0.928422	0.457358	0.104589	-0.321619	-0.572363	-0.833669	-1.0148	-0.0779679	0.683173	1.15775	-0.689451	-0.6236	-0.720624	1.45262	1.86055	1.84119	1.0209	-0.840921	1.017	-0.135528	0.373318	-1.43478	0.283165	-0.0105934	0.283165	-0.0910729	-0.0854507
g4684	0	0	-0.0689155	-0.466474	-1.05495	0.405879	-0.117539	0.450748	-0.228248	-0.650867	-0.405667	0.601238	0.662427	1.60971	1.05493	0.90316	1.66633	-1.57089	-1.09228	-1.6986	1.01698	0.860887	1.20678	-0.82928	-0.30844	-0.277459	0.0202037	0.441	0.201859	0.735635	-0.156723	-0.981072	0.689248	0.870609	1.25136	-0.836721	-1.84852	-2.05634	1.08652	1.37807	-0.233996	-0.373143	-0.902453	-0.95499	1.15696	-0.118221	0.520582	-0.33575	-0.155463
g3423	0	0	-0.668982	-0.0279933	0.518458	0.593453	0.210443	-0.94293	0.0304098	0.518458	0.702667	-1.14409	0.0559292	-0.840908	-1.82575	-0.734471	-0.94293	1.86846	0.81303	1.81674	0.0716849	-0.518192	-0.155904	-0.640886	-0.564991	-0.677459	-0.709245	-0.105061	-0.194287	-0.0476835	0.109258	0.447194	-0.826895	-0.963962	-0.276956	-0.0276976	2.81255	2.26853	-1.1303	-0.126412	0.699574	-0.722566	1.60839	-0.328681	2.29064	0.835895	0.410226	0.858917	0.688209
g0001	1	0	-0.397598	-0.403844	-0.403844	-0.403844	-0.403844	-0.403844	-0.403844	-0.403844	-0.403844	-0.403844	-0.403844	-0.403844	-0.403844	-0.403844	-0.400915	3.27122	1.34645	1.43081	-0.454995	-0.459258	-0.459258	-0.459258	0.0980571	-0.459258	-0.457962	-0.459258	-0.459258	-0.459258	-0.459258	-0.459258	-0.457876	-0.450622	-0.459258	1.42933	2.62918	2.25747	1.22021	1.35503	-0.691454	-0.712536	-0.545372	-0.625881	1.33483	1.11834	0.840327	-0.067876	-0.0834487
g4041	0	0	0.520952	0.080602	-0.293061	1.56785	1.85485	1.91543	1.02938	-0.0981361	-0.472556	-0.792382	0.0881392	-0.509603	-1.35195	-1.17077	-0.549087	-1.03355	-0.435817	-0.350294	-0.605055	-0.287795	-0.6284	-0.371267	-0.915731	-0.864725	-0.00558901	-0.550098	-0.280982	-0.769634	-0.334311	0.336918	-0.64553	-0.229813	-0.0218297	2.22709	1.88824	2.05851	-1.19602	-0.817463	0.831593	1.25397	-0.599374	0.527293	-0.47596	-0.218318	0.867255	1.79509	1.05741
g4524	0	0	-1.02205	-1.16193	-0.15631	-0.15631	-0.0840651	-0.83282	0.961205	2.27985	1.3135	0.226374	-1.31514	0.779021	-1.26777	-0.260578	0.779021	-0.260578	0.881552	-0.70297	1.30933	1.02031	1.40857	-0.223695	0.150595	0.0554322	-0.112729	0.946962	0.54848	0.443502	-0.166768	0.608678	-0.637578	-0.59046	0.517543	-1.55677	-1.7953	-1.9261	-0.191517	1.13668	-1.12635	-1.19824	0.777501	0.601927	-1.45921	0.545672	-0.451158	0.0915998	-1.75574
g3734	0	0	1.23988	1.78552	0.604906	0.726039	-0.15233	0.779085	0.862501	-0.124413	1.48741	0.328675	-1.03126	-1.39185	-0.860496	-1.05188	-0.634707	-1.23256	-0.742865	-0.591656	-0.276882	0.808904	0.778789	-0.731303	-0.492395	-0.427879	0.285049	-0.0809225	0.46471	-0.796193	-0.609179	-0.780316	2.61888	1.05001	1.26077	-1.2268	-0.807808	-1.03744	0.153007	0.986609	0.503868	0.814207	-1.41085	-1.04684	0.1762	0.274021	-2.05406	2.35803	0.152405
g2624	0	0	-0.751971	-0.83899	-1.17012	-0.36199	-0.688362	-0.329338	-0.695756	-0.383528	-0.198517	-0.539221	-0.714148	-0.724548	0.863044	0.609534	1.82619	0.374357	1.60815	2.11522	-0.0668401	-0.539339	-1.51222	0.229285	0.255173	-0.925384	-0.723597	-1.50737	1.25332	0.706391	0.0490164	0.345141	-0.622419	-0.818221	0.0952355	2.02808	-0.0558197	1.80957	0.897885	-0.14163	0.592945	0.954725	-0.793758	-1.51017	1.30846	1.04751	1.32543	0.360054	0.157116
g3503	0	0	3.90962	-0.287785	-0.287785	-0.287785	-0.287785	-0.287785	-0.287785	-0.287785	-0.287785	-0.287785	-0.287785	-0.237816	-0.287785	-0.287785	0.644972	-0.287785	-0.287785	-0.287785	-0.379487	-0.428496	-0.611454	-0.194729	0.000237543	0.228443	0.367642	-0.876139	-0.112698	0.174015	-0.500196	-0.120431	1.89423	1.70637	1.22934	1.04204	-1.54005	-1.87864	0.63163	-0.0554426	-0.483993	-0.249262	1.54299	-1.38592	0.263995	2.02966	-0.160445	0.877816	0.537791
g3296	0	0	0.834155	1.17388	1.2508	0.0372855	1.11248	0.11958	-0.729826	-0.0455721	-0.171783	0.795705	-0.955971	-2.10668	0.715121	-0.406775	-2.05417	-0.411698	0.159631	0.683837	1.05493	0.681324	0.669321	-1.00534	-0.885879	-0.426066	1.17501	0.805586	1.10014	-0.458011	-0.998396	-1.10856	0.449725	0.690722	1.66426	-1.14638	-1.13475	-1.12763	-1.25376	0.103629	-0.789051	1.40841	-0.313522	0.844297	-1.11921	-1.14583	-0.480543	-1.06132	0.248703
g3038	0	0	0.324147	-0.441454	-0.848228	-0.253945	-0.350778	0.489222	-0.748051	-1.10898	-1.29588	-0.483946	-1.25662	-0.623788	2.02747	1.04544	1.95297	0.360011	0.617838	0.594569	1.82456	0.15208	-0.104272	0.309022	0.933212	-0.131444	-1.10677	-0.116178	-1.0859	0.215382	-0.794493	-0.00194102	0.396356	-1.09063	0.937059	1.71503	-2.09527	0.044197	-0.719304	-1.65797	0.91048	0.237101	0.829878	0.399814	0.826838	-0.0135609	-0.914064	-1.04032	-0.873478
g5507	0	0	0.206299	-0.27039	-0.712505	-0.410371	-1.12212	0.678442	-0.338865	-0.83823	0.0924728	-0.643749	-0.1688	0.600761	-0.7088	-0.43445	-0.865507	0.196028	2.09829	2.64149	-1.36742	-0.487605	-0.449509	0.0274814	-0.169588	-0.472957	-0.672402	-0.804231	-0.802787	0.0250407	-0.013576	0.490662	-0.242396	-0.413826	-0.580756	1.83345	2.29172	1.8087	1.02071	1.15214	-0.225916	-0.72925	-1.41708	0.199396	0.891213	1.35277	1.21565	-0.186806	-1.15833
g6524	0	0	0.0790175	-0.996127	-0.353776	-0.0428893	0.202416	0.367797	-0.979207	-0.412833	-1.73314	-0.0512856	1.63054	1.16792	1.19886	1.73233	0.756875	-1.07634	-1.10562	-0.384533	-0.270489	-0.13558	-0.417765	-0.812586	-0.526307	-0.752562	-0.168208	-0.28144	-0.426577	-0.498214	-0.268225	-0.296508	-0.444595	-0.0651427	-0.233097	0.267936	2.70749	2.62187	-0.20804	-0.222755	0.148128	0.386392	1.48607	-1.5898	-2.01623	-0.243108	0.230234	1.08176	-0.646715
g4847	0	0	0.165945	0.948137	1.63468	0.903887	-0.367695	-0.212037	0.440362	0.82717	1.80129	-0.502876	0.293445	-0.626664	-0.654613	0.406775	-0.617963	-1.43639	-1.49092	-1.51254	-0.173404	-0.344614	-0.234976	-0.463377	-0.701267	-0.356304	-1.13865	-0.253424	-0.338258	-0.0451775	0.0394232	0.00920265	-0.91784	-0.779019	-0.356304	2.55624	2.1066	1.39115	0.46027	-1.28852	0.690404	0.571741	-1.27293	0.839033	0.599137	-0.704022	2.50792	0.0812096	1.21267
g3386	0	0	-0.700737	-1.09076	-0.877677	-0.227208	-0.729913	0.166668	-0.963724	-0.946697	-0.938183	-0.351971	0.914694	0.46987	-0.357658	0.0593363	0.253557	1.26297	1.91036	2.14707	-0.369075	0.321879	-0.0651321	-0.828325	-0.844622	-0.577808	1.89225	0.20808	1.10673	-0.763581	-0.850459	-0.779217	1.4971	2.12932	0.0135313	-0.647729	-0.831442	-0.611504	0.244728	-1.02585	0.795078	0.282806	1.10293	-1.39969	-1.68668	0.244003	0.750892	-0.302293	-0.706331
g5854	0	0	-0.397016	0.565801	2.10309	1.7194	0.836215	-0.4567	1.03965	0.0877042	0.550538	-1.3527	-0.818212	-0.345335	-1.34817	-1.37459	-0.334884	-0.397016	-0.388904	0.31113	0.155784	1.74314	1.6158	-0.538684	-0.245793	0.301715	0.457894	1.28542	1.04521	0.433324	-0.379148	-0.766882	-0.367276	-0.0827242	-0.199331	-1.1281	-1.59113	-1.73923	0.070392	0.120534	-1.19621	-0.884265	0.243901	1.64565	-1.14316	-1.25847	-0.768031	-0.654901	0.439616
g0859	0	0	-0.684373	1.02804	-0.847467	-0.623515	1.86098	1.16306	-0.880354	-0.308049	0.245995	1.14268	0.198554	-1.00195	0.400279	-0.0997176	-1.82253	-0.990921	-0.116753	1.33605	1.56843	0.771745	1.53775	0.3014	0.469725	0.315503	-0.5114	0.775921	0.103879	0.880309	0.271284	-0.410526	0.146792	-0.613359	-0.528438	-1.66349	-1.71632	-1.69921	1.28168	-1.70069	-0.319878	0.394788	0.443704	-0.0996022	-0.43752	1.26869	-0.520561	0.449735	-0.0845656
g2484	0	0	1.54952	1.36768	1.08578	0.674493	0.89609	-0.860596	1.01013	0.414403	0.0438478	0.59388	-1.04834	-0.161551	-1.15732	-1.74516	-0.833789	0.063344	-0.9931	-0.899318	-0.434857	-0.459439	-0.455901	0.54167	-0.457267	-0.0388082	-0.450624	-0.314304	-0.273861	-0.188692	0.032642	-0.199928	-0.455622	-0.343294	0.112969	-0.300151	-0.183943	3.86941	0.0338766	1.84964	-0.184573	0.0338766	-0.722971	-1.00985	0.168012	0.535084	-0.309346	0.168012	0.197492
g6947	0	0	0.570206	0.216821	1.19151	0.939576	1.08163	1.00989	1.45563	1.09608	-0.252247	-0.379347	-1.01755	0.272563	-1.51812	-1.6474	-0.443582	-0.649742	-1.01755	-0.908364	-0.710803	-1.25938	0.552636	-1.48418	-0.580788	0.158791	-0.808563	0.583626	0.410951	-0.908414	0.505518	-1.10143	-0.39237	0.562654	-0.234227	1.11349	1.37046	2.22203	0.548547	-0.543906	1.72793	-0.0546916	-0.780234	-0.897645	0.716165	0.0709874	0.572291	0.763634	0.0967804
g2622	0	0	-0.297281	1.55128	1.65653	0.488438	0.625358	0.450642	-0.35483	-0.258345	0.868533	0.189211	-0.4613	-0.969757	0.607102	-0.343064	-0.0667999	-2.78095	-0.170773	-0.733998	-0.650272	-1.04995	-0.109203	-0.0870654	-0.411367	0.0754989	-0.995727	-1.45718	-0.707192	-0.76711	-0.511999	0.632476	0.40823	1.1325	1.72011	-0.469707	2.12971	1.11823	1.16724	1.40497	-0.615513	-0.585566	-0.654954	-0.716174	-1.48807	0.44766	-1.56263	0.792745	1.2876
g0629	0	0	-0.156702	0.867399	1.13656	-0.583222	-0.872908	-0.257511	0.959781	1.36422	1.7011	-0.196523	-0.178904	-0.513191	-1.8429	-1.10597	-1.54047	0.392853	0.0494733	0.776916	-0.608551	-0.565963	-0.673712	-0.194778	-0.300559	-0.496386	-0.637728	-0.706122	-0.669651	-0.262887	-0.142944	-0.00323609	-0.181981	-0.44523	-0.485488	2.18652	2.18652	2.00217	0.922304	0.493065	0.876943	-1.25435	0.196958	-1.23492	-1.89735	-1.2416	-1.09209	1.16898	1.24425
g4111	0	0	-0.516589	0.167038	0.801002	-1.37107	-1.25306	-0.731769	-1.44884	-0.323128	-0.293688	0.200532	2.759	1.27613	0.150672	0.334077	0.509328	-0.108998	0.137517	-0.288143	-1.86961	0.595131	0.698523	0.916107	0.811696	-0.10816	-1.05574	0.0902917	-0.0517784	0.802634	1.66371	1.44819	-0.655239	-1.01869	-0.782046	0.566988	-1.10452	-0.947485	1.48647	0.656955	-0.557055	0.283762	-1.2662	-0.603929	-1.00727	-0.931391	0.0153265	0.123194	1.16513
g1475	0	0	-0.58233	-0.323082	0.83947	-1.07195	-0.3994	-2.13613	-0.19411	-0.162595	-0.905163	-0.328908	-0.433439	-0.113437	0.308712	-0.0500186	1.18508	1.96085	1.72532	0.681119	0.358969	-0.368909	-1.48547	1.13507	1.08073	-0.0651683	-0.0991442	-1.31634	-1.09351	0.0386008	0.784036	1.3656	-0.262186	-1.18963	-1.55289	1.15416	1.12656	0.389531	-1.8104	0.615698	0.115588	-0.414443	0.600381	0.89318	0.100126	2.21254	-0.919071	-0.248823	-2.02009
g2262	0	0	-0.441006	0.718619	-0.556057	-0.106887	-0.814771	-1.12824	0.518574	0.460738	1.05882	0.111741	0.295069	-0.599574	-1.20565	-1.57589	-1.07889	2.02259	1.36703	0.953772	-1.50624	-0.414272	-0.665379	-0.85109	-0.40647	-0.457701	0.361879	-0.755179	-0.0528674	0.116232	-0.216737	0.039568	-0.400296	-0.117078	0.108409	3.07561	1.46664	0.674971	-0.298222	1.59703	0.601349	-0.412535	-0.142885	-1.34474	-0.592755	0.512824	1.18828	-0.148296	-1.9843
g1507	0	0	1.22325	0.487431	-0.882371	0.807632	0.0269597	1.40405	0.778813	-0.882371	-0.106679	-0.0793861	2.29648	-0.378455	0.0113779	-0.352563	-0.882371	-0.898726	-1.18113	-1.39195	1.71776	-0.0371851	0.0716976	-0.526257	-0.187252	-0.000845505	-0.489876	-0.369086	-0.072405	0.80968	-0.265152	-0.424647	0.00817399	-0.687918	0.812437	2.61034	-1.2761	-1.69336	0.85786	0.44776	-1.13496	-1.35061	0.232788	0.947161	-0.499776	1.53207	-0.188803	-0.17863	-1.39816
g4202	0	0	-0.782983	-0.295524	1.00976	-0.363137	0.415554	-0.753815	1.64533	2.55824	0.551131	-0.312272	-0.718873	0.0510265	-1.64251	-0.499727	-0.871852	-0.231336	0.591977	-0.35099	-2.29612	0.0782043	-0.254924	-0.247231	-0.0208515	-0.41054	-0.26691	-0.271655	-0.0175122	0.114641	0.445033	-0.254924	-1.05337	0.0817461	-0.838317	1.613	2.02929	1.57045	1.82294	0.141659	0.195607	-0.536128	-0.890577	-0.733496	-0.802205	-1.16531	0.898327	-1.34916	-0.633653
g0490	0	0	-0.217636	-0.289323	-0.289323	-0.289323	-0.289323	-0.289323	-0.289323	-0.289323	-0.289323	-0.289323	-0.252626	-0.288469	3.95072	-0.289323	-0.273392	0.421001	-0.289323	-0.157044	-1.27985	0.106581	1.45231	0.105364	-1.31124	1.22969	-0.711989	-0.154956	1.12255	-0.88413	0.346335	-0.755035	-0.317444	1.00463	-1.31089	-1.02549	1.27909	1.10447	-0.869126	-1.27376	0.937535	-0.14446	1.31182	0.0379987	0.26404	-0.532714	-0.785592	2.19384	1.00901
g0758	0	0	3.90962	-0.287785	-0.287785	-0.287785	-0.287785	-0.287785	-0.287785	-0.287785	-0.287785	-0.287785	-0.287785	-0.237816	-0.287785	-0.287785	0.644972	-0.287785	-0.287785	-0.287785	-0.137687	-0.332493	-0.337904	-0.337904	-0.315275	-0.337904	-0.262638	-0.337904	-0.337904	-0.332493	-0.337904	-0.332493	-0.302239	-0.229187	-0.313308	3.86002	-0.0796388	0.80486	0.295116	1.49602	-0.441177	-0.847557	-1.15553	0.653132	-0.0220886	1.15587	-0.511765	-0.287689	1.59955
g6943	0	0	-0.551413	-0.722971	-0.807682	-0.501607	-0.453793	0.11123	-0.59605	-0.58473	-0.648204	-0.271356	0.64823	0.584689	-0.737223	-0.728979	-0.501607	2.48539	1.97562	1.30045	-0.632757	-0.370471	-0.745904	-0.39948	-0.303921	-0.513215	-0.428779	-0.758726	-0.479243	-0.487689	-0.362479	0.912443	-0.578598	-0.745904	-0.101219	2.11182	1.55781	2.32631	-0.274894	-1.36551	1.57775	0.214883	0.430226	-0.582461	-1.63201	-1.01356	-1.02977	-0.517082	0.0846312
g4666	0	0	1.9337	1.9501	0.855886	-0.00951528	-0.697158	-0.496083	0.663456	-0.0339504	0.453787	-0.223965	0.445218	0.584658	-0.665374	-0.597586	0.0370921	-1.19054	-1.44224	-1.56749	1.70819	1.25877	-0.982127	0.446581	-0.158272	-0.798428	0.516191	-0.952608	-1.1746	0.535139	-1.00546	0.452564	0.482383	-0.846098	1.55416	1.03468	-0.901248	-1.16982	-0.283239	-0.0609235	-0.693877	-0.979856	1.85704	0.160852	1.50069	2.31836	0.286198	0.587766	-0.133333
g6445	0	0	0.863716	1.88688	1.14338	0.115235	1.30876	0.281727	-0.853662	0.0548741	0.019994	0.893131	-0.856432	-1.4939	0.853561	-0.633138	-1.51563	-0.980218	-0.774617	-0.313662	-0.203059	-0.545227	-1.41495	-0.124646	-0.0356923	-0.6475	-0.265916	-0.587111	-0.755937	0.39779	0.426199	2.10694	-0.839597	-0.531488	-0.694057	-0.00979016	2.02623	1.69782	0.530014	1.38246	-1.0509	-0.678015	0.691469	-0.875028	0.402692	1.01883	-0.416022	-1.10088	-1.0691
g6310	0	0	1.62989	0.550054	1.03392	0.961995	1.01557	-0.111877	0.345137	1.22834	0.40739	-0.248553	-0.965705	-0.795485	-0.54349	0.246535	-0.321291	-0.971145	-1.42343	-2.03786	-0.81661	-0.804941	-0.255082	0.791493	0.166366	0.216323	-1.02921	-0.295446	-0.612443	-0.453321	-0.0812704	0.352199	-0.590703	-0.720527	-0.908084	0.319969	2.11461	2.60668	-0.0874119	-1.56354	0.517601	1.42986	-0.457552	0.16104	0.967232	-0.163979	-1.28314	-0.0451555	0.457958
g2518	0	0	-1.85284	-0.876752	0.556192	-0.712892	-0.869364	-0.685193	-0.237744	-0.188414	0.147734	-0.313424	-0.214737	-0.22617	0.67738	0.084471	-0.385676	0.924927	2.45437	1.71813	-1.04551	-0.841786	0.344434	-1.20505	-0.792363	0.482441	-0.453784	1.20269	0.71153	-0.743427	0.886232	-0.692359	-0.0290273	2.5804	-0.644245	-0.976109	0.718504	0.497424	0.352925	1.70579	-0.101379	-0.0723317	-0.647872	-1.23713	0.967319	-0.673011	1.45387	0.167835	0.195095
g5868	0	0	-1.40619	-0.764461	-0.172955	-0.983271	0.587513	-0.781222	0.960683	0.879579	0.097779	0.575709	1.25767	2.2479	0.24436	-0.1784	-0.655421	0.54034	-1.23643	-1.21319	1.79375	0.955661	0.691041	-0.841208	-0.959981	-0.562376	-0.570213	-0.163847	-0.0543781	-1.3183	-1.7568	-0.345706	-0.448076	-0.573672	0.714967	0.821834	1.25463	1.36268	-1.33196	0.19196	1.36803	-0.295869	0.8174	-0.749557	-1.19821	-0.817346	-0.433699	0.461711	1.12117
g6864	0	0	-0.350173	-0.259761	-0.168974	-0.589615	-0.464441	-0.596245	-0.548882	-0.502175	-0.522176	-0.251445	-0.364793	-0.373851	-0.338791	-0.413989	-0.394341	3.08198	1.73545	1.32223	0.470618	0.508182	0.351924	-0.953584	-0.88301	-0.459255	1.65084	0.563862	1.26674	-0.826827	-0.90422	-1.11395	0.499892	1.70329	1.04785	-0.92215	-1.05785	-0.942345	0.808704	1.28277	0.256247	-1.46428	-0.665883	-0.217563	-0.247609	-0.044667	-0.13972	-0.684796	-0.769013
g4885	0	0	0.50176	1.00311	0.965045	0.995127	0.836259	-0.256441	1.06192	1.15344	0.940556	0.772226	-1.02797	-0.242572	-1.06032	-1.12245	-0.516838	-1.26281	-1.38912	-1.35094	-0.428263	-0.303171	-0.400628	-0.519236	-0.647423	-0.92129	-0.0636756	-0.630291	-0.723153	-0.519236	-0.17049	0.27486	-0.415075	-0.449253	-0.161299	2.84866	1.60989	1.61907	-0.704078	-0.622485	0.319912	0.699318	1.47241	-1.16508	2.21383	1.16061	0.529088	-0.847821	-0.994447
g1317	0	0	-0.352386	-0.286847	-0.707432	-0.336484	-0.397905	-0.644407	-0.652973	-0.845148	-0.652973	0.725523	0.415957	1.55275	1.73613	2.32302	0.611941	-0.609643	-0.882022	-0.99709	-0.130871	-0.688784	-0.544937	-1.03732	-1.02909	-0.557806	1.84174	-0.152249	0.11237	-0.147976	-0.742068	-0.179692	1.92996	1.94355	1.07603	-0.662412	-0.742068	-0.288382	-0.816175	-0.88466	1.01459	0.931864	0.778107	-1.02373	-0.288497	-0.373229	-1.276	-0.575732	0.452364
g3685	0	0	1.43711	0.274264	-0.837152	-0.442502	-1.24251	-0.488403	1.62583	0.670189	-0.191218	0.893856	-0.594815	0.889411	-0.353097	-1.03423	0.877989	1.21093	-1.20152	-1.49414	-0.629021	-0.712567	-0.679866	0.301272	1.81175	-0.427751	-0.682609	-0.513618	-0.522901	0.489883	-0.579759	2.88793	-0.699592	-0.208549	1.04717	-0.0370261	-0.129855	-0.714888	-1.39143	0.125991	1.23012	0.958302	-0.770155	-0.152825	0.48933	0.686071	0.240863	0.347492	0.966273
g6352	0	0	-0.72742	-0.594661	-1.36198	0.464354	0.825334	-1.04095	0.209227	-0.91512	-1.05602	0.781591	-0.930749	0.89985	0.288335	-0.197107	0.408084	2.75083	0.3469	-0.150505	0.305745	2.28964	0.011094	-0.979185	1.90086	0.293165	-0.132594	-0.267187	-0.270825	-0.228613	1.20091	0.252241	-1.48149	-0.818142	-0.969788	-1.02026	-0.50985	0.424272	0.504932	1.80836	-0.808935	-0.508817	-0.679515	-0.316023	1.43189	1.16254	0.915202	-1.49079	-0.758368
g2494	0	0	-0.544125	-0.270249	-1.54551	1.48535	0.924012	0.106318	-1.04305	-0.927083	-0.797904	-0.865369	-1.25766	-0.219811	1.54946	0.985096	1.53586	-0.0588567	0.3508	0.592722	-1.04991	-0.814509	-0.32849	-0.959722	-0.404936	0.0837849	0.529709	0.556913	0.162553	-0.501168	0.324543	-0.841334	2.59544	2.2117	-0.570765	-0.373988	-0.126736	-0.493087	-0.143107	-0.569117	1.84873	0.200183	-0.278213	-1.05847	0.43736	0.0592035	1.05292	-0.395788	1.05946
g2225	0	0	-0.488689	0.514606	1.29624	-1.05826	1.41194	0.579117	-0.768935	0.145558	0.0583775	1.5862	-0.0213967	-0.695198	1.63936	-0.425151	-0.3215	-1.76003	-1.20001	-0.492221	0.0957382	-1.0052	-0.528308	1.25614	1.06802	0.444344	-0.93105	-0.647702	-0.328083	0.0859747	0.26712	2.20539	-0.122711	-0.110484	1.50313	-0.522272	-1.65035	-1.0797	0.808933	0.111564	1.0081	0.424493	-0.747481	-1.60561	0.908933	2.17467	-0.742564	-0.372191	0.154386
g2266	0	0	-0.190967	-0.0393718	-1.00724	0.608531	0.842249	0.935647	-0.587461	-1.77859	-1.24002	0.0507292	0.241343	0.549704	1.23262	1.49978	1.52685	-0.633209	-0.830607	-1.17998	-0.124785	-1.05051	-0.89987	-0.190173	-0.534996	-0.424492	0.0772319	-0.589473	-0.215745	0.318263	0.363006	1.0032	-0.796646	-1.3651	-0.589473	0.632117	2.36548	2.02196	-0.258966	-0.077192	1.27969	1.09583	-1.08692	-0.952441	1.49757	0.822037	0.533773	0.0890472	-1.39199
g3073	0	0	1.15183	0.525267	1.59348	1.91773	0.206573	-1.24195	0.225672	-0.124318	-0.749393	0.659502	-0.986308	0.611626	-0.0782178	-1.20129	-0.379903	0.203968	-0.524446	-1.80981	-1.02953	0.323869	-0.121524	-0.112032	-0.538644	-0.499657	-0.0202277	0.37845	-0.343509	-0.366087	0.226233	0.434658	-1.07489	0.0741531	3.55837	-0.881723	-0.130271	0.12236	-0.68336	-0.292426	-1.16147	-0.312497	1.21469	1.23506	-0.959048	-0.863028	0.961909	0.0834987	-1.22359
g4575	0	0	-1.18877	-0.885636	-0.586664	0.556371	-0.518814	1.01083	-0.436862	0.223635	-0.539753	0.126965	1.84833	1.81198	0.441287	0.0740302	1.29019	-1.49456	-0.793812	-0.938752	-0.295138	3.17198	-0.560111	0.707138	-0.530164	-0.560111	-0.460502	-0.326388	-0.560111	-0.55295	0.0173611	1.72569	-0.512911	-0.560111	-0.527559	0.568792	-0.184787	-0.560111	-1.56796	-0.580584	0.597292	0.282974	1.32816	-0.0598837	0.568855	0.385935	1.56768	-1.13144	-1.10885
g3192	0	0	0.136564	-0.413581	-0.296513	-0.144448	-0.232675	-0.488519	0.386418	0.175953	-0.185326	-0.249966	-0.956739	-0.967852	-0.931471	-0.881398	-0.551337	2.07717	0.811036	2.71268	-0.988404	-1.98595	-0.853305	0.225716	1.60688	2.08112	-1.00556	-0.114597	-0.853305	0.426874	0.245155	-0.530319	-0.576	0.232017	0.0906167	0.956599	0.161635	0.880837	1.70885	0.291915	-0.120432	-1.34045	-0.132903	-0.406977	0.90788	0.417617	0.144595	1.60719	-1.1056
g4370	0	0	-0.263756	-0.507101	-0.810401	-0.692019	-0.759268	-0.181249	-0.491965	-0.827084	-0.623327	0.446153	2.10873	1.74725	1.01081	1.67237	0.512716	-0.751188	-0.749618	-0.841047	-0.70186	-0.862436	1.06802	-1.07459	-1.07168	0.331492	-1.0649	0.640001	1.01562	-1.0739	-0.169342	-0.730819	-0.315692	1.19654	-1.07143	0.933239	1.55355	1.39817	0.470586	0.252739	0.974192	0.100821	-1.9332	0.134862	1.98492	0.816671	1.04723	0.831467	0.960941
g5373	0	0	0.114328	-0.841821	0.435179	-0.875944	-0.598133	0.871035	-0.215271	1.13095	1.0317	-0.886503	2.53871	-0.649284	-1.12111	0.0443391	-0.548222	-1.20923	-0.257506	1.03679	-0.605602	-0.386302	-0.632482	0.616285	0.45157	-0.296477	-1.46153	-0.334026	-0.645822	-0.163583	0.417338	1.06478	-0.798075	-1.27482	-0.90999	1.93435	1.45066	1.57373	-1.11636	-1.22702	-0.09217	0.418478	1.13151	0.885565	0.921895	-1.00276	0.428281	0.821537	-0.0255635
g4379	0	0	0.132851	1.50703	1.44158	-0.687272	-0.612401	-0.0683141	1.2393	1.59469	0.602205	-0.358198	-1.26118	-1.28638	-1.34057	-0.0441263	-0.943875	0.891996	-0.125922	-0.68141	3.6787	-0.315782	-0.426739	-0.426739	0.0372661	-0.426739	1.11658	-0.426739	-0.426739	-0.315782	-0.426739	-0.315782	0.304574	-0.426739	0.0776145	-0.426739	-0.426739	-0.426739	0.281316	-0.998656	1.64973	-0.322448	0.370298	-0.980235	0.367882	-0.977686	1.13627	1.62648	-1.64217
g1274	0	0	1.33226	-0.337576	-0.337576	-0.337576	-0.337576	3.67799	-0.337576	-0.337576	-0.337576	-0.337576	-0.337576	-0.317697	-0.337576	-0.337576	0.0334999	-0.337576	-0.337576	-0.337576	-0.489925	-0.533569	-0.799154	-0.218692	-0.0997415	-0.546705	-0.189711	-0.576289	-0.505973	-0.21122	-0.384008	-0.254975	-0.170841	-0.429392	-0.667608	0.987897	2.61565	2.47425	1.28264	1.04547	0.0919637	-0.725695	-0.465543	-1.22883	0.43171	0.68942	-0.0280696	-0.559446	0.414652
g0087	0	1	0.717888	0.958869	1.19273	0.928368	1.12274	0.407109	0.83659	1.17078	0.610868	0.459049	-1.47539	-1.04189	-0.797205	-0.895059	-0.855395	-1.20521	-1.20521	-0.929637	1.83094	1.1943	0.888681	0.550283	0.733159	0.139423	0.0881102	0.847408	0.132892	0.435526	-0.197381	-0.175358	-0.483496	-0.707966	-0.135512	-1.70418	-1.77024	-1.66659	-0.782635	-0.498899	0.910676	1.59846	-0.631894	-0.595712	-0.369395	-0.840441	-0.0941522	-1.23542	-0.322719
g0568	0	0	0.121912	0.622459	0.622459	0.244554	0.829057	0.176128	0.622459	0.565587	-0.777256	0.622459	-0.588019	1.16662	0.244554	-0.0683992	1.16662	-1.48878	-1.88091	-2.2015	0.724565	0.793494	-0.508368	-0.550181	0.137468	-1.30786	-0.0969207	-0.81189	-0.932284	-0.251652	-0.775582	0.481113	-0.517432	-0.838877	-0.479895	2.72017	1.2922	0.921929	1.35582	0.514827	-0.0255174	-1.19599	-1.11671	0.467568	-1.40014	-0.874011	-1.12277	0.215001	1.20894
g5257	0	0	0.653332	2.03659	2.23647	-0.82787	0.439247	-0.675699	-0.668224	-0.745944	0.01049	0.904815	-0.142377	-1.22325	0.482139	-0.783692	-0.809009	-0.485137	-0.884023	0.482139	-2.89639	0.431084	1.10656	-0.511299	0.270574	0.661883	0.565919	0.890588	0.942459	-0.264855	-0.364953	-1.18949	0.504639	1.1423	0.447924	-0.538794	-0.458024	-0.740123	-0.623796	-0.445809	-0.676583	-0.773187	1.56211	0.957262	0.346082	0.239226	-1.40098	-0.83453	0.245522
g0719	0	0	1.05581	1.44389	-0.363968	0.405851	2.50762	-0.87141	0.710256	-0.40966	-0.890094	0.656378	-0.922126	-0.134975	0.630952	-0.775667	-0.371801	-0.549486	-1.0351	-1.08648	-0.431035	-0.778563	-0.706773	0.299649	0.244545	-0.308056	-1.00326	-0.223055	-0.425359	-0.0789741	0.596147	0.827714	-0.880269	-1.12079	-1.03466	0.730093	2.5538	1.73884	-0.523714	-0.167091	-0.532681	1.99873	-0.144088	-0.63116	1.8506	-0.499331	1.59683	-0.606533	1.27336
g2651	0	0	0.0547824	0.151591	0.541618	0.430226	0.879207	2.32668	-0.0060333	0.723755	0.165709	-0.811143	0.734615	-0.225637	-1.64154	0.646649	-1.90435	-0.398077	-0.502178	-1.16588	0.79682	0.469793	-0.607831	-0.744584	-0.618799	-0.779694	-0.0541749	-0.794978	-0.83677	-0.731628	-0.49074	-0.457538	-0.570867	-0.468962	0.0654681	2.1177	1.89943	1.80735	0.508155	-0.586017	1.6776	-0.347487	-1.20888	-0.0433707	-0.302689	-0.453057	-0.135011	1.09954	0.0740135
g2727	0	0	-0.199799	0.561551	0.116408	-0.22968	0.819501	0.351121	-0.453898	-0.963977	0.385052	-0.211187	-0.960568	1.63805	0.556016	1.34998	1.50434	-1.83043	-0.946152	-1.48634	-0.0325908	-0.326093	-0.334246	1.02506	-0.300153	-0.334246	-0.220848	-0.334246	-0.334246	-0.326093	-0.334246	-0.326093	-0.280512	-0.334246	3.79554	-0.334246	-0.334246	-0.334246	0.264717	-0.398758	-1.40877	-0.410374	0.380597	1.57259	-1.68373	1.59185	-0.604655	-0.563128	0.338284
g0330	0	0	-0.327738	-0.349935	-0.349935	-0.349935	-0.349935	-0.349935	-0.349935	-0.349935	-0.349935	-0.349935	-0.349935	-0.349671	-0.0312544	0.273201	-0.345002	0.769675	3.8285	-0.318357	-0.372935	0.104563	-0.0355203	-0.795582	-0.392002	-0.0943321	1.28084	0.0598401	0.378605	-0.400131	-0.456846	-0.670959	1.34907	1.92027	1.81226	-1.51561	-1.07624	-1.09529	1.88482	0.275052	-0.608927	-0.711745	-0.686335	-0.152867	0.521834	0.388634	0.673295	-1.26414	-1.80849
g6365	0	0	0.0489735	-0.561791	-1.35511	0.369475	-1.31192	0.4499	-0.256553	-1.2663	-0.555157	-0.11332	2.03253	1.16116	0.787419	0.974254	1.5169	-0.394654	-0.512108	-1.0137	0.393676	-0.832432	1.765	-0.308163	-0.0522808	-0.503513	-0.0894439	-0.214962	0.220131	-1.51481	-1.25557	0.0229051	-0.818989	0.726639	-0.985969	2.29341	0.0229051	1.13147	1.9293	-0.0314208	-0.658419	-0.872524	-0.0977368	-0.269196	0.45451	-0.916371	0.805186	-0.627608	-0.0389571
g1121	0	0	0.219876	1.71917	0.47596	-0.852122	-0.59093	-1.26409	-0.911928	-0.648595	-0.385	-1.22703	0.298422	-1.19316	1.91832	0.914554	1.19359	0.771167	-0.0677538	-0.370444	1.53174	0.537656	1.08543	-0.269148	-0.623905	0.390852	0.631746	0.734595	0.998193	-0.252169	-0.436085	-0.479241	-0.131954	0.704437	0.782083	-1.74118	-1.73941	-1.72364	-0.758994	-0.820598	-0.65427	-0.293831	1.40794	1.11976	-1.36271	-0.910807	-0.586232	0.769943	-0.792246
g1572	0	0	-0.512606	-0.413174	-0.528637	-0.528637	0.0692903	-0.479716	0.290229	1.54417	-0.493839	-0.528637	-0.458787	3.43604	-0.25477	-0.421285	0.328017	-0.320231	-0.210939	-0.516487	1.61122	0.945135	-0.838841	-0.0307973	-0.0426201	-0.957595	2.02648	-0.372018	0.355212	0.331011	-0.953411	-0.783503	0.445566	-0.0294219	1.48614	-0.838841	-1.14521	-1.20851	-0.672903	-0.457469	1.54747	0.944897	-0.928908	-0.433087	0.569724	-1.50062	-0.4199	0.199794	1.51156
g0921	0	0	-0.0597147	-0.505156	-0.738779	2.50278	0.236963	1.4737	-0.479789	-0.181398	0.502983	-0.100851	0.268391	-0.538915	0.0728959	0.34937	0.959139	-2.09022	-0.865605	-0.805783	0.129655	-0.288961	0.0489566	1.45202	1.27413	1.47722	-1.77178	-0.0574206	-0.569725	0.435783	1.03175	1.19336	-1.17252	-1.587	-0.690877	-0.632239	-0.259052	-0.0132997	-0.014214	-1.76873	0.152255	-0.209986	0.685707	1.15496	0.0375581	0.147869	0.616093	1.26724	0.39476
g0529	0	0	3.90962	-0.287785	-0.287785	-0.287785	-0.287785	-0.287785	-0.287785	-0.287785	-0.287785	-0.287785	-0.287785	-0.237816	-0.287785	-0.287785	0.644972	-0.287785	-0.287785	-0.287785	0.514485	0.780286	1.28189	-1.15581	-0.844721	0.272363	0.52422	1.03503	0.49654	-0.0956566	-0.769776	-1.35199	0.667101	0.879454	1.52503	-1.47962	-1.07854	-1.20028	-0.370773	-0.543576	-0.887369	-0.687514	1.56774	0.921497	-1.34249	0.839406	-0.759199	-0.467422	1.24359
g5173	0	0	-0.46958	-0.40529	-0.509484	0.0786247	-0.509484	-0.329758	0.248613	-0.509484	-0.367128	-0.10126	-0.331262	-0.0725987	-0.509484	0.589459	3.80197	-0.509484	0.144815	-0.239182	0.277155	0.0445827	-0.56515	1.87031	0.705481	0.386826	-0.219692	-0.509094	-0.658085	0.674812	1.88526	1.35193	-0.530626	-0.671575	-0.188796	-0.969546	-1.36368	-1.52011	0.91885	0.663634	-1.02412	-1.2156	-0.368821	1.02605	-0.240536	-0.494976	0.488104	2.92727	-0.104552
g5301	0	0	-0.481795	0.886432	0.611471	-0.920626	-1.1698	-0.90735	0.642886	-0.0961082	1.4671	-0.122622	1.39306	1.26587	0.538808	0.823524	-0.0810566	-0.695653	-1.54096	-1.61318	1.32854	1.16363	-0.650012	-0.418838	0.308012	-1.06536	-0.555243	-0.701792	-1.70493	0.317769	-1.12241	0.352643	0.00370853	-0.693484	-0.171097	0.633761	0.614923	2.36017	-0.742755	-0.54177	1.81132	0.497632	-0.286856	-0.737568	-0.0962389	1.14143	0.748926	1.00574	-0.693946
g3970	0	0	-0.544508	-1.2156	0.121289	-0.071983	0.121289	0.948269	-0.859737	-1.19851	-0.655573	0.907542	2.50238	-0.433391	-0.363218	0.993495	1.46103	-0.655573	-0.821098	-0.2361	-0.339244	-0.478523	-0.776438	1.48187	0.961571	-0.491583	-0.981515	-1.01335	-1.08533	0.4746	1.41392	1.69536	-0.521032	-1.22675	-1.11636	0.85936	0.639299	0.504146	0.964907	-0.643772	0.964907	-0.995119	0.774018	-1.06494	0.794436	0.563638	-1.23102	1.07249	0.0899471
g2598	0	0	-0.343887	-1.17602	-1.07357	-0.198653	-0.612277	-0.303266	-0.957209	-1.15483	-1.17503	-0.492568	0.0661918	0.130041	0.563903	0.709832	1.32605	1.42933	1.66215	1.5998	-0.713746	-0.556427	1.02545	-1.35237	-1.02314	0.626177	-0.554006	1.19257	1.12418	-0.996218	0.54215	-1.04671	-0.447283	1.56002	-0.38355	-1.0524	0.534605	1.52069	0.0500741	1.64518	-0.732025	-1.2578	0.401798	-0.107227	0.0645567	-0.259586	0.414773	0.0588152	2.20259
g4637	0	0	-0.632961	-1.32941	-1.37441	-0.30129	-0.447817	-0.539691	-0.411064	-0.893652	-0.665841	-0.0980274	1.14296	1.90649	0.515105	0.817184	1.66567	1.40429	-0.251673	-0.505871	-0.566241	-0.731951	1.46862	-0.891096	-0.86003	1.66934	-0.726377	1.34783	1.25926	-0.543947	1.21164	-0.988819	-0.661552	0.0380556	-0.98736	-0.914343	0.014153	0.862825	-0.730523	-0.472538	1.84554	0.467466	-0.519574	-0.590371	0.185392	2.34058	0.665797	0.023383	-0.842178
g6487	0	0	1.93257	0.670201	0.905783	0.21791	-0.369305	0.185422	1.99094	0.298248	0.248676	0.238073	-0.257992	-0.0248179	-0.506964	-0.378387	-0.708272	-1.31299	-1.65792	-1.47117	1.96838	-0.589942	-1.03572	0.307839	0.239068	-0.200595	0.835862	-1.302	-1.4714	0.0896101	-0.416978	0.554819	-0.0354343	-0.958276	0.300068	2.27714	-0.04586	-0.516573	0.650591	1.43953	-0.224754	0.267898	-0.835568	-1.2977	-0.268114	-0.45214	-0.619798	-0.619798	-0.523727
g6770	0	0	-0.780789	-0.89221	-1.6416	0.40568	-0.562731	-0.215199	-0.0947275	-0.879501	-0.93554	-0.316443	0.712086	2.36013	-0.266595	0.126894	1.84542	-0.110718	0.980462	0.265373	1.43636	-0.399806	-0.90389	1.76596	0.499821	-0.56694	0.108518	-0.793603	-1.12412	1.23532	-0.593177	1.02826	0.118229	-1.11593	0.0959627	1.32884	-0.787299	-1.33251	0.272994	-0.742136	-0.8938	-0.84849	1.55886	0.652573	0.450594	0.435515	0.272883	2.22614	0.455416
g4200	0	0	1.07021	0.916092	0.763629	-1.04723	-1.25663	-1.5361	0.343347	-0.555009	-0.0632715	-0.493188	0.972088	-0.814114	-0.944562	-0.763157	-0.44595	1.10059	0.90704	1.84621	0.514477	-0.585587	0.313242	-1.21614	-0.59954	-0.293909	-0.341996	1.30841	-0.563496	-0.984776	1.63335	-0.27979	-0.454241	2.17387	-0.216463	-1.0991	1.36588	-0.674204	-1.14784	-0.4326	1.46147	0.9179	-0.0850434	-0.713887	-0.97081	-0.97081	-0.85083	0.298139	1.15329
g0500	0	0	0.648016	0.807841	1.15947	0.760172	0.530681	0.0980556	0.875965	1.4442	1.4808	0.29283	-0.693516	-0.77014	-1.15239	-0.940805	-0.872484	-1.3979	-1.10669	-1.1641	-0.150049	-0.124079	-0.0262695	0.0932784	0.760346	1.09185	-0.965551	0.504143	0.0701815	1.68471	1.58836	0.597534	0.151793	-0.700822	0.109252	-1.89476	-1.03107	-1.75885	-0.0911991	-0.21189	0.984319	-1.37705	1.30696	-0.611143	0.0164401	0.225587	0.175031	0.977705	0.970596
g3883	0	0	-0.531433	-0.522675	-0.597314	-0.597314	-0.148827	-0.0105299	-0.418756	-0.597314	0.712198	1.80812	-0.507381	3.06718	0.0446322	-0.565158	0.620436	-0.597314	-0.597314	-0.561236	0.109726	-0.604317	-0.442852	1.79407	1.46155	0.948992	-1.259	-0.0860214	-0.44572	0.430577	1.11116	1.6364	-0.537892	-0.880523	-0.455242	-0.390023	-1.20279	-1.18808	0.169121	-0.423377	1.77919	-1.23978	0.0138258	-0.298976	-0.93817	0.499436	-0.853062	1.79731	1.10959
g3077	0	0	1.15412	0.319419	0.965107	1.43381	1.12027	0.951004	-0.297983	-0.357759	0.059431	-0.387282	-0.478537	0.210657	-0.681402	0.0371097	0.951004	-1.61392	-1.88169	-1.50335	1.8925	0.413413	0.698636	-1.04992	-0.522913	0.260618	0.453173	0.915649	0.221875	1.00617	-1.23188	-2.13108	0.515353	0.319625	0.742199	-0.734867	-0.630516	-1.13804	0.623915	0.803969	-0.0662323	0.294958	0.289907	-1.94652	0.131365	-0.396689	0.383519	-0.601662	-0.042498
g5681	0	0	0.568981	0.145502	-0.791024	0.451858	-0.329806	1.16993	-0.817979	-0.817979	0.189011	0.745533	1.84394	-1.09825	1.10016	1.10016	0.299612	-1.83999	-1.15106	-0.768596	0.670428	0.117645	0.438083	-0.987101	-1.35092	-1.31321	0.463617	-0.799419	-0.689987	-0.915338	-1.11732	-0.364164	-0.0473581	0.76013	0.515969	1.59209	1.90715	1.1197	-0.723738	-0.230192	-0.409436	0.546903	-0.937719	1.75418	0.740904	0.683541	-0.847946	1.83541	-1.15769
g0215	0	0	-0.978039	0.851007	0.744231	-0.666868	0.144506	-0.402908	-0.374732	-0.361192	-0.744732	-0.333824	-0.55738	-0.55738	0.11176	-0.855945	-1.22499	0.967427	1.6653	2.57376	0.104024	0.104024	0.209142	-0.468223	-0.741774	-0.239695	1.72137	-0.020999	0.867976	-0.893188	-0.630907	-0.336122	0.78178	2.2758	0.918192	-1.16845	-1.22376	-1.2592	1.37778	0.54305	-0.0403883	-1.57721	0.216901	-0.520133	-0.306776	0.575672	-0.306776	0.475338	0.692315
g0221	0	0	-0.115989	1.09292	1.35188	0.552539	0.717175	0.149353	0.860178	0.970298	1.22193	-1.00716	-1.37914	-1.50306	-0.535852	-0.175016	0.928044	-1.08269	-1.42852	-0.616892	-0.753458	-0.575421	-0.78664	0.367979	0.108965	-0.224197	-0.705018	-0.722242	-0.689826	-0.359652	-0.240318	0.272991	-0.68207	-0.707007	-0.350366	1.70958	1.92887	2.40783	1.0267	1.50166	-0.421824	-0.848285	-0.659054	-0.599195	-0.435266	-0.702055	-0.751694	-0.80429	1.36199
g3369	0	0	-1.74587	-2.15783	0.607281	1.52311	-0.778351	-0.535762	-0.230722	0.197683	-0.164131	0.117726	0.50154	0.193306	2.14928	-0.0555514	-0.185185	-0.206475	0.769913	3.94261e-05	0.617484	-0.1541	-0.811671	-0.355432	-0.421571	0.28809	0.842484	-0.757982	-0.0600769	0.14274	-0.595428	-0.345034	1.6195	2.25893	1.31938	-1.25086	-1.11024	-1.22622	-0.346427	-0.293194	-0.630861	-0.619896	-0.109563	1.99994	1.09741	0.0950558	0.768377	-0.0292035	0.382368
g1593	0	0	-0.308354	-0.426782	0.85888	0.762649	-1.07763	0.393584	-0.493464	-1.06975	1.04849	0.457578	1.35439	-0.142064	0.727278	1.52927	0.557766	-1.85463	-0.817263	-1.49995	0.516315	-0.151261	0.588402	-0.36736	0.138955	0.0934928	-1.5698	1.11992	0.401178	1.65243	1.94842	0.424672	0.148215	-0.947305	-0.790552	-0.43005	-1.51675	-1.25892	0.107799	0.752405	0.874285	-1.90595	0.158337	0.0131257	0.537563	-0.471085	0.925483	0.751094	-0.924866
g0129	0	1	0.79474	1.78265	1.63177	0.507912	0.291426	-0.180094	1.19391	0.989423	0.732056	-0.406675	-0.858584	-0.601392	-0.844431	-0.865548	-0.7198	-1.18351	-1.17922	-1.08463	-0.073767	0.955407	0.909309	0.39515	1.04236	0.846549	0.00696348	0.71217	0.198152	0.760351	-0.294922	-0.684408	0.490375	0.198152	0.333718	-1.7958	-1.98325	-2.01651	-0.49977	-0.683459	0.962145	1.56516	-0.625227	-0.718851	-0.354588	0.212606	-0.635352	-2.34221	1.1515
g2316	0	0	0.850848	0.633908	-0.176755	1.68879	1.07205	0.850848	0.383536	0.720742	1.48541	-0.42634	-1.40306	-1.19369	-1.17388	-1.54068	-0.176755	-0.689024	-0.479614	-0.42634	0.959287	0.937927	2.17941	-1.02908	-1.01816	-0.68646	0.691603	0.713903	1.40687	-0.864673	-1.07136	-0.951553	-0.472846	0.474041	0.601824	-0.925316	-0.44479	-0.500623	1.43908	-0.360029	0.571487	-1.14715	0.465994	-0.969387	-0.00739558	-0.258389	-1.33593	-0.626995	0.149788
g2683	0	0	-0.791249	-1.04855	-0.614494	0.981527	1.0878	1.05794	-0.461635	0.105188	-0.0946515	-0.228493	-1.29772	-1.07726	-1.43838	-0.405709	0.070842	1.29758	0.930235	1.92702	2.2009	0.402248	0.46379	0.284257	0.34284	-0.58265	0.34284	0.553665	-0.324407	0.457885	-0.765323	-0.368333	0.117878	-1.20141	0.426011	1.25194	-1.5923	-2.00982	0.320477	0.161555	-1.01492	-1.38033	1.18645	0.726756	-0.0807051	0.738588	0.702824	-0.319739	-1.24318
g6390	0	0	-0.194086	0.137816	1.46601	0.438029	-0.249883	-0.229308	0.408315	2.75371	1.14922	0.114218	-0.263634	-0.136869	-0.874273	-0.804248	-1.24206	-0.91002	-0.386374	-1.17657	-0.0636759	3.85446	-0.430269	-0.430269	-0.388836	0.236714	-0.292459	-0.0780874	-0.0915982	-0.420361	0.549714	-0.420361	-0.364967	-0.430269	-0.385233	-0.430269	-0.391988	-0.0222428	-0.497247	0.923579	-0.498935	1.52002	-1.10635	-0.341066	0.71765	0.155355	0.979985	0.673946	-0.269699
g5211	0	0	-0.64079	-0.907817	0.66585	-0.26415	-1.4838	-0.196812	0.803201	1.32475	0.787559	-0.785411	1.15594	1.99366	-0.55592	0.754849	0.368411	-0.936776	-1.00531	-1.07744	1.94956	0.78147	1.31715	0.314069	0.18478	0.025043	0.119259	1.05162	0.911142	-0.174743	0.025043	0.321054	-1.03136	-0.739858	-0.578752	-1.56059	-1.40303	-1.51186	1.16491	-1.07068	-0.501816	1.04078	0.376618	-1.00982	1.16223	-0.216597	0.831505	1.80336	1.10756
g0424	0	0	0.481625	-1.04607	-0.969671	-1.16517	-1.73129	-0.894558	-0.260485	-0.0711764	-0.410756	0.204257	2.08256	2.02189	0.0379832	0.652769	0.457855	0.437977	0.200045	-0.0277823	-0.680749	-0.535026	-1.06234	-0.864188	-0.54736	-0.76791	0.750782	-0.971263	-0.716511	-0.013336	-0.956495	-0.35642	0.507146	0.801264	1.39366	2.54806	0.796745	0.673944	1.36541	0.746847	0.364452	-0.416416	-0.756981	-1.30331	0.975721	0.562963	-0.408342	0.195015	0.296664
g1685	0	0	-1.66497	-0.47717	-0.685371	-1.68727	-0.396562	0.48535	0.307366	0.753454	0.825214	-0.964182	0.507471	-0.596977	-0.893307	0.479156	0.285157	0.625419	2.2928	0.80442	-0.799554	1.6269	-0.853483	-0.0224261	0.978234	-0.71038	1.59053	-0.625446	-0.729725	2.03269	-0.533953	-0.852025	-0.23072	-0.425234	1.23171	-0.64446	-0.853483	-0.179177	0.128873	-0.65412	-0.0963549	-1.14957	1.79558	-0.0244088	-0.572085	-1.23716	-1.8528	0.41719	0.232366
g2010	0	0	-0.411018	-0.445368	-0.643499	1.86964	0.561493	1.81814	-0.76317	-0.693756	-0.3943	-0.319938	-0.357056	-0.209227	1.52295	0.414357	1.21983	-1.47859	-0.75804	-0.93244	0.253218	0.954149	-0.0323881	2.0561	1.35086	-0.408105	-1.1552	-0.747067	-1.2038	0.983044	0.318149	1.42041	0.080677	-1.11072	-1.01616	-0.333572	-0.68174	-0.727864	-0.215357	0.406765	0.947408	1.1289	-0.984051	-1.28367	-0.846522	-0.571521	-0.308241	-1.38435	0.596048
g4423	0	0	-0.364347	0.780172	1.92014	0.389195	0.302598	-0.59287	0.610105	-0.13025	-0.0834852	1.09162	-1.33785	-2.03688	1.44059	-0.00443331	0.49496	-0.831182	-1.02572	-0.62237	0.18916	-0.448796	-0.44498	-0.449962	-0.445086	-0.191239	-0.433745	-0.449962	-0.449962	-0.448796	-0.449962	1.02272	1.45341	-0.449962	-0.444662	-0.449962	3.34174	-0.449962	1.65848	0.135132	-0.111481	-0.306432	0.0798005	-1.4555	0.807304	-0.0129708	0.721139	-0.194296	0.255286
g5634	0	0	1.1263	-0.530593	-2.39232	0.434186	-0.590046	1.44992	-0.226487	-1.13653	-0.680565	0.891441	1.17529	-0.0163355	0.595779	1.25776	-0.217853	-0.434496	0.231805	-0.93727	1.36681	0.42155	0.811663	0.362228	0.568023	-0.44641	-1.36626	-0.014941	-0.524412	0.0618717	1.05721	1.93455	-1.19844	-1.55527	-1.47932	0.616366	-0.198946	-0.416277	0.0657289	-1.39137	-0.702202	-0.0336614	0.561368	1.50014	-0.618841	0.147589	0.754528	-1.83667	1.36745
g5289	0	0	-0.112515	-1.1618	-0.309292	-0.159578	-1.66517	-0.0495171	-0.598982	-0.885305	-0.356413	0.305	2.24741	0.90098	0.949079	1.53389	0.949079	-0.701983	0.0461337	-0.931016	-0.399318	-1.0926	1.34187	1.18478	1.43521	1.25062	-0.50703	-1.51687	0.392911	-1.4501	-0.627438	0.721794	-1.0926	1.18478	0.267263	-0.473763	-0.351552	-0.267976	0.570419	1.75954	-0.480232	-0.784673	-0.245174	-0.819878	-1.08139	-1.03241	-1.15089	-0.181314	1.42631
g5664	0	0	-0.417919	0.0605116	-0.602693	0.8315	-0.602693	-0.140026	3.08104	1.58233	0.644527	0.341704	-0.602693	-0.600493	-0.602693	-0.602693	-0.561632	-0.602693	-0.602693	-0.602693	0.849461	0.792111	-0.380976	-0.148555	-0.417278	-1.66556	0.923439	0.748467	0.533318	0.137427	-0.824373	0.160072	-1.0892	-1.7518	-1.30602	1.33656	1.33052	0.772375	-1.08027	-1.13825	0.777862	1.38748	0.080471	-0.0272873	0.201642	0.97417	1.43429	-0.627613	-1.83261
g1390	0	0	-0.167442	1.67561	1.04743	-0.150849	1.32121	0.0940338	-0.928915	-0.499022	-0.723578	0.42112	0.169255	-1.2168	1.57522	1.11159	-1.59643	-1.02059	-0.702008	-0.409835	1.33915	0.485393	1.12127	-1.27298	-1.03002	-0.0558916	0.95444	0.853196	0.934449	-0.592652	-0.686418	-0.0353827	-0.447597	0.847892	1.37102	-1.54095	-1.11239	-1.13253	-0.709694	-1.15092	1.48357	0.66892	0.344309	-0.636182	1.44388	1.33795	1.03952	-0.54024	-0.652306
g1095	0	0	0.827562	-1.08848	-1.58682	0.895242	1.29477	0.480788	0.372114	0.0561216	0.122297	0.742594	-0.452521	0.820376	-0.0473523	0.530133	1.31963	-1.13786	-1.43076	-1.71784	-0.746064	-0.504793	-0.591891	-0.224999	-0.131511	-1.05529	-0.143956	-0.671589	-0.926426	-0.428	-0.00920727	0.0887569	-0.186813	-0.546987	0.0207379	2.63449	1.70314	1.7204	0.474605	0.813419	0.365577	0.861709	-1.06593	-1.44938	-1.43539	-0.00429604	0.085909	-0.474526	0.0916363
g6670	0	0	-1.0024	-0.875481	-1.56876	0.626925	0.238744	1.73155	-0.11118	0.170272	0.670195	-0.909934	2.1771	0.493915	-1.28424	0.443512	0.470572	-0.92489	-0.304406	-0.0414982	0.353321	1.01271	0.462556	-0.857786	-0.83762	0.768584	-0.0202161	-0.430068	-0.741479	-0.895759	-0.573727	-0.093195	-2.12514	-0.286554	0.566292	2.43395	0.844182	0.419956	0.969106	-1.42637	1.21776	-0.706738	-0.172536	0.118778	-0.873924	-0.646724	0.317867	0.784107	0.607646
g6472	0	0	-0.465196	-0.476883	-0.434688	-0.492517	-0.466014	-0.460993	-0.43618	-0.409815	-0.440904	-0.5328	-0.501257	-0.482314	0.541712	-0.193049	-0.472191	0.56893	2.24953	2.90462	-0.447839	-0.801271	-0.860225	0.115806	0.265989	0.36176	-1.43371	-0.539747	-0.861063	0.607364	0.916879	1.05621	-0.314386	-1.01716	-0.656826	-0.309095	1.48122	2.43609	-0.561785	-0.565078	0.61095	1.78468	-0.603724	-0.665038	-0.0204433	-0.659361	-1.34839	-0.316388	1.92904
g0307	0	0	0.434613	0.434613	0.434613	-2.17307	-2.17307	0.434613	0.434613	0.434613	0.434613	0.434613	0.434613	0.434613	-2.17307	0.434613	0.434613	0.434613	0.434613	0.434613	-0.848782	1.52274	-0.079922	1.80653	-0.502005	-0.0618535	-2.13645	1.46765	0.302423	0.0964672	0.344878	-1.24029	0.292315	0.834876	-0.105445	-0.93426	-0.425372	-0.333513	1.30541	1.01548	-0.756641	0.23701	-0.817817	-0.983452	0.993683	-0.799444	0.782506	0.988104	-0.336542
g4985	0	0	0.642646	-0.889526	-0.66526	0.418909	-1.50842	-1.49301	0.723658	-1.11833	-0.27727	-0.0372968	0.311605	0.98601	1.06627	1.03238	2.1661	-0.0636077	-0.731869	-0.562985	0.262454	0.0542494	0.717911	0.599231	0.249707	-0.260507	-0.396705	-0.0403834	-0.571819	0.935164	0.948697	-1.58046	0.61556	0.0890355	-2.76332	-0.514359	1.69592	-0.0403834	-0.792052	-1.09182	1.23179	0.664442	0.775396	-0.787758	-1.48816	-0.46956	-0.463412	-0.371402	0.850741
g5465	0	0	1.54219	0.990593	-0.309445	1.30885	0.910917	-0.574744	-0.385049	-1.50065	-2.05311	-0.0238299	-1.1858	-0.156721	0.603246	-0.84047	0.453925	1.16036	0.020528	0.0392126	0.338286	-0.622023	-0.91944	-0.703842	-0.598734	-0.317791	1.82405	-1.05024	-0.0755525	-0.59236	-0.499646	-1.15478	1.54064	2.11904	1.15652	-0.191974	0.044839	-0.296994	-0.658833	1.46213	-0.817216	-0.270798	-0.764949	1.04967	0.150127	0.539154	-1.78557	0.909389	-1.75928
g3414	0	0	-0.491618	-0.670486	-0.370625	-0.0316448	0.529009	-0.138213	-0.667954	0.0707743	-0.863094	-0.811531	-0.850074	-0.499921	-0.603545	-0.643784	0.0653765	2.46122	1.86315	1.65296	-0.74365	-0.499364	0.0527302	-0.669867	-1.03513	0.625778	-0.888176	0.617267	0.510666	-0.66096	0.362504	-0.837833	-0.801702	-0.505792	-0.716665	0.891232	1.88955	2.40942	-1.30314	-1.2146	0.30745	0.838273	0.476085	0.895931	-0.3994	-0.251439	-0.3994	0.687824	0.939948
g3949	0	0	0.0225567	0.866455	1.09616	0.342919	1.13261	0.090529	-0.200844	0.897016	0.801025	-0.196421	-0.187808	-0.878268	0.326882	-0.0522769	1.28806	-1.74745	-1.81357	-1.78758	-0.395437	-0.437079	-0.534427	-0.13573	-0.358329	-0.367276	-0.501219	-0.522139	-0.525027	-0.487656	-0.152067	0.456035	-0.489949	-0.439145	-0.42307	0.478277	3.48747	1.34677	0.286792	-1.25387	-1.0867	-0.00295312	0.870929	1.1858	0.329712	1.67089	-1.19163	-0.427833	-0.291066
g2812	0	0	-0.565473	0.4046	0.245422	-0.949711	-1.2671	-1.53851	-0.802411	0.517229	0.686485	-1.23534	-0.140955	-0.596159	1.17724	-0.100263	-0.162727	0.902875	1.39966	2.02514	-0.0161825	0.0253134	-0.497829	-0.862608	-0.798068	-0.635851	1.32338	-0.291701	0.533543	-0.70931	-0.84682	-0.949937	1.82398	2.56954	0.514213	-0.535515	-0.194908	-0.451243	1.03141	1.31513	-0.580428	-0.564577	0.0430981	-1.24464	-1.17751	-1.24349	-1.06655	0.093038	0.371267
g4185	0	0	0.408369	-1.1298	-1.59242	1.46204	0.294819	1.14664	-0.400831	-0.268243	-1.44674	-0.194358	-1.09069	1.59812	0.165441	1.40642	0.59324	-0.840352	-0.44627	0.334625	1.22113	1.24381	-0.525946	0.571341	-0.618768	-0.847031	-0.0776547	-0.764394	-0.711951	-0.503661	-0.889649	-0.285042	-0.884412	-0.778696	-0.886038	1.22994	2.06881	1.4382	-1.05737	0.302772	0.39086	-1.37128	0.512541	1.22247	0.182165	-1.37893	-1.45699	-0.788698	1.36401
g1644	0	0	0.475389	-0.152237	-1.11353	-0.0419245	-0.857242	-0.246072	-0.806259	-1.5751	-1.6725	-0.496299	1.41236	0.155168	1.12487	0.194277	1.05071	1.96886	0.475389	0.104144	-0.387383	-0.543885	-0.338476	1.84899	0.731184	0.569309	-0.242897	-0.601383	-0.488515	-0.23318	1.23145	2.31	-0.803694	0.0716388	0.270617	-1.09458	-1.02649	-1.2727	0.816121	-0.15524	-0.238453	-1.79384	0.903371	0.468038	1.15274	-0.226766	-0.345952	-0.728972	0.270652
g3356	0	0	1.04405	-0.124782	-0.291075	2.21262	0.0412395	0.732876	1.13754	0.660434	0.433622	-0.246905	-0.977382	-0.00338226	-1.49604	-1.88246	0.268413	0.123979	-0.471007	-1.16174	-0.543572	-0.600418	-0.953468	-0.451182	-0.357691	-0.662515	-0.0661093	-0.945628	-0.483703	-0.551623	-0.273352	-0.18326	0.0775505	0.396512	-0.338628	1.12689	2.44091	2.36929	1.19253	0.224062	0.717226	0.266497	-1.02481	-1.3755	0.305665	0.567142	-1.81112	-1.20144	-0.0915329
g2360	0	0	1.24656	-0.966751	-1.40894	1.67449	-0.521991	-0.527468	1.79116	-0.196075	0.215362	1.22208	-0.196075	0.764648	-0.633379	-1.44134	0.49469	-0.554886	-0.114975	-0.847115	-0.0136741	-0.349635	-1.28587	-1.66355	-1.09225	-0.179783	-0.378762	-0.720646	-0.741934	-0.357867	1.13779	1.3122	-0.508935	0.334421	1.6942	0.12905	1.41525	1.26998	-1.12896	-0.398312	0.135773	0.712445	1.5249	-0.84585	-1.02752	-1.65416	-0.966527	-1.04931	0.174102
g5502	0	0	-0.681199	0.233518	-0.745658	0.995526	-0.745658	-0.349307	1.1403	-0.745658	2.4602	-0.0460641	-0.745658	-0.744891	-0.745658	1.08812	-0.731334	-0.391129	-0.745658	1.50021	-0.988396	-0.628139	-0.851943	-0.688222	-0.765708	-1.0806	-0.131164	-0.458518	-0.279053	0.00235982	0.434296	0.197846	0.558086	1.29286	-0.856326	-0.0857248	2.00436	2.32399	-0.396094	1.29286	-0.395047	0.995448	-1.42086	-0.0763073	-0.248669	1.20783	0.712313	0.83067	0.621279
g2445	0	0	-0.0994564	-0.26612	0.269315	-0.368576	0.976891	0.9142	-0.538547	0.719079	0.976891	0.778894	2.31299	0.349372	-1.17333	-0.587403	-0.538547	-0.970427	-0.970427	-1.7848	-0.310772	0.418225	-0.137596	-0.46284	-0.391193	-0.619797	-0.124738	-0.479822	-0.298195	-0.576227	-0.825101	-0.763521	0.0652009	0.418225	0.23364	3.71256	0.0516243	0.0903267	-1.25112	-0.264739	-0.447896	0.830319	-0.390417	1.52386	-0.14583	0.307645	0.695875	-1.29226	-1.0311
g4304	0	0	-0.288308	-0.531933	-0.513363	-0.763555	-0.987949	-0.81541	1.38442	0.502798	0.464823	-0.503763	0.171951	-0.300425	-0.895612	-0.851643	-1.00084	1.02013	1.65541	2.25326	0.0145002	-0.490082	-0.374192	-0.704496	-0.703062	-0.404758	1.87376	-0.398274	0.178351	-0.523531	-0.685885	-0.578086	2.48979	1.87147	0.114382	-0.521131	-0.696734	-0.462025	1.01437	0.255489	-0.281033	1.1601	-0.781167	-1.36775	1.11129	0.845668	0.464299	1.55465	0.990839
g2925	0	0	-0.663668	-0.407841	-0.481942	-0.452458	-0.544661	-0.315144	-0.443717	-0.153252	0.481365	-0.68445	0.633112	0.801848	0.481365	0.363843	3.43895	-0.68445	-0.68445	-0.68445	-0.615718	0.214166	0.308449	-0.699764	-0.278383	0.742371	0.914569	-1.23184	-0.620717	-0.729683	-1.56719	-2.02996	0.664403	0.9064	1.02108	0.680927	1.31953	1.00136	1.79933	0.337476	-0.855904	-0.0826443	-0.289927	-0.908331	0.488198	1.34473	-0.843517	-1.9606	-1.46698
g0393	0	0	0.0819314	1.0387	1.89772	1.05123	0.27906	0.17772	-0.013572	0.615015	1.78738	-0.683021	-0.747283	-0.756456	-0.804366	-0.491608	0.334302	-1.61475	-1.12488	-1.02712	1.76884	0.241922	1.20122	-1.43597	-1.0258	-0.131578	-0.180564	-0.258509	0.257933	0.835727	0.815435	0.601312	0.551058	0.81311	-0.0153218	-1.93728	-1.50953	-0.592006	1.04816	-0.604545	0.375151	-0.954428	1.18026	-1.0446	0.0522525	0.886991	0.193586	-1.08724	0.453008
g6150	0	0	-0.0397507	-0.715966	0.65248	0.378454	0.914412	0.788369	0.174798	2.24218	1.40332	-0.0226506	-0.376426	-1.16767	-1.82817	-0.992213	-1.21897	-0.29491	-0.0521449	0.15486	-1.61574	-0.33239	-1.01926	0.230018	0.377021	-0.0321899	0.809115	-0.387525	-1.31346	2.49903	0.257001	-0.985674	0.281539	0.184729	-0.723973	-0.155818	1.56026	0.367316	-0.079604	-0.0765541	1.43278	0.831457	-0.950023	-1.15805	-0.398348	-0.454899	-0.376605	-0.545387	-0.39538
g0458	0	0	0.307537	0.307537	0.549201	2.26053	1.11921	1.39119	0.549201	0.549201	0.102708	0.102708	-0.87256	-0.694794	-1.43154	-0.87256	-0.153979	-1.22884	-0.87256	-1.11219	0.491692	-0.439357	-0.774146	0.620337	0.538463	-0.724263	0.200855	-0.774146	-0.759365	-0.195582	-0.640006	2.1564	-0.767096	-0.774146	-0.35758	0.189673	2.59854	-0.590269	1.10299	-0.597756	0.962608	-1.57871	0.0779612	0.0329134	-1.44417	-0.274563	-0.699915	-0.274563	-1.11463
g1490	0	0	-1.2299	-0.564463	0.606742	0.849127	0.704686	1.51198	0.553551	-0.0316572	1.08733	-1.07953	1.56015	-0.310479	-0.0762691	0.158414	-0.40193	-2.29507	-0.753634	-0.289055	0.919005	0.182925	0.321778	1.29391	1.28702	0.163414	-0.249231	-0.658146	-0.722166	0.461259	0.103746	0.97641	0.461259	-0.63732	0.661471	-0.242006	-2.21989	-2.10343	-0.586256	1.08173	-1.49146	0.477473	-0.411308	0.929816	-1.21476	1.07214	0.065314	-0.885697	-0.367948
g3697	0	0	0.569759	0.0872258	0.284058	-1.3219	1.63963	-0.819409	-0.105299	-0.417992	0.511471	1.77502	-0.266383	1.32622	-1.3219	-0.214124	-1.30582	-1.3219	0.897813	0.0035254	1.31407	1.23143	0.777836	0.292432	0.0691166	0.457977	0.672599	0.647574	0.0638283	0.358663	-1.1076	-0.787866	-0.124605	-0.541727	1.44494	-1.50135	-1.55876	-1.70856	-0.0898073	0.266275	1.27741	0.763915	-0.757925	-1.45987	0.792301	-0.364141	0.281459	-0.977426	-0.472327
g1839	0	0	-0.0885749	-1.04804	-2.32265	-0.693471	-0.800656	0.0828489	0.165443	-0.746274	-0.509758	0.172945	-0.0990381	-0.60145	0.508171	0.809954	0.902778	1.00732	1.81099	1.44948	1.1185	-0.227588	0.10524	0.320366	0.0927563	-0.443606	-1.43852	0.0613014	-0.655795	-0.0162134	1.19031	1.03036	-1.56173	-1.96002	-0.195257	1.81784	0.872179	-0.110117	-1.50426	-0.686735	0.170482	1.41105	0.131907	0.477561	1.84985	1.15732	0.540435	1.06716	1.18359
g5616	0	0	-0.544627	-1.11144	2.06878	0.710282	-0.482086	1.11535	-0.376579	0.838275	0.658768	0.346447	0.597284	0.227888	-1.24215	0.748009	-0.6804	-2.1257	-0.239399	-0.508705	0.0703897	-1.01402	1.28126	-0.66388	-1.26774	1.30532	-1.13953	0.555189	1.4242	-1.07685	-0.207657	-0.242888	-0.970058	1.46544	-0.0592467	-1.10668	0.779172	0.867576	-0.66543	-0.216626	0.0902526	0.757658	-1.38427	1.41841	0.428752	0.597762	-0.28877	-0.97437	-1.71027
g6962	0	0	-0.783223	-0.464512	-0.906312	0.467687	1.06261	-0.467199	-0.906312	1.74009	-0.906312	-0.906312	-0.336784	0.347529	-0.906312	-0.0456697	-0.878959	0.406143	1.40477	2.07907	-0.900944	-0.795727	-0.784596	0.385004	0.497647	0.030058	-1.11104	-0.774688	-0.971689	0.679294	1.6544	1.66428	-0.698481	-1.01149	-0.94242	0.664045	1.07359	1.34276	0.437015	1.55804	0.173111	-1.14641	-1.01849	-0.00326624	1.51095	2.01425	-0.168172	-0.348071	0.244465
g0548	0	0	-0.82995	0.756135	2.02372	-0.412229	-0.254638	-0.578848	0.538265	2.25911	1.32732	-0.705383	-0.174022	0.214611	-0.832834	-0.580202	-0.930302	-1.04174	-0.56387	-0.215144	-0.694442	-0.803004	0.166267	-0.942205	-0.800678	-0.512816	-0.258642	0.528027	0.0475724	-0.409837	0.420762	-0.437098	1.4117	3.24635	-0.185854	-0.562881	0.256483	-0.469701	-0.777744	-0.741803	0.525929	1.80056	-0.421689	-0.385249	-0.454849	-0.973254	-0.558585	-0.219031	-0.405962
g6823	0	0	-0.698885	-0.574232	-1.35202	-0.552031	-0.524721	-0.330313	-0.0217061	-0.768431	-0.800568	-0.818614	-0.996513	0.51284	1.5082	0.328774	0.99686	0.48188	2.24279	1.3667	1.62874	0.912018	0.85304	-1.1902	-1.03148	-0.551355	1.07132	0.62649	0.73348	-0.943965	-1.48286	-0.931669	-0.186278	0.231911	1.70306	-0.829363	-0.532866	-0.0800341	1.43393	0.352738	0.611594	-0.474612	-0.531765	-1.39188	0.329797	-0.0953823	0.318499	-0.0305063	-1.76517
g5105	0	0	1.64367	1.26526	0.515405	0.415919	0.387559	-0.0359575	1.67927	0.795093	0.463998	0.186217	-0.75964	-0.425517	-0.617844	-0.643444	-0.407194	-1.31691	-1.61162	-1.53427	-1.31735	-0.760274	-0.901189	0.620187	0.589838	-0.37975	-0.37975	-0.575141	-0.876587	0.181501	0.366786	0.280088	-0.723214	-0.537384	-0.905965	1.7831	2.24076	1.29435	-0.825092	0.660572	1.16154	0.775798	-1.31089	-0.461927	-1.12754	-1.29237	-0.252322	0.312277	0.0971286
g0632	0	0	0.221001	-0.888736	-1.24867	0.423331	0.39492	0.862783	2.39376	1.36579	0.404988	-1.00932	-0.562139	0.308787	-1.37583	-0.915776	-0.769909	0.831117	-0.551856	0.115751	1.15542	0.0937655	1.45416	0.250152	0.319502	0.212809	-1.14637	-1.01404	0.651526	0.4393	-1.31151	-1.44951	-0.725625	0.996307	-1.35836	-0.246782	-0.0865109	1.76577	-1.28541	1.13862	-0.424089	0.143702	1.15155	-0.724373	-0.574344	0.103884	0.118894	0.702306	-0.674863
g1584	0	0	-1.14476	-1.35998	1.13175	-1.44275	-0.191035	-0.091479	0.627485	0.879096	1.07142	1.37344	2.07272	0.180715	-0.444398	-0.180445	-0.679939	-0.857872	-0.592837	-0.351144	-0.613728	-0.812394	-0.0029454	-0.812747	-0.653406	-0.00924511	-0.417248	0.16419	0.171904	-0.812394	-0.65384	-0.48918	-0.254516	0.0896217	-0.305685	0.322647	2.32174	2.76722	-1.48574	-0.305398	1.62348	-0.122101	0.202947	0.0868098	1.12595	0.932671	0.136401	0.101448	0.718077
g6552	0	0	-0.42523	0.495037	-0.129509	-1.13982	-0.719827	-1.51834	-0.110192	-0.859354	0.338049	-1.06243	0.0519176	-0.947429	1.3053	1.23089	-0.0494018	2.27113	1.05643	0.212794	-2.06681	-0.48768	-0.325765	0.413489	0.424906	-0.139228	0.236183	-0.879185	-0.580166	-0.231959	0.0270367	-0.608115	-0.145863	0.101044	-0.937822	2.30908	1.47975	1.41111	0.632757	-0.207596	-1.29756	-0.819996	0.226363	1.46603	0.657933	-0.0409368	0.245937	0.797182	-1.52904
g6597	0	0	1.20869	-0.0370161	-0.501333	0.357696	1.57569	-0.0590776	-0.666708	-1.48213	-1.48213	-1.48213	-0.278409	-1.01439	-0.0139285	0.261583	1.11531	1.63991	0.145632	0.712731	-1.29354	-0.85589	-1.08938	-0.327813	-0.511692	-0.262749	1.47655	-0.714552	-0.606187	-0.910096	-0.622325	-0.207188	0.590911	1.78182	1.87448	1.11369	0.610113	-0.0461557	-0.528169	-0.963377	0.899676	-0.37211	1.57296	-0.608979	-0.20493	1.29814	-0.631477	-0.657725	-0.0789034
g4541	0	0	-0.351059	-1.2738	-1.61427	-0.440372	-0.406946	-0.392477	0.0173878	-0.941042	-0.06533	1.3789	1.85131	1.40872	-0.729275	-0.554805	0.195943	0.0253861	1.74067	0.151073	0.730848	0.660943	-0.708941	0.614312	-0.0657304	-1.62206	-0.313038	-0.661887	-0.681232	0.172073	-0.913376	-0.211116	0.151123	-0.772299	1.76075	2.50601	0.122063	-0.768455	1.23397	-1.24924	0.0725395	-0.672552	1.10446	-0.489175	-1.86669	-1.6642	-0.0116418	-0.36652	0.442762
g4696	0	0	-0.455742	-0.478575	-0.461147	-0.58361	-0.65908	-0.486379	-0.84896	-0.939703	-0.751008	-0.68011	0.588823	0.0722916	-0.0909891	0.108606	-0.252455	1.55641	1.76931	2.59232	0.112173	0.0112884	-0.116213	0.402711	-0.652802	-0.268853	1.45152	0.29121	0.814529	0.0566387	-0.747699	1.36619	0.226072	0.117247	1.69237	-0.996659	-1.73991	-2.01981	-0.436643	-0.5289	1.73434	-0.772906	0.681863	-0.677753	-0.490712	0.222475	-0.119009	0.285287	-0.454458
g1833	0	0	3.90962	-0.287785	-0.287785	-0.287785	-0.287785	-0.287785	-0.287785	-0.287785	-0.287785	-0.287785	-0.287785	-0.237816	-0.287785	-0.287785	0.644972	-0.287785	-0.287785	-0.287785	-0.642122	-0.572234	-0.819541	-0.491166	-0.444835	-0.527977	-0.177082	-0.518359	-0.332777	-0.512865	-0.0803622	-0.119023	-0.469162	-0.308422	-0.390582	2.02014	2.13246	2.25391	-0.80638	-0.372436	0.630667	1.63168	-1.07276	-0.0107724	-0.956206	-0.903914	0.250287	0.139524	-1.59922
g5928	0	0	-0.602921	0.663178	0.0727597	-1.64136	-0.795016	-0.841227	1.16677	0.882378	1.73724	0.469201	1.89857	0.599144	-0.241423	-0.969246	-0.935703	-0.119629	-0.555241	-0.787478	-0.591072	-0.647268	1.94926	-0.648829	-0.642301	1.38829	-0.0830332	-0.185492	1.38247	-0.647268	-0.502946	-0.647268	-0.638541	-0.254106	-0.641734	-0.648829	-0.236296	2.29496	-0.120963	-1.51174	1.32049	0.768514	-0.589815	0.13351	2.08081	1.00582	-0.100181	-0.356701	0.213312
g0086	0	1	0.0996052	1.45393	1.71115	0.0229202	0.0457927	-0.316272	0.634846	1.57616	1.70488	-0.20176	-0.452126	-0.717818	-1.10437	-1.08077	-0.839007	-0.963459	-0.65842	-0.915288	0.0638082	0.902403	0.359478	0.445409	0.837058	0.708919	0.210341	0.87601	0.284777	1.34655	0.100014	-0.350162	0.0144486	0.142296	-0.0170187	-1.72683	-2.10248	-2.09502	-0.629941	-0.675658	1.04287	1.50998	-0.598773	-0.648476	-0.285297	-0.409357	0.540214	-0.494185	-0.423654
g2204	0	0	-1.16755	-1.04429	-0.228528	-1.04106	-1.30033	0.0179556	-0.0560731	-0.0315955	0.442611	-1.07488	1.04631	-0.64782	-0.218479	0.652088	0.511631	0.371158	1.22313	2.54572	-0.98534	-0.512809	0.671625	0.956418	1.77575	0.0860462	-1.06053	-0.470771	-0.529586	1.51736	1.66326	0.993552	-0.262096	-0.652242	-1.09052	-0.182515	-0.987327	-0.930264	-0.752397	0.542299	-0.434249	-1.36621	1.18355	0.827003	0.162504	-1.81135	1.63112	-0.750102	0.651199
g4767	0	0	1.21801	0.39138	2.13654	-0.482413	0.769543	-0.165318	-0.605275	0.162457	-0.19627	0.646751	-0.399546	-0.35594	-0.110733	0.825063	0.860198	-1.42384	-1.60635	-1.66425	-0.0721969	-0.412948	-0.0774696	-0.796257	-0.613791	-0.170518	0.586413	1.28093	0.479764	-0.380978	0.400288	0.867477	-1.81943	-1.53088	-1.05429	0.0830447	2.12247	1.10837	-0.76867	-1.0819	0.321117	1.76166	-0.166677	-0.0655286	1.77191	0.862191	0.795255	0.938309	-0.730514
[truncated: 311 more rows]
[truncated: 35 more columns]
