# Supplementary material for: UNCLES: method for the identification of genes differentially consistently co-expressed in a specific subset of datasets
Source: BMC Bioinformatics. 2015 Jun 4;16:184. doi: 10.1186/s12859-015-0614-0 (PMC4453228; doi:10.1186/s12859-015-0614-0)
Supplement: Additional file 2: — Synthetic data with the genome-size (GS) of 2,000. [file 12859_2015_614_MOESM2_ESM.xlsx]

## Sheet: GS2000
Gene	C1?	C2?	P1																		P2																		P3						N1
g6684	0	0	-0.0603378	-0.459782	-1.66242	-0.671283	0.93578	0.559028	-0.372668	-0.797776	-0.973923	0.030739	-0.208841	-0.29707	-0.289949	-0.532625	-0.257568	1.94258	0.702764	2.41335	-1.78677	-1.84573	0.821971	-0.437958	-0.185972	0.803212	-1.13466	0.145592	0.363632	0.889416	1.05527	-0.27828	1.8923	0.584799	-1.14523	-0.0872625	0.426685	-0.0810094	-0.194724	0.456696	-1.74395	-0.276834	0.668685	1.09013	1.73359	0.399763	1.18702	0.140201	-1.34374
g0273	0	0	-0.522225	-0.992213	-1.77946	-0.419034	0.818469	-0.0310024	-0.946777	-0.3395	-1.24304	-0.21144	0.281906	0.256724	0.203202	-0.0310024	-0.0606761	1.38343	1.35528	2.27737	0.424194	-0.148882	0.024636	0.561336	0.492374	1.00457	-0.751312	0.860185	0.381439	0.45473	0.79921	1.92251	-0.624513	-0.807051	0.261675	-1.20629	-1.91742	-1.73139	-0.947029	0.722633	0.385339	0.0505345	-1.41102	1.19955	1.1122	0.354117	0.845888	1.21765	0.706591
g1032	0	0	1.16525	-0.378866	-1.10812	0.00364585	0.236838	-0.217771	-0.198151	-1.11748	-0.844557	1.47439	-0.696723	2.10019	0.353695	0.852508	1.1389	-0.413736	-1.08994	-1.26006	-0.0790792	-0.511279	-0.970099	0.00565238	0.2577	-0.609	-0.886789	-0.0349934	-0.625369	-0.18028	0.516093	1.1878	-1.19878	-1.07422	-0.814709	1.01491	2.29356	1.70888	-0.636404	-0.882804	0.0132021	-0.913349	1.37495	1.04441	1.28869	1.38229	0.644856	0.627415	-0.00745544
g0138	0	1	0.319689	1.03374	1.68407	0.857045	0.0605027	0.263552	0.263552	1.12763	1.87513	-0.172177	-0.929582	-1.07997	-1.20752	-1.07997	-0.579667	-1.2808	-0.583402	-0.571806	1.50459	0.449033	0.911446	0.319594	0.669906	0.425304	-0.69348	1.17106	0.00523253	1.14375	0.276628	-0.211	0.177157	-0.668321	-0.241694	-1.7605	-1.78405	-1.69466	-0.598419	-0.741939	1.02553	1.52046	-0.6267	-0.578931	1.41961	0.857324	0.207696	-0.239977	1.38087
g4193	0	0	0.454661	1.45359	-1.07761	-0.212717	1.22668	1.01124	-0.027014	-1.32383	-0.281348	0.514663	1.26561	-1.18924	0.326382	-1.00964	-1.2608	0.902083	-1.3877	0.614984	1.46485	0.530204	0.570239	0.143293	0.259552	0.541193	0.60751	0.900622	0.766576	0.0863593	-0.443172	-0.533343	-0.0940821	0.248254	0.705256	-1.83907	-1.96989	-1.94434	-0.56317	-0.142986	-0.388038	-0.490127	-0.43596	2.02028	1.8235	1.07895	-0.393859	1.8537	-0.292098
g1350	0	0	-0.768559	1.06918	1.10629	-0.427134	0.729431	-0.135598	-1.41446	-0.229784	1.79643	-0.170157	-0.365041	-0.890996	2.12473	0.467092	-0.890236	-0.796795	-0.29615	-0.908247	-0.680318	-0.692574	1.48749	-1.09595	-0.89324	1.16199	-0.10374	0.294089	1.90802	-0.739539	0.149424	-0.642772	-0.625493	1.70047	-0.216999	-1.36367	-0.335305	0.688119	1.18648	1.31883	-0.875537	-0.907353	-0.393857	-0.328569	-2.60359	-0.740987	-0.0360112	-0.937776	1.08346
g0107	0	1	0.640556	1.54734	2.19567	0.420694	0.285499	-0.206339	0.566346	0.920456	1.11463	-0.710295	-0.786416	-0.84452	-0.812001	-0.624089	-0.423268	-1.09977	-1.05124	-1.13325	0.537199	0.537199	0.537199	0.114838	1.36629	1.36629	-0.735619	0.537199	0.114838	0.841611	0.114838	0.114838	0.537199	-0.199813	-0.199813	-1.6848	-1.9463	-1.95318	-0.742478	-0.636939	1.25715	1.3177	-0.674391	-0.521038	-1.19652	1.30558	-0.543291	-0.724169	0.82152
g0074	1	0	-0.434743	-0.435894	-0.435894	-0.427583	-0.435894	-0.435894	-0.420054	-0.435894	-0.435894	-0.435894	-0.435894	-0.435894	-0.435894	-0.435894	-0.435354	2.24338	2.0197	2.24949	-0.277331	-0.356146	-0.37654	-0.403859	-0.399413	-0.385904	-0.376354	-0.336425	-0.325514	-0.397265	-0.393767	-0.40749	-0.387148	-0.324674	-0.369535	0.0813201	3.0091	2.42694	1.43616	1.12889	-0.577955	-0.584981	-0.657169	-0.744945	0.892987	0.850258	0.866813	0.710085	0.217986
g6126	0	0	-0.849979	-0.785127	-0.81847	1.29892	0.66882	1.94683	0.432858	0.479986	0.899169	-0.0978059	-0.115572	-0.118184	-0.150098	0.560618	1.01494	-1.6862	-1.3332	-1.34751	-0.350899	-0.119643	0.0943605	1.91028	1.08192	0.841634	-0.40229	0.0406956	-0.279699	0.702352	0.524923	1.48525	0.070749	-0.205629	-0.582623	-1.62477	-1.64449	-1.54211	1.72655	-0.106597	-1.12388	-0.615872	0.483035	-0.363241	0.861485	-0.303119	1.35091	1.04363	1.60824
g6969	0	0	0.569885	1.38586	1.05426	1.34614	0.173888	0.871266	0.337901	0.715781	1.39176	-0.00976355	-0.413405	-1.16993	-1.01631	-0.863593	-0.562369	-1.27746	-1.29216	-1.24176	-0.0652991	-0.113002	0.0192093	1.97433	0.501265	-0.645504	-0.942083	0.627304	-0.470619	-0.324158	0.508162	1.53899	0.248807	1.44488	-0.652972	-1.9049	-0.394569	-1.34984	-0.222788	-0.936246	1.17825	1.31206	-0.862966	-0.468312	-0.796069	-1.13265	0.813158	0.130343	0.457755
g2829	0	0	-0.236895	0.937962	0.129544	0.130989	-0.703318	-0.496287	2.77394	0.949964	1.07218	-0.580299	0.11284	-0.172276	-1.58446	-1.21724	-1.06301	0.0122335	-0.172276	0.1064	1.02568	0.0259473	-0.73073	0.632328	1.56592	0.81532	-0.0446401	-0.541645	-0.778741	1.04448	-0.256165	-0.492906	0.15008	-0.466065	1.28083	0.590967	-1.72718	-2.09348	-0.694262	-0.753468	1.05824	1.49103	-0.534185	-0.567355	1.65379	0.748139	0.295731	1.97988	-1.07247
g0063	1	0	-0.43075	-0.431213	-0.432637	-0.432637	-0.432637	-0.432637	-0.423785	-0.432637	-0.432637	-0.432637	-0.429664	-0.432637	-0.432637	-0.432064	-0.431752	1.86354	2.06967	2.53975	-0.468741	-0.290672	-0.437166	-0.416238	-0.437308	-0.493682	-0.447293	-0.421937	-0.437059	-0.428351	-0.470994	-0.407916	-0.389087	-0.353206	-0.346881	1.18549	2.25969	2.80135	1.29065	1.29065	-0.603282	-0.64569	-0.664047	-0.668287	0.810296	0.74829	0.668247	0.433782	-0.166894
g5669	0	0	0.901485	0.110015	0.474154	0.738687	-2.16978	0.280527	1.23942	0.793152	0.515012	1.18382	-0.635655	0.263369	-1.42391	-1.60944	-0.645568	0.882689	-0.23007	-0.667916	-0.761716	-0.877164	-0.0264649	-0.880371	1.94971	0.815926	-0.835766	-0.279226	-0.104305	-0.0373975	-0.880371	-0.877164	-0.859235	0.236791	1.50759	-0.880371	1.80787	0.981663	-0.762446	-0.262658	-0.946798	-0.47056	0.86837	1.57409	0.60076	0.645369	0.814955	0.683982	0.0815427
g0014	1	0	-0.43329	-0.435108	-0.441589	-0.434994	-0.440849	-0.434445	-0.434083	-0.439333	-0.438151	-0.430845	-0.423182	-0.412419	-0.438461	-0.432788	-0.437903	2.02239	2.1238	2.36125	-0.352851	-0.37572	-0.464076	-0.474783	-0.201025	-0.497045	-0.496281	-0.470309	-0.48677	-0.497045	-0.497045	-0.372314	-0.395344	-0.496281	-0.28011	1.67299	2.79972	1.8843	1.09929	1.45241	-0.800206	-0.686594	-0.573277	-0.491619	1.17754	1.42169	1.09838	0.793892	-0.361406
g0003	1	0	-0.375457	-0.311345	-0.423202	-0.421099	-0.33637	-0.386281	-0.384357	-0.465987	-0.425812	-0.418691	-0.43776	-0.465987	-0.405534	-0.425362	-0.40062	3.20432	1.22342	1.65613	-0.424453	-0.323399	-0.405916	-0.406686	-0.372084	-0.414071	-0.426215	-0.415991	-0.419665	-0.426985	-0.414702	-0.426985	-0.426164	-0.412169	-0.299305	1.0052	3.21482	1.79477	1.28998	1.28998	-0.687734	-0.680767	-0.634458	-0.577005	0.992497	1.14278	1.06757	0.309335	-0.72013
g5602	0	0	-0.288049	1.58563	1.07732	1.50146	0.559728	-0.0625176	0.987559	1.23478	0.446925	0.213086	-0.324092	-0.376621	-1.087	-1.01163	-0.594769	-0.981157	-1.5042	-1.37645	-0.069738	-0.856568	-1.55604	0.581966	0.58676	0.560319	-1.39302	-1.26661	-1.3737	0.0114042	0.644529	1.27537	-0.0998427	1.04418	0.0135226	-0.502353	1.95386	0.445965	-0.517013	-0.697341	0.828344	1.65552	-0.551996	-0.717511	-0.620145	-0.704397	-0.607546	0.392764	0.528271
g0159	0	1	0.566495	1.20481	1.24903	0.194082	0.3752	0.10541	0.932658	1.65152	1.37704	0.21438	-0.82703	-0.998106	-0.663031	-1.06178	-1.13592	-0.998106	-1.00989	-1.17675	1.1417	0.709085	0.683238	0.0512399	0.464736	0.264598	0.59645	0.605228	0.449873	0.486283	-0.343946	0.0855614	0.359466	-0.0460089	0.642235	-2.03915	-2.08143	-2.02916	-0.694228	-0.673234	1.18509	1.38585	-0.690145	-0.513327	-0.754191	-0.626943	2.56837	-0.626943	0.123068
g0075	1	0	-0.434818	-0.435615	-0.435615	-0.435615	-0.435615	-0.435615	-0.435615	-0.435615	-0.435615	-0.435615	-0.435615	-0.408765	-0.435615	-0.435615	-0.435241	2.2853	1.95771	2.2632	-0.336293	-0.449148	-0.449148	-0.449148	-0.449148	-0.449148	-0.447861	-0.436314	-0.449148	-0.396245	-0.363443	-0.449148	-0.326507	-0.376401	-0.239755	1.41997	3.23883	1.40805	0.595551	1.79387	-0.594752	-0.60086	-0.593707	-0.600096	1.43874	0.906012	0.416508	-0.228706	-0.219288
g5531	0	0	0.378316	0.740267	0.47354	1.69349	1.27519	-0.0960875	0.196558	0.120292	0.390822	0.0496199	-0.787443	-0.282309	0.0940495	0.234586	0.866817	-1.33999	-1.87819	-2.12953	-0.286102	0.0387578	-0.208196	-0.808045	-0.807652	-0.537747	2.09691	0.282259	1.15162	-0.796301	-0.807602	-0.80974	0.872589	1.74778	1.3146	-0.808256	-0.817065	-0.817801	1.44219	1.10902	-0.804892	-0.703377	-0.564547	-0.478394	0.968785	0.700156	0.679494	0.498689	-0.110144
g6506	0	0	-0.884285	0.61486	0.932303	0.966486	0.751173	0.720846	-0.218371	0.643326	1.67726	-1.68397	0.31419	-1.88366	-0.449584	0.0817004	0.932303	-0.903438	-0.764787	-0.846357	-2.24027	-0.0168085	-0.1487	-0.299663	-0.769223	-1.12384	-0.268379	-0.556641	-0.12429	-0.335902	0.425342	0.297396	0.142485	0.305401	-0.450932	1.8287	1.59185	1.74348	-0.613621	-0.684627	0.995155	1.54613	-0.595663	-0.647373	-1.18337	-1.2003	-0.661514	1.30236	2.0023
g2085	0	0	-0.833391	-0.814484	-0.786778	-0.665604	-0.700977	-0.336974	-0.794656	-0.777294	-0.772451	0.0787522	1.46381	2.96038	0.31164	0.459765	0.488015	-0.318739	0.374646	0.664338	0.362825	-0.0911955	0.0192288	-0.747	-0.605265	-0.336197	1.88411	1.84861	1.92109	-0.145733	-0.789878	-0.651318	-0.174034	-0.213825	0.738628	-0.471037	-1.23646	-1.31255	-0.668926	-0.739054	0.90922	1.60149	-0.609989	-0.492743	0.234742	-2.19522	-0.14895	-0.178976	0.895599
g0079	0	1	0.934055	1.01529	0.86473	0.0864251	0.926942	0.519876	0.305951	1.57906	1.22926	0.270251	-0.175201	-0.303283	-1.23211	-1.17444	-1.01494	-1.53031	-1.14047	-1.16109	1.57143	1.09927	1.42188	0.051548	0.364819	0.614869	-0.0309808	0.913288	0.4789	0.466004	-0.0418183	-0.606424	-0.525196	-0.38618	-0.308239	-1.71606	-1.71526	-1.65186	-0.651135	-0.647655	1.25537	1.32553	-0.611995	-0.670112	-0.0593036	0.499806	-0.371185	0.165439	0.306615
g0127	0	1	0.0116745	1.66304	1.73973	0.407762	0.793261	-0.134584	0.450837	1.50952	1.08576	-0.45132	-0.918361	-0.662672	-1.18327	-1.10906	-0.631054	-0.950397	-0.781609	-0.839248	0.840062	0.309093	0.428197	0.553856	0.745792	1.15091	-0.491763	0.90083	0.475106	1.01467	0.693934	0.178872	-0.365586	-0.271372	-0.554332	-1.89866	-1.90753	-1.80209	-0.65724	-0.584459	0.889395	1.62047	-0.582219	-0.685946	1.67649	1.48642	-0.170478	0.499509	-0.735382
g3967	0	0	0.727302	-0.695997	-1.13095	0.150282	0.206457	0.952442	-1.04948	-1.60277	-1.10315	1.13388	0.50635	1.62692	0.491073	0.832874	1.30807	-0.554448	-1.10898	-0.689875	-0.287857	-0.673488	-0.00263266	1.3892	0.823066	0.581151	-1.43088	-0.351623	-0.757536	0.468522	1.26347	2.23164	-0.604218	-1.4472	-1.0809	-0.506726	0.289025	0.0969928	0.732707	1.71378	-0.633149	-0.717244	-0.477103	-0.618991	-1.28483	-0.355999	-1.66861	0.570626	-0.65924
g5076	0	0	-0.153662	-0.881778	-0.733748	-0.510356	-0.443124	0.786953	-0.531976	-0.952146	-0.773509	1.10706	2.81197	1.75109	-0.505163	-0.25441	-0.20306	-0.423154	0.117394	-0.208374	2.16652	-2.01606	-0.208938	0.845258	-1.82662	0.349095	-1.00691	-0.0717354	-0.458366	0.456406	-0.203754	1.04547	-0.621824	-0.25815	0.492895	0.687994	0.521708	0.107005	-0.623013	-0.586336	0.825434	1.66222	-0.581225	-0.697081	1.72253	0.932625	0.893032	-0.238798	0.985545
g3024	0	0	0.484955	0.669455	0.754729	1.09651	-0.0467413	-0.466781	1.05031	2.0202	0.968635	0.13032	-1.37075	-0.856584	-1.45868	-1.36225	-1.04213	-0.26528	0.286167	-0.592083	0.00436456	0.543534	-0.585778	0.0817432	0.543534	0.00436456	1.51835	0.342718	1.09086	-0.415767	-0.585778	-1.47292	1.09086	1.51835	0.543534	-1.28651	-1.52507	-1.41039	-1.00979	1.31606	-0.956794	1.07254	-0.427191	0.00517322	-0.905697	1.68719	-0.0028981	-1.00614	-0.659781
g0579	0	0	-0.856194	-0.872692	-1.20273	-0.997067	0.00594759	0.61537	-1.27683	-0.110831	-1.13766	0.361485	0.537402	1.43476	-0.145876	-0.014679	-0.502217	0.733457	1.17445	2.2539	-0.969441	-0.665274	-0.448667	-0.166293	-0.599619	-0.68649	-0.217064	-0.735313	-0.338981	-0.597146	0.297994	0.537705	-0.462137	-0.338981	-0.68304	2.09331	1.87642	2.10303	0.453247	1.77142	-0.900014	-0.758269	-0.519036	-0.0473482	0.985896	0.885733	1.13623	0.0308666	0.0530059
g0007	1	0	-0.423546	-0.432575	-0.424072	-0.434489	-0.426695	-0.425179	-0.419607	-0.433851	-0.424264	-0.434224	-0.420817	-0.411996	-0.427856	-0.418831	-0.418036	1.93914	1.63287	2.80403	-0.468312	-0.498326	-0.498326	-0.356766	-0.335779	-0.479221	-0.498049	-0.486905	-0.495273	-0.498326	-0.485198	-0.465058	-0.308714	0.116322	-0.453737	1.17496	2.47127	2.56543	0.891822	1.61349	-0.601897	-0.574933	-0.778325	-0.550161	0.847655	0.962134	0.702564	1.11171	0.343558
g5555	0	0	0.694187	1.56151	1.4847	0.885017	0.896614	0.227001	0.318175	0.782107	1.13086	-0.295499	-0.974693	-0.94642	-0.896126	-0.953294	-0.231305	-1.10043	-1.26634	-1.31607	-1.02637	-0.35201	-0.320626	2.51147	1.38502	0.256435	-1.18241	-0.459194	-0.380511	0.43588	0.603818	1.00223	0.645417	-0.400018	-0.371111	0.220599	-1.12055	-1.44807	0.255874	0.200947	-1.95579	0.321278	0.957854	0.219838	0.789685	0.991943	0.727329	0.396461	0.0406627
g0092	0	1	0.542823	0.979263	1.04399	0.803372	0.321824	0.184035	0.678265	1.1983	2.0236	-0.736915	-0.638042	-0.927545	-1.00884	-0.579191	-0.357571	-1.55737	-0.649379	-1.32063	0.931275	0.651035	0.652948	0.859151	1.23915	-0.133272	0.444254	0.418205	0.189866	0.230097	-0.182172	0.826276	-0.16852	-0.309513	0.163308	-1.42227	-2.14493	-2.24489	-0.605189	-0.632665	0.919915	1.6012	-0.640915	-0.64235	-0.10468	-0.832857	-0.0102439	-1.06662	-1.39863
g6839	0	0	0.417547	-0.710564	0.0140924	-0.0499193	-0.174891	1.39292	-0.917831	-0.779846	-0.405754	-0.157634	-0.325984	-0.899073	-1.2455	-0.927922	-0.469539	1.75623	1.68067	1.803	-0.440848	-0.610604	-0.906816	-0.0645671	-0.271153	-0.25164	-0.442624	-0.531374	-0.449155	-0.610604	-0.0436991	0.322098	-0.801347	-0.744841	-0.291976	2.59418	1.86082	1.68414	-0.0047594	-1.62568	0.595724	-0.56111	1.25292	0.34291	-0.308331	-0.00825603	-0.152421	0.308737	2.0337
g0150	0	1	0.927337	1.16926	0.729883	1.45268	0.353296	0.18178	0.749988	0.903434	1.12277	0.301329	-0.576691	-0.483604	-0.953029	-1.07885	-0.426748	-1.41485	-1.32964	-1.62833	1.66833	0.561666	0.522842	0.869902	0.657056	0.695374	-0.0713672	1.04077	0.625407	0.228126	-0.0498861	0.00243875	-0.474901	-0.601758	-0.277233	-1.69787	-1.97929	-1.7196	-0.594907	-0.430662	1.10578	1.43912	-0.839038	-0.680298	-0.547522	-0.49966	-0.340533	-0.816475	0.467292
g4535	0	0	0.591392	0.498346	0.447116	1.13079	1.15964	-0.492866	0.19901	0.498346	-0.259472	0.545249	-2.0915	0.865951	0.321465	-0.0339166	0.923122	-1.14385	-1.18911	-1.96971	-0.669745	-0.759834	0.274368	-0.762337	0.603898	-0.185631	-0.72753	-0.051408	-0.271398	-0.759834	-0.631185	-0.759834	0.951854	-0.762337	3.1381	0.0956689	0.0907777	1.1864	-0.0940149	0.982277	-0.400074	-1.26345	-0.604699	1.37996	1.75717	1.33391	1.25798	0.745701	0.309808
g3426	0	0	0.0410431	0.31632	1.60149	0.725313	0.289591	0.675009	0.212973	1.58623	2.01078	-0.376307	-0.77795	-1.02887	-1.10505	-0.708725	-0.591214	-1.0778	-0.986091	-0.806742	-2.25452	-0.47851	-0.64954	0.143923	-0.225466	-0.408364	-0.53385	-0.528516	-0.556101	0.125066	0.567084	0.541765	-0.0230133	-0.0640283	-0.721264	1.30778	2.21709	1.54046	-0.305109	-0.413558	0.997867	-0.39118	1.39406	-1.28208	-1.15446	-0.665881	-0.589138	-0.165175	-0.221546
g6561	0	0	-0.0944645	0.945534	0.602654	1.92069	1.78139	0.418047	0.469977	0.716484	0.674376	-0.963002	-0.912943	-1.09486	-0.506522	-0.943483	0.141484	-0.8579	-1.20471	-1.09274	-0.923125	-0.454837	-0.808486	-0.925914	-0.291641	1.44475	-1.37178	0.525567	0.294895	0.792519	1.88827	-0.132137	-0.565074	0.937287	-0.181432	-1.68352	0.14485	1.3098	0.469611	0.0750056	1.41258	-0.192974	-1.65184	-0.112383	0.763542	1.09101	0.854485	0.155148	-0.324652
g0084	0	1	0.261531	0.627234	0.627234	0.871556	0.524552	0.72766	0.68091	1.48085	1.84406	-0.0386435	-1.09569	-1.23498	-1.14059	-0.587904	-0.0386435	-1.07396	-1.09569	-1.33947	0.184638	0.70151	1.43474	0.231864	0.660465	0.50438	0.125153	0.530469	0.50438	0.50438	0.125153	0.0408588	-0.0032617	0.231864	0.379855	-2.01316	-2.15375	-1.98953	-0.57392	-0.651664	1.14019	1.42278	-0.551856	-0.785532	1.75481	0.887671	0.379053	-1.04132	-1.44295
g0045	1	0	-0.470429	-0.461409	-0.398947	-0.411218	-0.455574	-0.432664	-0.459956	-0.259051	-0.446089	-0.41669	-0.469149	-0.471959	-0.42237	-0.444479	-0.471241	2.40508	2.13778	1.94836	-0.60936	-0.0534248	-0.621811	-0.546835	1.36455	-0.621811	-0.263212	-0.621811	-0.621811	-0.276757	-0.621811	-0.327949	-0.235438	-0.256006	-0.42249	0.276351	3.2193	1.24032	0.781885	1.69104	-0.608195	-0.614095	-0.624848	-0.625783	1.43601	1.00001	0.637459	0.85444	0.590969
g0100	0	1	1.16484	1.1287	0.977251	1.1287	0.656644	1.00999	0.508592	0.533321	1.24766	-0.580871	-0.998244	-0.895922	-1.04748	-0.927419	-0.265157	-1.14862	-1.26388	-1.22811	1.11953	0.4422	0.660987	0.790401	1.27143	0.602682	-0.181524	0.459133	0.0768945	1.05057	0.130144	-0.214611	0.236108	-0.758694	-0.100443	-1.69304	-2.02517	-1.8666	-0.759692	-0.640777	1.2443	1.33113	-0.557116	-0.617838	0.560178	1.26879	0.75664	0.281779	-1.5774
g1742	0	0	2.6625	1.0528	0.65594	0.233174	-0.773938	-0.425296	0.0682416	-0.2959	0.269719	1.65753	-0.510837	-0.470058	-0.0694206	-0.012158	-0.956715	-0.897864	-1.20442	-0.983304	-0.385188	-0.515612	0.316829	-0.519235	-0.504085	0.720122	-0.468844	-0.37926	-0.174402	-0.515612	-0.344019	-0.515612	-0.495357	0.051864	3.54943	-0.519235	1.0699	-0.371685	1.64348	-0.459543	-0.0482527	-1.35526	0.444908	-0.225334	-2.41864	-0.027492	-0.464479	1.05067	-0.0205068
g5578	0	0	0.958022	1.70195	0.790836	0.398005	2.17978	-0.39741	-0.259172	-0.510076	-0.739597	0.675325	-1.21355	-0.0703216	0.0483154	-1.1148	0.548248	-0.72717	-0.998097	-1.27029	1.66402	0.931133	0.996014	0.00965881	0.688183	0.112511	-0.488581	0.897863	0.48734	0.650891	-0.218501	-0.0966285	-0.101839	-0.795019	0.495054	-1.48662	-1.94592	-1.79956	-1.01115	0.49653	-1.10433	1.32461	0.744483	-0.450143	-1.17855	-0.453689	0.594115	0.433922	0.433922
g0016	1	0	-0.504111	-0.516272	-0.516272	0.552445	-0.348516	1.37982	-0.516272	-0.516272	-0.516272	-0.516272	-0.516272	-0.516272	-0.415666	-0.25586	-0.51057	3.34254	0.773201	0.116894	-0.187292	-0.476185	-0.39134	-0.339666	-0.36946	-0.396158	-0.388125	-0.471786	-0.400597	-0.432132	-0.43714	-0.433494	-0.417016	-0.364668	-0.415968	3.25103	1.81626	0.853739	1.04639	1.50747	-0.629654	-0.672059	-0.610044	-0.642108	0.62615	0.655162	1.19423	0.50833	-0.73971
g4044	0	0	1.05095	0.40959	-0.526195	0.0997562	0.121574	1.15272	-0.888413	-1.83115	-1.46491	0.811721	1.03836	0.942294	0.858631	1.16585	0.077455	-0.837048	-1.12326	-1.05792	-0.436411	-0.378421	-0.436496	-0.42741	-0.437213	-0.43341	-0.436969	-0.437213	-0.437213	-0.437213	-0.42723	-0.418403	-0.417214	-0.431417	-0.425533	1.56187	2.3241	2.5318	0.209768	-0.586957	0.0295881	0.389175	1.47224	-1.51382	-1.03061	-1.15937	-1.09817	0.548064	-1.341
g2458	0	0	0.397704	1.43151	1.86385	0.51697	0.334833	-0.0920864	0.926791	1.00212	1.39969	-0.588096	-0.689348	-0.812501	-0.955487	-1.12069	-0.580963	-1.00966	-0.851217	-1.17341	1.93331	-0.00193274	0.186748	0.536961	-0.655836	-0.850384	1.93331	0.173924	-0.390073	-0.569886	-0.68585	-0.461834	-0.147229	-0.924055	0.994953	1.25471	-1.75941	-0.56743	-0.637472	-0.0681076	0.580658	-1.58882	1.21675	0.496984	0.592732	0.917956	1.32831	1.7939	1.14085
g0065	1	0	-0.391155	-0.430922	-0.434132	-0.428464	-0.428998	-0.435777	-0.439107	-0.439914	-0.43254	-0.438378	-0.437197	-0.417269	-0.430396	-0.435266	-0.445868	2.5795	2.00248	1.88341	-0.433676	-0.437879	-0.437879	-0.437879	-0.437879	-0.437879	-0.436601	-0.437879	-0.437879	-0.437879	-0.437879	-0.437879	-0.379475	0.170289	-0.119806	0.198575	2.75171	2.62778	0.703446	1.7355	-0.608875	-0.628882	-0.6532	-0.547993	1.37571	1.43718	0.90927	0.278707	-0.606738
g2538	0	0	-0.432572	-0.433712	-0.434208	-0.434208	-0.434208	-0.429293	-0.429293	-0.434208	-0.434208	-0.434208	-0.434208	-0.434208	-0.434208	-0.434208	-0.433441	2.15431	1.95205	2.39403	1.69961	1.30056	1.07958	-0.857836	-0.876146	-1.44017	1.04032	1.54491	0.732286	-0.22261	-0.422156	0.223014	-0.092855	-0.664347	-0.175055	-0.79898	-1.29226	-0.77786	0.193411	0.764232	0.307152	-0.848639	1.11052	-1.52668	-0.280748	-1.01315	1.35943	-0.560494	2.24908
g0059	1	0	0.000814995	-0.399967	-0.399967	-0.399967	-0.363372	-0.399967	-0.388546	-0.399967	-0.399967	-0.399967	-0.399967	-0.33419	-0.399967	-0.399319	-0.398063	3.62163	0.941744	0.919012	-0.439779	-0.443069	-0.431306	-0.337796	-0.443069	-0.425749	-0.304669	-0.429016	-0.399149	-0.414348	-0.443069	-0.443069	-0.442002	-0.402024	-0.443069	2.94911	2.00844	1.28363	0.900296	1.58221	-0.821681	-0.384179	-0.482706	-0.793935	1.06277	0.6157	0.6361	0.346139	-0.598153
g5998	0	0	0.379802	0.867574	2.46226	0.181072	0.0550602	0.430185	0.289003	1.0254	1.52301	-0.770386	-0.399571	-0.883195	-0.813664	-0.473422	-0.736353	-1.27997	-1.07196	-0.784834	0.087669	0.263212	0.197955	-0.99735	-1.23152	1.06958	-0.92002	0.703267	0.454526	1.5489	0.789842	-0.791135	0.452242	1.12614	0.125301	-2.53526	-0.00260427	-0.340748	-0.84334	-0.934512	1.64494	0.720436	-0.198843	-0.388681	-0.0267831	1.02759	-0.148242	-1.58489	0.389375
g2425	0	0	0.191247	0.112822	0.0507075	-0.633023	-0.400675	-0.216203	-0.149667	-0.271936	0.230629	0.0848343	2.06846	-0.00892518	1.32954	1.41027	0.818609	-1.97239	-1.10811	-1.5362	-0.417878	-0.391532	-0.41573	-0.379181	-0.377652	-0.423257	-0.387145	-0.430011	-0.425734	-0.386153	-0.399447	-0.432192	-0.390285	-0.405811	-0.416916	0.944266	3.04555	2.08911	0.0591694	0.0870892	-0.347793	-1.34589	-0.190469	1.73789	0.443406	0.176075	0.724631	0.57728	-1.81302
g0090	0	1	1.14569	1.66895	0.989092	0.711668	0.448574	0.0802225	0.546593	0.648698	1.20947	-0.538541	-0.0859314	-0.594359	-0.533353	-0.533353	-0.371854	-1.68572	-1.60033	-1.50552	0.583962	1.08113	1.02109	0.27481	0.692062	0.420034	-0.30671	1.13383	0.420034	1.33699	0.179535	-0.233745	-0.132337	-0.954969	-0.247417	-1.59004	-1.87362	-1.80464	-0.505567	-0.563521	0.855877	1.63669	-0.746562	-0.676916	1.75619	0.468099	0.2487	-0.582521	-0.45063
g5592	0	0	-1.16182	-1.03735	0.568055	-0.828757	-0.733846	-0.29956	1.96156	0.41415	1.46501	-0.828757	1.57051	0.929111	-1.48757	-0.403179	-0.0576654	0.0634994	-0.492474	0.359075	-0.618053	-0.719031	2.52451	0.463384	-0.710106	1.18285	-0.682821	0.0998874	1.01443	-0.719031	-0.558511	-0.719031	-0.703349	0.68166	-0.709086	-0.721836	-0.642787	1.53691	1.2929	1.23279	-0.863933	-0.824524	-0.292208	-0.54502	0.83181	1.67343	0.623572	0.916429	0.421276
g0099	0	1	0.376648	1.30083	0.376648	0.947256	1.11058	0.0569055	1.11058	1.48444	1.11058	0.0569055	-0.885322	-0.588911	-1.19969	-1.19969	-0.773036	-1.16564	-1.11364	-1.00546	1.01932	0.388786	0.57808	0.526415	1.12003	0.795776	-0.0961594	0.974464	0.361121	0.940397	0.0432269	-0.274223	0.182212	-0.570252	-0.301003	-1.78201	-2.01007	-1.89611	-0.631762	-0.564958	0.847649	1.64631	-0.573013	-0.724227	-1.27842	-0.65563	-0.210351	-0.125546	1.06479
g3184	0	0	0.789578	1.43314	0.771927	1.25422	0.735376	-0.0315233	0.828406	1.35061	0.97054	-0.214717	-1.11617	-0.779382	-0.960881	-1.21833	-0.582753	-1.22417	-0.966364	-1.03951	-1.18923	0.382364	-0.641289	-0.77481	-1.00563	-0.946701	1.41026	-0.686101	0.15922	-0.234593	-0.991339	-0.0657136	0.760675	1.54957	0.313363	2.31935	0.305798	-0.665194	-1.40269	-1.08123	0.996285	0.632147	0.19833	0.657162	0.367331	-0.208882	-0.281953	0.565206	-1.90343
g3470	0	0	0.721475	1.28822	1.87899	0.617371	0.47621	0.382561	0.290795	0.685227	1.17001	-0.430244	-0.475562	-0.66526	-0.825459	-0.516462	-0.084721	-1.42988	-1.59198	-1.4913	-0.510128	-0.401069	-0.402346	-0.408693	-0.414775	-0.499969	-0.402346	-0.299974	-0.266862	-0.390392	-0.315906	-0.295024	-0.239775	-0.275249	-0.331119	0.298259	1.69879	3.45658	-0.0188225	-0.265531	-0.976678	-0.958491	1.65446	0.565063	1.37002	0.0625988	-0.79764	-0.790029	1.17758
g6669	0	0	0.131234	-0.372859	-0.0952088	-0.178565	-0.211322	-0.287128	-0.350878	-0.0766379	-0.343511	-0.269288	-0.0309718	3.95872	-0.372859	-0.372859	-0.369449	-0.0256745	-0.372859	-0.35989	0.923689	0.837553	1.45706	0.0783355	0.519674	0.351076	0.0817917	1.49666	0.484393	0.755892	-0.261338	-0.565071	-0.192063	-0.617812	-0.142826	-1.74014	-1.7877	-1.67916	-0.109963	0.924779	-1.40653	-0.646056	-0.0778642	1.31564	-0.395463	-1.19964	-1.14357	0.766373	1.22996
g2207	0	0	0.929178	1.32316	1.49388	0.659	0.329415	0.378178	0.469732	0.951675	1.40441	-0.0464799	-0.817036	-0.805018	-1.13633	-1.05432	-0.433064	-1.31345	-1.07955	-1.25338	-0.0222058	-0.535521	-0.138923	0.246749	0.0942155	-0.428177	-0.97687	-0.869927	-0.860776	0.381559	0.876399	2.78684	-1.37183	-1.21553	-0.0222058	0.13657	0.751104	1.16854	-1.44133	-0.357958	1.25105	-0.00310277	-0.45826	1.0096	-0.763208	-0.119358	-0.328624	0.0225631	1.7338
g0044	1	0	-0.351759	-0.454289	-0.454289	-0.454289	-0.454289	-0.454289	-0.454289	-0.454289	-0.454289	-0.454289	-0.454289	-0.397414	-0.37156	-0.396141	-0.453287	2.15947	2.09335	2.26024	-0.357009	-0.36162	-0.350289	-0.353717	-0.35758	-0.349695	-0.357956	-0.35476	-0.343429	-0.353505	-0.358462	-0.357136	-0.35486	-0.351897	-0.355245	0.0201106	3.38512	1.91193	1.08868	1.44329	-0.63607	-0.341695	-0.741192	-0.813011	1.51765	0.895179	0.668696	0.847993	0.56812
g0156	0	1	0.0722957	1.16202	1.71309	0.195519	0.150201	0.472667	0.713857	1.49558	1.62673	-0.413455	-0.939821	-1.21132	-0.968228	-1.07369	-0.873045	-0.681305	-1.00024	-0.440851	0.403283	0.577457	0.577457	0.797796	1.31312	0.527546	0.403283	0.63987	0.542237	0.797796	0.300661	-0.56577	0.312503	-0.449482	-0.398356	-1.85522	-2.05819	-1.866	-0.607523	-0.697788	0.907786	1.60833	-0.614851	-0.595955	1.24178	0.749544	0.277591	0.191104	0.598161
g3868	0	0	-1.51721	-0.202595	1.97105	-1.26801	0.09734	-0.72396	0.536691	0.553125	-1.49908	0.512156	0.398586	-0.607728	-0.105535	-0.398565	-0.339619	2.05403	0.687372	-0.148047	2.63155	0.406794	-0.648229	-0.409224	-0.599661	-0.607358	-0.365387	0.891518	0.457474	-0.848982	-0.939434	-0.710368	-0.615344	-0.899387	-0.176555	-0.387016	1.45567	1.36394	-0.600878	-0.591569	1.0998	1.46269	-0.712086	-0.657955	-0.466115	-0.4795	-0.767124	-1.03984	0.169284
g0027	1	0	-0.33826	-0.377913	-0.444546	-0.449214	-0.459966	-0.45484	-0.416352	-0.427354	-0.411555	-0.45617	-0.453226	-0.44423	-0.459966	-0.459966	-0.441508	1.94111	2.1476	2.40635	-0.417533	-0.394965	-0.41272	-0.418415	-0.418415	-0.411783	-0.418146	-0.417815	-0.388876	-0.408321	-0.418415	-0.418415	-0.401245	-0.416564	-0.418415	1.13262	2.98818	2.05924	1.00385	1.51576	-0.831394	-0.717626	-0.578866	-0.39173	0.0828411	0.284605	0.303481	0.303481	0.392733
g4654	0	0	-0.74482	-0.453902	-0.95484	-0.30125	-0.853183	-1.03598	-0.678279	-1.03598	-1.06015	-0.636397	0.470457	0.381542	1.50669	1.54774	1.91313	0.884796	0.109187	0.941248	0.575867	-0.484644	0.549508	-0.10516	-0.371482	-0.242421	-0.769724	-0.321754	-0.388794	-0.503971	-0.200974	-0.830685	-0.732609	-0.71868	-0.884291	0.588671	2.73048	2.11066	-0.603938	-0.61315	1.08427	1.47656	-0.689483	-0.654258	0.257151	0.00473781	0.133784	0.704962	-1.12294
g0022	1	0	-0.425131	-0.409782	-0.401969	-0.444628	-0.450567	-0.433008	-0.458259	-0.447456	-0.454556	-0.434497	-0.410371	-0.442184	-0.371108	-0.376661	-0.400423	2.85235	1.78765	1.72059	-0.444659	-0.447576	-0.447576	-0.406742	-0.394564	-0.443986	-0.332778	-0.447576	-0.444509	-0.447576	-0.447576	-0.447576	-0.446631	-0.37218	-0.395927	2.82595	1.87551	1.66597	1.09525	1.46475	-0.540441	-0.705381	-0.687009	-0.627162	0.631992	1.07602	0.602953	0.412775	0.136655
g0323	0	0	-0.227453	1.51662	1.42039	-1.05836	-1.21994	-1.35491	0.571175	0.589502	0.774366	-1.32015	0.289149	-0.561337	-0.113686	-0.114869	0.214183	1.88895	-0.262963	-1.03066	1.75154	0.745491	0.920671	-1.01048	-0.57183	-0.635888	1.4091	0.638799	1.12167	-0.682296	-0.975851	-1.53356	0.136706	1.0431	-0.0960442	-1.33363	-0.340705	-0.58679	1.31855	1.2609	-0.583551	-0.619511	-0.687048	-0.689341	-0.0973032	-0.446621	-0.56787	-0.56787	-0.571366
g5879	0	0	0.394846	1.0141	1.9609	0.353407	0.853796	0.439111	-0.0864049	1.31947	1.2006	-0.201704	-0.800635	-0.241582	-1.20949	-0.939894	-0.386921	-1.1932	-1.17552	-1.3009	1.05795	1.79134	-0.378709	0.542118	0.539449	-1.17508	0.558738	-0.579761	-0.430181	0.0822045	-0.3408	2.20656	-0.893652	-1.71593	-0.294775	0.270194	-0.437907	-0.801769	-0.661992	1.72302	-0.989266	0.614713	-0.363424	-0.323052	0.790243	0.112301	-0.481193	0.354574	0.953339
g0355	0	0	0.304027	0.879801	1.48452	0.326916	0.252816	0.41485	1.40244	1.44847	1.31724	-0.795866	-0.650235	-0.750881	-1.50026	-1.32467	-0.326643	-0.815621	-0.83345	-0.83345	1.07427	1.18221	-1.22471	0.851972	-0.498926	-0.703635	1.64755	-0.303521	-0.954591	0.1929	-1.06783	1.17048	-0.112303	-0.739552	1.68951	-0.46901	-1.06039	-0.674418	0.15609	-0.558502	1.86251	-0.525802	0.023683	-0.957982	0.198388	1.05307	-0.679301	0.965245	-0.210346
g4178	0	0	0.592556	0.616004	-0.662147	0.695073	1.75899	0.688684	0.182244	-0.834777	-0.339939	2.07808	-0.248947	-0.686924	-0.429372	-0.875437	-2.17141	0.287508	-0.571897	-0.0782854	-0.784101	0.578403	1.2065	-0.196109	0.753642	1.82501	-1.12745	0.970981	0.669696	0.385967	1.13133	-0.38992	-1.10636	-0.121018	-0.13282	-1.53992	-1.57744	-0.54639	-0.594709	-0.714093	1.3011	1.27798	-0.593337	-0.676942	0.800893	0.317179	0.424615	1.79421	0.767579
g1823	0	0	0.0655756	0.180093	-0.0347609	-0.718439	-0.818652	-0.805694	0.279162	-0.269479	-0.16452	-0.522553	-0.195808	-0.187313	-0.897077	-1.012	-0.810741	2.52312	1.75442	1.63467	-1.40547	-0.368737	0.157927	0.923461	0.817988	0.460796	-1.57424	0.12639	-0.323924	1.75806	1.78252	0.75804	0.434023	-0.986497	-0.894198	0.16705	-0.821014	-1.01218	-0.876252	-0.0268868	0.277316	1.80883	-0.893935	-0.289073	1.29571	0.965286	1.00254	0.616178	-0.48839
g0146	0	1	-0.025823	1.8614	1.45322	0.10456	0.745116	-0.221012	0.598313	1.28366	1.50733	-0.154601	-0.815173	-0.849872	-0.925397	-1.06895	-0.692187	-0.979473	-1.01898	-0.802127	0.659864	0.619787	0.787765	0.167008	0.210375	0.29284	0.911896	0.917252	0.600632	0.463749	-0.277948	-0.169997	0.148894	0.261999	0.544587	-1.7971	-2.22266	-2.11894	-0.641115	-0.741286	1.14176	1.41494	-0.735946	-0.438361	0.678692	-0.418926	1.449	-0.411504	-0.692495
g3728	0	0	-0.748656	-0.612194	0.116369	0.78792	0.745484	0.832341	-1.10419	-1.59838	-1.50141	-0.0640541	1.20589	0.29351	1.2435	1.40057	1.16053	-0.38495	-1.01978	-0.752497	-0.370285	-0.409482	-0.427215	-0.412318	-0.384261	-0.433868	-0.433441	-0.425636	-0.426717	-0.433868	-0.433868	-0.402346	-0.345144	-0.366427	-0.278592	3.29199	1.5978	1.09367	-0.122019	-0.729338	0.00588514	1.95141	-0.423326	-0.682607	0.0773533	-1.72348	-0.966001	-0.437372	1.199
g0130	0	1	0.148237	0.86817	0.912014	0.81866	0.00506723	-0.0333666	0.67401	1.19886	2.36444	-0.388561	-0.543521	-0.97543	-0.480383	-1.15662	0.157833	-1.20083	-1.16571	-1.20287	1.78704	1.01847	0.897162	0.282261	0.652992	0.501525	0.0247572	0.558647	0.0914152	0.571446	0.0330442	-0.502838	0.330938	-0.461968	-0.424053	-1.44706	-1.79935	-2.11442	-0.712647	-0.817714	1.06302	1.47747	-0.491442	-0.518687	0.42117	0.212634	0.964829	-0.502846	-0.563977
g5208	0	0	0.556904	1.36766	1.19749	0.354189	1.01351	-0.182719	1.55251	1.25502	0.874767	-0.546364	-0.867249	-0.862246	-0.903846	-0.859678	-0.61461	-1.03648	-1.19576	-1.10309	-0.756333	-0.265904	-0.684686	-0.707687	-0.75944	-0.305949	1.54243	-0.523197	-0.280771	-0.173164	-0.946513	-1.13711	1.7345	2.35052	1.02742	-0.37588	0.163562	0.0981962	0.720346	1.14313	-0.385637	-0.143996	0.361505	-1.69535	-0.380583	-1.724	0.727647	0.236491	1.17029
g0052	1	0	-0.406571	-0.462704	-0.462704	-0.43478	-0.462704	-0.406076	-0.45207	-0.462704	-0.459548	-0.462704	-0.452961	-0.369702	0.236249	-0.230476	-0.46213	0.788956	1.64642	3.31621	-0.451886	-0.393349	-0.38219	-0.401293	-0.401293	-0.457932	-0.417933	-0.337723	-0.383753	-0.38047	-0.391599	-0.432174	-0.320462	-0.3682	-0.432854	0.868111	3.22606	1.85894	0.247267	1.92003	-0.64636	-0.67338	-0.528549	-0.319005	0.806786	0.983634	1.27947	0.471656	-0.446218
g0070	1	0	-0.440205	-0.429425	-0.425474	-0.443194	-0.427578	-0.435339	-0.437519	-0.435465	-0.433368	-0.431878	-0.435484	-0.44081	-0.420743	-0.419461	-0.439315	2.42682	2.1371	1.93134	-0.482765	-0.487279	-0.437395	-0.487279	-0.487279	-0.45781	-0.485907	-0.361282	-0.474546	-0.487279	-0.432276	-0.487279	-0.485816	-0.397565	0.0142294	1.78969	2.29498	2.35286	1.5311	1.00456	-0.526754	-0.60685	-0.795839	-0.606217	1.35986	1.009	1.07702	0.964063	0.61969
g0047	1	0	-0.445272	-0.438184	-0.439373	-0.446062	-0.446062	-0.442338	-0.420538	-0.446062	-0.424081	-0.419183	-0.444332	-0.40275	-0.441115	-0.445586	-0.40465	2.37957	2.04273	2.08328	-0.376074	-0.377983	-0.377983	-0.35827	-0.377983	-0.377983	-0.377403	-0.377983	-0.377983	-0.377983	-0.377983	-0.310157	-0.377364	-0.369696	-0.342486	0.290568	3.36873	1.87602	1.21441	1.32366	-0.827189	-0.831123	-0.514493	-0.365266	1.30205	1.12003	0.94926	0.760211	-0.713538
g5008	0	0	-0.283077	-0.329735	-0.329735	-0.329735	-0.329735	3.85343	-0.329735	-0.329735	-0.329735	-0.329735	-0.329735	0.553055	-0.329735	-0.329735	0.492882	-0.329735	-0.329735	-0.329735	0.646584	0.430703	1.67422	0.0682927	0.469138	-0.193594	0.404394	1.47325	0.758822	0.845935	0.278029	-0.491446	0.0682927	-0.83699	-0.985551	-2.16022	-1.3715	-1.07835	-0.67127	-0.584583	0.992769	1.54699	-0.593562	-0.690345	-0.432284	0.200625	1.30372	2.22722	0.226301
g4786	0	0	0.885779	0.877831	0.928419	0.689078	0.598648	0.70523	0.136792	1.70294	1.25302	-0.0402568	-0.222357	-0.603141	-1.33937	-1.15904	-0.870685	-1.5971	-0.903825	-1.04195	-0.747625	-0.647911	-0.772832	-0.138779	-0.212345	-0.489062	-0.426808	-0.682987	-0.634724	-0.33068	0.159892	0.306878	-0.48728	-0.512722	-0.587721	1.7409	2.21433	2.24947	-0.105977	-0.614778	1.35462	0.795106	0.0347281	-1.4637	-0.0373599	-1.34596	-0.408404	0.0731734	0.754401
g5535	0	0	-1.44918	0.342948	2.2601	-0.542826	-0.479328	-0.319227	0.0889919	1.08689	1.86065	-0.751084	0.382681	-0.498674	-0.422045	-0.727481	-1.09651	-0.843089	0.234238	0.872953	0.73258	1.50041	1.22709	-0.4173	-0.074955	0.233998	0.537872	0.84987	0.66673	0.431714	-0.847641	-0.66709	0.379935	-0.270057	0.590304	-0.738049	-2.11547	-2.01994	1.2119	1.36624	-0.603577	-0.636963	-0.674699	-0.662902	0.603545	-0.978	0.788791	1.37302	-0.453412
g6408	0	0	0.819742	-0.170148	2.24571	0.571366	-0.392621	0.888391	-0.289982	1.312	0.410404	-0.776939	-1.61331	-0.720038	-0.476904	0.606341	-0.488866	-1.60446	-0.803568	0.482891	-0.963179	-0.554356	-0.653303	-0.137587	-0.0189164	-0.288983	-0.353761	-0.496353	-0.322986	-0.449459	-0.431323	0.482009	-0.415876	-0.0666784	-0.452407	-0.0666784	2.9727	2.21714	-0.531369	-0.631676	0.864513	1.63246	-0.575811	-0.758122	0.902219	1.43315	0.366307	-0.910409	-0.216046
g0057	1	0	-0.37807	-0.402246	-0.447841	-0.437587	-0.436789	-0.45862	-0.358742	-0.390762	-0.421967	-0.440226	-0.477977	-0.4501	-0.471802	-0.471615	-0.457716	2.24412	1.95264	2.30529	-0.347077	-0.342767	-0.379948	-0.365761	-0.357341	-0.382175	-0.352587	-0.364912	-0.370644	-0.358825	-0.385932	-0.376158	-0.368433	-0.36663	-0.365554	0.244215	3.39522	1.84531	0.883113	1.59959	-0.516965	-0.460168	-0.909357	-0.596217	0.430569	0.929033	1.0223	0.782315	-0.188847
g0096	0	1	0.699126	1.29618	0.800532	0.404938	0.333185	-0.26057	1.52123	1.11247	1.52123	0.221396	-0.336034	-0.936241	-1.12871	-1.07935	-1.00497	-0.825972	-1.36638	-0.972064	0.356072	0.653075	1.00181	0.865426	1.44913	0.194462	-0.0971092	0.79787	0.0436096	0.940926	-0.16909	0.156164	0.107828	-0.482291	-0.15202	-1.85558	-1.89024	-1.92005	-0.419468	-0.74546	1.15246	1.40315	-0.741919	-0.648764	0.977761	0.308982	0.169057	-1.43369	-0.905242
g0024	1	0	-0.533026	-0.448611	-0.515091	-0.455828	-0.482276	-0.507122	-0.398859	-0.22123	-0.465933	-0.413097	-0.455828	-0.459348	-0.116309	-0.445842	-0.535725	2.43762	1.88626	2.13025	-0.412076	-0.407951	-0.361597	-0.429903	-0.417238	-0.377077	-0.429736	-0.370412	-0.381206	-0.429903	-0.366704	-0.408487	-0.429725	-0.362472	-0.39897	1.09905	3.29857	1.58584	1.32425	1.25245	-0.591873	-0.564976	-0.699181	-0.72067	0.821118	0.973626	0.916531	0.290347	-0.976645
g1533	0	0	0.934387	1.51743	0.0635034	0.934387	1.03747	0.200103	1.03747	1.21104	1.03747	-0.0358329	-0.951943	-0.675924	-0.976922	-1.14108	-0.675924	-1.24629	-1.08157	-1.18777	-0.32567	-0.624246	-0.384026	0.206413	0.15361	-0.302537	-0.551427	-0.662808	-0.755842	-0.10564	-0.1883	0.180558	-0.729251	-1.15422	-0.696543	2.36817	1.30165	2.27012	1.23432	0.637739	-1.03627	-0.768862	-0.870872	0.803942	-0.75842	-1.93667	-0.41337	0.492829	0.30924
g4815	0	0	0.346626	1.28556	1.305	0.130885	0.368822	-0.268408	1.23816	1.29893	1.42144	0.616562	-0.892035	-0.784479	-0.929608	-1.25579	-1.14788	-0.877887	-1.01535	-0.840546	-0.752486	1.25621	1.41625	-0.754563	-0.247144	0.103546	1.09088	1.20166	0.964539	0.791896	-0.150595	-1.07592	0.324317	0.342278	-0.0599504	-1.4139	-1.5079	-1.52912	-0.142817	-1.20558	1.65479	-0.635993	0.570426	-0.240827	0.283158	-0.80153	1.08902	2.6548	0.633548
g5014	0	0	-0.480094	-0.494344	-0.494344	-0.372029	-0.494344	-0.494344	-0.494344	-0.494344	-0.494344	-0.494344	-0.484137	1.07975	-0.494344	-0.494344	-0.491178	1.26517	2.97147	1.45449	2.69697	-0.357685	-0.561808	-0.840431	0.0607836	0.477693	0.779012	-0.3835	0.0353729	-0.613727	1.92986	-0.419219	-0.374173	0.329791	0.0962143	-1.42462	-0.745459	-0.685079	1.15459	1.40119	-0.606373	-0.860374	-0.581157	-0.507869	-0.12325	0.268796	-0.110319	0.118911	-0.28755
g4967	0	0	-0.37198	-0.89299	-0.777716	-0.121198	-0.768639	-0.0302844	0.309223	0.166108	-0.107098	-0.500851	0.0699568	3.0604	-0.119224	-0.410118	0.0342947	-0.760639	1.95	-0.729246	-0.401344	0.703114	0.446589	-0.930605	-1.0579	-0.664559	2.08852	0.316411	1.37041	-1.15149	-1.30793	-0.55363	-0.570242	-0.62867	0.162196	0.0585253	0.340392	1.7802	1.08788	1.47356	-0.585201	-0.635224	-0.670027	-0.67099	0.413654	0.048681	-1.23557	1.65032	-0.252977
g0879	0	0	-0.953565	-1.55561	-1.14201	-0.21969	0.279557	2.08801	1.74698	0.956802	-0.0573035	-0.862872	-0.417027	-0.859309	-0.765204	-0.405758	0.0663606	0.77323	0.762108	0.565299	-0.511098	-0.540587	-0.401892	-0.485863	-0.422069	-0.417985	-0.463419	-0.474995	-0.404584	-0.522706	-0.503925	-0.530838	-0.430441	0.245798	-0.351288	1.27783	2.25816	2.6799	-1.10259	-1.14132	1.01975	1.19973	0.0446955	-0.0202655	0.319901	0.622613	-2.03317	-1.39176	1.73727
g0147	0	1	0.556765	1.45513	1.96886	0.399487	0.390895	0.269413	0.556765	0.93214	1.21693	-0.196099	-0.634794	-0.780787	-0.867452	-0.92238	-0.63285	-1.274	-1.24657	-1.19146	0.325988	0.647602	0.919086	0.247669	0.16954	0.325988	0.921306	0.580274	0.583813	0.347782	-0.359019	-0.173156	0.334456	0.619347	0.672383	-1.9582	-2.15022	-2.05464	-0.688838	-0.664376	1.12855	1.43943	-0.589123	-0.62565	0.118939	0.737449	2.39466	-0.446298	0.543474
g0041	1	0	-0.353959	-0.456225	-0.446577	-0.442095	-0.455212	-0.43069	-0.429306	-0.421269	-0.446835	-0.453417	-0.419432	-0.420708	-0.416681	-0.352736	-0.420708	2.83662	1.69439	1.83484	-0.429084	-0.462249	-0.445505	-0.391454	-0.409584	-0.410675	-0.449159	-0.445768	-0.441496	-0.446838	-0.434594	-0.440979	-0.404229	-0.376721	-0.385749	2.70585	1.49353	2.1747	1.35453	1.21261	-0.740534	-0.755405	-0.567663	-0.50354	0.64867	0.545104	0.905676	0.480641	-0.169611
g0061	1	0	-0.391585	-0.43737	-0.43737	-0.418411	-0.422383	-0.400974	-0.43737	-0.436074	-0.423883	-0.43737	-0.420366	-0.42021	-0.419192	-0.393881	-0.399903	1.37586	2.03907	2.88141	-0.236112	0.188225	-0.437366	-0.64068	-0.654321	-0.61741	0.109192	-0.495162	-0.290021	-0.611453	-0.423066	-0.654321	-0.482453	-0.474806	-0.395072	1.46329	2.87423	1.77731	0.73374	1.71612	-0.625504	-0.710813	-0.550392	-0.563146	1.99651	0.662541	0.378123	0.860925	0.493507
g0102	0	1	0.050231	0.516603	1.23794	0.606308	0.243501	0.474629	0.393708	1.82877	1.99489	-0.532032	-0.620259	-0.949752	-1.45833	-1.16905	-0.514683	-1.11888	-0.451563	-0.532032	1.25049	0.644286	0.876541	0.233853	1.04372	-0.247788	-0.0320738	0.766157	0.000626227	1.13807	0.407867	0.407867	-0.17746	-0.665867	-0.11959	-1.52103	-1.94772	-2.05795	-0.621928	-0.674892	0.9486	1.58065	-0.61804	-0.614386	1.30537	1.4301	1.20762	0.360894	0.102065
g2725	0	0	0.2081	-0.616411	-0.348648	0.121464	0.591522	-0.00586416	1.32053	1.38391	0.810242	1.59865	-0.00586416	0.226628	-1.52196	-1.61271	-1.53573	0.523982	0.127614	-1.26546	0.874646	0.647298	0.801769	0.32645	0.810199	0.623724	-0.173928	0.866696	0.423402	1.0015	0.668299	-0.16614	-0.0238054	-0.283948	-0.62337	-1.95997	-1.94627	-1.86655	-0.0442058	-0.956985	1.23861	-1.31209	0.184453	0.890212	-0.521442	-0.24686	-0.460125	0.197513	-0.214319
g2253	0	0	0.156515	0.759615	2.17759	-0.0260269	-0.170264	-0.501005	1.29504	1.24177	0.681685	-0.146841	0.505571	-1.2708	-0.909632	-6.11505e-06	-1.74639	-1.22404	-0.204122	-0.61867	-0.196985	0.833435	-0.0544564	-0.959686	0.105322	-0.667217	1.67136	-0.3308	1.13588	-0.238039	-1.0439	0.248527	0.501215	-0.47702	1.5423	1.17174	-1.63568	-1.60599	1.4485	1.1081	-0.776585	-0.692137	-0.551042	-0.536832	-1.41042	0.928951	0.286422	-0.123419	0.0199648
g0019	1	0	-0.399483	-0.397601	-0.394059	-0.401063	-0.401063	-0.401063	-0.401063	-0.401063	-0.401063	-0.401063	-0.400061	-0.401063	-0.389207	-0.398979	-0.400322	3.2576	0.998453	1.73217	-0.362959	-0.347284	-0.351148	-0.349265	-0.349045	-0.349403	-0.363345	-0.349365	-0.347818	-0.340149	-0.365021	-0.353163	-0.355049	-0.346536	-0.338486	0.0216611	3.45575	1.79063	0.872098	1.62797	-0.578337	-0.764603	-0.59591	-0.561216	1.53059	1.13674	0.954634	0.521733	-0.494714
g1391	0	0	1.07002	1.51706	1.6055	0.57866	0.395028	0.0946153	0.685794	0.650769	1.22174	-0.0506618	-0.78886	-0.964698	-0.904711	-0.753923	-0.542318	-1.22653	-1.26905	-1.31844	0.148072	-0.127613	-0.723284	-0.504543	-0.439442	-0.837645	0.92876	-0.0699792	0.072768	-0.688509	-0.394824	-0.0248266	-0.661179	-0.670867	-0.876152	-0.0330378	2.68965	2.21265	-0.817631	-1.32983	1.10411	1.13116	0.130151	-0.217955	0.442548	0.386461	0.296529	0.140219	-1.04287
g5393	0	0	-0.388397	-0.38561	-0.388708	-0.445059	-0.445582	-0.442692	-0.432277	-0.442478	-0.43163	-0.429985	-0.447296	-0.44486	-0.453332	-0.452318	-0.448936	2.26161	1.805	2.41255	0.448308	1.04258	0.39706	-1.03122	-0.747773	-0.123047	1.53177	0.300461	1.04258	-0.328031	-0.985357	-1.08736	0.484446	0.956687	1.60803	-0.818214	-1.57623	-1.11469	-1.30284	-0.484121	0.180724	1.16466	-0.66849	1.11007	-0.35311	0.945567	2.02683	-0.0152895	-0.166499
g0048	1	0	-0.460715	-0.460414	-0.460073	-0.426689	-0.430775	-0.420751	-0.438224	-0.438844	-0.441033	-0.443203	-0.441563	-0.430011	-0.406239	-0.380114	-0.41254	2.46717	1.98988	2.03414	-0.408661	-0.411553	-0.411553	-0.411553	-0.411553	-0.411553	-0.33786	-0.411553	-0.411553	-0.411553	-0.384582	-0.342893	-0.410616	-0.351709	-0.310221	0.722973	3.29976	1.81623	0.906229	1.60695	-0.645109	-0.521573	-0.643691	-0.702802	1.02852	1.16903	0.939371	0.656822	-0.122324
g0021	1	0	-0.44025	-0.403757	-0.378326	-0.465111	-0.462015	-0.44189	-0.472364	-0.470354	-0.474881	-0.453968	-0.444923	-0.460242	-0.228257	-0.36897	-0.415465	2.78708	1.83712	1.75657	-0.623097	0.152934	-0.466431	-0.171407	-0.631612	-0.562558	0.163477	-0.535501	-0.295511	-0.368402	-0.447047	-0.631612	-0.40466	-0.387771	-0.631612	3.11705	0.942222	1.78154	0.852673	1.62885	-0.537933	-0.588333	-0.496095	-0.859166	1.02968	0.759249	0.963994	0.586958	-0.415457
g0015	1	0	-0.354965	-0.365755	-0.443436	-0.449582	-0.455857	-0.423167	-0.426488	-0.442879	-0.413066	-0.456473	-0.453814	-0.451092	-0.463318	-0.455182	-0.440517	1.94885	2.13593	2.41081	-0.3867	-0.45734	-0.368133	-0.452525	-0.45734	-0.432757	-0.383401	-0.433855	-0.434591	-0.435174	-0.44208	-0.445609	-0.444735	-0.438548	-0.43339	2.30478	2.47786	1.66354	0.404349	1.85589	-0.544751	-0.307447	-0.773375	-0.634663	0.61857	0.972658	0.472753	0.998827	0.21006
g4645	0	0	0.218865	1.3314	0.605989	0.783651	0.733606	0.262241	0.663585	1.47985	1.86486	-0.497211	-0.906251	-1.04154	-0.818763	-0.888578	-0.517725	-1.2197	-0.981228	-1.07305	-0.45777	-0.459014	-0.53585	-0.357197	-0.376804	-0.585266	-0.301322	-0.357707	-0.293666	-0.528456	-0.444543	-0.348099	-0.295567	-0.455643	-0.452707	1.25666	2.15474	2.83821	-0.888553	0.727294	-1.02679	-0.0490936	-0.345682	1.58282	-0.751204	-0.817016	-0.98021	-0.385457	0.00101546
g3544	0	0	-0.405069	0.160114	1.58632	0.180532	-1.55592	-0.457811	1.04552	1.1599	2.21391	-1.10646	-0.310723	-0.564447	-1.11824	0.812858	-0.249532	-0.608228	-0.421135	-0.361608	0.929788	0.748777	0.848051	0.48029	0.875807	0.551848	0.0436071	0.688494	0.402945	0.907829	-0.0352463	0.0513614	0.00873991	-0.451213	-0.0829914	-1.96373	-2.03981	-1.96455	0.646807	1.20653	0.429413	-1.65045	-0.222202	-0.410103	1.84148	1.55318	0.463252	0.819284	0.771357
g0114	0	1	0.374855	0.823475	1.47761	0.507118	0.493214	0.173189	0.582998	1.78653	1.60096	-0.548201	-0.383524	-0.911421	-1.15308	-1.19432	-0.997628	-0.995702	-0.900569	-0.735506	1.83027	1.09911	1.34734	0.346434	0.507512	0.0903466	-0.194498	0.6276	0.223091	0.401739	-0.0492195	0.184845	-0.229943	-0.940293	-0.173563	-1.57987	-1.79642	-1.69448	-0.619378	-0.645667	1.02699	1.52261	-0.615801	-0.668751	0.189826	0.1074	-0.629899	0.335889	-0.785435
g4704	0	0	-0.620204	-1.04819	-1.06804	-0.300863	-0.202439	0.221412	-0.990905	-1.07124	-0.997752	-0.15417	0.779564	-0.44665	1.88923	1.84466	1.75165	0.0575717	-0.0791179	0.435478	-0.947684	0.259426	-0.137135	-0.0256145	0.327653	-0.436699	0.596137	-0.94457	-0.502521	-0.677812	-0.979416	-1.02103	-0.499183	-0.184132	-0.447199	2.54306	1.34804	1.72868	0.493241	1.49111	-1.28598	-0.554562	-0.601851	0.458034	-0.607076	-0.93159	-0.726762	0.361858	1.08797
g0067	1	0	-0.431643	-0.442391	-0.429888	-0.436729	-0.439499	-0.431183	-0.440011	-0.43875	-0.432577	-0.437104	-0.435967	-0.446599	-0.414735	-0.402024	-0.437935	2.33888	2.26435	1.89381	-0.330888	-0.430867	-0.430867	-0.430867	-0.430867	-0.430867	-0.429806	-0.385225	-0.430867	-0.430867	-0.430867	-0.430867	-0.429735	-0.430867	-0.430867	2.80885	2.13642	1.36993	1.16335	1.40339	-0.72721	-0.72721	-0.576264	-0.536058	0.922402	1.34562	0.80197	0.548444	0.105915
g6726	0	0	0.349205	0.9677	1.93743	0.204692	0.0701573	-0.755625	0.733784	1.67848	0.809706	-0.317877	-0.708035	0.174602	-0.752176	-0.0834991	-0.0219063	-1.71221	-1.05562	-1.51881	0.384667	0.000533229	-0.628926	-0.0449014	-0.668727	-0.668727	0.0186862	-0.668727	-0.562131	-0.0993342	-0.546508	-0.668727	0.355246	-0.25533	-0.668727	0.00387171	3.42508	1.29268	1.59963	-0.411011	-0.648734	-0.864935	0.887252	-0.562201	-0.485699	-1.11467	-1.11467	-1.6049	2.07898
g0143	0	1	0.150359	1.34961	1.79245	0.418601	0.581578	-0.265435	0.767215	1.37153	1.18922	-0.0958826	-0.544282	-0.521514	-1.04232	-0.891778	-0.534533	-1.40048	-0.978158	-1.34618	0.978894	0.269832	0.57894	0.776839	0.798942	1.16453	-0.404162	0.922149	0.198737	0.654494	0.397857	0.293811	-0.212355	-0.461945	-0.212355	-1.84832	-1.9688	-1.92708	-0.692998	-0.729997	1.11664	1.43856	-0.444509	-0.687698	0.440423	1.31552	0.574488	-0.0167911	-0.0994551
g0108	0	1	0.943438	1.16241	1.67408	0.512378	-0.0174965	0.0760528	0.586228	0.634794	1.94702	-0.394182	-0.34258	-1.08627	-0.863117	-0.692	-0.666357	-1.16174	-1.10322	-1.20943	1.03318	0.209743	0.600133	0.12122	0.389155	0.475198	-0.084334	0.629685	0.0553835	1.10802	0.786585	0.504744	0.368591	-0.253673	0.153122	-1.93368	-2.07107	-2.09199	-0.514733	-0.764281	0.960854	1.56509	-0.603803	-0.643124	-0.15375	-0.808059	1.74036	-0.422606	0.951266
g2075	0	0	0.895011	0.0559909	-0.913359	1.18688	0.941618	-0.651013	1.78559	0.0198235	-0.826683	-0.270886	0.304523	-1.49235	0.540718	0.680959	-1.26997	-1.80373	0.86728	-0.0504024	-0.686747	-0.719801	-0.1876	3.24237	0.759069	0.0966971	-0.707949	-0.0791731	-0.346526	-0.719801	-0.121993	1.35258	-0.714668	-0.362302	-0.716546	0.667712	-0.380999	-0.374321	1.35575	1.19827	-0.395421	-0.634712	-0.815474	-0.708421	-0.0699658	0.964095	-0.166645	-0.0725198	0.674535
g0017	1	0	-0.427689	-0.430236	-0.430236	-0.430236	-0.430236	-0.430236	-0.430236	-0.430236	-0.430236	-0.430236	-0.430236	-0.430236	-0.430236	-0.430236	-0.429042	2.2496	1.6847	2.51551	-0.318089	-0.321747	-0.321747	-0.321747	-0.321747	-0.321747	-0.320635	-0.321747	-0.321747	-0.321747	-0.321747	-0.321747	-0.320561	-0.321747	-0.321747	-0.0634211	3.76884	1.11484	0.740736	1.71456	-0.632036	-0.659348	-0.577787	-0.586126	0.919712	1.38453	1.12944	0.686072	-0.327415
g1883	0	0	-0.486213	-0.812566	-0.901119	-0.00641274	0.173971	-0.252857	-0.574607	-0.784866	-0.922982	-0.333125	-0.840819	-0.395152	0.255946	0.149933	0.205952	0.796451	2.85462	1.87384	-0.314841	-0.375393	-0.378114	-0.424409	-0.465743	-0.446617	-0.388761	-0.406053	-0.421239	-0.465743	-0.437278	-0.465743	-0.465368	-0.436467	-0.465743	1.56408	2.81093	1.9825	-0.784443	-0.943064	1.36112	1.05067	0.048116	-0.7324	-0.318687	-0.50722	-0.497583	-0.361846	-0.172787
g2717	0	0	-0.919111	-0.0944345	-0.932199	-0.168009	1.10743	-0.696293	-0.496127	0.233998	-0.192127	1.42627	-0.819534	-1.15153	0.0656283	-0.923439	-1.01914	1.90003	1.14572	1.53286	1.27364	-0.179221	0.0661289	-0.23298	-1.02207	0.744776	-0.0242991	0.0148334	0.30352	-0.87257	-0.196835	1.01429	-0.681775	0.705844	2.23604	0.239786	-1.72971	-1.6594	-0.615579	1.35236	-0.910072	0.514764	0.734989	-1.07646	1.85076	0.940258	0.917592	0.404188	0.129142
g3220	0	0	-0.350765	0.0857178	-1.2379	0.302238	0.45288	-0.288743	2.06019	1.00473	0.0503784	0.73109	-0.121624	0.225068	-1.55038	-1.77203	-1.33379	0.0573451	0.421843	1.26375	-0.460027	-0.375319	-0.462735	-0.523754	-0.53354	-0.524205	-0.498723	-0.481998	-0.451912	-0.507571	-0.508291	-0.498304	-0.171953	-0.008783	0.152448	3.26611	1.49351	1.09505	1.45903	1.07892	-0.379566	-0.637048	-0.75536	-0.76597	1.02558	-0.657695	0.135198	-1.29253	-0.322982
g0889	0	0	0.275229	0.78593	1.077	0.225495	-0.362245	-0.452569	1.15299	0.812427	2.29109	-0.680525	0.562932	-0.166778	-0.435552	-0.322835	-0.48317	-1.63943	-1.23776	-1.40222	3.65475	-0.416353	-0.419581	0.169132	-0.406081	0.0986977	-0.374679	-0.419581	-0.419581	-0.416353	-0.419581	-0.416353	-0.398304	-0.419581	1.13819	0.304424	-0.419581	-0.419581	0.998926	1.53649	-0.521866	-0.627821	-0.778647	-0.607082	-0.418496	-1.05286	-0.58587	-1.4402	-0.0146485
g5077	0	0	0.277622	0.238272	0.7565	0.277622	0.469931	-0.377867	1.35136	2.45419	1.35574	-0.138422	-0.651931	-0.528671	-0.839138	-1.41035	-0.666869	-0.805784	-0.654983	-1.10724	-0.462007	0.0517684	1.3485	0.0655625	-0.630929	1.34533	0.93932	1.03618	1.45763	-0.119554	0.408511	-2.07939	-0.0299297	0.43267	-0.967323	-1.45858	-0.565616	-0.772147	0.935668	1.5412	-0.659668	-0.353889	-0.974762	-0.488546	0.932184	1.27442	1.01941	0.984747	0.821347
g0094	0	1	0.863718	0.349374	0.608668	0.756367	0.644017	1.26302	0.531353	1.01779	1.81985	-0.107059	-0.805788	-1.10081	-0.634183	-0.461781	-0.66205	-1.53707	-1.3748	-1.17063	1.39621	0.909959	1.05271	-0.12962	-0.0283536	-0.167053	0.439315	0.789681	0.502849	0.230182	-0.0283536	0.294929	0.175556	0.0154461	0.439315	-1.89189	-2.16139	-1.8395	-0.576033	-0.603568	0.84016	1.65363	-0.656551	-0.657635	-0.699865	-0.797515	-0.810161	-0.277675	0.669014
g3455	0	0	0.503059	0.567129	-0.253205	1.16725	-0.206663	1.69704	0.485255	-0.146879	0.259729	1.33848	-0.309175	-0.199831	0.561088	-0.346251	0.178239	-1.7586	-1.84356	-1.69311	0.331932	0.439433	0.82321	0.691143	1.0857	0.5678	-0.238282	0.730902	0.224377	1.17508	0.407785	0.60553	-0.192454	-0.733358	-0.21866	-1.76003	-2.00582	-1.93428	-0.179128	0.470228	-0.314676	1.59691	-1.4424	-0.130928	0.736938	-0.834864	0.351056	0.209038	-1.00154
g4796	0	0	1.8505	1.68724	-1.5632	0.636382	-0.132252	0.164241	0.603656	-0.882534	0.252116	-0.405094	0.799385	-0.871616	0.770012	0.311821	-0.145691	-0.132252	-1.53276	-1.40995	0.45323	1.27403	-1.80387	0.646094	0.166817	-1.26211	1.92388	-1.2443	0.83173	-0.487317	-1.04641	-0.0168619	1.06208	0.324533	-1.11612	0.346594	0.022078	-0.0740819	-0.676767	-0.649453	0.944958	1.58115	-0.539358	-0.660532	0.141165	-0.547536	1.01268	1.02409	-1.02015
g1307	0	0	0.696295	-0.821984	-0.398364	0.0344227	-1.01045	-0.687036	1.89208	-0.371021	-0.168678	0.252855	0.752626	0.383346	-0.0376505	-0.973275	-0.662538	2.6515	-0.577125	-0.955003	0.617823	0.592593	0.65728	0.490324	1.04064	1.04064	-0.00687053	1.18368	0.258529	0.869129	0.357937	-0.465967	-0.208741	-0.327953	-0.505466	-1.73739	-1.93084	-1.92535	0.954757	1.07918	-0.224752	0.472733	-1.293	-0.988917	0.0787231	0.344034	0.156528	1.01833	-0.0197794
g0112	0	1	0.976751	0.976751	0.976751	0.976751	-0.0485865	0.976751	0.976751	0.976751	0.976751	-0.0485865	-0.717343	-0.717343	-0.428752	-0.717343	-0.428752	-1.70773	-1.63483	-1.36474	0.622711	0.474797	0.788996	1.11799	1.51138	0.844624	-0.243392	0.204716	-0.276031	0.533065	-0.194844	0.123705	0.241518	-0.357591	0.19954	-1.38821	-2.19174	-2.01124	-0.609904	-0.772752	0.974137	1.55377	-0.649876	-0.495372	-0.27861	-0.301013	-0.460638	-0.630634	-0.489599
g0943	0	0	1.17447	0.653073	-0.367979	1.42067	1.21893	-0.944865	1.82314	1.23893	-0.0719049	-0.0979047	-0.610692	-1.08292	-0.688287	-0.625108	-0.00184895	-1.44077	-0.681741	-0.915187	-0.00605542	-0.150922	-0.265436	0.962168	0.916558	0.155141	-1.16916	-0.532687	-1.37069	1.01312	1.18337	0.813179	-0.690664	-1.6646	-1.73997	0.804109	0.699417	1.04312	-0.626414	-0.658959	1.06325	1.49381	-0.598327	-0.67336	-0.657713	-0.594123	-1.02588	-0.524133	-1.25807
g0078	0	1	0.605861	1.24567	0.816081	0.512359	0.568135	-0.257254	0.656926	1.82133	1.52178	0.218191	-1.09317	-0.674549	-1.1297	-1.18479	-0.857172	-1.0391	-0.795815	-0.934779	1.88961	0.984827	0.876016	0.0608416	0.457529	0.222354	0.477509	0.690747	0.554769	0.197596	-0.546529	-0.70163	0.0213788	-0.279876	0.370841	-1.51156	-1.87446	-1.88996	-0.650982	-0.64168	0.899937	1.61468	-0.631087	-0.590867	0.480593	1.03477	0.411062	-0.00628271	0.943436
g5874	0	0	-0.304111	-0.916273	-1.18407	-0.819716	-1.75641	-0.834307	-0.0969481	-0.958811	0.14927	0.0347518	1.89584	-0.295951	1.12556	0.774106	0.782235	0.450889	1.68007	0.273879	-0.607976	-0.759021	0.0439819	-0.0858082	0.0821265	0.1888	0.0685962	-0.00249629	-0.128073	-0.42595	0.127048	-0.0309731	-0.621811	-0.410921	-0.51557	-0.232815	-0.51557	3.82643	-0.207565	-0.77283	1.50723	0.954289	-0.941011	-0.540117	0.202333	0.410804	-0.0254869	1.1857	-0.780185
g0121	0	1	0.136899	1.52629	1.07676	0.584195	1.20769	0.495759	0.533643	1.21688	1.38286	-0.405022	-0.974874	-0.902876	-1.12938	-1.03362	-0.929705	-1.0603	-0.959162	-0.766032	1.60219	1.07395	1.0431	0.280562	0.753976	-0.0231272	-0.326384	0.910859	-0.0177542	1.00917	0.0164136	-0.0426194	-0.0231272	-0.839543	-0.322762	-1.41038	-1.83049	-1.85403	-0.608918	-0.613396	0.963577	1.56807	-0.719692	-0.589644	-0.866843	-1.10089	-0.983208	-0.767789	0.956073
g6045	0	0	-0.286799	0.299315	0.734958	-0.195478	0.496405	-0.350143	0.809202	2.38477	1.31822	-0.388428	-1.05791	-0.540922	-1.59216	-1.72568	-0.427623	0.560823	0.317918	-0.356469	-0.730545	-0.824204	1.16785	-0.474784	-0.618617	1.67976	-1.19131	0.923735	1.53908	-0.0931356	1.35427	-1.18569	-0.946167	-0.00249979	0.0189852	-1.24593	-0.163766	0.79296	0.861603	1.36822	0.201177	-0.66481	-1.2975	-0.468683	1.14493	0.922894	1.15231	0.522466	-0.869161
g0006	1	0	-0.409321	-0.411064	-0.411064	-0.411064	-0.393925	-0.411064	-0.403339	-0.411064	-0.411064	-0.411064	-0.411064	-0.387305	-0.411064	-0.411064	-0.410247	3.19874	1.5652	1.35083	-0.426861	-0.400213	-0.410178	-0.420448	-0.427737	-0.42626	-0.42747	-0.424283	-0.417364	-0.427737	-0.427737	-0.416321	-0.427453	-0.427737	-0.404953	1.3843	2.83906	2.08939	1.29615	1.27428	-0.552208	-0.567059	-0.633935	-0.817223	0.650623	0.20975	0.114186	2.20789	-0.0699357
g0056	1	0	-0.372464	-0.414226	-0.466447	-0.479649	-0.442562	-0.449848	-0.407291	-0.415323	-0.425984	-0.442134	-0.431798	-0.395956	-0.407496	-0.408336	-0.496831	2.55807	2.12753	1.77074	-0.424502	-0.413595	-0.415309	-0.425215	-0.41226	-0.418798	-0.424998	-0.425215	-0.411601	-0.411564	-0.425215	-0.425215	-0.424984	-0.420874	-0.407532	1.37565	2.90945	2.00177	1.1655	1.38865	-0.580508	-0.698568	-0.443449	-0.831631	1.59876	0.794857	0.651801	0.532557	-0.645079
g1290	0	0	-0.306313	-0.848881	-0.760028	-0.337411	-0.47545	-0.393584	-0.202564	-0.444459	-0.588737	-0.322429	0.0482902	-0.204477	-0.610073	-0.433086	-0.407314	2.41769	1.53128	2.33756	-0.65848	-0.155966	-0.567238	0.990489	0.248319	-0.41932	-0.760508	-0.111795	-0.588045	-0.250122	0.319322	1.02099	-0.797518	-1.06837	-1.09425	-0.459775	1.85925	2.49301	1.0214	1.52727	-0.639784	-0.642579	-0.643143	-0.623161	-1.09668	1.04364	0.428668	-0.977206	-1.47611
g6907	0	0	-0.387586	-0.436914	-0.43444	-0.423243	-0.429148	-0.425085	-0.437969	-0.421465	-0.430735	-0.427149	-0.426397	-0.41918	-0.436073	-0.412507	-0.419109	2.83856	1.68413	1.84431	-0.47084	0.7046	0.852732	-0.0634683	0.333586	0.65824	0.138015	0.36174	0.512757	0.747696	-0.207097	0.297289	-0.256176	-0.284721	1.81105	-0.697681	-2.4862	-1.95152	0.35811	0.320906	0.942372	0.848744	-1.00101	-1.46913	0.304507	0.929148	1.03154	-1.40599	-1.27062
g6042	0	0	0.605495	1.72901	2.0711	0.939086	0.889951	-0.245783	0.142079	0.538739	0.64918	-0.504113	-1.23713	-1.19938	-0.780268	-0.631325	-0.314709	-0.540747	-0.918126	-1.19306	1.30226	0.0644551	0.200746	0.448979	0.7754	0.921633	0.0675884	0.353902	-0.0416622	1.19684	-0.475903	-0.529634	0.338456	-0.280588	1.08521	-1.33047	-2.07871	-2.01849	1.28044	-0.698294	0.26292	-0.905659	1.0257	-0.965111	-1.16902	-0.734156	-1.07255	-0.295826	1.02058
g1667	0	0	0.502089	-0.577254	-1.16219	-0.543853	-0.114021	-0.773621	1.33325	0.11958	-0.315887	1.29343	-0.167615	0.215444	-1.33906	-1.5392	-0.899527	1.52953	0.878361	1.56053	0.645818	0.0438038	-0.289774	0.117379	-0.651354	-1.12027	0.292645	-0.87104	-0.603924	-0.134863	-0.743906	-0.0935351	-0.316398	-0.725323	0.117379	3.24747	1.33001	-0.244116	0.979504	1.54705	-0.612294	-0.529551	-0.821106	-0.563607	1.05237	-0.183801	0.308361	0.213503	-0.671811
g3649	0	0	-0.0778148	0.55513	0.0345965	-0.73241	-1.19141	-0.201889	-0.883782	-1.13906	-0.686307	-1.25702	-0.556241	-0.564574	1.32278	0.269765	1.73789	0.897731	2.01878	0.453835	-0.761416	-1.40394	0.214371	-0.337681	-1.78588	0.0478649	-0.642893	0.52443	0.483422	-1.0923	0.19869	-0.852732	-0.560827	0.873272	1.96046	1.12268	1.07619	0.936293	0.0518675	1.40789	-0.133609	-1.6992	0.328735	0.0443204	1.48341	0.807409	1.20708	0.778952	-0.433109
g0881	0	0	-0.442016	-0.333245	-0.223095	-0.49763	-0.491387	-0.450132	-0.45824	-0.451721	-0.46008	-0.49763	-0.467717	-0.41288	-0.463167	-0.40398	-0.442819	2.33202	2.14931	2.01441	0.154923	-1.00141	-1.05365	0.388239	0.0991051	-0.0682363	-1.03541	-0.974956	-1.20348	-0.116818	0.304406	1.67336	-0.751902	-0.773386	-0.0682363	0.869225	1.96102	1.59721	0.388349	-0.1584	-1.2848	-0.957226	1.34726	0.664815	-0.982707	-0.630093	-0.863171	-0.805335	-0.742316
g0020	1	0	-0.264332	-0.451351	-0.417793	-0.451351	-0.451351	-0.451351	-0.357896	-0.451351	-0.451351	-0.419294	-0.451351	-0.451351	-0.297926	-0.400272	-0.449171	3.06712	1.60314	1.54722	-0.281943	-0.417788	-0.515082	-0.288098	-0.573656	-0.436484	-0.37813	-0.459732	-0.487407	-0.486079	-0.534852	-0.485721	-0.273217	-0.217319	-0.573656	2.08664	2.59759	1.72493	1.04541	1.49308	-0.751668	-0.749097	-0.600274	-0.437449	0.837467	1.12987	0.33156	0.0128452	1.62365
g5807	0	0	-1.01094	-0.407739	0.690553	-0.193288	-0.701763	-0.104419	0.038442	-0.326229	-0.0119289	1.80223	1.82578	1.92793	-0.695818	-0.604457	0.589036	-1.39916	-0.371599	-1.04663	0.889687	0.393616	0.659824	0.452716	1.11755	0.994494	-0.554137	0.377421	0.158987	0.730023	-0.246308	-0.233028	0.621832	0.0415777	0.426466	-1.63048	-2.06268	-2.13756	0.458544	-1.29393	0.0700705	-0.944147	1.47037	0.239095	0.113524	0.00464834	-0.496072	-0.793758	-0.373378
g0076	0	1	0.491391	0.842272	0.60137	0.202594	0.709641	0.0182794	1.64003	1.64003	1.48542	0.0182794	-0.937707	-0.556997	-1.17732	-1.10925	-1.01478	-1.01478	-0.900772	-0.937707	1.12883	0.159189	0.899268	0.340223	0.424456	1.03517	-0.675177	1.03517	0.526971	0.760713	0.633644	0.340223	-0.171883	-0.767405	-0.244309	-1.52681	-2.03742	-1.86085	-0.638515	-0.53285	0.899196	1.61137	-0.726989	-0.612208	0.485253	0.0291443	-0.38159	-0.370709	-1.09951
g2937	0	0	0.860152	1.24304	1.14786	0.538903	0.56648	-0.133852	0.803085	1.27583	1.31022	0.252209	-0.742473	-0.697977	-0.648406	-0.697977	-0.829952	-1.49831	-1.20511	-1.54373	-0.480982	-0.854322	-0.533392	0.621893	0.579065	0.092639	2.94385	-0.398578	-0.893575	1.18443	0.636441	0.098501	-0.756009	-0.880257	-0.989253	-0.948271	-0.0203135	0.598135	1.40969	1.15064	-0.648114	-0.572643	-0.817464	-0.522106	0.0178616	0.229877	0.363973	-0.265571	-1.42485
g0081	0	1	0.480223	1.19993	1.87545	0.585555	0.660224	0.228333	0.25553	1.5574	0.940773	-0.323809	-0.407112	-0.661133	-1.11136	-1.16794	-1.03925	-1.15955	-0.808817	-1.10445	0.847429	0.235912	0.653984	0.742699	0.700259	1.17134	-0.450985	0.936027	0.272113	0.742699	0.391178	0.235912	-0.0367397	-0.393812	-0.23741	-1.89372	-1.97728	-1.9396	-0.507498	-0.628867	0.995183	1.53824	-0.613299	-0.783756	1.62079	0.198358	-0.453918	1.31484	1.62079
g5572	0	0	1.20465	-0.808947	-0.0639937	1.3158	0.337719	-0.426598	1.1793	-1.82329	-0.177521	-1.06239	-0.944686	0.563255	-0.971454	-0.758828	0.97484	1.76365	-0.426598	0.125092	1.4915	0.608622	-0.144766	-0.287322	0.265101	0.450966	0.977885	-0.0737901	-0.287322	-0.435136	-0.945203	-0.149417	-0.139444	0.956079	2.03897	-0.967657	-1.35583	-2.00324	-0.739803	1.33323	-1.07999	-0.174101	-0.463471	1.12414	0.347841	0.825482	0.840802	0.625275	0.0823724
g2479	0	0	1.09731	0.589082	1.00712	0.56437	-0.527661	1.13627	0.142342	-0.618516	0.589082	-0.284173	0.606439	-0.51134	0.399296	0.448793	0.819851	-1.99325	-1.92936	-1.53566	-0.510263	-0.304936	-0.511249	-0.409389	-0.230674	-0.513587	-0.247122	-0.513587	-0.481252	-0.271056	-0.513587	-0.370432	-0.512509	-0.414356	-0.401805	1.40442	3.02316	1.77822	0.537661	-0.276449	-1.56601	-0.596609	1.04682	0.854592	-1.20572	1.05858	-0.301493	1.58346	0.494811
g0133	0	1	0.186454	0.774902	1.42556	0.0681301	0.472435	-0.270998	0.80441	1.62522	1.76023	0.186454	-0.635953	0.0613178	-0.953539	-0.988909	-0.760344	-1.10251	-1.35673	-1.29612	1.38767	0.973894	1.41473	-0.00163232	0.533108	0.581523	0.374658	0.864801	0.413826	0.316266	-0.351244	-0.578622	-0.0967868	-0.292277	-0.145826	-1.5827	-1.90329	-1.90811	-0.584156	-0.630553	1.09267	1.46946	-0.664836	-0.682585	-0.572238	0.00153781	-0.529476	-0.23649	-0.690633
g1770	0	0	-0.520014	-0.55245	-0.546925	-0.491311	-0.532962	-0.491921	-0.52194	-0.531994	-0.535292	-0.53309	-0.523067	-0.470458	0.166888	0.0905544	-0.30598	1.76014	1.95055	2.58927	-0.473042	0.542891	-0.388073	-0.640106	-0.621224	-0.0377298	-0.577303	-0.506701	0.283059	-0.635591	0.768449	3.11885	-0.610346	-0.640106	-0.619582	1.60008	-0.640106	0.0765883	1.57591	0.925865	-0.515084	-0.849673	-0.455307	-0.681708	1.22308	1.18901	-0.0868525	0.303168	-0.40147
g1106	0	0	0.374103	0.265336	0.278453	-0.96593	-0.547811	-0.0500734	1.43887	0.0931304	0.58115	1.3248	-0.648086	-0.254046	-1.99926	-1.69781	-0.820121	0.441806	0.507715	1.67776	-2.35006	-1.31523	-0.206338	0.0530192	-0.133397	0.0189473	-0.874638	-1.1818	-0.432691	-0.342388	0.519149	1.35697	0.304769	0.880839	1.00871	1.61497	0.416703	0.662456	-1.81583	-0.0936286	-0.214874	0.945387	0.417581	0.761368	1.55228	1.02333	0.893266	0.907157	0.676812
g0043	1	0	-0.510629	-0.504891	-0.511692	-0.497903	-0.488309	-0.488441	-0.511692	-0.510079	-0.511692	-0.511692	-0.497026	-0.470428	0.076149	-0.0869072	-0.38403	2.35868	1.85831	2.19227	-0.493236	-0.49941	-0.475234	-0.410961	-0.49941	-0.410192	-0.497533	-0.293903	-0.49941	-0.314902	-0.49941	-0.49941	-0.1154	-0.418424	-0.49941	2.36549	2.37343	1.68732	1.22483	1.3412	-0.454877	-0.635286	-0.764265	-0.7116	1.00529	1.29428	1.15815	0.0522648	-0.788648
g0066	1	0	-0.562429	-0.563342	-0.553867	-0.378349	-0.524548	0.0509657	-0.564899	-0.522742	-0.491953	-0.513805	-0.554655	-0.360447	0.0618725	-0.221493	-0.445616	1.52464	1.65786	2.9628	-0.407641	-0.404708	-0.40103	-0.405977	-0.407909	-0.40162	-0.403472	-0.397556	-0.399523	-0.401278	-0.397192	-0.39147	-0.385414	-0.396572	-0.407909	0.783931	3.01602	2.20933	0.565995	1.7983	-0.493671	-0.492943	-0.75972	-0.617964	0.905719	0.939003	0.923878	0.601997	-0.376444
g0145	0	1	0.0816016	0.4291	0.880042	0.982119	0.207583	-0.14044	1.05109	2.30428	1.11502	-0.234677	-0.63574	-0.188663	-0.811421	-1.12958	-0.0965227	-1.32327	-1.07383	-1.41668	1.56543	0.973866	1.11208	0.211926	0.413193	-0.131147	0.507298	0.863396	0.531697	0.281216	-0.131147	0.183897	-0.198702	-0.456719	-0.131147	-1.79902	-1.96466	-1.83144	-0.639394	-0.565234	1.25899	1.31992	-0.694828	-0.679452	-2.13209	-0.315529	0.250564	-1.04432	-0.612738
g0158	0	1	-0.11396	0.930178	0.683999	0.781934	0.903515	-0.00653951	0.712054	2.17649	1.30308	0.0671136	-1.11211	-0.683303	-1.09318	-1.3385	-0.856091	-0.720662	-0.786333	-0.847698	0.779524	0.779524	0.779524	0.779524	0.779524	0.779524	0.0424562	0.779524	0.0424562	0.779524	0.0424562	-0.543244	0.0424562	0.0424562	0.0424562	-1.81733	-2.05519	-2.07517	-0.593438	-0.65336	0.93382	1.59119	-0.630373	-0.647834	0.862506	0.916605	1.46365	0.0433601	-0.228106
g0083	0	1	0.303408	1.31216	1.43609	0.859706	1.21488	0.3233	0.359702	1.01602	1.05451	-0.554114	-1.03277	-0.719043	-0.481776	-0.545754	-0.299322	-1.48914	-1.37939	-1.37846	1.17888	0.633899	0.840525	0.14029	0.620925	0.751291	-0.195287	0.605694	0.214839	1.30254	0.0586883	-0.346703	0.250674	-0.471731	0.132991	-1.71211	-2.052	-1.9534	-0.543999	-0.601002	1.1663	1.40294	-0.703616	-0.720621	-0.879197	-1.87427	-0.480113	1.19055	0.402216
g2739	0	0	0.713738	0.933895	1.13375	0.802179	0.734167	0.355572	0.746001	1.35363	1.232	0.238428	-0.691149	-0.719026	-1.19273	-0.960546	-0.849026	-1.5356	-1.08607	-1.20922	1.54069	-0.593491	-1.20659	0.965486	1.02161	-0.281382	0.561847	-1.65274	-1.0383	-0.312805	-0.593491	-1.10404	0.476449	0.162364	-0.979584	1.68622	0.720688	0.627058	1.67136	0.390612	0.22331	-0.684736	-0.443622	-1.15692	-1.54729	0.280526	-1.70819	-0.265438	-0.091557
g3361	0	0	-0.286509	0.486817	-0.541163	0.197174	1.11615	-1.10831	1.16699	0.109962	-0.755317	0.0471674	0.945355	-0.543778	-1.11636	-1.39593	-0.80277	2.58948	0.252363	-0.361325	1.06439	0.917036	1.19092	0.333466	0.436262	0.552665	0.247546	0.841089	0.663557	0.689297	-0.464176	0.0372696	-0.373311	-0.905362	0.224552	-1.51458	-1.84343	-2.09719	0.958124	1.20517	-0.209824	-1.16102	-1.07578	0.283328	-1.4896	-0.963035	-1.0721	-0.900348	-0.284217
g6419	0	0	-0.577865	-0.411909	-0.406266	0.62397	0.806525	1.40945	-1.24293	-0.747804	-1.2108	-0.8073	0.234722	0.481618	1.13763	1.81518	0.123396	-1.48689	-0.857097	1.11638	0.253051	1.04944	0.615328	-1.3366	-1.37351	-0.995992	1.13007	0.534078	1.10997	-1.06292	-1.43599	-1.36664	-0.550151	0.382208	0.71495	1.10577	0.583903	0.643027	1.48277	1.07776	-0.661119	-0.642925	-0.624725	-0.631759	-1.54624	-1.01347	-0.938584	-0.59607	0.140302
g6997	0	0	-0.173527	-0.216526	-0.4983	1.21576	1.45225	0.589286	-1.56765	-1.00868	-1.79608	-0.361458	-0.584149	-0.887428	0.727632	-0.177482	1.01321	0.240388	0.285388	1.74736	2.90635	-0.576684	1.05236	-0.58338	-0.555377	-0.58338	-0.49024	0.627448	0.506	-0.576684	-0.58338	-0.576684	-0.539245	-0.0251453	-0.552942	-0.58338	-0.58338	1.71774	-0.420303	0.23538	-1.18085	-0.896046	1.0511	1.21072	0.758393	1.5051	1.40724	0.702792	-0.221776
g2828	0	0	-0.249648	1.82281	2.22788	-0.550712	0.876507	-0.296967	0.110546	1.16083	0.55195	-0.0787551	-0.399795	-1.39033	-0.217836	0.0784527	-1.22987	-1.16455	-0.515435	-0.735084	-1.98487	-0.305109	-0.31031	0.474792	-0.0828052	-0.364466	-0.0447659	-0.278276	-0.469945	-0.175032	-0.322969	-0.660783	0.0588616	-0.534286	-0.651536	2.27973	1.82541	1.54635	-0.560486	-0.572791	0.977538	1.55591	-0.72349	-0.67668	0.499533	0.683396	1.02835	0.672193	0.458364
g0058	1	0	-0.412652	-0.295133	-0.323686	-0.414976	-0.368097	-0.365212	-0.414976	-0.373089	-0.414976	-0.36977	-0.394304	-0.384836	-0.390958	-0.401425	-0.413886	3.4222	1.60212	0.713652	-0.410255	-0.394338	-0.368188	-0.443426	-0.448587	-0.449013	-0.418751	-0.434983	-0.441015	-0.427188	-0.435988	-0.445135	-0.433306	-0.426084	-0.452397	2.43959	2.40043	1.58864	1.3259	1.25509	-0.625074	-0.674713	-0.645778	-0.635422	0.887347	0.923487	0.887347	0.201617	-0.0831092
g0038	1	0	-0.469402	-0.527752	-0.51549	-0.477139	-0.463393	-0.446307	-0.512125	-0.534414	-0.525586	-0.489458	-0.427698	-0.408488	-0.0965959	-0.274932	-0.287007	1.95553	2.42735	2.07291	-0.409276	-0.410196	-0.408203	-0.410231	-0.410002	-0.411432	-0.40583	-0.401074	-0.409319	-0.416465	-0.40475	-0.413906	-0.405618	-0.368425	-0.411508	1.00935	3.07432	2.01256	1.06932	1.45554	-0.377335	-0.722375	-0.883224	-0.541921	0.41344	0.655191	1.54827	0.835898	-0.721445
g0072	1	0	-0.436439	-0.424622	-0.430881	-0.438185	-0.437756	-0.442867	-0.406646	-0.414111	-0.434475	-0.447761	-0.443249	-0.442186	-0.439718	-0.432391	-0.435463	1.96649	2.24125	2.29901	-0.401876	-0.396928	-0.430872	-0.435849	-0.439643	-0.440723	-0.446466	-0.43514	-0.439433	-0.417988	-0.44716	-0.437822	-0.43514	-0.421999	-0.41754	2.42853	2.37259	1.64346	0.849042	1.64229	-0.701091	-0.709484	-0.501059	-0.579699	0.628029	0.490685	1.01241	0.307925	-0.717411
g0109	0	1	0.424572	1.95311	1.79393	-0.0791833	0.0872548	-0.127906	1.01407	0.917928	1.21797	-0.555946	-0.495251	-0.605691	-0.810068	-0.673509	-0.586779	-1.11603	-1.16976	-1.18872	0.649835	1.46348	0.259954	0.829591	0.644276	0.0275727	0.991001	0.619152	0.27337	0.892077	-0.313927	0.024253	-0.159059	-0.81222	0.139383	-1.97982	-1.71259	-1.83633	-0.592293	-0.74398	0.963497	1.56442	-0.525411	-0.666238	-1.11147	0.295517	-0.271846	-0.104311	0.0777115
g2453	0	0	-0.414498	-0.551135	-0.822063	-0.248419	-0.284951	-0.0949094	-0.782305	-0.964218	-0.810266	-0.412613	0.210644	-0.238058	2.22474	2.28662	1.66226	-0.443244	-0.298597	-0.0189881	-0.210619	-0.544558	-1.0071	0.173442	0.240822	-0.623884	-0.501133	-0.982598	-1.02227	-0.385994	0.0375599	0.218372	-0.468931	-0.425942	-0.457649	1.78992	2.39868	1.77188	-0.576898	-0.563106	1.11438	1.44298	-0.604703	-0.812652	0.778247	0.871919	-0.853922	0.380419	-0.407396
g5091	0	0	0.673773	0.764739	0.819786	1.09745	0.819786	-0.0929043	0.522355	0.331934	-0.270401	-0.382974	-0.242228	0.268556	0.0230441	0.0463796	1.28552	-1.51717	-1.83727	-2.31038	1.2538	1.36759	1.3457	-0.819038	-0.740229	-0.404484	0.316781	1.28819	0.726786	0.857696	-0.654382	-0.934219	0.374182	-0.507189	0.51391	-1.49934	-1.38597	-1.09978	1.2734	1.29982	-0.495934	-0.673213	-0.65722	-0.746859	0.0896622	0.21157	0.345749	0.0862878	-0.609692
g5321	0	0	-0.105447	0.613111	1.43351	0.444714	0.712512	0.701993	0.365862	1.62032	1.85656	-0.442931	-0.560748	-1.01394	-1.36063	-1.04853	-0.765159	-1.04108	-0.685929	-0.724186	0.565202	0.993684	-0.280508	-0.00439645	-0.29275	-1.77405	0.529573	-1.0487	-1.45775	-0.153226	-1.03783	-0.286547	0.569813	-0.377513	-0.0553147	2.39886	0.901674	0.809774	1.20065	-0.250353	0.563159	-1.72126	-0.207776	0.415583	1.33604	0.748802	0.454467	-1.01769	-0.441263
g6836	0	0	-0.788099	-0.9784	-0.884158	0.409507	-0.421686	-0.672959	-0.341078	-0.993943	-1.14297	-0.275398	0.198338	0.399227	-0.0569198	-0.278876	0.524155	2.71435	1.49647	1.09244	-0.178137	-0.930883	-0.843739	1.29817	0.450591	-0.359573	-0.664995	-1.10397	-1.19554	0.197204	0.140354	1.30669	-0.421088	-1.01626	-0.235436	2.58006	0.730026	0.246547	0.85407	1.60391	-0.655382	-0.255383	-0.717286	-0.829931	-1.22128	-0.86394	0.231113	1.93462	-1.28634
g0088	0	1	0.499811	1.46589	2.01395	0.0459987	0.773512	-0.34913	0.39567	1.4755	1.01438	-0.339072	-0.682358	-0.898018	-0.634107	-0.91888	-0.72668	-1.16002	-0.982984	-0.993468	1.13173	0.836768	1.25598	-0.0946985	0.438804	0.620731	-0.00394321	1.10868	0.721252	0.755086	0.0796094	-0.625196	-0.0168316	-0.338054	-0.440762	-1.75919	-1.83142	-1.83854	-0.613802	-0.709727	1.00926	1.53488	-0.602355	-0.618256	1.75491	0.896012	1.48755	0.67037	-0.463842
g4782	0	0	-1.18826	-1.25816	-1.5395	1.07925	0.463022	0.638387	1.20829	0.947639	1.18016	1.84329	-0.40915	-0.102911	-0.810023	-0.708055	-1.1352	0.0512272	-0.270071	0.0100708	-1.18559	-0.174388	-0.499186	-0.416267	-0.236353	-0.567994	-0.113308	-0.57461	-0.486904	-0.259118	-0.200424	-0.338299	-0.157756	-0.348591	-0.234105	3.19519	1.5961	1.0016	-0.978379	0.737764	1.42082	0.341801	-0.441097	-1.08091	0.897495	0.982199	1.32047	0.297438	-0.671709
g0034	1	0	-0.430224	-0.433042	-0.433042	-0.433042	-0.433042	-0.433042	-0.433042	-0.433042	-0.433042	-0.433042	-0.433042	-0.433042	-0.433042	-0.433042	-0.431721	2.18834	1.8839	2.41925	-0.567951	-0.209076	-0.566877	-0.570914	-0.570914	-0.570914	-0.47023	-0.570914	-0.563892	-0.570914	-0.570914	-0.45414	-0.280275	-0.236069	0.681085	2.16251	2.51871	1.41169	0.85035	1.64701	-0.563176	-0.637555	-0.650197	-0.64643	0.972938	0.433094	0.433094	0.433094	0.433094
g5427	0	0	0.0794118	1.15629	2.23752	0.277171	0.28104	-0.0396533	0.726587	1.32766	1.15475	-0.231173	-0.401117	-0.524981	-1.00742	-0.870883	-0.596957	-1.17715	-1.24477	-1.14631	-0.841505	-0.161522	-0.767924	1.57405	2.35609	0.0870232	-0.869866	-0.444681	-0.77574	1.6559	0.4513	0.0683767	0.6472	-0.826934	0.257856	-0.666317	-0.856355	-0.886949	0.590087	1.24776	-0.865511	-0.725514	0.822361	-1.06918	-0.422977	-1.27105	-0.60153	-0.767197	-1.82006
g0046	1	0	-0.395251	-0.430952	-0.437984	-0.440631	-0.431912	-0.431152	-0.439957	-0.442117	-0.439334	-0.417702	-0.441631	-0.445687	-0.376018	-0.374977	-0.424636	1.51095	2.74513	2.11386	-0.411835	-0.41037	-0.4125	-0.430579	-0.430538	-0.429973	-0.422287	-0.42611	-0.425548	-0.421615	-0.427525	-0.427399	-0.419482	-0.385209	-0.418046	2.53307	2.53307	1.23287	1.20943	1.35641	-0.550587	-0.507472	-0.759689	-0.748088	1.04258	0.673713	0.855294	0.52407	0.17667
g0040	1	0	-0.395279	-0.398867	-0.398867	-0.398867	-0.398867	-0.398867	-0.380049	-0.361469	-0.385424	-0.398867	-0.386359	-0.398867	-0.398867	-0.315401	-0.397185	3.43236	1.44303	0.936718	-0.36612	-0.375105	-0.369617	-0.365523	-0.36762	-0.371505	-0.378795	-0.358829	-0.367956	-0.36927	-0.357036	-0.370935	-0.365381	-0.354847	-0.352806	0.134412	3.23636	2.12057	1.17384	1.38694	-0.743919	-0.764155	-0.585688	-0.467022	0.628394	0.9286	1.07898	0.667715	-0.664547
g6892	0	0	0.432942	-0.178552	-0.492107	-0.0821511	-0.296392	1.03822	-0.708656	-0.566595	0.681878	0.80765	1.71869	0.221876	1.05144	1.0949	0.115366	-1.94912	-1.18835	-1.70103	0.88863	0.551592	1.06533	-0.753588	-0.376667	-0.0774209	0.356313	0.175768	0.654903	0.281964	-0.182861	-0.762962	1.17458	1.07317	1.09403	-1.58109	-1.53462	-2.04706	-0.781168	-0.636763	1.22313	1.33985	-0.709439	-0.435611	2.67967	0.769645	-0.842563	-0.0757349	0.420928
g1720	0	0	-0.903709	-0.0833425	-1.19226	-1.25126	-0.184808	-0.47064	1.61191	1.19111	2.28269	0.177203	0.0249515	1.02675	-1.24966	-0.64295	-0.621718	0.0648015	0.449165	-0.228232	-0.983228	-0.846812	0.53834	-1.19865	-0.656795	1.06374	1.20215	0.681478	1.06374	-1.18593	1.07717	-0.956099	-0.612057	1.30153	-0.789432	-1.11848	0.183054	1.23627	-0.862183	0.157636	-0.361198	-0.707875	-0.12001	1.89363	1.166	0.932685	0.9831	0.311877	-0.551586
g3995	0	0	0.415467	0.263341	1.779	-0.616853	0.373535	0.900061	-0.772539	0.139786	0.313232	0.0605425	-0.479218	-1.7353	0.626111	-0.0978369	-1.98334	-0.859853	-0.119241	1.7931	1.10082	-0.163417	0.503485	0.525582	-0.445447	-0.553914	-1.66842	0.35948	-0.135565	-0.439717	0.800151	1.40751	-1.2674	-1.5616	-1.37372	1.33619	0.68462	0.891359	-0.355533	-0.877062	-0.756067	-0.281049	1.7974	0.472306	0.672945	0.702638	1.22517	0.592501	-0.384662
g0155	0	1	0.717617	1.61507	1.16964	1.15719	1.04641	0.320807	0.328028	1.06075	0.813128	-0.724518	-1.08711	-1.07593	-0.643646	-0.809529	-0.466436	-1.03159	-1.25027	-1.1396	1.55814	1.04773	1.07022	0.098866	0.332778	0.568782	0.115895	1.21371	0.562505	0.443061	-0.165139	-0.662014	-0.188052	-0.32583	-0.454659	-1.78439	-1.71501	-1.7166	-0.594154	-0.653284	1.14957	1.42198	-0.659558	-0.664558	-1.31161	-0.128794	-0.28127	0.116068	0.645802
g0068	1	0	-0.453427	-0.460498	-0.444306	-0.444855	-0.452763	-0.451391	-0.448181	-0.453604	-0.462627	-0.436579	-0.403093	-0.404675	-0.39883	-0.339084	-0.380108	2.67284	1.93044	1.83075	-0.378158	-0.385051	-0.37088	-0.418007	-0.416563	-0.395542	-0.386686	-0.382878	-0.373688	-0.417047	-0.390752	-0.42607	-0.392152	-0.382545	-0.401354	3.34827	1.5587	1.0104	1.56637	0.960712	-0.722379	-0.500408	-0.633493	-0.6708	0.86286	0.8338	0.8338	0.739776	0.423955
g0103	0	1	0.0738216	1.42217	1.05865	0.126332	-0.189265	0.137461	0.932308	1.24937	1.91074	-0.438557	-0.313216	-0.0758442	-1.16976	-1.09017	0.167246	-1.30279	-1.2472	-1.2513	1.44917	0.749775	0.344366	0.13795	0.711573	0.489847	0.921067	0.383889	0.314646	0.782023	-0.341659	-0.319896	0.13113	-0.480892	0.452711	-1.59673	-2.03866	-2.09031	-0.609745	-0.660438	1.0416	1.51138	-0.636018	-0.646778	0.799042	0.316836	0.316836	0.914432	1.02765
g1956	0	0	-0.213428	1.14528	1.37628	-0.607051	-0.73591	-0.311196	0.264609	1.58244	1.75463	-1.16688	-1.54165	-1.46079	-0.233824	-0.449591	-0.170327	-0.241994	0.0787549	0.930644	-0.890672	-0.487731	0.630418	-0.306693	-0.618233	0.452368	-0.593307	-0.00714864	0.633821	-0.102161	-0.422978	-0.620204	-0.129453	0.483063	-0.742135	-0.501345	-0.301732	3.52412	1.73806	0.649473	-0.363953	-0.63234	-0.526461	-0.864781	-1.34118	-1.2816	-1.04744	0.571009	1.1392
g6206	0	0	-0.444297	-0.446631	-0.446631	-0.446631	-0.446631	-0.446631	-0.446631	-0.446631	-0.446631	-0.446631	-0.439619	-0.446631	-0.289427	-0.358692	-0.445537	2.63618	1.85461	1.95309	0.330014	0.513534	0.159802	-0.239028	-0.334897	-1.0777	2.30333	-0.648227	0.0335099	0.113134	0.945622	0.802274	0.0620737	-0.0584788	0.266466	0.686233	-1.97289	-1.88476	-1.30917	-0.21705	0.000947227	1.14919	-0.773106	1.14919	0.14397	-0.649538	0.249536	0.00606782	0.896992
g4485	0	0	-0.0988903	-0.320848	-1.35505	-0.499476	-1.13999	-0.664026	0.101156	-0.443874	0.906231	0.0949026	2.91712	0.700091	0.659419	0.895739	0.38196	-0.740453	-0.451113	-0.94289	2.06864	1.02258	0.312071	0.762657	1.85542	-0.514657	0.371047	-0.304844	-0.614362	0.44208	-0.496557	-0.457045	-0.0996119	-0.64659	0.144231	-0.706028	-1.29059	-1.84844	-0.667208	-0.726878	0.851007	1.64252	-0.552684	-0.546755	1.11694	-1.72	0.109965	0.360507	0.634335
g0149	0	1	-0.000645026	0.637978	0.873688	1.25741	1.07793	0.140163	0.350562	1.78098	1.2154	-0.0240109	-1.06074	-0.811376	-0.582071	-0.908306	0.0375639	-1.37365	-1.1466	-1.46427	0.495188	0.136507	0.444176	0.716529	1.07573	0.745904	-0.228216	0.366127	0.0680075	1.23156	0.425139	0.732066	0.253449	-0.397038	-0.156948	-2.0094	-1.98966	-1.90912	-0.619132	-0.686513	1.25967	1.32107	-0.622412	-0.65268	-0.0807679	-0.170184	0.0613832	0.862025	0.832835
g0082	0	1	1.13691	0.670925	0.660068	0.924287	0.727682	1.25674	0.595755	0.851627	1.4997	-0.254932	-1.07997	-1.36729	-1.07886	-0.895792	-0.633117	-0.914534	-1.15301	-0.946179	1.76045	0.778029	1.68129	0.113857	0.164526	0.509277	-0.106245	0.702599	0.483481	0.410507	-0.0404318	-0.38035	-0.239069	-0.339057	-0.359722	-1.65332	-1.79488	-1.69094	-0.590062	-0.618903	0.798582	1.68058	-0.634883	-0.635315	-1.45777	-0.336338	0.529264	0.189273	-1.38415
g4852	0	0	0.829028	1.63013	0.275073	0.324311	0.543382	0.751189	1.41226	0.894161	0.81338	0.246565	-0.0363645	-0.499199	-1.02126	-1.00407	-1.00772	-1.50805	-1.23478	-1.40804	-0.420251	-0.398524	-0.368855	-0.444161	-0.449427	-0.448642	-0.423864	-0.434438	-0.435766	-0.42785	-0.436396	-0.440856	-0.434629	-0.419663	-0.451798	2.32065	2.49475	1.61972	-0.692343	-1.27194	1.05229	1.30879	-0.24235	-0.154447	-0.699713	-0.869298	-1.33104	0.649772	1.72725
g0154	0	1	0.373497	1.30781	1.74041	0.381795	0.569727	0.303694	0.547081	0.981052	1.70202	-0.340631	-0.844034	-0.960198	-1.14764	-0.910405	-0.720064	-1.08457	-0.997874	-0.901671	0.576736	0.642206	0.80905	0.136609	0.95089	0.490462	-0.0665909	1.0886	0.500679	0.93917	0.343163	-0.343624	0.0981872	-0.198944	-0.0305596	-1.756	-2.02331	-2.15672	-0.623067	-0.66061	1.24746	1.33242	-0.604378	-0.691821	2.9838	0.364636	-0.202253	1.01682	0.859741
g0227	0	0	-0.475775	-0.479183	-0.469016	-0.467937	-0.466247	-0.469548	-0.475323	-0.475579	-0.475127	-0.466025	-0.44017	-0.434299	-0.245911	-0.214797	-0.407227	2.51604	1.99516	1.95097	1.23387	0.37933	0.4906	0.761967	0.851519	1.02292	0.336193	0.942717	0.545692	0.866284	-0.516015	-0.747805	-0.0989503	-0.859791	-0.00221907	-1.50404	-1.83034	-1.87194	-0.659736	-0.769425	1.02129	1.50867	-0.395865	-0.704929	0.345072	0.0702633	0.195112	-0.660927	-0.306151
g2191	0	0	0.777468	0.067068	0.999983	0.473797	0.112354	1.08837	-0.909758	-0.564164	0.921101	-1.07842	0.906961	-0.568364	0.152411	1.4212	0.771634	-1.72165	-1.46171	-1.38828	0.131187	0.489145	0.348258	-1.02667	-0.872739	-0.0810265	1.20707	0.575102	0.934157	-0.333741	-0.922801	-0.66042	0.627762	1.51105	1.8213	-1.0652	-1.42375	-1.25867	-1.66342	-0.376999	1.24508	0.599201	0.383017	-0.186877	0.192752	0.765972	1.4562	-0.239307	0.123601
g3114	0	0	2.52023	1.10474	1.70859	-0.639464	-0.786302	-0.0209188	-0.117644	-0.383494	-0.665904	0.884261	0.468094	0.182846	-0.574086	-0.209397	-0.30931	-1.21296	-0.942429	-1.00685	-0.418959	-0.540291	-0.543661	0.174066	-0.529567	-0.543661	1.03411	-0.543661	1.01282	-0.540291	-0.543661	-0.540291	2.68205	-0.543661	-0.528342	-0.543661	2.00032	-0.543661	0.690784	-0.56919	-0.238153	-1.62107	0.820997	0.916632	1.1747	0.955062	0.908401	0.163063	-0.657328
g0050	1	0	-0.445275	-0.440846	-0.446446	-0.446446	-0.247007	-0.446446	-0.446446	-0.446446	-0.446446	-0.446446	-0.446446	-0.446446	-0.446446	-0.444949	-0.445897	2.42084	1.92591	2.14168	-0.353726	-0.355435	-0.368133	-0.400035	-0.394198	-0.380058	-0.374329	-0.337491	-0.310389	-0.390259	-0.392878	-0.403968	-0.387779	-0.328329	-0.372218	0.109862	2.97543	2.46393	0.999035	1.54146	-0.730734	-0.610438	-0.604704	-0.594616	0.521168	1.03166	1.01482	1.10419	0.779915
g5363	0	0	-0.431929	-0.425581	-0.423014	-0.408588	-0.457136	-0.415547	-0.39969	-0.438251	-0.413431	-0.448238	-0.387742	-0.414632	-0.420473	-0.43016	-0.4567	2.82686	1.8628	1.68145	0.169598	-0.96556	-0.592502	0.336503	0.972772	0.694753	-1.79148	-0.271945	-1.70944	1.95876	1.69985	0.012566	0.00299131	-0.839785	0.0196445	0.499329	-0.444113	0.248058	0.951702	1.55216	-0.616665	-0.349441	-0.755963	-0.781791	0.524611	0.574373	0.268253	-0.0868685	0.558399
g6341	0	0	-0.69143	-0.706365	0.573688	-0.778955	0.286974	-0.497972	0.362169	0.418957	0.960778	0.234876	-0.178263	3.14265	-0.778955	0.748217	-0.759505	-0.778955	-0.778955	-0.778955	0.159592	0.437458	-0.141307	-0.964011	-0.634394	-0.554194	0.893403	-0.325317	-0.00366008	-0.728447	-1.33321	-1.72112	0.395616	1.06753	-0.0408367	2.69079	0.613295	0.188811	0.863572	1.63514	-0.633808	-0.573363	-0.735348	-0.556197	-0.21574	-0.484964	-0.569375	0.612086	-0.569375
g3608	0	0	0.555009	-0.576196	-1.72954	0.447382	0.178399	0.4985	-0.385314	-0.77857	-0.700052	-0.241605	-0.650159	-0.653532	-0.620168	-0.724776	-0.0346592	1.65227	1.7978	1.96522	-1.92325	-0.0705771	0.83351	-1.25517	-0.853235	0.473538	0.0416041	0.031924	0.372697	0.62538	-0.266418	0.301366	-0.250576	1.02122	1.90996	1.26018	-1.62676	-0.625392	1.02775	1.51115	-0.824229	-0.552541	-0.592063	-0.570063	0.948591	0.704312	0.74971	0.635488	-1.39005
g1147	0	0	-0.114258	-0.827264	-0.322361	0.066157	-0.185816	1.38005	-0.705028	-0.579504	-0.744881	0.412543	2.06023	0.323615	0.87934	1.61386	0.352259	-1.77181	-1.01685	-0.820288	0.665448	0.633104	0.471978	0.457034	0.633104	0.784295	-0.405934	0.687551	0.216613	1.5129	0.652059	-0.219433	0.207902	-0.436464	-0.1251	-1.73079	-2.00608	-1.99819	-0.227846	-1.14434	1.13624	0.94436	0.421927	-1.13034	-0.538954	-0.594714	-1.10754	-1.23642	0.0466954
g0032	1	0	-0.452601	-0.401823	-0.428509	-0.453848	-0.447306	-0.418866	-0.415713	-0.439968	-0.429014	-0.440905	-0.439172	-0.407436	-0.453848	-0.415434	-0.425461	1.74673	2.36336	2.35981	-0.561489	-0.565561	-0.405821	-0.565561	-0.487167	-0.413054	-0.564323	-0.264739	-0.44152	-0.565561	-0.44055	-0.44539	0.270145	-0.130086	-0.565561	1.65052	2.93228	1.56345	1.41501	1.15743	-0.659109	-0.678276	-0.595666	-0.639385	1.24775	1.24517	1.61925	-0.463233	-0.69038
g0039	1	0	-0.449371	-0.453297	-0.453297	-0.412379	-0.346565	-0.430089	-0.453297	-0.32897	-0.453297	-0.453297	-0.447951	-0.453297	-0.453297	-0.453297	-0.451456	1.89029	2.29824	2.30463	-0.42192	-0.411788	-0.370356	-0.453653	-0.476774	-0.373565	-0.353648	-0.402962	-0.377459	-0.413234	-0.446842	-0.433904	-0.339545	0.275769	-0.3724	0.138792	3.29127	1.94221	1.21591	1.34441	-0.419367	-0.713091	-0.641953	-0.785909	0.63028	0.35553	0.63028	0.749165	0.63028
g4063	0	0	1.40963	0.0670455	-0.652344	-0.944547	0.505301	-0.0743051	0.264133	1.28679	0.130423	-0.83415	0.971768	0.0795839	-1.33882	0.446723	-2.19829	-0.793107	1.60711	0.0670455	-1.12213	-1.13801	1.18476	-0.580779	-1.13661	1.69515	-0.616391	-0.243913	1.34292	-0.511682	0.026341	-0.203851	-0.774076	1.02058	-0.604841	-0.874835	1.24229	1.29508	-0.551223	-0.504241	1.07424	1.47417	-0.734763	-0.758184	1.81628	0.233056	0.800074	1.66742	0.189532
g0126	0	1	0.291267	1.00539	2.04368	0.319597	-0.0867444	0.0857816	0.73458	1.43811	1.37211	-0.116695	-0.451584	-0.732586	-1.0165	-0.757558	-0.484025	-1.37769	-0.965412	-1.30173	1.47749	0.849897	0.897826	1.11671	0.511379	0.493381	0.169475	0.558046	-0.00367071	0.368193	-0.430672	-0.204348	0.0716125	-0.432114	0.191037	-1.88561	-1.98303	-1.76561	-0.705532	-0.546113	1.10366	1.45838	-0.639463	-0.670929	-1.72701	-0.877375	0.054605	-1.30131	0.145582
g0077	0	1	0.688836	1.07077	1.66945	0.608182	0.614244	-0.295008	0.541186	1.40074	1.4276	-0.528873	-0.575119	-0.584858	-1.12986	-0.795327	-0.518509	-1.06013	-1.29359	-1.23973	0.77674	0.303644	0.560792	-0.166459	0.424903	0.77674	-0.0325276	1.13311	0.589852	0.757211	0.10694	-0.0875043	0.0556854	-0.140932	0.944188	-1.89504	-2.13195	-1.97539	-0.604177	-0.688969	0.984909	1.55357	-0.597593	-0.647735	-0.380679	0.172169	-0.210006	0.248969	1.24929
g0151	0	1	0.956025	0.95102	0.945436	0.655139	0.711722	0.296617	0.706702	1.33816	1.27298	0.399639	-0.640997	-0.637829	-1.07388	-1.04849	-0.77141	-1.49706	-1.30059	-1.26319	1.09568	0.516785	0.935415	-0.360514	0.148129	0.524124	0.330605	1.21045	0.886714	0.250425	-0.495729	-0.505121	-0.0749868	-0.0368758	1.08168	-1.72484	-1.9284	-1.85354	-0.705394	-0.642541	0.851321	1.64367	-0.52202	-0.625033	1.09586	0.11985	1.81333	-0.347149	0.273699
g0144	0	1	0.469922	1.70113	1.8851	0.317584	0.342311	0.268288	0.62482	1.08912	1.11388	-0.741728	-0.946919	-0.613014	-1.31193	-1.00149	-0.625376	-0.926492	-1.01603	-0.629175	0.117527	0.924229	1.02615	0.0409441	0.325631	0.346671	0.677346	0.852518	0.762056	0.78378	-0.0511465	-0.0891525	0.187617	-0.147179	0.316288	-1.97662	-2.09685	-1.99981	-0.602621	-0.619782	1.18544	1.38968	-0.702125	-0.650589	-0.97312	-1.1052	-0.472925	0.212631	0.0741407
g0013	1	0	-0.356658	-0.476048	-0.476048	-0.476048	-0.455423	-0.469016	-0.476048	-0.476048	-0.388728	-0.476048	-0.476048	-0.476048	-0.317235	-0.341872	-0.360262	2.29188	1.96619	2.23951	-0.55989	-0.545775	-0.544437	-0.48621	-0.454108	-0.445179	-0.572098	-0.517595	-0.542786	-0.505547	-0.476743	-0.526238	0.966467	-0.404913	-0.432399	2.31674	2.17395	1.55676	1.75431	0.643563	-0.529093	-0.721901	-0.416158	-0.730722	0.969163	1.1161	0.944212	0.284046	-0.629785
g4050	0	0	-1.04058	-0.869228	-1.38924	-0.959951	-0.924921	-0.0335067	0.312103	-0.742745	-0.409656	-0.722731	0.550544	-0.443682	0.399293	0.665641	0.519218	1.74907	1.89818	1.44219	-0.426772	-0.428698	-0.428698	-0.428698	-0.407658	-0.428698	-0.428112	-0.423216	-0.428698	-0.428698	-0.408011	-0.428698	-0.428074	-0.418235	-0.428698	2.1164	2.74717	1.5061	0.765741	1.27364	0.435104	-0.26666	-1.32048	-0.887347	-0.0536995	-0.0686264	0.31225	-0.57914	0.0209137
g0018	1	0	-0.459397	-0.404059	-0.429992	-0.475417	-0.463593	-0.52328	-0.378685	-0.446974	-0.438796	-0.486145	-0.516443	-0.523457	-0.373172	0.219012	-0.507998	2.92666	1.54676	1.73497	-0.276555	-0.22531	-0.0645357	-0.425384	-0.425384	-0.402696	-0.370138	-0.425384	-0.413218	-0.425384	-0.425384	-0.425384	-0.424073	-0.425384	-0.425384	3.45806	1.59114	0.530398	1.44862	1.10688	-0.657273	-0.79488	-0.595245	-0.508101	0.564994	0.439331	1.13326	0.605663	-0.1202
g0095	0	1	0.416996	0.865417	1.01066	0.0619166	0.793984	-0.308295	1.1832	1.96424	1.17308	-0.329192	-0.654207	-0.573646	-0.437392	-0.34407	-0.497459	-1.42993	-1.57704	-1.31826	0.806696	0.166172	0.382934	0.875174	0.818941	0.610243	-0.345079	0.899435	0.229473	0.899435	0.517316	0.708267	-0.0801355	-0.559361	-0.0801355	-1.74176	-2.12908	-1.97854	-0.599197	-0.681833	1.22522	1.35106	-0.574588	-0.720671	1.17217	0.0640752	-0.29374	-0.840424	0.0758247
g0676	0	0	-1.20356	1.2856	-0.113795	-1.22726	0.907754	-0.288403	-0.0735522	-1.08687	-1.01748	1.65146	0.195928	1.26585	1.7955	-0.40697	0.296254	-0.577675	-0.910528	-0.492252	1.02789	0.404033	0.746497	0.919688	0.722585	0.815302	-0.0458686	0.0445228	-0.222806	0.252381	0.294794	0.0272883	0.439599	-0.0458686	0.681895	-1.91079	-2.2455	-1.90564	0.264088	-1.28214	1.48713	0.271077	0.233006	-0.973161	0.188531	0.622779	-0.0537016	-0.355554	-0.574538
g5174	0	0	0.589128	0.539517	-0.370271	1.10232	0.515916	-0.846444	-0.075455	-0.67608	-0.763398	0.182012	-0.699106	1.26687	0.598439	0.150642	2.31447	-1.00257	-1.16933	-1.65667	2.13947	1.03744	1.01329	-0.136355	-0.304743	0.106742	-0.634234	0.657527	1.23926	-0.314287	-0.992009	-1.41388	0.254508	0.223526	0.25967	-0.120249	-1.52642	-1.48925	-1.10139	0.0614617	-0.46385	-0.232131	-0.133906	1.86981	-0.306621	-0.801712	-0.523683	-0.662807	-0.28877
g0042	1	0	-0.433316	-0.435116	-0.436146	-0.434103	-0.433173	-0.438441	-0.429474	-0.430927	-0.434737	-0.435045	-0.43589	-0.427859	-0.433125	-0.429515	-0.435959	2.14574	2.38405	1.97304	-0.233369	-0.238738	-0.238738	-0.238738	-0.238738	-0.238738	-0.237106	-0.224028	-0.238738	-0.238738	-0.238738	-0.238738	-0.236998	-0.238738	-0.238738	4.00683	-0.238738	-0.210478	0.675291	1.73354	-0.442358	-0.470919	-0.708683	-0.786868	0.763071	1.33808	1.24595	0.874671	0.383404
g0073	1	0	-0.457235	-0.456891	-0.460088	-0.425429	-0.423332	-0.422653	-0.436035	-0.438262	-0.44504	-0.448981	-0.43904	-0.439167	-0.398806	-0.393456	-0.416544	2.401	1.98995	2.11	-0.444691	-0.427091	-0.352337	-0.432387	-0.41591	-0.347436	-0.435788	-0.406783	-0.353776	-0.433325	-0.407066	-0.428691	-0.366115	-0.300493	-0.255984	0.53398	3.14454	2.12936	0.814651	1.67076	-0.609719	-0.608602	-0.635505	-0.631581	0.712153	0.903816	1.10013	0.0984606	0.0666467
g0118	0	1	0.357285	1.44427	1.82281	0.0691129	0.0518372	-0.163106	1.27581	1.19817	1.14419	-0.435093	-0.837729	-0.574823	-0.449421	-0.652106	-0.344396	-1.28922	-1.27834	-1.33927	0.541725	0.429197	0.683134	0.429197	0.827019	0.981958	-0.0930148	0.541725	0.349689	0.955563	0.61512	0.10812	0.0917402	-0.074391	-0.321057	-1.75744	-2.22263	-2.08566	-0.53575	-0.563025	0.947866	1.57562	-0.707449	-0.717261	0.6181	1.27288	1.21047	0.826973	1.23809
g0115	0	1	1.55518	0.626645	0.833219	0.754142	0.661692	0.148935	0.295917	1.63944	1.26671	-0.713189	-0.576389	-0.618281	-0.797467	-0.485858	-0.415901	-1.31849	-1.43187	-1.42444	0.69655	0.522958	0.74449	0.465296	0.181026	1.40951	-0.283158	1.06991	0.48794	0.824549	0.519449	-0.2051	-0.156194	-0.287811	-0.297095	-1.90095	-1.89466	-1.89671	-0.600334	-0.646503	0.795481	1.68251	-0.606889	-0.624261	0.951223	1.29678	1.27839	-0.456556	-0.125929
g5935	0	0	-0.0433326	-0.250453	-0.250453	-0.250453	-0.250453	-0.250453	-0.250453	-0.250453	-0.250453	-0.250453	-0.250453	-0.247987	-0.250453	-0.250453	-0.204426	4.00208	-0.250453	-0.250453	0.629738	-0.470404	-0.320374	0.950033	1.29661	1.18992	0.0762557	0.0327972	-0.553376	1.65876	0.954743	0.385346	0.165531	-0.966494	-0.503081	-1.24012	-1.59697	-1.6889	-0.637883	-0.598683	1.16039	1.41226	-0.691721	-0.644368	-1.07196	0.200862	0.34836	0.225255	-0.744356
g3498	0	0	3.90962	-0.287785	-0.287785	-0.287785	-0.287785	-0.287785	-0.287785	-0.287785	-0.287785	-0.287785	-0.287785	-0.237816	-0.287785	-0.287785	0.644972	-0.287785	-0.287785	-0.287785	-0.47369	-0.753935	-0.165875	0.466429	0.233197	-0.666697	-0.990096	-1.08305	-1.06529	0.26357	0.691486	1.12429	-0.392112	-1.23122	-0.839955	1.75511	1.65405	1.47378	-0.654858	-0.727013	1.13746	1.42869	-0.648536	-0.535748	-0.137904	-0.0600557	0.0247075	-0.100874	-0.480394
g3389	0	0	0.0747294	-0.440936	0.385759	0.35131	0.425437	0.0376996	0.491584	0.688803	0.385759	1.96208	0.869256	1.50719	-1.18343	-0.602511	-0.991125	-1.92997	-1.20158	-0.830054	-0.0424451	1.69445	-0.0299957	-0.876806	-0.581481	-0.355282	2.15226	-0.254598	-0.121499	-0.0344148	-0.957096	-1.08134	0.661033	1.60881	0.79322	-0.485589	-0.939616	-1.1496	1.24388	1.25622	-0.871153	-0.289553	-0.92945	-0.409942	-0.132812	-1.72236	-0.553223	0.50509	0.104597
g3253	0	0	0.826175	1.4121	1.12617	0.56299	0.586305	-0.210529	0.929393	1.2816	0.744382	-0.163997	-0.604908	-0.272062	-0.463635	-0.578049	-0.220509	-1.51513	-1.64355	-1.79674	1.47506	0.941938	1.02063	-1.12068	-0.843911	-0.600235	1.20559	0.436609	0.746948	-0.413018	-0.984613	-1.34026	0.79423	0.964809	0.79423	-0.805479	-1.19356	-1.07829	-0.198157	0.8145	-1.17374	1.38821	-0.984361	0.153549	0.566688	1.30677	0.88715	0.537894	0.138152
g0008	1	0	-0.394644	-0.437965	-0.437965	-0.437965	-0.437965	-0.437965	-0.0801019	-0.432381	-0.437965	-0.437965	-0.435937	-0.437965	-0.437965	-0.432524	-0.437201	3.09234	1.76063	1.3015	-0.390366	-0.380042	-0.427818	-0.435921	-0.405945	-0.437234	-0.354444	-0.424524	-0.426382	-0.408384	-0.434806	-0.444327	-0.381935	-0.37565	-0.385977	1.06594	3.08106	1.96676	0.35588	1.89685	-0.518078	-0.527311	-0.605799	-0.601543	0.911336	0.880542	0.897559	0.880542	-0.0941393
g0136	0	1	0.485253	0.946987	0.959381	0.180071	0.623944	-0.336053	1.11256	2.08399	1.12064	-0.394724	-0.735085	-0.558139	-0.27217	-0.468312	-0.498537	-1.37841	-1.48039	-1.391	0.550826	0.479168	0.827879	0.181514	0.173144	0.296842	0.847642	0.990818	0.703322	0.406749	-0.188548	-0.183154	-0.0998835	0.288419	0.814841	-1.7963	-2.17113	-2.12215	-0.626702	-0.644866	1.10015	1.46455	-0.650884	-0.642254	0.791417	-0.984178	0.263078	0.880428	-0.451552
g4690	0	0	-0.501968	-0.32639	0.360448	2.82033	-0.651954	-0.651954	-0.311511	0.683928	-0.651954	-0.651954	0.0580962	-0.650168	-0.651954	-0.170453	2.06832	-0.651954	0.53305	-0.651954	-0.307647	-0.433738	-0.317518	-0.43724	-0.422594	-0.43724	-0.388524	0.0843171	-0.43724	-0.433738	-0.43724	-0.433738	-0.414156	-0.43724	3.67536	0.891808	0.687388	-0.00101715	1.00185	0.929973	-1.32839	-1.10623	0.160006	0.342787	-0.74416	-1.33228	-0.0684795	0.174883	0.0848025
g0125	0	1	0.335194	1.49476	1.19086	0.253449	0.242376	0.0128386	0.419908	1.64711	1.8254	-0.330082	-0.510828	-0.766603	-0.96264	-1.0541	-0.498668	-0.994168	-1.11987	-1.18495	1.0313	0.295673	-0.0754276	0.604054	0.882424	0.916365	0.435694	0.530589	0.457915	0.482783	-0.382576	-0.248736	0.137732	0.229665	0.725407	-1.82875	-2.10431	-2.08981	-0.660509	-0.625796	1.02783	1.52198	-0.654458	-0.609045	-0.256412	0.770591	-0.0678091	1.25985	0.260228
g0026	1	0	-0.509652	-0.510118	-0.498206	-0.48471	-0.5022	-0.475857	-0.491802	-0.496478	-0.482116	-0.499368	-0.467692	-0.450596	-0.00857036	-0.199501	-0.368295	1.92227	2.37849	2.1444	-0.430728	-0.180739	-0.41588	-0.470173	-0.418465	-0.487502	-0.506977	-0.457136	-0.495977	-0.421829	-0.507805	-0.406466	-0.393809	-0.443959	-0.355258	1.79355	2.74155	1.8576	1.30134	1.27988	-0.668973	-0.670508	-0.607592	-0.634148	1.67106	1.01295	1.20345	0.714991	-0.668271
g0064	1	0	-0.413379	-0.361054	-0.384897	-0.414031	-0.430166	-0.42745	-0.446664	-0.45649	-0.443034	-0.39045	-0.441918	-0.428566	-0.417082	-0.433617	-0.39662	2.93849	1.9193	1.42763	-0.404946	-0.423301	-0.418337	-0.415864	-0.407142	-0.403709	-0.423011	-0.41537	-0.407048	-0.423301	-0.378209	-0.392251	-0.422992	-0.386889	-0.410324	1.28282	3.16103	1.68884	0.646839	1.69411	-0.752913	-0.826752	-0.673394	-0.0878925	1.36491	0.767431	0.86319	1.13839	0.131508
g2670	0	0	0.0995746	-0.208272	2.79019	0.468499	0.040031	-1.30144	-0.263928	0.332224	-0.0661652	-0.255027	1.16195	-0.192209	-1.51178	0.313604	-1.28159	-0.777823	-0.292881	0.945052	1.20134	-0.242794	-0.624174	0.260704	0.167079	-1.14088	0.495937	-0.0900406	-1.01176	-0.641115	-1.0277	-1.22215	1.03182	-0.044246	-0.197793	2.79027	0.666018	-0.370505	0.883188	1.62602	-0.610612	-0.610612	-0.664903	-0.623084	-0.155195	0.403029	0.409544	-0.54042	1.17433
g0023	1	0	-0.380641	-0.428738	-0.420062	-0.428738	-0.428738	-0.428738	-0.428738	-0.425916	-0.428738	-0.41409	-0.410153	-0.428738	-0.428738	-0.200291	-0.427899	3.19793	1.45551	1.45551	-0.510548	-0.333798	-0.490116	-0.582759	-0.598791	-0.608544	-0.554572	-0.536269	-0.518896	-0.562902	-0.588219	-0.536505	-0.0705243	0.198738	0.38556	2.92505	1.88248	1.10061	0.529853	1.81638	-0.56657	-0.692947	-0.42428	-0.662438	0.581154	0.35254	0.702282	0.137561	-0.762733
g0105	0	1	0.381764	0.578195	0.639481	0.603891	0.305199	0.110159	0.876547	1.65858	2.07696	-0.203525	0.0180225	-0.40502	-0.88267	-1.00837	-0.939805	-1.50862	-1.16398	-1.13682	1.28734	0.721046	1.07021	0.55504	0.464056	0.825928	-0.316509	0.653385	0.293495	0.204579	-0.27963	-0.424435	-0.0390023	-0.0703778	0.773975	-1.72384	-2.00942	-1.98584	-0.619814	-0.745952	1.22719	1.34773	-0.65927	-0.549885	-0.739666	-0.704124	-0.828595	-0.556252	-0.669147
g4059	0	0	-0.454707	-0.397429	-0.429041	-0.460539	-0.460539	-0.460539	-0.460539	-0.423685	-0.40165	-0.410455	-0.373897	-0.460539	-0.351271	-0.361937	-0.457804	2.74171	2.12616	1.4967	2.96209	0.94065	0.281229	0.298206	0.206687	-0.651716	-0.176022	-0.782273	-0.713676	0.634768	-0.507284	0.428418	0.344052	-0.1132	0.101638	-0.460921	-0.91869	-1.87395	-1.20611	-0.707483	0.23826	-0.218257	1.70426	0.189325	-0.0853897	0.283528	0.197516	-1.82724	-1.40699
g0312	0	0	0.058679	-1.23026	-1.45351	-0.0482505	-0.346536	-0.275208	-0.543074	-1.26014	-1.08012	1.04442	1.39251	1.3717	-0.625023	-0.470812	-0.137464	0.790846	1.41613	1.39611	1.34942	0.842009	1.02859	-0.76921	-0.679223	-0.248612	1.10662	0.724526	0.688055	-0.105056	-0.845317	-0.784751	0.448512	1.0485	0.738642	-1.55309	-1.44109	-1.54852	1.04694	1.02323	0.637449	-0.95002	-0.920553	-0.837039	1.12607	0.765771	1.01061	0.951945	0.827966
g0152	0	1	0.0551104	0.52992	0.797142	0.984156	1.01996	0.458343	0.37999	1.86846	1.50864	-0.16149	-0.929778	-0.731701	-0.829511	-0.790216	-0.344209	-1.66939	-1.02268	-1.12274	0.630069	0.259975	0.242338	0.424066	0.597814	0.519469	0.0300318	0.329573	0.198905	0.866471	0.513628	1.11201	-0.0732673	-0.205949	0.718145	-1.96797	-2.22546	-1.96985	-0.593266	-0.53825	1.09	1.46124	-0.826459	-0.593266	1.70526	0.943104	-0.0687181	1.43397	-0.408291
g6332	0	0	0.487293	0.685845	0.240691	-0.142146	1.42805	2.48078	-1.39357	0.0214272	-0.325142	0.619385	-0.974372	-1.17067	0.189787	-0.62587	-0.871552	-1.28651	-0.0161292	0.652707	0.800952	0.800952	0.274859	-1.07806	-1.13785	-0.163525	-0.0889808	0.087846	-0.281688	-0.791796	-0.529037	-1.14832	-0.480142	-1.14012	-0.277039	2.13919	1.26593	1.74683	1.37625	1.17583	-0.580975	-0.411167	-0.774399	-0.785541	1.32574	0.849612	0.538764	-0.505512	-0.671334
g1970	0	0	-0.424664	-0.400916	-0.411741	-0.44327	-0.444366	-0.426397	-0.459354	-0.454047	-0.454508	-0.430979	-0.417369	-0.433971	-0.373412	-0.380153	-0.401992	2.86027	1.76928	1.72759	0.164225	-0.0787309	0.0271802	1.03241	1.52538	0.821901	-0.750655	0.144498	-0.483521	1.6719	0.971124	0.869935	-0.0787309	-0.883586	-0.562011	-1.27592	-1.53473	-1.58067	-0.443031	1.74187	0.52397	-0.13148	-0.691592	-0.999738	-0.26645	0.918064	0.0660458	0.283968	-0.911054
g4447	0	0	-0.701485	-0.687224	-0.684619	-0.698326	-0.689729	0.72691	-0.69232	-0.685825	-0.683129	-0.156199	1.67566	2.92548	0.480605	0.769333	0.143412	-0.511732	-0.160572	-0.37024	1.11448	0.515827	0.223936	-0.0389758	-0.403227	0.169243	-0.740336	-0.0803163	-0.0769927	-0.470165	-1.17532	1.62736	-1.34053	0.143471	2.36461	-1.58957	-0.607772	0.364284	0.200529	1.91849	-0.198866	-0.606669	-0.589855	-0.723633	0.498079	0.473641	-0.785685	-0.785685	0.713672
g0012	1	0	-0.449593	-0.358626	-0.394935	-0.429749	-0.382875	-0.440521	-0.408036	-0.428692	-0.415895	-0.417082	-0.440927	-0.451713	-0.358378	-0.403878	-0.371001	3.14796	1.64622	1.35773	-0.368089	-0.366082	-0.362661	-0.363748	-0.363996	-0.364007	-0.36417	-0.363619	-0.363128	-0.366898	-0.358155	-0.365188	-0.359916	-0.195214	-0.363422	0.0510447	3.45289	1.78436	1.6727	0.787701	-0.41849	-0.592151	-0.675163	-0.774592	0.640713	0.735741	1.00889	0.263773	-0.189435
g5068	0	0	-0.235748	0.381736	-0.25941	0.942394	0.133241	2.19846	0.673183	0.900297	0.613126	-0.596803	-0.8424	-0.676768	-0.817313	-0.846676	1.62735	-0.66489	-0.987601	-1.54218	0.575055	-0.431815	0.0285488	0.111451	-0.383879	-0.580185	-1.19436	-0.294093	-0.747542	0.127471	0.0655166	3.1631	-0.793845	-1.37231	0.915381	0.511208	-0.189207	0.489507	-0.752169	-0.618933	0.924084	1.5873	-0.687573	-0.452711	1.03209	0.349156	0.245177	1.01622	-0.283833
g0153	0	1	0.808298	1.3069	1.35481	1.14409	0.367462	0.46878	0.0207834	0.543804	1.52902	-0.0514356	-0.719257	-1.05924	-0.655835	-0.612996	-0.206241	-1.48746	-1.46835	-1.28313	0.916773	0.626047	0.847552	0.32409	0.732829	0.533106	-0.678968	1.10178	0.115868	1.30792	0.399084	0.260755	-0.340423	-1.07287	0.170083	-1.63671	-1.89593	-1.71099	-0.671549	-0.615813	0.895512	1.61753	-0.600831	-0.624852	-0.578208	-1.47204	0.86776	1.50223	0.405362
g5247	0	0	-0.102554	1.70454	1.63477	-0.0772972	0.278888	-0.505623	0.600977	1.56573	1.60845	-0.690011	-0.634278	-0.66248	-0.45518	-0.54665	-0.406846	-0.972425	-1.1716	-1.16842	1.8393	1.20725	2.25875	-0.259154	-0.203909	-0.305893	-0.528202	0.643152	-0.0841434	0.457483	0.0843087	-0.0948771	0.0131941	-0.517014	-0.501787	-1.52382	-1.27523	-1.20941	0.317849	1.71736	-0.700188	0.3145	-0.821923	-0.827597	0.4482	0.846857	1.02212	0.561683	0.0822834
g2370	0	0	-1.09432	0.329947	0.689333	-0.20734	-0.00804926	-0.61897	0.922514	0.947596	0.565412	-0.645146	-1.21225	-0.512513	-1.55692	-1.25057	-0.455292	1.65737	0.661652	1.78754	2.19145	1.04099	1.27849	-0.506131	-0.126471	-0.379375	0.638987	0.84191	0.658999	0.120466	-0.300895	-0.446457	-0.735622	-0.359046	0.42064	-1.23904	-1.65838	-1.44051	1.49656	0.96938	-0.368508	-0.347922	-0.745625	-1.00389	1.34966	1.17476	1.26013	0.473131	-0.70809
g0131	0	1	-0.241863	0.61289	1.71001	0.768456	0.169664	0.643622	0.521439	1.70289	1.40439	-0.41135	-0.505279	-0.489528	-1.13153	-0.938038	-0.218531	-1.62997	-0.988088	-0.979185	1.35861	0.247151	0.287022	0.511945	0.684423	0.841831	-0.210492	1.16167	0.653857	0.491812	-0.134511	0.00743177	-0.0866946	-0.281168	0.243737	-1.55774	-2.20454	-2.01436	-0.631278	-0.724831	0.983962	1.5523	-0.621029	-0.559122	-0.261	-0.729191	-0.418228	-0.44688	0.364036
g0141	0	1	0.951888	0.938365	1.57771	0.669154	0.235194	0.488323	0.179835	1.16774	1.65548	-0.378025	-0.766448	-0.968957	-0.895355	-0.709288	-0.400919	-1.40497	-1.15831	-1.18142	-0.360901	0.607298	0.817249	0.0464883	0.623365	0.795386	0.396483	1.25453	0.693584	0.467341	-0.18918	-0.328908	0.0913225	0.174976	0.795386	-1.8625	-2.06917	-1.95274	-0.578956	-0.660462	0.960941	1.56821	-0.729184	-0.560546	-0.64797	0.904294	0.559936	1.29301	0.16967
g3633	0	0	-0.753681	0.788149	1.68662	-0.500631	0.713057	-0.554385	0.934434	1.48216	2.1889	-0.629821	-0.671098	-0.497173	-0.627524	-0.64974	-0.634792	-0.737733	-0.757247	-0.779497	2.34396	1.23343	-0.973895	0.465065	0.440645	-0.903813	0.894956	-0.389971	-1.38568	0.166952	-0.515805	1.61808	0.0315801	-0.743329	-0.664355	-0.718172	-0.217324	-0.682325	-0.493442	-0.345569	0.639707	1.74214	-0.807654	-0.735187	-0.0563207	-0.271965	-1.04955	2.34817	-1.23994
g1359	0	0	0.770553	1.08161	1.07129	-0.555152	1.63817	0.131045	-1.01359	-1.46599	-0.688726	0.86956	-1.07361	-0.453764	1.54107	-1.09453	-0.732781	-0.878767	0.242681	0.610928	-0.757915	-0.488033	0.909555	-0.909473	-0.805588	0.414111	-0.532807	0.705815	0.889375	-0.749514	0.338838	-0.754858	-0.794969	-0.410843	-0.362515	3.01499	-0.496332	0.790163	-0.568404	-0.749081	0.979273	1.55259	-0.67406	-0.540313	0.628442	-0.0240816	-0.332879	-1.46014	-0.302807
g2046	0	0	-0.66211	-0.417596	-0.122225	-0.461851	-0.151524	-0.267337	-0.217243	0.0837072	-0.493324	-0.713603	-0.800616	-0.587946	-0.553018	-0.425086	-0.547204	1.88712	2.11699	2.33286	-0.780638	-0.695891	0.101489	-0.159134	-0.0583432	1.49475	-0.533254	-0.304718	1.08864	-0.0047152	-0.332051	-1.42168	0.713246	2.82119	-0.572493	-0.982024	0.0464866	-0.420865	-1.77541	0.00737855	1.19794	0.602382	-0.173355	0.141058	0.308996	0.28656	0.967154	0.963241	-0.585634
g4845	0	0	1.16658	1.38426	-0.172463	0.167337	2.28443	-0.930872	0.778688	-0.788285	-0.931182	0.864549	-0.97081	0.291795	0.137547	-0.962348	0.447144	-0.824749	-0.97081	-0.97081	1.07252	-1.20772	-0.237444	0.729199	-1.19864	-0.871406	1.23977	0.246786	0.090566	-0.350067	1.13675	-0.241855	-1.19176	0.336444	-1.1976	-1.21057	1.33072	1.52431	-0.309216	-0.147975	-0.653448	-1.18147	1.61122	0.680891	1.53443	1.1738	1.07699	1.46548	-0.0689387
g6949	0	0	0.760197	1.03046	1.21706	0.0499472	-0.162148	0.389988	0.515148	1.46814	2.00935	-0.300873	-0.347996	-0.978609	-0.703862	-0.919939	-0.362092	-1.48293	-0.99486	-1.18697	-0.713735	-1.11806	-0.815816	1.115	0.678821	0.419179	-1.51522	-0.93972	-1.16244	0.457897	1.35253	1.46864	-0.232508	-0.95394	-0.654176	1.17704	1.00101	0.435503	-0.313915	-0.760922	1.96689	0.0569805	-0.463709	-0.485322	0.0751076	0.91549	-0.071855	0.854421	1.15217
g0128	0	1	0.504319	1.22287	1.2696	0.337462	0.279427	-0.149375	0.894899	1.58648	1.47741	-0.174779	-0.336035	-0.300179	-0.992778	-1.02301	-0.630069	-1.42575	-1.24781	-1.29269	0.907175	0.275546	0.593123	0.49895	0.772346	1.10738	-0.197395	1.12404	0.593123	0.721641	0.073886	-0.236743	0.129822	-0.390387	-0.169878	-1.8617	-2.04649	-1.89444	-0.593502	-0.607399	0.885223	1.62432	-0.670298	-0.638346	-0.354235	-0.877865	0.986935	0.363607	-0.887452
g0113	0	1	1.12323	1.43542	0.919563	1.17578	0.99256	0.0579622	0.528603	0.719855	1.12323	-0.222823	-0.872334	-1.18087	-0.855576	-0.748931	-0.571757	-1.19933	-0.89647	-1.52812	0.933851	0.36778	0.583113	0.904542	0.908276	0.39469	-0.584633	0.589533	-0.107362	1.15656	-0.103845	0.424981	0.37412	-0.614879	0.476294	-1.7447	-1.95945	-1.99887	-0.649173	-0.655149	0.933425	1.5904	-0.559128	-0.66037	-0.0140117	-0.477059	-0.517159	-0.190266	-0.702899
g0025	1	0	-0.439458	-0.441464	-0.433388	-0.439458	-0.436747	-0.437165	-0.412413	-0.420285	-0.406295	-0.424989	-0.431336	-0.426193	-0.42258	-0.430177	-0.435265	2.66143	1.99862	1.77716	-0.449995	-0.373377	-0.444901	-0.533493	-0.53939	-0.533984	-0.499278	-0.475629	-0.457862	-0.513189	-0.52487	-0.508798	-0.144765	-0.00509217	0.188816	3.27351	1.50826	1.03403	0.488302	1.83299	-0.670259	-0.611942	-0.381469	-0.657623	1.55925	0.638286	1.13421	0.800429	0.199977
g5063	0	0	-1.85276	0.893756	-1.32658	-0.0463291	0.473923	-0.239571	1.02456	-0.0346567	-1.17391	-0.531935	0.178965	0.70107	0.507273	0.625478	2.43117	-0.622534	-0.372784	-0.635133	3.09685	1.11473	0.727703	-0.0871397	-0.207299	-0.990277	0.111683	0.346891	0.113264	0.0538684	-0.280089	0.223673	-0.598099	-0.829574	-0.305169	0.0044291	-1.05224	-1.44321	0.806	1.67565	-0.638266	-0.645348	-0.576256	-0.621785	-0.330735	0.0831453	1.54051	1.28594	0.264818
g5419	0	0	0.908536	1.61964	0.86302	0.626728	0.405651	0.30421	0.716249	1.43571	1.30498	-0.598849	-1.07369	-0.845435	-0.858669	-0.661749	-0.681046	-1.16492	-1.22529	-1.07508	-0.486504	-0.581717	-0.324448	-0.809263	-1.01232	-0.925574	0.388106	-0.86971	-0.337293	-0.679098	-0.365923	-0.0634905	0.396105	1.34703	1.28909	2.91544	-0.0481316	0.167703	-0.0290668	-0.474303	0.246311	-0.278944	-1.23068	1.76668	-0.0558763	-2.23101	-1.05079	0.945779	0.832349
g4463	0	0	1.11647	-0.326148	-0.326148	-0.326148	-0.326148	-0.326148	-0.326148	-0.326148	-0.326148	-0.326148	3.76414	-0.308974	-0.326148	-0.326148	-0.00556567	-0.326148	-0.326148	-0.326148	-0.836818	-0.661931	0.241119	-0.762155	-0.775082	1.85156	-0.757741	-0.125343	1.2053	-0.809008	-0.236799	-0.471405	-0.591135	1.46259	-0.770398	-0.891221	1.30027	1.62819	-1.56396	-0.631418	0.125372	0.718727	0.0797774	1.2715	1.93399	0.637412	1.11845	-0.268027	-0.911744
g6373	0	0	1.92609	1.07657	0.588577	0.884953	-0.116199	0.89147	-0.142593	0.279612	0.851772	-0.468076	-1.63405	-1.70026	-1.16148	-1.14764	-0.445204	0.13086	-0.494827	0.680417	2.17687	1.42022	0.795306	0.429235	0.188949	-0.203138	1.11652	-0.515948	0.139702	-0.400079	-0.582665	1.04928	-0.745988	-1.14809	-0.14152	-1.12419	-1.38051	-1.07395	0.611975	0.163576	0.865356	0.754236	-0.743336	-1.65181	1.66785	1.81471	1.03784	0.367437	-0.23235
g0005	1	0	-0.388499	-0.389898	-0.389898	-0.389898	-0.389898	-0.389898	-0.389898	-0.389898	-0.389898	-0.389898	-0.389898	-0.389898	-0.389898	-0.389898	-0.389242	3.41178	1.45953	0.975105	-0.426034	-0.427083	-0.427083	-0.42051	-0.427083	-0.427083	-0.426764	-0.427083	-0.427083	-0.427083	-0.427083	-0.427083	-0.426743	-0.427083	-0.427083	2.43504	2.47605	1.48688	1.04042	1.51251	-0.62413	-0.631617	-0.647046	-0.650142	0.7542	0.815935	0.864041	0.691742	-0.275717
g6034	0	0	2.98873	-0.451188	1.94159	-0.525868	-0.525868	-0.525868	-0.525868	0.246131	-0.525868	-0.525868	0.933648	-0.524467	-0.525868	-0.218748	-0.49973	0.316843	-0.525868	-0.525868	-0.870041	-0.460759	-1.28943	1.88565	1.15098	1.62467	-0.236826	-0.774096	-0.475969	0.158017	-0.141231	1.33355	-0.477845	-0.654461	1.17949	0.0854935	-1.09848	-0.938715	-0.768441	0.595243	-1.14073	-0.0492522	-0.272962	1.63615	1.47221	0.923309	0.938723	0.955696	0.211055
g0110	0	1	0.938994	1.48992	0.218796	0.679349	0.595297	-0.269238	1.34245	1.43152	1.17106	-0.353929	-1.08662	-0.673887	-0.597671	-0.777558	-0.277615	-1.30393	-1.41742	-1.10952	1.48039	1.00407	0.99311	0.49403	0.701875	0.525154	0.321711	0.629264	0.541066	0.554543	-0.111306	-0.459173	-0.801612	-0.0447608	-0.493558	-1.52039	-1.95128	-1.86314	-0.570279	-0.576643	0.804352	1.67396	-0.724153	-0.607239	-0.493308	0.437254	-0.493308	-0.82256	0.124049
g4884	0	0	-0.225768	-0.00221351	-0.292313	1.68398	0.863281	1.4899	-0.661679	-0.25826	-0.535468	-0.416503	-1.76949	-0.00221351	-0.105162	0.693485	2.04382	-0.979242	-0.467912	-1.05825	1.52984	0.743632	0.43185	0.105751	0.46367	0.2036	0.353869	0.582534	0.267897	1.14779	-0.238583	-0.275919	0.404497	-0.381805	0.39381	-1.52142	-2.20575	-2.00527	1.22697	1.24464	-1.09874	-0.700819	-0.233026	-0.439016	-0.366682	-0.761494	-0.776632	0.443777	0.602693
g0037	1	0	-0.37157	-0.443764	-0.438959	-0.436761	-0.451718	-0.430007	-0.444136	-0.433787	-0.436577	-0.441985	-0.438574	-0.411584	-0.390946	-0.398605	-0.425826	2.77486	1.72454	1.89539	-0.252734	-0.153086	-0.350045	-0.448748	-0.448748	-0.448748	-0.333479	-0.448748	-0.448748	-0.448748	-0.448748	-0.448748	-0.447387	-0.411058	0.016722	3.48202	1.51714	0.521888	1.18083	1.39497	-0.622425	-0.635108	-0.659832	-0.658438	1.102	0.641464	0.621486	0.755032	0.653324
g6830	0	0	-0.531558	0.636185	0.258393	-0.342927	-0.214643	-1.16016	-0.0230455	0.39799	0.909551	-1.04543	-0.668886	-1.60062	-0.204894	-0.111687	-0.891709	2.58195	0.772636	1.23886	-1.0606	-1.68025	1.45702	-0.231308	-1.70324	1.78424	-0.364817	1.15209	0.388391	-0.848284	-0.153058	0.124246	-0.872032	0.381786	0.280343	-0.266349	0.623494	0.988326	0.829417	1.62359	-0.256808	-0.731176	-0.766571	-0.698449	-0.651808	-0.455573	1.12561	1.28906	-0.540079
g5002	0	0	0.725641	1.78589	1.13138	0.630732	0.688762	-0.77063	0.638648	1.17692	0.401136	-0.279151	-1.55782	-0.216806	-1.36503	-1.69808	-0.23525	0.404249	-0.723843	-0.73675	-0.730915	-1.25206	-1.57636	-0.433995	0.370364	-0.152966	-0.319363	-0.751978	-0.783298	0.0788758	0.370364	1.83113	-0.654875	-0.16087	1.54956	2.0247	0.016124	0.575556	-0.676691	-0.0477998	-0.646022	-0.289624	-0.323307	1.98344	-1.80279	-1.16719	-1.21867	-0.75892	0.905493
g0117	0	1	0.621792	1.2609	1.176	0.213809	0.320656	0.131223	0.647444	1.57834	1.85236	-0.792801	-0.598598	-1.09953	-0.761855	-0.826927	-0.566852	-0.907863	-1.10697	-1.14113	1.08542	0.248207	0.316913	0.00221726	0.605919	1.18969	0.135331	0.566267	0.363033	0.743206	-0.389618	-0.809936	0.217015	0.42768	0.970995	-1.58202	-1.99319	-2.09713	-0.578241	-0.674167	1.26168	1.31813	-0.68448	-0.642915	-0.236412	0.651953	-0.57548	-0.357952	-0.693219
g0054	1	0	-1.09778	0.488964	-1.18533	0.0881903	-0.418866	-0.916555	-0.636882	2.24723	-0.805674	-0.590894	1.63116	1.14301	0.666613	0.0158023	0.478745	-0.520039	-1.18533	0.597631	-0.423316	-0.441153	-0.392901	-0.450867	-0.444536	-0.400444	-0.461451	-0.435001	-0.397507	-0.419821	-0.43962	-0.427799	-0.411119	-0.361006	-0.42557	1.42575	2.80564	2.10072	1.69075	0.764006	-0.730128	-0.660012	-0.637838	-0.426773	1.18297	0.995977	1.13324	0.83632	0.172528
g2227	0	0	-0.389612	-0.436345	-0.437794	-0.437794	-0.437794	-0.43164	-0.437794	-0.429529	-0.437794	-0.437794	-0.434915	-0.414367	-0.431001	-0.421273	-0.389612	2.75154	1.91633	1.73719	-1.41662	-0.3852	0.670172	0.293567	0.560619	-0.391701	-2.14743	0.326308	-0.336794	0.389081	0.955243	1.32161	0.293567	-0.825156	-1.78755	1.11288	0.862737	0.504673	-0.865268	0.441478	0.802762	-0.447761	-1.23232	1.30111	-0.306713	1.05843	0.677599	0.610657	-1.3382
g2371	0	0	-0.0732304	0.273697	0.867706	-0.274891	-0.822603	-0.341555	-0.213203	-0.888227	0.799951	-0.443071	1.8842	-0.264466	1.38177	1.45758	0.684445	-1.53639	-1.1043	-1.38741	-1.49605	-0.542549	-0.557305	-0.241122	-0.315886	-0.329702	0.412809	-0.502142	-0.374978	-0.668997	-0.0996845	0.0563347	-0.783644	-0.26495	-0.0890646	1.1273	2.31663	2.353	-0.974594	-0.483762	1.38551	0.420234	-1.08462	0.737232	-0.447821	-0.627536	-0.668401	-0.059743	-1.18362
g0246	0	0	-0.961683	1.44721	0.592703	0.18564	0.385802	-0.230323	-0.625229	-1.74594	-1.27276	-0.916673	-0.0111055	-0.625229	-0.230323	-0.410621	-0.0111055	1.90295	1.44721	1.07948	-0.49089	-0.435385	0.014396	0.651695	0.0726196	0.00216416	-1.29533	-0.407349	-0.511044	0.47908	1.19271	1.91966	-1.37514	-1.47708	-0.941932	-0.0714744	1.05494	1.61836	1.25983	1.30319	-0.451037	-0.577006	-0.762431	-0.772552	1.18106	1.68688	-0.645227	-0.311073	-0.839046
g0954	0	0	-0.0579809	0.985755	1.03733	0.785575	0.464108	-0.236092	0.816242	1.81625	1.82615	-0.498348	-0.508463	-1.00495	-0.981356	-0.947078	-0.531075	-0.6699	-1.23994	-1.05624	-0.78052	-1.31055	-0.859608	1.53762	1.18076	0.889895	-0.497975	-1.31055	-0.767507	-0.785945	0.250838	2.06327	-0.456427	-0.365944	0.678636	0.983564	-0.123788	-0.32577	1.19398	1.38335	-0.638533	-0.652105	-0.642022	-0.644669	-1.17066	-1.43416	-0.753008	-1.43416	-0.493322
g0009	1	0	0.334106	-0.465292	-0.465292	-0.465292	-0.465292	-0.465292	-0.465292	-0.465292	-0.465292	-0.465292	-0.465292	-0.465292	-0.369882	-0.225219	-0.461524	3.2955	1.21368	1.33155	-0.428124	-0.428949	-0.424775	-0.423006	-0.428949	-0.418402	-0.428698	-0.428949	-0.418207	-0.42117	-0.413487	-0.411144	-0.428681	-0.421402	-0.417268	1.46532	2.81506	2.06083	1.00784	1.53228	-0.712156	-0.680865	-0.635558	-0.511549	1.03401	0.84942	0.825441	0.650269	0.105161
g2362	0	0	-0.805552	-0.199097	-0.346299	-0.64255	-0.712269	0.515795	1.2622	0.743667	0.693652	-0.304809	-0.2891	1.46401	-0.459911	-0.476451	2.52621	-1.17014	-1.25309	-0.546264	0.570672	-0.0321412	0.468114	0.962228	1.16697	1.11164	-0.21479	0.593857	0.0534695	0.845122	0.468114	0.328236	0.0758532	-0.369383	-0.21479	-1.78457	-2.02163	-2.00698	1.54685	0.895466	-0.436082	-0.335179	-0.604584	-1.06647	-1.0277	-0.406943	-0.252796	-0.644281	-0.24421
g0062	1	0	-0.474376	-0.493659	-0.493659	-0.493659	-0.493659	-0.493659	-0.493659	-0.493659	-0.493659	-0.493659	-0.493659	-0.493659	0.0279221	-0.474826	0.0774804	2.38747	2.49522	1.39136	-0.373683	-0.422659	-0.4395	-0.43344	-0.428973	-0.4395	-0.408629	-0.4395	-0.437915	-0.425421	-0.434857	-0.400312	-0.439264	-0.432263	-0.429037	2.79016	1.67266	1.92213	0.699568	1.69609	-0.814321	-0.791037	-0.52307	-0.267233	0.766031	1.07702	1.11664	1.14176	-0.326437
g0137	0	1	0.203847	1.58218	1.7315	0.129895	0.0558373	-0.266504	0.979347	1.30088	1.56395	-0.57634	-0.578585	-0.857168	-0.996201	-0.838954	-0.45859	-0.970091	-1.07101	-0.933988	1.18834	0.222867	0.810921	0.511181	0.632281	1.1441	-0.180965	0.653449	0.254423	0.414537	-0.205691	0.304719	-0.232095	-0.404746	0.717048	-1.91395	-2.04446	-1.87196	-0.475796	-0.548073	1.115	1.43641	-0.767958	-0.759586	0.167469	1.05604	0.693683	1.13319	0.353875
g0002	1	0	-0.388011	-0.388183	-0.394419	-0.447624	-0.45395	-0.435552	-0.427347	-0.444338	-0.42694	-0.436547	-0.439193	-0.445823	-0.446125	-0.45317	-0.454441	2.01613	1.95321	2.51233	-0.383219	-0.34907	-0.366611	-0.433433	-0.443742	-0.438101	-0.449476	-0.471604	-0.376305	-0.431315	-0.461118	-0.480312	-0.449344	-0.425137	-0.44986	1.80552	2.74058	1.86254	1.44062	1.09475	-0.482406	-0.441476	-0.812131	-0.799355	1.31666	0.708825	0.905003	-0.408389	-0.112651
g1140	0	0	-0.779631	-0.389877	-0.689752	-0.941746	-0.809624	-0.791877	-0.481666	-0.628559	-0.488892	-0.604814	-0.193665	0.116984	0.673018	0.289631	-0.126093	2.43321	1.62563	1.78772	-2.61416	0.686632	0.473972	-0.687436	-0.162524	-1.24808	1.65683	0.0632383	0.216068	-0.0205167	-0.484103	-1.18922	0.572956	0.216068	0.385156	1.4859	0.439949	0.209266	1.58946	0.922635	-0.542631	-0.794475	-0.530878	-0.644114	0.396877	1.1088	0.91966	0.33405	-1.10763
g1017	0	0	-1.10877	-1.19683	-1.07435	0.854245	1.08249	0.863697	-0.612485	-0.286864	-0.0912245	-1.27785	-0.321571	-0.453198	1.47981	2.00007	1.15456	-0.63619	-0.443348	0.0677968	0.888811	-0.293091	-0.688568	0.413597	0.08327	-0.428644	-0.374405	-0.348638	-0.596253	-0.161257	-0.444357	-0.331775	-0.558538	-1.35984	-1.01914	2.91016	1.19725	1.11143	0.287539	1.91733	-0.65312	-0.592028	-0.522183	-0.437535	0.495841	0.398899	0.495841	-0.541617	-0.0148986
g0123	0	1	-0.00507349	0.825085	1.53728	0.633899	0.0829811	-0.223343	0.418912	1.62183	1.9949	-0.375736	-0.325076	-0.456648	-1.04292	-0.920411	-0.195214	-1.30349	-1.04712	-1.21986	0.421331	0.0592614	0.840883	0.486482	0.992066	0.992066	-0.62055	0.840883	0.421331	0.840883	0.747577	0.325985	-0.0152891	-0.544227	-0.0838245	-1.65467	-2.12884	-1.92135	-0.56862	-0.679892	0.912684	1.60499	-0.630713	-0.638453	-1.37281	-1.08016	-0.259008	-0.401846	0.769903
g0036	1	0	-0.399112	-0.428939	-0.39554	-0.432506	-0.432723	-0.422568	-0.432664	-0.40149	-0.440849	-0.447086	-0.377384	-0.440605	-0.434134	-0.39364	-0.476602	2.81351	2.00327	1.53906	-0.351063	-0.453877	-0.473125	-0.326602	-0.463406	-0.471267	-0.381051	-0.434463	-0.419405	-0.432649	-0.456308	-0.399513	-0.411479	-0.443733	-0.434008	1.44173	2.72918	2.18104	1.34703	1.23277	-0.663628	-0.66337	-0.643389	-0.609412	0.510717	1.22704	0.927991	1.35389	0.927991
g5726	0	0	0.92628	1.28317	2.44145	0.417498	0.240365	0.836962	-0.291676	0.493899	-0.828872	-0.291676	-1.05303	-0.759196	-0.264705	0.176707	0.0419468	-1.90478	-0.653198	-0.811135	-0.755292	-1.01012	-0.269982	-0.0557386	-0.524596	-0.432899	-0.113343	-0.507071	-0.658149	0.54014	0.510673	2.51325	0.0469721	0.834404	2.15912	-0.854116	-1.02461	-0.398644	-0.959498	1.32902	-0.87912	-0.218556	-0.419296	1.14745	1.07769	0.800928	0.985965	0.489313	-0.833815
g2113	0	0	-0.840258	-1.34914	-0.711323	0.484884	-0.749418	-0.537937	-0.487251	-0.489047	0.0537295	-0.0187887	-0.601961	-0.2246	1.49836	2.89598	1.09925	-0.265318	0.278023	-0.035193	-1.08013	-0.691685	1.13757	-0.501349	-0.233164	1.87844	-1.07079	0.995727	0.584816	-0.1878	1.83711	0.0254715	-0.648202	0.870246	-0.590099	-1.57466	-0.53061	-0.220898	-0.590107	-0.775263	-0.438891	-0.731624	1.49976	1.03612	0.529401	0.769331	0.361597	0.402194	0.17381
g0122	0	1	0.0471654	0.882197	0.934115	0.457736	0.857865	0.320231	0.780675	1.68868	1.45584	0.364525	-0.520314	-0.430292	-1.37147	-1.06897	-0.712892	-1.40765	-1.03165	-1.24579	1.22251	0.843719	0.821853	-0.176435	0.144341	-0.0714879	0.749953	0.960587	0.74065	0.300604	-0.125143	0.0539982	-0.0046113	0.105443	0.374084	-2.03488	-1.97892	-1.92627	-0.393282	-0.718285	1.11642	1.43082	-0.66708	-0.768599	-0.377837	0.276388	-0.701681	2.0357	-2.08754
g0157	0	1	0.473112	0.955574	0.926351	0.473112	0.866463	-0.013961	1.2869	1.66305	1.21699	0.0506107	-0.786714	-0.762021	-1.41346	-0.934155	-1.1315	-1.09216	-0.874381	-0.903816	0.642493	-0.0396348	0.376624	0.311163	0.81159	0.8328	-0.0396348	0.457528	0.0271343	1.63323	0.401011	-0.240583	0.563541	-0.0444193	0.187816	-1.86264	-1.99303	-2.02499	-0.637797	-0.667763	0.942191	1.58493	-0.637971	-0.583588	0.788249	-1.08705	-1.1925	-2.24643	0.50605
g2609	0	0	-0.0624655	-1.22343	-0.244573	1.06999	0.0942902	1.2897	-0.289512	-0.244573	0.433896	-0.458442	-0.0571766	0.902447	-0.396621	1.30519	1.90461	-1.55569	-0.840472	-1.62717	-0.63752	-0.0962963	1.61697	-0.871028	-1.33557	1.10861	-0.416065	1.74485	0.934343	-0.858573	0.505474	-0.811767	-0.922013	1.55156	-0.545937	-0.897706	0.180081	-0.249411	-0.121769	0.124962	-0.937248	-0.03187	-0.863069	1.82899	-2.04739	0.241201	-1.83224	0.495022	0.495022
g4519	0	0	-0.656934	-0.948501	-0.36589	0.409718	1.28576	-0.0821558	-0.49484	-0.683856	-1.03774	-0.888324	-0.769427	-0.543791	1.40738	1.86094	2.0915	-0.603703	0.18015	-0.160291	-0.02421	-0.538116	1.41418	-0.141409	0.0975497	1.28716	0.628353	0.830947	1.69356	-0.871857	0.68088	0.00746523	-0.768522	0.332632	-0.476972	-2.24303	-1.13463	-0.773991	0.437085	1.86237	-0.513083	-0.62023	-0.503592	-0.662553	-0.655639	0.928689	0.821304	1.40721	-0.0420091
g0097	0	1	0.636762	1.16796	1.05485	-0.0494528	-0.0348167	-0.0311236	0.714572	2.03857	1.49768	0.0646335	-0.359703	-0.540809	-0.713383	-1.33121	-0.804331	-1.46184	-0.87697	-0.971386	1.21574	0.730047	0.820204	0.378153	0.547232	0.89215	0.260368	1.04123	0.516151	0.425564	0.0430935	-0.515039	-0.147942	-0.0321037	-0.433308	-1.97385	-1.82556	-1.94213	-0.630259	-0.566965	0.916686	1.60205	-0.685602	-0.635913	0.201132	1.76763	0.737233	-0.190389	-0.0238588
g0135	0	1	0.195538	0.853348	0.70809	0.853348	0.833165	0.678817	0.646786	1.24552	2.0152	-0.302102	-1.18937	-1.22645	-1.01585	-0.707669	-0.760021	-0.81993	-0.93808	-1.07034	1.08184	0.320074	0.517551	0.872351	0.737651	0.859561	-0.911587	0.808739	0.0632311	1.15605	0.329122	0.293808	-0.0143053	-0.600586	-0.0281174	-1.87711	-1.81348	-1.79479	-0.532141	-0.661605	1.17257	1.39778	-0.726441	-0.650155	-1.2513	0.619488	0.0245365	-0.546882	0.260052
g1226	0	0	-1.2574	-0.611897	-0.484215	-0.17366	-0.0452941	-0.0232923	-0.929803	-1.08484	-0.193826	-1.14986	1.63666	-1.0425	1.6003	1.41778	0.255862	-0.141396	0.627086	1.6003	-1.00923	-0.559014	1.10327	-0.929511	-0.747506	1.40237	-0.681263	0.494168	1.43784	-0.692156	0.0901534	-0.757007	-0.53829	1.86233	-0.606704	-1.32983	0.365871	1.09451	1.78604	0.357754	-0.383644	-0.845712	-0.00913214	-0.905306	0.315569	0.684084	0.283279	0.323406	0.274897
g2807	0	0	-0.30268	0.334829	1.06611	0.427579	0.44119	2.14798	0.106195	0.0342595	1.77929	-0.431042	-0.0567557	-2.16247	-0.431042	-0.206359	-0.4087	-0.901045	-1.15714	-0.280199	-0.256938	-0.331048	-0.496949	-0.845041	-0.699551	-0.660155	0.0166152	-0.167395	-0.0157966	-0.402918	-0.311669	-0.491098	-0.326983	-0.132202	-0.450624	0.361007	3.03853	2.17222	-0.51016	-0.220175	-0.929029	1.90861	0.153141	-0.402388	-0.606385	-0.52294	-0.556751	-0.482411	-1.01812
g5621	0	0	1.57368	0.989508	-0.0895157	0.879448	-0.0895157	-0.8759	0.989508	-0.359135	-0.359135	0.606027	-1.05875	0.264882	0.741208	-0.359135	1.37409	-0.747096	-1.81708	-1.66309	0.480301	0.0133723	-0.960024	-0.520533	-0.956357	-0.854282	0.934715	-0.0261798	-0.0803522	-0.538809	-1.17769	-0.251705	-0.210264	-0.558875	-0.107826	0.353608	2.88908	1.57182	-0.660475	-0.877961	-0.243166	0.418368	-0.465029	1.82826	1.71321	1.22439	1.16773	0.0427975	-0.223029
g2740	0	0	-1.28381	-0.81288	-0.470977	-0.540197	-1.16248	-0.690507	-0.669277	-0.603058	-0.526697	-0.324668	0.573842	-0.690507	0.424013	0.819967	0.880704	1.58223	1.51003	1.98428	1.28006	0.614043	1.10329	0.5013	0.659026	1.10329	-0.402737	0.862586	0.484336	0.449145	-0.205433	-0.420618	-0.0690209	-0.458381	-0.000164092	-1.8096	-1.86685	-1.82427	0.728529	0.542763	-1.17462	0.517742	-1.38844	0.774022	0.643362	0.529013	0.34559	-0.117634	0.995137
g5840	0	0	-0.107729	0.403234	1.5005	0.689765	-0.158562	-0.000894752	1.04778	1.00427	1.92257	-0.903888	-0.263094	-1.33481	-1.81844	-1.11576	-0.908863	-0.100006	0.39189	-0.247975	0.171587	0.228448	0.224694	-0.872445	-0.806743	-0.289955	1.5101	0.308055	1.00593	-0.756816	-0.935545	-0.914639	0.709869	1.43103	2.01997	-0.99279	-1.0234	-1.01736	-0.206461	-1.34577	1.49251	0.473197	0.345213	-0.758683	1.58419	1.11869	0.345852	0.525354	0.128745
g6886	0	0	0.0246028	0.691272	0.660412	0.542377	0.49342	0.164788	0.949639	1.87725	2.07277	-0.464566	-0.997603	-0.824002	-0.926752	-0.70935	-0.396203	-1.24168	-0.883157	-1.03322	0.231694	-0.517857	-0.742604	-0.02201	-0.219854	-1.27684	0.253525	-1.03177	-1.2338	0.710254	-0.110098	2.51768	0.274684	0.226368	-0.255955	2.08313	-0.35246	-0.53409	0.0670303	1.82882	-0.0359357	-0.239128	-1.18386	-0.436927	-0.63755	-0.632667	-0.55052	-0.47694	-1.07262
g6987	0	0	0.875206	0.641934	2.07104	-0.603294	-2.06188	0.467413	0.0134743	1.44909	0.732509	0.269937	0.192158	-0.54241	-1.11528	-0.464679	-1.21263	-0.67964	-0.380902	0.347948	2.19103	-0.0179569	0.402553	1.23974	1.55149	-0.386553	0.364699	0.326621	-0.700298	0.315459	-0.0145191	0.121657	0.268551	-0.837312	-1.45112	-1.56924	-0.648708	-1.15609	0.986103	1.55086	-0.645538	-0.542604	-0.645985	-0.70284	1.27704	1.33004	1.29265	0.117601	-0.232174
g0160	0	1	0.0503501	1.05513	1.44756	0.159051	0.376539	-0.0773199	0.768951	2.01955	1.53377	-0.452557	-0.83267	-0.909644	-1.07038	-1.12067	-0.944611	-1.0531	-0.392443	-0.557507	-0.0758532	0.713165	0.768966	0.0765707	0.820582	0.788301	0.149277	1.39653	0.321018	1.3413	0.0964823	-0.772737	-0.299101	0.0137734	0.137236	-1.8091	-1.90352	-1.7629	-0.600796	-0.583529	0.788692	1.68582	-0.678271	-0.611921	-0.555414	-0.0813098	0.287273	-2.01845	-0.282599
g2953	0	0	-0.708342	-0.4426	-0.517182	-0.220011	0.11931	0.494369	-0.939545	-0.863726	-1.12014	0.494369	0.393116	1.93473	1.30418	1.29312	1.55689	-1.26029	-0.472401	-1.04584	-0.499847	-0.643619	-1.05111	0.761313	0.354958	-0.532904	-0.334914	-1.04541	-1.16771	-0.115352	-0.537316	-0.595572	0.0681309	-0.0352257	-0.267089	2.23384	1.43715	1.97067	1.1575	1.39727	-0.47801	-0.538455	-0.713507	-0.824802	0.482213	0.150142	0.621105	1.42924	0.931641
g5772	0	0	-0.377648	-0.409127	-0.448496	-0.441276	-0.436885	-0.458601	-0.346446	-0.389364	-0.422995	-0.442933	-0.478551	-0.449653	-0.473381	-0.473332	-0.463612	2.22117	2.06997	2.22117	-0.881593	0.126111	-1.00021	-0.119831	-0.953876	-0.931717	-0.236021	-0.531517	0.0247918	-1.18053	-0.527459	-0.960256	0.676331	1.13138	0.839511	1.05103	2.408	1.06585	-0.140663	-1.22789	1.75551	-0.592546	0.198805	0.00678983	-1.7052	-0.360701	-0.322016	-0.253694	-1.66914
g1412	0	0	-0.286421	1.63444	1.72326	-1.29997	0.704578	-0.0639402	-0.584845	-0.164833	0.612269	0.76459	-0.410883	-1.66208	-0.18251	-0.942226	-0.459802	-1.09473	0.139555	1.57355	-0.743287	-0.0209255	0.262483	1.22293	1.37766	0.511864	-0.140753	-0.609628	-0.787248	1.2805	-0.661074	-0.574687	0.482494	-0.340051	-0.452049	2.11577	-1.47498	-1.44902	1.09758	1.44726	-0.601683	-0.41699	-0.774325	-0.751845	1.01064	0.956441	1.14666	1.25229	0.0228517
g4074	0	0	-0.0889888	0.418815	1.83994	0.560294	0.349366	0.605323	0.217678	1.61515	1.7333	-0.0363481	-0.614628	-0.724443	-1.12989	-0.750066	-0.644405	-1.32476	-0.980946	-1.04538	-1.08012	0.621101	-0.0657478	-0.20664	-0.359647	0.362361	1.00944	0.594075	1.00944	-0.472327	-0.736765	-1.34906	0.688818	2.54608	0.362361	-0.587424	-1.14094	-1.19501	-1.46377	0.260517	-0.761344	1.43862	0.232048	0.293926	-0.462806	-0.90621	-1.0209	0.748695	-0.872776
g2982	0	0	-0.293845	-0.281611	-0.448469	-0.409559	-0.756971	-0.724975	-0.247757	-0.48363	-0.395129	1.14569	0.116457	-0.50961	3.0809	1.77323	-0.233398	-0.389712	-0.322959	-0.61864	1.22214	0.668622	1.18226	-0.314396	-0.546701	-0.151701	0.852247	0.494133	0.509146	0.520206	0.0956819	0.3965	0.199086	0.278013	0.362955	-1.52921	-2.08375	-2.15522	1.31749	1.23744	-0.814693	-0.767676	-0.545287	-0.427277	-0.903613	0.660377	-0.80608	-1.50195	-0.768796
g4174	0	0	-0.879445	-1.00131	-1.2294	-0.480784	-0.956948	-0.0741961	-0.000229475	-0.997908	-0.0341273	-0.651411	1.31966	0.194834	-0.403082	0.533058	0.0814171	2.30562	0.428582	1.84567	-0.100027	-0.11619	-0.908106	-0.100027	-0.26087	-0.691822	0.442097	-0.60709	-1.00341	-0.84363	-0.635935	-0.271728	-0.279323	-0.481785	-0.0127468	2.7841	1.61274	1.47375	0.715603	1.71457	-0.545398	-0.425361	-0.778897	-0.680515	-0.917004	0.444884	2.13242	0.825347	0.246158
g3494	0	0	-0.294129	-1.4546	-1.62195	-0.672647	0.796332	-0.27382	-0.252946	-0.476927	-0.968929	2.23633	1.06937	0.17077	-0.731023	-0.275854	-0.104072	0.885955	0.624807	1.34334	1.74773	0.0535416	-0.19326	-0.998219	-1.02903	-1.99112	0.3192	0.218823	0.0148876	-0.36234	-0.727847	-0.215736	-0.17609	-0.386826	-0.14984	2.39098	0.792747	0.692396	0.439965	1.02042	0.26965	0.71142	-0.899815	-1.54164	-0.539684	-0.0157842	0.76996	1.79228	0.22357
g1670	0	0	0.591565	2.14949	1.57415	-0.532092	1.42363	-0.103996	-0.234021	0.787187	0.28396	0.0347276	-0.539858	-1.50363	0.192472	-0.643721	-1.24606	-1.04007	-0.846025	-0.347713	-0.16258	-0.365844	-0.656644	-0.416365	-0.375953	-0.502071	-0.310791	-0.412759	-0.330842	-0.504779	-0.594309	-0.462277	-0.0650818	-0.11553	-0.482966	0.568083	3.14233	2.04838	0.812313	1.22337	-1.21561	-0.72554	-0.693374	0.598842	-0.041138	-0.041138	0.406058	-0.399341	-0.399341
g2302	0	0	-0.466643	1.06011	1.12977	-0.325026	0.132009	-0.288554	0.990889	0.995337	1.54692	-1.01972	-1.14887	-1.31181	-1.16311	-1.11307	-1.07277	0.255557	0.509907	1.28908	0.117453	-0.443487	0.310098	-0.459068	-0.393909	-0.0936079	-0.242342	-0.143186	-0.459068	-0.443487	1.15717	-0.443487	-0.356371	-0.459068	-0.388243	-0.459068	3.65874	-0.459068	1.2048	0.842285	-0.477139	-0.384061	-1.53121	0.345324	0.837699	-0.313084	-0.627848	1.4369	-0.409585
g6891	0	0	-0.316628	-0.409005	-0.482664	-0.147081	0.230738	-0.266562	-0.334711	-0.281239	-0.390371	-0.495943	-0.749566	-0.600921	-0.556942	-0.7734	-0.687571	2.44285	1.59321	2.22581	-0.312158	-0.307039	-0.633612	-0.184473	0.221621	-0.388607	-0.249489	-0.525465	-0.632737	0.988161	0.741194	3.50638	0.195619	-0.605242	-0.631479	0.0845501	-0.633612	-0.633612	-0.392502	0.43107	-1.23977	-0.908217	1.24631	0.863111	-0.209062	0.519949	0.670456	1.6472	-0.222007
g3998	0	0	-0.262884	-0.593641	-1.2564	1.44054	1.09675	0.521227	-1.06641	-0.784554	-0.652015	-1.18901	-0.856229	-0.292096	0.822902	1.3359	2.10828	-0.364393	0.0153478	-0.0233261	-0.0434255	0.352769	-0.0578584	-0.420783	-0.368696	-0.562508	-0.843517	-0.247628	0.144993	-0.774158	-0.54166	-0.364344	-0.492037	-0.525247	-0.261118	3.57745	0.619022	0.808743	1.4963	0.582783	0.166001	-0.0619264	-1.03261	-1.15055	0.850232	0.0560563	0.275902	-1.7855	-0.753417
g4982	0	0	1.14504	0.330923	0.651998	0.93773	-0.731096	-0.495967	1.42928	1.38634	1.35738	-1.245	-0.316338	-0.0925647	-2.06593	0.24707	-0.847631	-0.699123	-0.498451	-0.493661	0.259044	0.651044	0.512363	-0.2592	-0.0252524	0.274581	0.288039	-0.0810142	0.466356	-0.610805	-1.19963	-1.41141	0.139318	1.93373	1.93373	0.121974	-1.51185	-1.48102	-0.947937	1.4749	-0.291948	0.910847	-0.994062	-0.151803	-0.3873	-0.898468	-0.16647	-0.019556	1.70439
g3540	0	0	-0.612666	-1.02468	-0.933104	-0.608347	-0.616302	-0.605246	-1.01494	-1.17087	-1.1235	-0.0273944	0.0543274	0.684497	1.59654	1.37794	1.77896	0.425473	0.865609	0.953699	0.851923	-0.886722	-1.0933	0.75209	0.290077	0.278906	-0.757676	-0.606642	-0.689008	1.019	0.0758718	1.36704	-0.704258	-1.30609	0.40906	2.38886	-1.0065	-0.382639	1.2283	-1.22531	-0.968435	-0.289587	0.928025	0.32701	-0.27503	-0.918461	-0.922257	-1.06579	-0.211693
g3592	0	0	0.0362319	1.87916	1.67907	-0.366073	-0.509408	-0.104882	0.73625	0.867193	1.63399	0.327333	0.005717	-0.540756	-1.11915	-0.624468	-1.13537	-1.42801	-0.757175	-0.579658	3.6787	-0.315782	-0.426739	-0.426739	0.0372661	-0.426739	1.11658	-0.426739	-0.426739	-0.315782	-0.426739	-0.315782	0.304574	-0.426739	0.0776145	-0.426739	-0.426739	-0.426739	-0.452192	-1.02453	-0.0689887	-0.612548	0.35911	1.79915	1.4636	0.768781	0.801223	1.14159	-0.230994
g1373	0	0	1.77063	1.64726	2.64536	0.117483	-0.335474	-0.0387532	-0.187912	0.0995832	-0.329282	-0.220202	-0.522518	-0.803348	-0.527868	-0.348032	-0.278031	-0.975501	-0.79143	-0.92197	-0.203057	-0.605471	-0.57112	1.20811	1.89001	1.68858	-0.577662	0.0152542	-0.367077	1.52817	0.34795	-0.0921466	0.171493	-0.465087	-0.0257581	-1.30652	-1.42444	-1.21124	-0.0982435	-0.4908	1.90569	-0.95656	-0.442702	0.0826167	-0.917072	0.0822266	-1.246	0.309831	0.167256
g4960	0	0	1.3776	-0.00279437	0.469189	0.0627502	-0.194482	0.361902	0.93715	-0.91525	-0.857741	-0.407503	1.76548	0.93715	0.361902	0.178141	0.348255	-0.614591	-1.59739	-2.20977	-0.228863	-0.613279	-0.883699	0.884515	-0.107355	-1.01808	1.06397	-0.948663	-0.32635	0.110277	0.853973	2.67597	-0.000706226	-0.175456	-1.24591	-1.25004	0.749966	0.459734	-0.202579	-1.22019	0.339384	-0.968458	1.42088	0.630967	-1.64148	-0.399145	-1.41306	2.25541	-1.16407
g2751	0	0	0.610584	0.931146	0.523585	-0.805243	-0.292231	0.448577	0.752338	0.877093	1.63139	-0.292231	1.60221	0.0774456	-0.357783	-0.146911	-1.43769	-1.42555	-1.42193	-1.27481	-0.0469948	-0.00206961	-0.84745	0.076868	0.0406952	-1.1113	0.736011	-0.753611	-1.09747	-0.578203	-0.386842	0.105452	-0.0854665	-0.787042	0.0136348	3.2231	0.958393	0.542295	-1.15638	-1.18556	0.275369	0.3622	0.305488	1.39889	0.765056	-1.31458	-1.77672	1.58614	0.432466
g4646	0	0	-0.0785588	1.19032	0.552819	0.36028	0.187964	-0.555405	1.52351	1.31716	1.3324	-0.047938	-0.73335	0.387803	-0.384064	-0.67687	0.225419	-1.58881	-0.978582	-2.0341	0.354477	-0.505541	-0.178426	1.61223	1.22817	0.241165	-1.01307	0.18028	-0.432826	0.22888	1.01601	2.30794	-0.30833	-0.93707	-0.633628	-0.896429	-1.2392	-1.02463	1.75135	-0.0621248	-0.880838	0.44068	-0.923494	-0.325573	0.63025	-2.42457	1.45067	-0.143654	1.88397
g2142	0	0	-1.14267	-0.514363	-0.473911	-1.08324	-1.2036	-0.576291	-0.841968	-0.717382	-0.507967	-0.386258	1.79756	1.68781	1.36086	1.46211	0.401934	0.60942	0.132693	-0.00473431	0.481678	-0.386768	-0.410892	-0.410892	-0.310012	1.29311	-0.0753555	-0.410892	-0.410892	-0.386768	3.61116	-0.386768	-0.251896	-0.410892	-0.301239	-0.410892	-0.410892	-0.410892	-0.941179	0.468342	1.02672	1.15528	-0.703946	-1.00522	0.887162	0.942822	1.10152	1.05394	0.43457
g6936	0	0	-0.543	-1.24005	-1.40705	0.569778	-0.0334648	0.465305	-0.92267	-0.83657	-1.21888	-0.353211	-0.510526	-0.353211	0.310545	0.61237	0.671254	1.00497	1.83962	1.94478	-0.899055	-0.610246	1.11977	-0.771871	-0.244932	1.43287	-0.904828	1.00337	1.28897	-0.770977	1.00702	-0.753038	-0.656245	-0.586333	-0.499413	-0.812658	-0.423394	2.08099	-1.11337	0.455554	-0.696072	-0.820913	0.965752	1.20905	0.804922	1.03408	2.47535	-1.3315	-0.69081
g1961	0	0	-1.02835	-0.0278816	1.34015	-1.65301	0.567128	1.14508	-0.993122	0.220335	-0.529418	1.32309	1.39413	-0.615458	1.43928	-0.139411	-0.747624	-1.22672	-0.487064	0.0188549	-0.620037	-0.345461	-0.546661	0.238141	0.143404	-1.07312	0.188712	-0.855246	-0.958027	-0.211669	-0.227444	-0.0730735	-0.270024	-0.76851	0.0160643	3.1821	1.00627	1.17457	-0.747063	-0.781088	-0.805246	-0.0869787	0.858974	1.5614	1.70774	0.577444	-0.366921	1.3678	-0.347313
g1354	0	0	0.411804	0.380192	1.57374	-0.971208	-0.454543	-1.16672	1.0192	0.411804	-0.713742	-0.185035	-0.764898	-0.207145	-1.54395	-1.3548	-0.280865	1.35286	1.0448	1.4485	-0.478072	0.0919904	-1.17248	-2.16251	-0.875137	0.284342	0.34013	-0.298523	-0.110151	-0.473474	-0.311129	-0.959068	-0.169114	1.27751	1.45141	0.948737	0.908085	1.70746	-0.543567	-1.57145	0.0399996	0.466687	0.203189	1.40514	-1.50078	-0.44236	1.31236	-0.216685	-0.641172
g2144	0	0	0.173794	-0.424065	0.198414	0.0841019	3.81904	-0.439296	-0.121876	-0.431401	-0.47221	-0.614493	-0.631279	-0.0662149	-0.236149	-0.274585	0.108942	0.331068	-0.55002	-0.453769	-0.107944	0.222289	-1.26563	1.38351	1.36911	-0.51452	0.41619	-0.987038	-0.934227	0.710669	-0.748647	0.306277	-0.347427	-0.834299	1.40509	1.85218	-1.0826	-0.842984	-0.531492	1.40248	1.12893	-0.409199	-0.942745	-0.647974	0.868294	-0.726764	1.26751	0.96877	-0.413266
g2047	0	0	-1.02052	0.0326203	0.632553	-0.844312	0.553402	-0.279275	-0.0460435	0.677295	3.14211	0.539011	-0.118864	-1.04746	-0.211324	0.0964601	-1.04173	-1.04779	-0.501795	0.485667	-0.85194	0.543602	-0.605359	-1.19375	-0.854512	-0.939727	1.23124	-0.0097557	0.218282	-0.854512	-0.751839	-0.934798	-0.0682465	1.07154	1.08083	-0.45411	1.12756	2.2455	1.29562	1.11475	-0.222231	-1.22246	-0.668107	-0.297576	0.398586	-0.321881	-2.04854	-0.103735	-0.56773
g2357	0	0	0.122084	-0.407157	2.40596	-1.73415	-0.0340307	1.12113	-0.711644	0.562581	0.438509	-0.00527358	0.870191	-0.868376	-0.369129	-0.10742	-1.30194	-1.23734	0.823086	0.432914	0.603338	0.241597	0.519231	0.375724	0.8342	0.447241	0.0606176	0.576428	0.342983	1.43676	1.09495	0.241597	0.0084502	-0.404171	-0.674371	-1.90036	-2.025	-1.77921	0.563618	-1.16998	1.24131	0.632042	-1.1676	-0.099396	0.057839	0.220119	-1.00305	-1.22172	-0.123973
g4673	0	0	-0.93633	0.752348	2.32046	-1.27379	0.672716	-0.654753	-0.967852	1.27708	0.0791847	-0.787489	-0.977639	-0.521943	-0.47396	-0.413058	-0.69421	0.648488	0.823348	1.1274	-0.423707	-0.329302	-0.227556	1.77779	1.52582	0.663446	-1.16762	-0.0843606	-0.494808	1.06479	1.18674	1.38352	-0.227556	-0.965484	-0.618524	-0.71289	-1.28287	-1.06743	1.19496	1.32115	-0.659073	-0.444453	-1.02014	-0.39245	-0.373454	0.812652	0.812652	-0.115132	-0.0172804
g3408	0	0	0.862634	0.609256	-0.122301	0.501166	-0.703764	0.344542	-0.0707891	2.50447	1.19103	-1.62909	0.180656	-0.293239	-0.68109	-0.561036	0.547348	-1.3568	-0.0525041	-1.27049	-1.46997	-0.206049	-0.690747	0.391851	-0.215002	-0.623325	-0.653953	-0.952266	-0.756022	-0.352466	0.481192	1.49398	-0.472321	-0.683451	-0.24678	2.05662	1.28286	1.61585	-0.431022	-0.747643	1.55054	0.944787	-0.444272	-0.872393	-1.73767	0.549209	1.04225	-0.41192	1.08491
g5224	0	0	1.45149	0.332753	-0.705516	0.418667	0.000437496	0.986356	-0.260178	-1.43599	-0.933039	0.54739	0.975063	0.777901	1.00109	1.01081	0.119469	-1.17423	-1.65604	-1.45644	-0.622446	-0.524604	-0.522463	-0.643278	-0.596201	-0.654415	-0.197324	-0.586532	-0.375508	-0.449528	-0.182734	-0.0760512	-0.218093	0.00250813	-0.177859	0.632551	2.32767	2.86431	0.0280306	-0.855277	0.260624	-0.865768	1.81719	-0.384797	0.189391	0.0467145	-0.638459	0.286769	0.136395
g1244	0	0	0.939345	0.85281	0.165178	1.06282	0.996093	0.754195	0.763583	0.878402	1.55287	-0.0401628	-1.55831	-1.2573	-1.09683	-1.27661	-0.551267	-0.587598	-1.06147	-0.535748	-0.821544	-0.778668	-1.172	0.317881	0.527383	-0.335543	0.561063	-0.399496	-0.47555	0.0136173	0.306757	0.329114	-0.392773	-0.821544	-1.79993	0.943437	1.9989	1.9989	-0.486277	-0.0763614	1.23381	1.07466	-0.345381	-1.40045	-0.931347	0.72093	-0.74616	-0.255246	-0.766604
g6323	0	0	-0.732177	-0.292941	-1.07354	1.17024	0.23841	0.0994076	0.957311	1.89489	2.2116	0.183993	-0.277905	-0.0535239	-1.27043	-1.26259	-0.402377	-0.265804	-0.242734	-0.881837	-1.08135	-0.896058	0.42723	-0.804611	-0.675033	0.820571	-0.46746	0.227582	0.323591	-0.8123	1.48736	-0.248732	-0.824284	0.227582	-1.27041	-0.198423	1.50244	2.2623	-0.397937	0.975573	-0.893781	-0.549171	-0.666224	1.53154	-1.07477	0.687872	0.697814	-1.268	0.843738
g4035	0	0	0.896999	0.896999	1.58925	0.643423	0.290644	0.976111	0.608346	1.02329	0.696124	0.19599	-0.119443	-0.525808	-0.920676	-1.21746	-0.668257	-1.59473	-1.27444	-1.49635	-0.479576	-0.686014	-0.800493	1.31709	0.700664	-0.215948	0.374127	-0.484397	-0.441416	0.129246	0.495721	2.49038	0.815708	0.457789	0.334423	-1.24465	-1.369	-1.39366	1.28273	0.549239	-1.26133	-1.07211	-0.0549033	0.556374	0.792376	0.603396	0.947785	0.00841122	-0.234816
g5107	0	0	0.864278	0.941799	1.71599	-0.366941	1.28168	0.0416997	-0.826791	0.133095	0.118854	0.353206	-0.850213	-1.8144	0.41718	-0.703964	-1.76301	-0.734576	-0.0200794	1.21219	0.148149	-0.550923	-0.613322	0.628889	0.340487	0.428937	-0.656341	-0.103414	-0.156898	-0.843335	0.0132912	-0.647485	-0.837312	-0.487103	-0.13035	3.5942	-0.313244	0.18578	-0.0093244	0.393566	0.135603	1.03281	-1.9065	0.353837	-0.505756	0.0116785	0.538236	1.43456	1.07229
g0753	0	0	-0.375771	1.70424	1.60064	0.648414	0.447637	-0.116676	0.663852	0.376711	1.6778	0.186563	-0.202311	-0.58655	-0.706481	-0.935585	-0.736579	-0.693238	-1.17317	-1.77949	1.49027	0.703049	0.427804	-0.834304	-0.535224	-1.5985	1.56961	-0.696103	-0.719501	0.567317	-1.12398	0.379697	0.634823	0.399846	0.800514	1.026	-1.31326	-1.17805	-0.650427	-0.450699	0.204755	1.9392	-0.639019	-0.403806	0.283912	1.22881	-0.516993	0.427147	-0.90355
g6827	0	0	1.04513	0.26457	0.198814	1.17069	2.1713	-0.284988	-0.31873	-0.353366	-1.4014	0.360235	-1.72699	-0.951263	-0.840173	-1.07276	-0.0183874	0.897185	0.873061	-0.0129216	1.02649	-0.390605	-0.897697	0.734985	0.488506	-1.19829	0.345947	-1.24812	-1.17687	0.541237	-0.0870143	0.273336	-0.359099	-1.28268	-0.883452	2.01146	1.56368	0.538198	-0.383791	1.20908	-0.105351	-1.66152	0.767257	0.174322	0.390884	0.68749	-1.13391	-0.426898	0.119132
g5360	0	0	-0.39921	-1.41199	-1.46269	-0.563905	-0.660658	0.56858	-0.726743	-0.529959	-0.276848	-0.39921	0.701611	0.419774	-0.302527	0.437648	0.0176198	0.271306	1.81211	2.5051	-0.600621	-0.21471	1.30585	-1.37885	-0.830792	0.507878	-1.00998	1.40481	0.868465	-0.689277	0.426506	-0.689277	-0.854433	1.53442	-0.654336	-1.1769	0.745397	1.30585	-1.30446	0.37003	0.121771	1.37518	0.459446	-1.02197	1.5224	0.701336	0.22611	-0.405742	-1.44596
g2276	0	0	-0.273563	-0.416439	-1.11673	-0.689839	1.73328	0.392412	-1.19845	-0.598017	-1.32742	0.0387486	-0.194186	-0.314308	-0.222253	-0.613182	0.150896	1.50082	1.06407	2.08416	0.756222	0.189321	0.985669	0.282557	-0.0671471	0.507255	1.46219	-0.138388	0.881243	-0.252266	-0.850569	-0.94259	0.404182	0.870869	0.946767	-1.84615	-1.87566	-1.31351	-0.34499	-0.657626	-0.738936	1.78361	-0.621172	0.579117	-0.485488	-0.949454	-1.05829	-0.94094	1.15944
g2420	0	0	1.0412	1.44397	1.02284	0.879137	1.62569	0.171116	-0.0440891	0.249619	-0.183528	-0.518428	-1.91642	-0.884219	-1.00834	-1.01894	0.559331	0.447303	-0.609771	-1.25646	-0.160793	0.857784	-0.432092	0.441779	2.23239	-0.941106	0.603676	-0.545536	-0.646165	0.182797	-0.908887	0.223276	0.0305943	-1.34823	0.179004	2.06786	-0.613626	-1.22272	-0.269462	-0.705884	1.74465	-0.760348	-0.639749	0.630789	-1.05218	-0.74986	0.148345	0.784853	-0.179381
g1255	0	0	-0.597374	-1.00215	-1.16054	-0.525995	-0.963851	-0.57644	-0.713606	-0.719701	-0.728949	-0.425191	0.359553	-0.258536	0.866265	1.77813	2.09151	0.87236	1.25118	0.453337	0.135687	-0.891148	-0.892929	1.07249	-0.88548	-0.0314176	-0.868155	-0.581389	-0.812129	0.894377	0.258506	2.37986	-0.881189	-0.781364	-0.884833	1.33772	0.408122	1.02327	0.334419	-0.929918	1.39402	0.406026	0.169017	-1.37357	0.97906	-1.16124	-0.914973	0.824824	-1.48684
g5793	0	0	1.61166	1.03288	0.565603	1.03288	-0.121255	1.5572	0.465883	0.611196	-0.0529834	0.851009	-0.747134	-1.66773	-1.14312	-0.569805	-0.619776	-1.3056	-0.697115	-0.803804	-0.509331	0.0233081	-0.728812	-0.3509	-0.676853	-0.953539	2.23186	-0.826502	-0.745646	0.366992	-0.520414	0.339048	0.224637	-0.185371	0.186789	2.76139	-0.440735	-0.19592	-1.10049	0.459714	-0.71179	-0.0279038	-0.338675	1.71914	-0.896633	-0.839348	-0.651646	-1.15217	-0.227415
g3380	0	0	-0.704362	-0.5207	-0.635128	-0.238853	-0.511355	-0.435397	-0.583388	-0.449613	-0.669091	-0.507704	-0.279011	-0.406386	0.026712	-0.2521	-0.21538	2.43714	1.97457	1.97005	0.450765	-0.286357	-1.33607	0.382628	0.748966	-1.01519	0.913028	-1.27327	-1.01199	-0.111174	-0.438565	0.148292	0.642055	-0.00464706	0.55581	2.82562	-0.404044	-0.785854	-0.759627	-0.6962	-0.0868076	-0.928746	1.32028	1.1511	-0.299632	-0.248415	-2.43465	-0.918433	1.69835
g0053	1	0	-0.418941	-0.404976	-0.444504	-0.412203	-0.417191	-0.413588	-0.426524	-0.435614	-0.338881	-0.429607	-0.389355	-0.305622	-0.40944	-0.384236	-0.396045	3.20698	1.79681	1.02293	-0.321779	-0.38247	-0.455848	-0.347431	-0.514804	-0.514804	-0.378086	-0.471353	-0.401174	-0.514804	-0.469076	-0.514804	-0.446809	-0.288543	-0.329167	2.68331	2.22002	1.44763	1.32132	1.25552	-0.702535	-0.666233	-0.67703	-0.531038	1.68076	0.932778	1.24875	-0.194999	-0.388166
g1872	0	0	-1.24853	-0.116823	0.886092	0.751616	0.582093	1.15257	1.62037	0.408382	1.99684	-0.781061	0.0645362	-0.11094	-0.745945	-1.14394	-0.64565	-1.21405	-1.03505	-0.4205	1.42405	1.46272	1.35985	-0.773925	-0.525611	-0.528551	1.01003	0.881694	0.937119	0.072832	-0.75265	-0.713853	-0.232178	-0.114353	0.593397	-1.192	-1.42459	-1.48398	1.1277	0.859787	-0.608649	-0.939826	-1.12476	0.685752	0.916096	-0.503565	0.641386	-2.12223	1.96604
g3688	0	0	0.332535	1.24202	0.300976	0.0653372	0.45195	-0.910056	1.50632	1.50632	0.862592	-0.106046	-1.17197	-0.348312	1.08679	-1.74573	-0.554584	-0.118162	-1.22474	-1.17522	2.23971	0.612674	0.915067	-0.843209	-0.416805	-0.366142	0.516486	0.882563	0.661968	0.362267	-0.0606823	-0.326968	-0.290073	-0.140653	0.24968	-0.031306	-1.97079	-1.9938	-0.526472	1.24429	-1.35049	0.984383	-0.57579	0.224075	-0.695368	-0.723126	0.70702	0.491911	-0.641208
g4951	0	0	1.41175	1.12954	0.492129	0.762729	0.125991	0.846321	0.275875	-0.793052	-0.113842	0.200661	0.486455	0.39674	0.311407	-0.0229289	0.122035	-1.4636	-1.8826	-2.28561	1.09289	0.563004	0.61048	0.665251	0.829319	1.08247	0.549209	0.652891	0.280957	0.418053	-0.482618	-0.173732	0.186554	-0.444251	-0.0282449	-1.65816	-2.07156	-2.07252	-0.0441318	0.0397195	-1.49304	-0.653864	0.962292	1.18902	0.696944	1.07461	0.674829	-0.372161	-0.155888
g4066	0	0	0.137036	1.5303	1.23539	-0.708514	1.16628	-0.355071	-0.964174	-0.541836	-0.346964	0.769677	0.910253	-1.46839	1.26273	0.726145	-1.51664	-1.14868	-0.680207	-0.00734344	0.149925	0.344737	-0.759462	0.858541	0.729267	-0.39265	0.335565	-0.882778	-1.27029	0.300209	-0.6726	1.4828	0.0244136	-1.15842	2.60558	0.0225714	-0.90959	-0.807832	-0.337065	-0.892487	1.16847	1.22083	-1.10978	-0.0499733	-0.43822	-0.67891	-0.895629	-0.317832	0.433657
g5484	0	0	0.675059	0.391813	-0.818685	0.501614	0.695954	0.755056	-0.232103	-0.919793	0.010641	0.0703649	-0.00332582	-1.05954	2.24415	1.43535	0.0537174	-0.725516	-1.66793	-1.40683	0.979944	0.620138	0.438045	-0.319626	0.0981651	0.354061	0.832486	0.402827	0.64494	0.484546	-0.56034	-1.19943	1.10569	0.660894	0.78982	-1.40935	-2.00507	-1.91774	1.32656	-1.18619	0.769336	0.0552634	0.139073	-1.10404	-0.356118	-0.88413	2.00173	1.42639	0.901882
g4049	0	0	-0.921665	-0.136329	0.259771	-0.410275	-0.511202	-0.240774	-0.680059	0.233736	0.538184	0.740038	1.9971	-0.00896573	1.47779	1.57861	-0.0663305	-1.76238	-0.676626	-1.41062	0.594324	1.90938	0.364113	-0.869997	-0.536796	-1.00106	1.69355	0.887949	1.23726	-0.394479	-1.35626	-1.03581	-0.848645	-0.554554	-0.408263	-0.76022	0.864551	0.214963	1.48285	0.322361	0.304966	-1.28185	0.141736	-0.970057	0.241157	0.79727	0.315222	-1.43053	-0.467205
g0444	0	0	-1.14016	-0.0560176	0.980095	-0.131357	0.6422	-0.831929	0.496266	1.8439	1.50845	-1.10544	-0.894547	-0.753256	-0.965661	-0.95149	-1.09075	0.761133	0.65624	1.03233	-0.750487	-0.785727	-0.178713	-0.217986	-0.345953	-0.138255	-1.03561	-0.512396	-0.319014	-0.101842	0.477619	0.714595	-0.901277	-0.82678	-0.797225	1.44595	1.95865	2.31446	0.738411	0.877806	-1.35913	-1.18489	0.499903	0.427902	2.31156	1.00055	0.648767	0.450179	0.881605
g3816	0	0	-0.947982	-0.998879	1.69422	-0.0825239	-1.00012	-0.805635	0.491827	1.56915	-0.0792135	-1.00012	0.491827	-0.421424	-1.00012	1.78163	-0.988534	-0.100524	1.09204	0.304377	-0.904289	-0.907472	1.54866	-1.01284	-1.04343	-0.470253	-1.00395	1.13482	1.57508	-0.935944	0.716033	-0.411969	-0.699518	1.48161	-0.456131	0.116455	1.17189	0.101238	-0.0527087	-1.75022	0.385303	1.3246	0.161796	-0.0687706	0.563477	-1.61994	0.524696	1.93219	-0.250565
g3973	0	0	-1.0029	0.671486	0.994832	-0.648175	-0.335738	-0.66448	-1.03246	-0.0681108	0.315823	0.424211	-0.606298	-0.124768	0.85225	-0.341369	2.92699	-1.03246	0.646618	-0.975451	0.859951	0.69362	0.555923	-0.268326	-0.317095	-0.434383	1.67198	0.919329	1.27484	-1.12614	-1.09517	-1.30621	-0.227058	0.572432	1.15329	-0.146335	-1.58101	-1.19963	-0.855218	-0.320874	1.12393	1.3932	-0.846919	-0.494117	0.482422	0.194167	-0.329167	-0.606069	0.2797
g2575	0	0	0.859416	1.44055	1.87403	0.767727	0.468591	0.233745	0.306378	0.77102	1.08083	-0.587041	-0.631126	-0.819681	-0.716557	-0.717235	-0.303808	-1.30906	-1.43734	-1.28044	-1.00848	-1.05316	1.75021	-0.758408	0.091092	1.47566	-1.03714	1.12263	1.19602	-0.405442	1.01116	0.412694	-1.04622	-0.62697	-1.04876	-0.185211	-0.750454	0.86077	-0.38169	0.125084	0.536777	-0.105903	-1.59115	1.41688	-1.88508	-0.449988	0.227862	-0.368658	-1.41015
g4736	0	0	-0.0495708	-0.842998	-0.874416	0.816743	-0.441	0.0617984	0.050024	0.0195252	2.01613	-1.48967	1.04551	0.303319	-0.415843	0.368624	2.02595	-0.483101	-0.661729	-1.4493	-0.431508	-0.499052	-0.486365	-1.42725	-1.0957	-0.769775	1.39452	-0.0655371	0.410619	-0.850166	-0.773353	0.422484	0.0165683	1.27559	2.66558	0.367177	-0.0471052	-0.106719	-0.0627206	-1.08325	-0.201535	1.18916	-1.00605	1.16438	-0.509669	-1.28878	-0.0390685	0.827836	0.967701
g1953	0	0	0.371425	-0.397289	-0.180337	-1.05178	0.0755876	-0.373285	0.390555	0.628489	1.05755	0.931908	1.02131	0.427843	0.471916	1.86619	-0.638056	-0.964396	-1.84289	-1.79474	-1.01565	-0.381821	-0.608513	2.30773	1.6863	0.786117	-0.785465	-0.364833	-0.700432	0.984805	0.341295	1.01957	-0.0309106	-1.45225	-0.948932	-0.091396	-0.342293	-0.403323	-1.06849	1.08706	-0.751498	1.21687	-0.748924	0.264979	-0.96188	-0.428001	-0.190087	-0.309003	-0.945888
g2503	0	0	-0.797926	-0.137916	-0.405349	-1.12779	-1.08587	-1.13858	-1.19374	-1.01	-0.289276	-0.69677	1.45405	0.701841	0.78739	1.09754	0.870424	0.142919	1.09276	1.73629	-1.10201	-0.812519	-1.90399	-0.020953	-0.0706203	-0.709722	0.159455	-1.48064	-0.758692	-0.0706203	0.501073	1.08088	0.400838	0.75768	0.084566	2.06335	0.981305	0.900612	0.0406282	-0.443951	-0.879303	-0.894798	1.74325	0.434177	0.084954	-1.06419	-0.570307	-0.674595	-0.783686
g1899	0	0	-0.25712	0.0137134	-0.462074	1.33372	-0.462074	-0.462074	-0.462074	-0.462074	-0.462074	-0.462074	-0.462074	-0.459634	-0.462074	-0.175382	-0.416529	3.31739	-0.462074	1.26459	0.59367	0.626407	1.42767	-0.58221	0.643404	0.597261	-0.50967	1.07596	0.13735	0.235865	0.105495	1.23615	-0.0830888	-0.707302	0.440829	-1.95391	-1.92912	-1.35475	-0.395725	-0.721405	-0.987053	-0.15038	0.500957	1.75361	-1.32251	-0.797681	0.55707	-0.0812262	-1.09649
g4850	0	0	-1.10598	-0.699392	0.30364	-0.995863	-1.1229	-0.335908	-0.900802	-0.254522	0.206716	-0.694822	-0.280512	1.48741	-0.161516	0.435479	-0.248757	0.17068	1.99167	2.20538	-0.34818	-0.986917	0.807466	-0.29553	-0.154482	-0.748708	-1.14099	0.72002	0.0617102	0.103383	2.57776	0.676525	-0.932299	0.768486	-0.999448	-0.9172	1.40845	-0.600038	1.32584	0.0895856	0.494972	-1.03378	-1.31472	0.438102	0.574835	-0.304584	0.409805	-0.498693	1.17042
g5038	0	0	1.55237	1.31964	1.03993	0.446099	1.11553	0.68431	0.128096	0.495901	0.565928	-0.441729	-0.918754	-0.752817	-1.49984	-2.02911	-0.47329	0.198031	-0.799137	-0.63115	-0.255673	-0.152349	-0.116101	-0.69087	-0.652932	-0.664463	1.76977	-0.164437	1.06113	-0.764172	-0.685419	-0.706627	1.41709	2.21344	0.868706	-0.760606	-0.878705	-0.837777	-0.0462496	-1.43723	1.47798	-0.213944	0.691951	-0.472508	-0.683805	1.06876	1.74967	1.08222	-0.900572
g0508	0	0	-0.328528	0.797409	0.107343	-0.0627169	1.24842	-1.0861	-0.555076	1.04505	0.266333	0.277005	0.609704	-1.49554	1.37845	1.34459	-1.59638	-0.702451	0.329721	-1.57723	-0.547215	-1.01092	0.499472	-1.01187	-1.00791	0.78679	-0.998708	0.763736	0.424288	-1.01092	-0.497236	-0.0140863	-1.00563	1.18955	0.012839	-0.334523	2.1303	1.63205	0.343024	-0.916002	1.316	-1.21841	0.835152	-0.35976	-0.206451	0.559354	0.923076	-0.197312	1.19731
g6430	0	0	2.26287	-0.777053	-1.34076	-0.945931	-1.62568	-0.0163891	1.0281	-0.381187	-1.12978	-0.110392	1.33006	0.592854	-0.057896	0.732499	0.759898	0.0358573	-0.448955	0.0918881	-0.206508	3.34725	-0.430025	0.608478	-0.404762	-0.113421	-0.346	-0.430025	-0.430025	-0.423984	-0.430025	-0.423984	-0.390209	-0.430025	-0.402566	1.76588	-0.430025	-0.430025	1.13381	-0.374261	0.313007	0.352075	0.368819	-1.79345	1.90188	-0.682014	-1.11533	-1.20917	0.0988111
g4241	0	0	-0.473792	-0.0522701	-0.49595	0.410929	-0.49595	-0.49595	2.48583	0.832099	2.62475	-0.49595	-0.49595	-0.495686	-0.49595	-0.49595	-0.491026	-0.49595	-0.49595	-0.377292	0.557823	1.08836	1.12881	-1.10737	-1.0055	-1.56869	1.76568	0.695876	0.112933	-0.0544101	-0.514839	0.290793	0.594622	0.332989	0.722522	-0.0199079	-1.60648	-1.41321	0.359937	0.749143	0.739904	0.705621	-1.25649	-1.29812	-0.761082	-0.250904	0.290628	2.29507	1.45086
g3660	0	0	-1.02288	-0.324272	-0.850643	-1.06274	0.0977105	-0.993782	-0.966894	-0.707742	-0.568162	1.89161	1.19577	2.22676	-0.178128	0.0197354	0.444011	-0.28916	0.115662	0.973151	-1.50029	-0.309847	0.994106	-1.07916	-0.959118	1.125	-0.691112	1.18015	1.18015	-0.851499	0.173627	-0.292365	-0.646283	1.19297	-0.345627	-1.2363	0.490192	1.57541	-0.665981	-1.05052	1.58787	0.803945	-0.168538	-0.506774	0.0168383	0.741527	0.575498	0.176966	-0.841069
g6899	0	0	-1.29384	-0.090139	0.658713	-1.10799	-0.639565	-0.922897	1.10484	2.25851	1.33729	-0.215279	-0.595906	0.135753	-0.962449	-0.785493	-0.848636	0.264987	0.6467	1.0554	-0.748611	-0.825089	0.452968	-0.809572	-0.795182	0.379221	-1.03813	0.205438	0.387758	-0.667997	0.883535	-0.658531	-0.757162	0.203238	-0.786989	0.139632	2.44265	1.99282	0.110988	0.443299	-1.43646	-0.967444	1.12636	0.723258	1.73378	1.27801	0.685987	-0.642522	-0.656812
g6621	0	0	-1.0834	1.44925	-0.831275	-1.51149	1.29509	-0.522369	-0.501065	1.5561	-0.35068	1.74087	-0.33726	-0.671916	0.0985468	-0.801584	0.492752	-0.929911	0.798052	0.110289	2.01542	0.650449	1.17195	-0.521324	-0.656791	-0.439538	-0.303357	1.55449	0.730417	-0.0123662	-0.263515	1.29263	-0.882532	-1.01641	-0.0660766	-0.808468	-1.17903	-1.26595	-0.882412	-0.689916	1.36641	1.13229	-0.752258	-0.174113	-0.400021	0.17416	-0.5321	0.995341	2.02132
g0616	0	0	-0.917726	0.978561	0.853594	-0.705006	1.44213	0.14955	-0.638985	-0.599611	-0.792299	2.04483	-0.344531	-0.940606	1.74904	-0.341774	-0.935736	-0.940882	-0.450661	0.390112	2.53557	1.02121	0.920907	-0.310066	-0.536129	-0.954931	-0.255988	0.951566	0.125981	0.786013	0.0494993	-1.03724	-0.873227	-1.25093	-1.29751	0.716166	-0.255988	-0.334906	-0.962733	1.68064	0.00776197	-0.553673	-0.766874	0.594876	-0.108568	-0.946088	0.360007	-0.476729	0.0155109
g3919	0	0	1.25112	-0.0398664	-1.41155	1.3617	0.109256	1.00005	0.20483	-1.78629	-1.10124	0.294037	-0.440314	-0.879215	0.278004	-0.160896	-0.171413	2.14109	-0.0527457	-0.596565	0.350803	0.521453	0.761486	-1.00972	-0.715572	0.427485	1.39381	1.06553	0.961259	-0.157052	-0.631775	-1.23937	0.473026	1.11337	0.89563	-1.17139	-1.73572	-1.30326	-0.330813	0.222446	-1.79889	0.141444	0.768785	0.997023	0.349187	-0.772321	0.589837	-1.17056	-1.75518
g5566	0	0	1.25532	-0.613739	-1.03315	-0.352093	-0.335013	0.0531104	-1.12727	-0.840423	-1.08429	0.933074	1.72734	2.31619	0.0374344	0.189649	0.588134	-0.555781	-0.524128	-0.634362	0.506781	0.912151	0.70039	-0.768406	-0.737705	-0.332906	1.75784	0.457992	1.0944	-0.855535	-0.603361	-0.99268	0.519993	1.76553	0.0925932	-0.955547	-1.22408	-1.33745	-1.53515	0.0344063	1.57006	0.302803	-0.275795	-0.0963195	1.48894	-0.0215553	-0.0215553	-0.596084	0.89287
g6564	0	0	-0.716247	-0.208126	0.168004	-0.35763	-0.195775	-0.0477083	-0.681646	-0.820615	-0.304008	0.297121	-0.169376	-0.597643	3.23898	1.81397	-0.100835	-0.693667	-0.505154	-0.119644	2.44773	0.671255	0.395377	1.02218	0.590458	0.0468464	-0.339979	0.741252	-0.0493979	-0.111663	-0.389026	-0.0384021	-1.65301	-1.70843	-1.42249	0.47438	-0.189601	-0.487475	1.49164	0.822491	-1.07353	-0.150494	-0.950785	-0.139317	-0.132244	-1.82092	-0.642177	0.345277	1.69619
g3798	0	0	0.777599	-0.861792	-0.956115	1.25032	0.809992	0.273333	-0.275361	-1.30299	-1.77444	-0.113972	-1.03655	1.17294	-0.344036	-0.305254	0.739779	2.05411	0.139831	-0.247405	-0.428753	-0.413815	-0.48174	-0.318137	-0.427141	-0.324205	0.679005	-0.431155	-0.409554	-0.519584	-0.432952	-0.357624	3.25958	1.86419	-0.239174	-0.519697	-0.439513	-0.0597294	1.6308	0.546371	-0.136257	-1.13174	-0.0488292	-0.860344	-0.890375	-0.588402	-0.660682	-0.237607	-0.207532
g1859	0	0	0.68303	-0.0276463	0.0601659	-1.52461	-0.991017	-0.853823	0.963146	1.3493	0.927107	0.0661023	0.64228	0.405835	-1.06985	-0.856997	-1.17551	0.0382512	-0.751633	2.11586	-0.0243286	-0.410781	-0.495387	2.79279	1.78783	1.70603	-0.612215	-0.0382518	-0.342676	-0.385559	-0.361623	-0.353645	-0.567181	-0.563095	-0.469526	-0.550949	-0.564436	-0.546988	1.00827	1.21554	-0.529157	-0.876901	0.340303	-1.15805	-1.80531	-1.453	1.05199	-0.251548	-0.162848
g4026	0	0	-0.750202	-0.992589	-0.513438	-0.408143	-1.31625	-1.49794	0.187121	0.983279	1.1433	-0.678879	0.854819	0.49707	-0.851725	-0.141897	-0.280516	1.15212	2.23698	0.376872	-0.887489	-0.834599	-0.634271	-0.108883	0.477045	0.282845	-0.780219	-0.739042	-0.959327	0.80467	0.80467	-0.0866638	-0.776769	-0.561752	-0.863137	0.809978	2.69099	1.36196	1.53169	0.287231	0.383182	-0.0538384	-1.31307	-0.835189	-0.53139	-1.11821	-0.706462	0.453589	-0.943905
g4259	0	0	-0.269291	-0.441116	-0.441116	-0.441116	1.79261	-0.441116	-0.441116	2.0258	-0.441116	-0.441116	-0.441116	-0.439071	-0.441116	-0.441116	2.62446	-0.441116	-0.441116	-0.441116	-0.232285	-0.898244	-1.35155	0.112163	0.164697	-0.248217	-0.334149	-1.59477	-1.10693	-0.179372	-0.126166	0.292463	0.263769	0.0644023	-0.0660758	2.5101	1.15087	1.57929	1.56294	0.160061	-0.930563	-0.857405	-0.648836	0.713799	-1.09455	-0.84097	1.53369	0.60811	-0.726916
g6556	0	0	-0.375006	1.31343	0.570853	1.09672	0.461729	-0.31828	0.679525	2.07532	0.17945	-1.64806	-0.462756	-1.83339	-0.259479	-0.00831454	-1.10668	-0.0495741	-0.811321	0.495819	1.50875	1.28229	1.74771	-0.933024	-0.801465	-0.613943	0.545772	-0.0444977	0.490314	-0.572469	-0.881723	-0.964004	0.35865	1.52375	0.344214	-0.925096	-1.07175	-0.993485	-0.232483	-0.536561	-0.272648	-1.33006	1.21786	1.15389	-0.473791	-0.739543	-1.05362	-0.739543	-0.246621
g4376	0	0	0.946484	0.172067	-0.0219356	1.36119	0.067981	0.538439	0.287585	0.770632	2.11403	-0.735173	-0.944439	-1.08135	0.245127	-0.161513	0.581717	-1.21955	-1.44642	-1.47487	0.723049	0.216058	-0.488013	-0.707994	-0.785872	-0.00592551	1.75331	-0.341322	-0.146445	0.897701	-1.02369	-0.776515	1.96994	0.806753	1.16083	-1.09546	-1.09546	-1.06094	1.2751	1.2194	-0.941154	-0.877653	-0.300071	-0.375624	-0.022613	0.824364	0.410409	-1.81885	-0.11572
g5295	0	0	0.144638	1.28802	1.27101	0.53959	0.259779	0.506228	1.05857	0.896554	1.21863	-0.394433	-1.23636	-1.79912	-0.831851	-0.600587	0.680384	-1.06048	-1.3139	-0.626681	2.14834	1.33372	0.974922	0.954196	0.427813	-0.623864	-0.140681	-0.150462	-0.352552	0.0460802	-1.05744	-0.789824	-0.392002	-0.329166	0.529795	0.639962	-1.35543	-1.86342	0.202581	-0.795397	-0.0977122	-1.3843	0.685255	1.38957	1.75917	1.62267	0.846823	0.719123	-0.654546
g0682	0	0	-0.425657	-0.398413	0.681303	-0.570193	-0.570193	-0.570193	-0.570193	0.246549	2.20639	2.04522	-0.570193	-0.568472	-0.570193	-0.570193	-0.538074	-0.570193	-0.570193	1.8829	0.418555	1.6515	1.1447	-1.2584	-0.785588	-0.926731	1.00744	0.683277	0.19179	1.03452	-0.562215	-0.477913	1.04968	-0.19363	0.69435	-1.08488	-1.76806	-0.818383	0.79844	1.65631	-0.348354	-0.814076	-0.643426	-0.648894	-1.09328	-0.424591	-0.657542	-0.472113	1.76657
g1408	0	0	1.05025	-1.06023	-2.19748	0.215499	0.00978518	0.375132	-0.523007	-1.14276	-0.633412	1.22394	1.65802	1.19828	0.366596	0.249285	0.720712	0.0649905	-0.531224	-1.04438	0.950135	0.334392	1.06246	-0.550913	-0.310333	0.073143	1.16672	0.673277	0.757399	-0.689756	-0.757959	-1.86889	0.293543	1.99713	-0.217925	-0.354948	-1.24943	-1.30805	0.532948	-0.528288	1.51843	0.436661	-0.879174	-1.08057	-1.1315	-1.26163	-0.861577	0.687386	1.61653
g4495	0	0	-0.729735	0.0202891	-0.234715	-0.776368	0.294354	-0.776368	-0.104067	-0.27663	-0.776368	1.63766	-0.16569	2.24519	0.850441	1.88711	-0.766005	-0.776368	-0.776368	-0.776368	-1.11844	0.0907551	-1.26752	0.650173	0.326264	-1.0239	1.83734	-1.3472	-0.539708	0.147922	-0.554596	0.465187	-0.122577	-0.878814	0.770535	1.94971	1.06815	-0.453271	-0.592441	-0.646214	0.963307	1.57011	-0.644636	-0.650124	1.16727	1.54035	1.34119	0.831577	0.713871
g0733	0	0	1.16125	0.982138	0.289406	0.623811	0.594277	1.07623	0.0626231	0.683464	0.78698	-0.0932843	-0.158393	-0.268957	-0.00672272	0.0493313	0.0551397	-2.04494	-2.14896	-1.6434	1.03801	0.887938	1.11094	-0.371901	0.229999	0.0437875	1.4216	0.505837	1.02596	-0.0786713	-1.28274	-1.74649	0.537085	0.453443	-0.307336	-0.391854	-1.21861	-1.857	-0.208659	-1.28612	-0.433749	1.69688	-0.206651	0.438301	1.08438	-0.814425	0.227224	1.10319	0.526051
g0224	0	0	-0.815039	0.176641	-0.428461	-0.144266	-0.461335	-0.470722	3.4187	-0.617266	0.350016	0.725421	-0.112722	-1.21401	0.117963	-0.463197	-0.335959	-0.58614	0.881238	-0.0208664	-0.445056	-0.56756	-0.943266	0.222938	0.142632	-0.504453	-0.30606	-0.864049	-0.796402	-0.413237	-0.137909	0.335262	-0.400231	-0.792944	-0.584229	2.07142	1.73168	2.25146	-0.00898491	-1.31051	1.39963	0.885486	-0.674146	-0.291478	-1.02935	-0.467725	-0.750099	0.220362	1.41854
g0010	1	0	-0.607672	-0.607234	-0.610797	-0.610797	-0.535744	-0.45737	-0.579838	-0.597151	-0.329326	-0.610797	-0.46347	-0.526659	0.00877305	0.814025	-0.392521	2.22987	1.78089	2.09582	-0.391706	-0.344327	-0.393197	-0.31192	-0.28547	-0.31263	-0.34306	-0.393197	-0.393197	-0.393197	-0.393197	-0.377264	-0.392714	-0.344251	-0.376966	0.10068	3.26681	2.0788	0.545251	1.81314	-0.722637	-0.537449	-0.52647	-0.571835	0.976824	1.22581	1.2388	-0.0172991	-0.915169
g5100	0	0	1.30481	1.64161	1.01611	0.659757	1.30481	-0.204528	0.582004	-0.0172733	0.304918	0.263408	-1.03069	-0.474131	-0.323205	-1.0498	0.282218	-1.0618	-1.40667	-1.79155	-0.711383	0.636827	-1.25829	0.101285	-0.9607	-1.00668	1.21731	-0.80087	-0.426364	-0.608293	-0.658633	-0.901492	0.411704	0.765948	-0.406532	1.26762	1.1517	2.18683	1.76577	-0.159527	-0.173758	-1.32517	0.126032	-0.233354	0.284472	-0.401838	-0.715823	-1.40301	1.65849
g5748	0	0	-0.184431	0.450121	1.40994	-0.911667	0.145515	-0.965452	0.575886	1.01929	0.0388336	-0.377101	-1.1441	-0.714529	-0.683924	-0.876481	-1.67283	0.681352	1.66785	1.54173	0.924357	0.566484	0.484529	-0.503371	-0.944626	-0.940994	-0.690887	0.0455407	-0.441577	-0.938559	-0.484133	0.388184	-1.12177	-0.948276	-0.386752	1.82462	2.2787	0.888535	1.43096	0.731348	0.22909	-1.25752	-0.3016	-0.832273	0.666932	1.90251	-0.601802	-0.180371	-1.31729
g6966	0	0	-1.90778	-0.44982	-0.289357	-0.312548	-1.73387	0.790562	-1.18676	-0.906173	1.36169	0.845992	1.08981	0.453068	-0.250996	0.0647977	0.883976	-0.44982	1.23045	0.766779	-0.875471	-0.940589	-1.03808	0.791093	0.47494	0.0297881	-0.642869	-1.02524	-0.990568	0.744935	1.62329	2.22459	-0.297968	-1.05271	-0.770449	0.454635	0.598975	0.691709	-0.104346	-0.00363636	0.695342	1.50554	-1.2027	-0.890198	-0.164641	-0.423384	0.107648	0.0057032	1.47026
g3014	0	0	-0.844488	-0.946085	-1.03163	0.553111	0.0355541	0.613411	-0.939636	-1.02088	-1.02107	-0.596565	1.12129	0.330982	1.16907	2.33796	1.31073	-0.425647	-0.403335	-0.242792	-0.425727	-0.356123	-0.809129	0.489196	0.0554249	-0.652973	-0.0734414	-0.77417	-0.584137	0.0788536	-0.402316	1.25783	-0.40581	-0.845976	-0.307256	3.41007	0.10499	0.240688	-0.764748	0.432983	-0.568157	0.403762	1.59321	-1.09705	2.6692	0.351873	0.587757	0.142482	0.0353672
g6163	0	0	-1.36221	-0.69579	-0.933248	1.38225	-0.0618185	-0.0772927	-0.105427	-0.26589	-0.190395	1.03075	0.731959	0.993613	-0.353483	-0.31522	-1.39897	-0.469961	-0.467148	2.55829	-1.45439	0.355408	0.788318	0.573876	0.83259	-0.321937	0.516285	0.821438	0.522205	0.704111	0.827124	1.50187	0.28272	-0.502426	-0.735892	-1.78516	-1.56168	-1.36446	0.644736	-1.41017	-0.650991	0.957638	-0.528772	0.987559	-1.4405	0.981595	0.644377	-1.12861	-1.63995
g0807	0	0	-1.19635	-1.04684	1.13054	-0.253806	-0.0292344	0.0989357	0.0747923	1.05024	0.0555984	-1.09225	0.216818	-1.47544	-0.864801	-0.259072	-0.843103	0.975091	1.98687	1.472	1.45277	0.611068	-0.346232	0.711157	0.116268	0.906634	0.277644	0.233772	1.11127	0.0852376	-0.0916486	0.0187624	-0.333083	0.684012	0.301052	-1.92903	-1.79319	-2.01647	-1.29699	1.41671	0.203697	0.655219	-0.914218	-0.0644166	-0.71968	0.819539	1.27812	-0.71968	0.185621
g0317	0	0	0.219099	0.184814	0.154546	-0.595574	-1.05192	0.105577	0.741986	-0.174718	-0.113939	0.0590113	-0.53947	-0.38877	-1.08936	-1.45828	-1.182	2.44171	1.12138	1.5659	-0.615171	-0.838028	1.19836	-0.844219	-0.818331	2.22232	-0.758115	0.689332	0.444245	-0.838028	1.00448	-0.838028	-0.803418	1.2566	-0.81608	-0.844219	0.29905	0.899245	0.320116	0.213611	1.04465	0.805014	-0.822722	-1.56067	-0.683295	1.14844	1.75563	-0.0641732	-1.79058
g5597	0	0	0.118755	0.448726	-0.202339	-0.311356	-0.259144	-0.321255	0.794033	-0.121613	0.1441	-0.553754	-0.739113	-0.805437	-1.39772	-1.24215	-0.8592	2.44349	1.40017	1.46381	-0.555439	-0.598113	-0.565773	1.4316	0.824409	0.109343	-0.681408	-0.553238	-0.615097	0.347518	1.3613	2.8509	-0.224912	-0.650903	-0.635711	-0.534324	-0.646943	-0.663212	1.64821	-0.514247	0.682724	-0.882471	-0.0562059	-0.878015	0.403223	-0.0787465	-0.168422	-2.11491	-0.049377
g6420	0	0	-0.980876	-0.146361	0.285971	-0.877057	0.154901	-0.547514	-0.255103	0.421249	-0.0960661	-0.197939	-0.628412	-0.498267	-0.606258	-0.862524	-1.04872	2.1035	1.63541	2.14407	1.8152	0.974155	-0.107382	0.427002	0.945343	-0.377656	1.44053	0.0456161	-0.730202	0.787403	-0.502869	0.589383	-0.486825	-1.38233	0.0175812	-0.129255	-1.65169	-1.67401	1.47674	1.07741	-0.508669	-0.625492	-0.721384	-0.698605	-0.42275	-0.285359	0.0110937	1.63943	-0.686895
g6468	0	0	0.453114	1.54213	1.19938	-0.124726	-0.918516	-0.651254	1.07121	1.67313	1.40431	-0.660396	0.453114	0.0547517	-0.82711	-0.955948	-0.964459	-1.15251	-0.776765	-0.819457	-0.313622	-0.428736	-0.292596	0.724246	0.409096	-0.286498	-1.3093	-0.442104	-0.531035	-0.79542	0.25063	1.09133	-0.479272	-1.02948	-0.0989898	3.21662	-0.0478176	0.362941	-1.22633	-0.110639	-0.123241	1.75118	-0.569581	0.278615	0.179922	0.269306	0.462878	-0.214617	0.257327
g0426	0	0	1.06078	-0.350594	0.805799	0.26968	0.159988	1.40187	3.86516e-05	0.294974	-0.128914	0.777581	0.551912	0.200243	0.136367	-0.0310113	0.676379	-1.93617	-1.62952	-2.2594	-2.21982	1.13132	1.91321	-0.715416	-0.119421	0.155283	1.11774	1.28779	0.587461	0.232453	-0.554043	-1.10993	-0.128591	0.232453	0.191328	-1.0147	-0.256762	-0.730351	1.32597	-0.0895852	0.308154	-0.632444	0.621646	-1.53375	-0.536638	-0.0936172	-0.280829	-1.41609	-1.3931
g3576	0	0	1.46692	0.301742	-0.430861	0.47646	-0.690942	-0.557647	0.499835	-1.08269	-0.385592	-1.47592	0.673074	-1.47503	0.407076	0.422166	0.657688	1.90927	-1.47592	0.760359	0.203219	-0.225413	-0.376241	-0.338229	0.104853	-0.229301	-0.137667	-0.0614119	-0.084451	-0.440542	-0.44118	-0.440542	-0.436973	-0.187924	-0.438278	3.933	-0.263425	-0.139495	-0.811534	-0.0607306	-0.533111	-1.03091	1.11096	1.32533	0.792141	-0.202624	0.609802	-0.0582592	1.30035
g1546	0	0	-1.39103	1.04783	1.05194	-0.613581	-0.226928	-0.727906	0.241801	1.74695	0.702884	-0.982231	-0.608837	-0.40428	-0.807651	-0.772872	-0.921218	2.12772	0.390289	0.147123	1.0473	0.938835	-0.277479	-0.201837	-0.347793	-1.72026	0.755771	-0.735081	-0.631978	-0.339311	-0.783838	1.95901	-0.695929	-1.4143	0.105206	0.905743	1.55422	-0.118279	1.27574	0.516214	-1.34608	-1.04996	0.369934	0.23415	-1.19187	-0.295324	1.06321	-0.0953552	-0.871946
g5252	0	0	0.765789	0.641632	-0.00398794	0.923553	-0.242358	1.38207	-0.155732	-0.937656	0.907292	0.190483	1.69366	0.0666753	0.0306593	-1.00435	0.326219	-1.96187	-1.57708	-1.045	1.22008	-0.678005	-1.19203	1.50086	1.0096	0.574799	-0.361717	-0.0333522	-1.20783	1.06416	-0.692125	1.07456	-0.0270433	-1.23809	1.37949	-0.334258	-0.988945	-1.07015	1.81269	-0.0309653	-0.00448964	-0.998814	0.0649678	-0.843393	-1.13482	1.09649	0.119779	-0.648265	-0.372744
g6608	0	0	0.449669	0.263953	-0.550922	-1.0851	-0.877234	-0.79282	0.671391	-0.436466	-0.894373	0.884195	0.333792	2.47889	-0.732401	-1.03486	-0.79282	1.66708	0.580651	-0.132615	0.864868	0.00410906	0.510733	1.04404	1.81905	1.31433	-0.563345	0.694121	-0.105755	0.973614	-0.0386899	-0.355667	-0.129213	-0.744775	-0.763383	-1.53189	-1.47224	-1.51992	-0.996015	-0.546626	0.019511	-0.558969	1.82487	0.257226	-0.382041	0.310937	-0.534739	0.740343	0.740343
g3783	0	0	-0.922126	1.23495	0.343876	-0.531755	2.62791	-1.29965	-0.334685	-1.21427	0.421716	-0.115623	-0.410918	-1.09529	0.814372	-0.942821	-0.123531	0.237372	0.651898	0.65857	0.151481	-1.00112	-1.35429	1.75129	1.45109	1.13099	-0.684934	-0.914931	-1.1624	0.7286	-0.241243	0.597354	0.561483	-0.588922	0.583694	1.01635	-0.995644	-1.02886	-0.904631	0.868454	-1.01751	1.27383	-0.720489	0.500348	-0.331745	-0.553394	1.06142	-1.04879	-0.142103
g0276	0	0	0.856298	0.929564	-0.700446	1.44085	1.86774	0.815682	0.582793	-0.419877	0.0823204	0.30234	-1.56411	-0.399411	-1.26666	-1.78731	0.193657	-0.294215	-0.728777	0.0895619	2.1721	1.19116	1.06706	-0.385607	-0.104555	-0.699612	0.891525	0.37938	0.891525	-0.0310346	-0.266255	-0.691412	-0.359975	-0.0145422	0.120928	-0.626452	-1.69742	-1.83681	-0.716752	-0.535012	-0.0110692	1.90401	-0.750189	0.109017	0.813473	0.291492	1.21219	-0.610215	-0.946378
g3760	0	0	-1.65319	-0.787658	-0.384942	0.0203483	-1.42759	0.0688515	-0.199329	-0.469835	2.62133	-0.39721	0.791034	-0.66398	-0.221148	1.12164	0.452926	-0.480596	0.979137	0.63022	-0.91542	-0.285	0.440142	-1.08755	-0.977811	0.28259	-1.08087	0.0135921	0.105373	-0.198999	0.170067	0.564859	-1.33913	-0.0060731	-0.400226	0.232801	2.40028	2.08137	-0.679711	-0.828562	0.645722	1.74481	-0.463233	-0.419024	0.0116952	0.11882	0.896202	-1.32125	0.352971
g0741	0	0	0.645344	-0.777037	0.43772	-1.05476	-1.2243	-0.179404	-0.862262	-0.501538	-0.291569	0.230964	1.36881	0.630028	0.906354	1.75073	1.50423	-0.251176	-0.530112	-1.80201	-0.136256	-0.955831	-0.482811	0.0969905	0.992037	-1.3031	-0.493418	2.19866	-1.24334	-0.303516	1.81029	0.499843	-0.71412	0.655426	0.481842	-0.933292	0.564707	-0.734109	0.868336	0.548592	0.764395	-1.09644	0.34358	-1.42847	-0.266281	0.0068048	-0.930059	1.71057	-0.768915
g0827	0	0	0.120568	0.874438	1.61649	-0.393038	0.445007	-0.733653	0.834647	1.71211	1.02204	0.504141	-0.804471	0.450068	-0.492109	-0.225736	-0.611953	-1.63332	-1.33815	-1.34707	-0.0975095	-0.377658	-0.38544	-0.38544	3.63957	-0.38544	-0.2772	-0.38544	-0.38544	-0.377658	-0.38544	-0.377658	-0.33415	-0.38544	-0.350067	1.34851	-0.315402	0.217303	0.336681	0.805779	-0.173834	-1.54648	1.19684	-0.618985	-1.76875	-0.353478	0.974917	-0.00252407	-0.653591
g5413	0	0	0.723394	-0.350279	-1.09309	0.953361	1.42024	0.0139299	0.661323	1.47387	0.990709	1.34373	-0.804163	0.281154	-0.820682	-0.86911	-0.234335	-1.063	-1.16172	-1.46533	1.31803	1.00334	0.711979	-0.810212	-0.439625	-0.0184087	0.81354	2.34693	0.275713	-0.251629	-0.571473	-0.886426	-0.262778	0.76538	-0.416223	-1.6959	-0.909904	-0.972335	0.107592	0.250874	-1.2768	-0.696964	1.67509	-0.0597967	0.367006	1.94548	0.704428	1.04492	-0.088139
g4172	0	0	-0.694294	0.507325	1.30886	-0.387527	0.514152	-0.240016	-0.646605	0.192174	-0.523918	0.543217	-0.894489	-0.471209	0.0347239	-0.317951	-0.59736	-0.894489	3.21678	-0.649366	0.860682	-0.356513	-0.0628183	0.363914	0.207311	0.749537	0.805315	0.532977	0.285419	0.339277	0.298826	-0.416887	0.103687	0.955425	0.973363	-2.85392	-1.16582	-1.61978	0.21621	0.0719011	1.69988	-0.197696	-0.438635	-1.35166	1.76486	1.11497	0.958766	-1.16432	-0.813736
g5728	0	0	1.20745	0.420058	-0.144053	0.529183	1.83059	1.90025	-0.0221637	0.667975	-0.586317	-0.304776	-0.630245	-0.630245	0.283317	0.283317	-0.663884	-1.37514	-1.61645	-1.14887	-0.0779707	-0.996734	-0.461786	0.180484	-0.402815	-0.602953	-1.64896	-1.61044	-1.26149	-0.20583	0.87176	1.24148	0.828166	0.378489	0.321715	0.308874	1.69092	1.44709	0.997403	0.551031	-0.671675	-1.70235	0.48904	0.336546	-0.438935	0.377192	0.369784	0.58851	1.56017
g5955	0	0	-0.586329	-0.87912	-1.04475	-0.742664	-0.756	-0.357091	-0.735722	-0.973684	-0.957278	-0.534794	-0.120078	-0.0329315	1.94637	1.50177	1.29525	0.758883	0.913336	1.30483	0.451105	0.436563	0.0216631	-0.753429	-0.759988	-0.773161	0.737977	-0.30826	-0.0597131	-0.773161	-0.805221	-0.874045	-0.49015	-0.231521	-0.404932	3.29458	0.823038	0.468653	0.346801	-1.5211	1.35415	0.536351	-0.0514103	-0.664795	-1.12475	-0.717764	0.458456	-0.046308	-0.776643
g6205	0	0	-0.690287	0.177673	-0.768852	-0.768852	-0.768852	-0.768852	1.68039	-0.413282	-0.238536	0.483984	2.47197	1.56504	0.12249	-0.396914	-0.751393	-0.768852	-0.768852	0.601988	-0.642051	-0.634971	1.50791	-0.715097	-0.909309	1.33399	-0.90564	-0.0197991	1.08636	-0.614794	-0.347022	-0.76332	-0.313902	-0.082542	-0.471994	-0.70452	0.655665	2.54104	1.47909	1.07602	-0.59337	-0.637646	-0.564197	-0.759905	1.33796	0.93293	1.00618	1.00112	-0.414964
g5095	0	0	-0.116217	0.0803307	1.06338	0.762733	0.662471	-0.12901	0.236796	2.37544	1.4861	-0.463376	-1.25606	-1.65647	-0.986137	-0.706093	-0.567335	-0.722637	-0.192087	0.128161	0.0469523	-0.239698	0.0438831	1.2385	1.51981	0.828048	-1.47711	0.0519249	-0.853291	1.11986	1.06402	1.26757	-0.271524	-1.68421	-1.39927	-0.203	-0.384469	-0.667987	1.14481	0.485136	0.386002	-0.485686	0.209121	-1.73938	-0.46236	0.590048	-0.0968792	-1.59088	-1.12932
g1542	0	0	1.14242	1.24034	0.533552	-0.242822	1.03376	-0.494941	-1.07656	-0.63825	-0.412994	0.312731	-1.16223	-1.98221	0.875707	-0.155338	-1.54168	0.941983	0.870677	0.755852	-0.761755	-0.759409	-0.744025	1.11939	0.192597	-0.326164	-0.905271	-0.725911	-0.787841	-0.169693	0.976115	2.46621	-0.362144	-0.784309	-0.712459	1.84268	-0.0187562	0.46074	-0.914328	-1.09578	0.38351	-0.138872	0.0958178	1.66965	-0.668367	-0.70745	1.2405	0.200734	0.894893
g1206	0	0	0.831613	0.851729	1.92719	-0.149103	1.50557	0.126577	-0.959974	-0.191607	-0.0406001	0.528406	-0.89274	-1.51748	0.997754	-0.695126	-1.66123	-0.587474	-0.601912	0.528406	1.96737	1.46791	-0.0758691	0.0939305	-0.301278	-1.04436	-0.588512	-0.114862	0.00648371	1.1519	-0.582054	-0.23263	-0.0242621	-0.943969	-0.831053	2.0351	-0.930598	-1.05325	-0.419575	1.02892	1.35831	-1.27474	-0.180261	-0.512658	-0.598811	0.312665	1.75169	-0.150555	0.433444
g3555	0	0	-0.652567	-0.487302	0.396394	1.97719	1.12112	1.37137	-0.2371	0.236154	-1.21611	-0.825007	-1.94124	-0.94133	-0.59893	-0.306994	-0.139967	0.865667	0.82046	0.558181	-0.236498	-0.00190431	-0.596066	-0.199687	0.0264834	-0.918216	1.32563	0.579211	-0.769002	0.308542	-0.847041	-0.431272	2.0346	2.37219	-0.463438	-1.14738	-0.212008	-0.824142	-0.460156	-0.443487	1.51522	-1.2426	-0.210109	0.841131	-0.954368	0.720818	-1.57021	-0.459609	-0.705383
g5623	0	0	-0.556541	-0.479585	-0.579533	-0.431801	0.225993	0.356603	0.956798	2.48657	1.63787	0.169466	-1.10145	0.634544	-0.887173	-1.25336	-0.251699	0.61386	-0.352428	-1.18814	-1.04641	-0.77164	1.01088	-1.06009	-0.277	1.1179	-0.57045	1.85381	0.165442	-0.557882	1.48639	-0.578631	-0.949683	1.49244	-0.461767	-1.26214	0.499056	-0.090223	-0.158926	-1.59659	0.536131	-0.106123	-0.127335	1.45284	0.816804	1.03884	1.2725	-0.901864	-0.557121
g0055	1	0	-0.369273	-0.379987	-0.429543	-0.400976	-0.399503	-0.410528	-0.419033	-0.435106	-0.374382	-0.413554	-0.421024	-0.374337	-0.411794	-0.43017	-0.434431	3.21153	1.52642	1.36569	-0.995046	-1.10058	-0.0060026	-1.10058	1.43417	0.920029	1.68931	0.671851	0.802898	-1.10058	0.0220238	1.35879	0.892583	-0.222676	-1.10058	-0.85704	-0.536185	-0.772381	1.22391	1.35583	-0.647357	-0.642023	-0.643452	-0.646904	0.879664	0.699223	0.634866	0.87598	-0.185476
g2156	0	0	0.0804197	0.837816	-0.0318451	2.09076	1.8372	-0.0340433	0.459076	-0.297352	0.465002	-0.607374	-0.69688	-0.808942	-0.288631	-0.347386	1.17837	-1.21846	-1.22196	-1.39577	1.70653	0.911951	1.2791	-1.00159	-0.71801	-0.611145	0.558024	1.1995	0.997803	0.691523	-0.579346	-1.17643	0.0347314	0.101552	0.33394	-1.36817	-1.13241	-1.22755	-1.01456	-0.465459	1.36785	1.14563	-0.38168	-0.651792	-0.000424199	-0.113768	2.49552	-1.06953	0.294621
g6313	0	0	0.285173	-0.570917	-0.118745	0.452348	-0.546446	0.412643	0.00104621	-0.731593	0.965505	0.446672	1.69482	1.039	-0.087473	0.969754	0.79948	-1.92246	-1.2032	-1.8856	0.796846	0.324339	0.89033	1.12637	0.843734	0.879469	-0.445983	0.2649	-0.277705	0.562123	0.680234	0.739898	-0.123548	-0.502164	-0.0839583	-1.7494	-1.93878	-1.98671	-0.702607	-0.670533	0.899849	1.55166	-0.89828	-0.180092	-0.322905	-0.325197	-0.449358	-1.18733	-1.45294
g5357	0	0	-0.634663	-0.463858	0.572393	0.561612	0.505421	0.840653	-0.792227	-0.919718	-0.269075	-1.38019	0.0826865	-1.14505	1.2957	2.14802	1.55952	-0.634663	-0.677767	-0.648799	0.99238	1.0671	-0.504282	-0.558488	-0.512094	-1.19501	0.601122	-1.38104	-0.883353	0.113351	-1.12217	-1.15114	0.757056	1.12267	-0.365815	1.8018	1.32251	-0.104606	0.81808	0.185986	-0.248523	-0.248523	1.16848	-1.6755	0.415912	-0.554721	1.55905	-0.343914	-0.99554
g0812	0	0	-0.696792	-0.616875	-0.0543862	-0.146578	-0.730413	-0.2349	-0.65123	-0.317886	1.2391	3.47118	-0.598263	-0.357244	-0.336031	-0.325357	-0.0543862	0.158548	-0.443099	0.694621	0.522185	-0.141916	-0.466572	1.3941	-0.457922	-0.217116	0.761039	-0.127964	-0.875776	0.666028	-0.338635	-0.95265	3.01584	-0.824503	0.163487	-0.898099	-0.380211	-0.841315	0.931645	1.36459	-0.766662	-1.03488	0.247032	-0.741724	-1.11443	1.67224	-1.00443	-0.282875	-0.17099
g5314	0	0	-0.929772	-1.16691	-0.74552	-0.751791	-0.839347	-0.181405	-0.834906	-0.65989	-0.597684	-0.199424	0.395595	0.202725	0.106749	0.696937	0.315523	0.782632	1.83541	2.57108	-0.0783198	-0.858566	-0.912237	1.47058	1.88206	1.29727	-1.0971	-0.537905	-0.591828	0.877148	1.16998	-0.58642	-0.103963	-0.299068	-1.30269	1.00117	-0.548163	-0.781958	1.38928	1.0515	-0.785852	-1.0421	-0.115494	-0.497339	-0.495717	0.525791	0.0995577	2.52867	0.0908778
g6147	0	0	-0.699034	-0.308648	-0.699034	-0.955017	0.477175	0.940284	-0.134596	1.50467	1.8157	-0.699034	1.8157	0.477175	-1.73713	0.106999	-0.308648	-0.955017	-0.134596	-0.506956	-0.326553	-0.373803	-0.375115	-0.375115	-0.369627	-0.375115	-0.35686	3.86321	-0.362229	-0.373803	0.248922	-0.373803	-0.366465	0.457134	0.213962	-0.375115	-0.00451092	-0.375115	0.556787	1.3735	-1.26062	-0.387688	-0.856627	0.574648	-1.91725	-0.223462	-1.16044	-0.326358	1.26006
g1897	0	0	-0.5831	-0.514108	-0.543839	-0.203171	-1.14305	-0.358533	0.0720999	-0.158252	-0.543839	-0.410018	-0.350276	0.322436	-0.452002	-0.709482	-0.568616	2.47513	1.74449	1.92413	0.514775	0.483003	-1.20303	-0.692092	-0.544173	-0.925887	-0.190167	-1.17923	-0.792629	-0.685055	0.128925	0.675749	-0.834335	-0.149137	0.44893	0.698128	2.09133	2.15489	0.0750404	1.84551	-0.948375	-0.720446	0.137107	-0.388839	1.1476	0.725278	1.16816	0.801137	-0.344095
g0806	0	0	0.567034	1.75173	1.90784	0.728784	0.769791	-0.108666	0.568222	0.842371	0.72385	-0.652599	-0.79849	-0.528855	-0.874889	-0.995476	-0.445387	-1.13537	-1.15057	-1.16933	0.169031	-0.00741144	-0.542736	-0.511842	-0.726079	-1.44294	0.685148	-0.282584	-0.0786383	-0.958193	-0.643537	0.410738	-0.692667	-0.700222	-0.319146	2.05692	1.89972	1.68443	0.161702	1.32355	-1.59717	-0.293741	0.704105	-0.298454	0.593144	-0.646548	-0.0368141	-0.394256	1.33574
g2613	0	0	-0.714781	-1.53558	-0.997317	0.103104	0.134545	1.12694	-0.942187	-1.21494	-1.60577	-0.30609	-0.0734222	-0.0501951	0.637572	0.691139	1.5504	1.01326	0.872858	1.31047	0.365337	0.253477	-0.392758	-1.20511	-1.20958	-1.5649	1.26006	-0.350593	0.469466	-1.26711	-0.609904	-0.707276	0.349727	1.88557	0.183691	1.65652	0.562622	0.320745	0.788752	0.271802	0.781121	0.542056	-1.72051	-0.66322	0.760458	1.05129	1.28839	0.0745434	-0.986061
g1867	0	0	-0.620565	-0.600021	0.461997	0.440555	-0.0401108	1.56921	0.053411	1.32009	1.45562	1.38224	0.344584	-0.635243	-0.725799	-0.0748573	-0.905608	-2.22323	-0.416573	-0.785702	-0.931778	-0.596355	-0.978743	-0.403556	-0.17559	-0.390852	-0.0290076	-1.0492	-0.859288	-0.081645	0.368354	0.285184	-0.288412	-0.421026	-0.304366	2.59107	1.70519	1.56002	-0.759159	0.432208	-0.27319	1.36765	-1.38307	0.615561	-0.305521	-0.50972	-1.43819	-0.723569	-1.52737
g0562	0	0	1.58949	0.862994	0.16703	-0.517568	-0.750884	-1.76151	1.51906	0.553168	1.14508	-0.0369384	-0.20384	0.756542	-0.159789	-0.0118311	0.498175	-1.22628	-0.704826	-1.71808	2.16166	0.635125	0.777593	-0.543985	-0.113648	-0.449261	0.648696	1.47553	0.625551	0.764971	-0.36176	-0.830505	0.0187797	-0.752224	0.0606414	-1.01742	-1.50439	-1.59537	0.401535	0.241448	-1.22894	-1.08691	0.249261	1.42361	-1.20734	-0.695298	-0.295617	-0.336239	-0.453271
g4093	0	0	-1.24072	-0.890037	-0.867368	-0.181606	-0.2434	-0.471731	-1.0992	-0.606636	-0.553658	-0.738883	0.54781	-0.767836	1.00221	1.9953	0.189705	1.56301	1.29639	1.06664	1.10737	0.790712	2.51651	-0.411702	-0.80998	-1.34559	-0.546817	0.70113	-0.904584	0.0833378	0.234458	-1.03343	0.433578	-0.476584	-1.31876	-0.246701	1.09974	0.127301	1.27534	1.26797	-0.366587	-0.814735	-0.539441	-0.822547	-1.65465	0.239223	0.290563	-1.23759	-1.20672
g6232	0	0	0.0063653	1.14701	2.21036	0.748053	-0.066993	0.236402	-0.00171965	0.821321	0.148982	-0.491579	-0.0847729	-0.0752893	0.128163	0.0820127	0.387204	-1.72796	-1.56573	-1.90183	-0.980217	0.746889	0.315895	1.54947	-0.877243	-1.21753	2.12252	-0.432062	0.548886	-1.67415	0.165166	0.572374	0.27394	0.879811	-0.665937	-0.0868983	-0.116489	-1.12442	-0.172401	1.2577	0.886718	-0.0515237	-1.57482	-0.345671	0.139989	-0.3006	0.0511069	1.73263	0.57488
g6542	0	0	1.7168	0.870613	0.685956	0.685956	-0.339888	0.398048	1.98016	0.419722	-0.168512	-0.896905	-1.1782	-0.296713	-1.24621	-0.733605	0.424551	0.192466	-1.5766	-0.937636	-0.387603	0.525081	1.96738	-1.64464	-1.34621	-0.0711838	-1.13983	0.750832	0.989733	-0.333417	0.958136	-0.568646	-0.429852	1.68168	-0.00285649	-0.694545	-0.605921	0.351872	-0.497392	-0.372612	-0.396977	2.03562	-0.476516	-0.292127	-0.0487702	-1.36946	-1.67314	0.225239	0.714379
g4488	0	0	0.285505	-1.6341	-1.25361	-0.503581	-0.61389	0.27317	-0.731747	-0.99941	-0.862244	1.62828	1.76901	1.8123	-0.135094	0.292368	0.557417	-0.309275	0.0933822	0.331527	-0.689261	-0.394441	-0.553971	-0.754887	-0.828916	-0.72357	-0.129236	-0.576749	-0.414537	-0.396999	-0.137044	-0.197812	-0.246892	-0.0807758	-0.203579	1.93409	2.05685	2.33773	1.63086	0.228691	0.558329	-0.671861	-0.889736	-0.856287	-1.20108	-1.99381	0.0132847	0.526095	-0.827055
g4759	0	0	0.964529	1.65619	1.136	0.964529	0.416648	-0.745429	1.48565	0.639148	0.639148	-0.788454	-0.318126	-0.48064	-0.750041	-1.50975	-0.123702	-0.74037	-1.18138	-1.26395	-0.496885	-0.508647	-0.761206	0.0855432	-0.00795193	-0.418088	-0.99696	-0.407279	-0.46818	-0.279364	0.132632	0.330872	-0.607578	-0.861234	-0.616446	1.16862	2.04793	2.66423	0.48348	-0.927401	1.52326	0.0547091	-1.25252	0.118472	-0.852225	0.624957	-0.8595	0.371055	0.753797
g6189	0	0	0.794303	1.70477	0.27476	0.957965	1.40258	0.454112	-0.95699	0.597583	-0.665322	-1.01709	-0.344625	-1.71232	0.0432774	0.957965	0.0616796	-1.812	-0.454982	-0.28567	0.211472	0.50952	1.16272	-0.971589	-0.9855	-1.24722	0.712558	-0.530987	0.320585	-1.3128	-0.719821	-1.53501	-0.422656	1.09132	0.232546	0.700348	1.93619	0.848331	-0.428424	-0.165487	1.04223	1.39229	-0.732668	-1.10795	-1.03454	-0.0785711	0.540328	-0.0785711	-1.09946
g4215	0	0	-0.695578	-1.10604	-0.973118	-0.681005	-0.470322	-0.713116	-1.07664	-0.578466	-0.846687	-0.113173	-0.274598	0.115463	0.584441	0.682531	1.06644	2.04566	1.28526	1.74895	0.972725	-0.283211	0.32024	0.509267	-0.234159	0.0579464	-0.924571	-0.0474505	-0.438409	-0.508525	0.794012	1.38443	-1.85881	-1.35457	-1.64142	0.759945	1.36939	1.12317	-0.717517	1.49829	-0.655573	1.01226	-0.832296	-0.305165	0.163757	0.493557	0.364357	1.56369	-1.10894
g0564	0	0	0.35559	-0.883452	-0.431144	0.086824	-1.74249	0.0667649	-1.09818	-0.905799	-0.447843	-0.150689	0.852427	0.138796	0.242122	0.477181	1.17279	-1.31011	1.99705	1.58016	-0.918311	-0.751264	1.88561	-0.872164	-0.851241	1.15738	-0.700525	-0.28533	1.54311	-1.02378	-0.514839	-0.516488	-0.480009	1.6241	-0.22779	-0.670654	0.688368	0.913829	0.122469	0.309657	0.486869	1.36178	-0.82682	-1.45396	0.0351327	-0.0675361	0.446873	1.6871	-0.416305
g6502	0	0	0.488677	-0.892144	-0.752895	-0.911145	-0.710007	-0.445216	-0.505883	0.33762	-0.425401	-0.911145	0.213707	-0.910738	-0.101368	1.69591	-0.903544	1.34772	2.11637	1.26948	-0.572324	-0.202307	-0.51302	-0.623362	-0.711829	-0.772193	-0.10249	-0.524017	-0.222819	-0.40077	-0.270554	-0.306605	-0.387159	-0.306605	-0.186383	3.03744	1.45371	1.61129	-0.921252	-0.212986	-1.23703	1.30763	0.144426	0.919207	0.238447	-0.0408795	0.986582	-1.63122	-0.130225
g4832	0	0	-0.385431	1.89486	-0.470802	-0.470802	-0.470802	1.24577	-0.0707097	-0.470802	3.01959	-0.470802	-0.470802	-0.469785	-0.470802	-0.366798	-0.45183	-0.470802	-0.470802	-0.17844	-1.6781	-0.603048	-1.15276	0.207201	0.137041	-0.560977	-0.600521	-1.43597	-1.10922	-0.174927	0.43955	0.712481	1.3052	2.14444	0.59349	0.514551	0.71938	0.542184	1.5424	0.187918	0.092457	-0.968085	-1.22569	0.370991	-0.517579	-0.913872	-0.520067	-0.283667	2.08909
g2541	0	0	0.310518	0.396585	0.229649	0.131757	-0.358377	-0.484363	1.08897	1.58819	0.519992	0.123682	-0.98172	-0.412145	-2.14404	-1.64645	-0.784229	1.61416	0.810771	-0.00295841	-0.658604	-0.851317	0.941955	-0.747988	-0.733893	0.267846	0.209238	-0.517335	0.886894	-0.672653	-0.150154	-0.989538	2.39292	2.05096	-0.255221	-0.879323	-0.604157	0.310365	-0.368525	1.70771	0.0103202	-1.32113	-0.332027	0.303651	0.00903519	0.703536	0.122971	0.72052	0.295471
g0828	0	0	1.97906	1.70596	1.8513	0.763955	0.209687	0.265074	-0.720813	-0.920563	-0.82039	-0.288517	-0.254578	0.0340323	-0.237061	-0.336858	0.0875167	-1.15349	-1.01655	-1.14776	0.980094	0.271686	-0.177291	-0.235426	0.00611725	-0.389162	0.410406	-0.250885	-0.0809058	-0.301569	-0.733123	-0.994335	-0.170574	-0.354357	-0.203893	3.57245	-0.63336	-0.715868	0.807042	1.3419	-0.387322	-1.25355	0.336515	-0.844587	0.265399	0.890413	-0.401488	1.26586	-0.750444
g1426	0	0	1.14129	1.53439	0.434568	0.904034	0.568682	0.580085	-0.29023	-0.843292	-0.0581977	-0.270825	0.510774	0.26761	-0.0371455	0.169292	0.774061	-1.60492	-2.13772	-1.64245	0.323373	1.6855	0.222112	-1.90206	-1.42804	-1.02554	0.315945	1.02269	0.0897469	-0.425504	-0.06671	-0.871431	0.156469	1.23451	1.34116	-0.857836	-0.647915	0.833538	0.436071	1.53293	-1.2574	0.335583	-0.853757	-0.193429	-0.00244288	-0.110307	0.115978	-0.170714	0.475924
g0770	0	0	0.0121223	0.438063	0.757848	0.750757	1.00396	0.0758972	1.15794	1.78749	1.62276	-0.175497	-0.757671	-1.48463	-0.731433	-0.655723	-0.884887	-0.966686	-0.75878	-1.19154	-0.912153	-0.792705	-0.496604	1.40816	0.902036	1.40816	-1.077	-0.511312	-0.715214	1.40816	1.40816	1.40816	0.116581	-0.561572	-0.678904	-0.619149	-0.741385	-0.953409	-0.375929	0.0562131	-0.165453	1.9173	-0.967679	-0.464449	0.812587	0.608686	-0.740875	-0.00026931	2.17328
g0204	0	0	-0.177052	-0.461943	0.565851	0.912031	0.171278	1.81409	-1.84157	-0.0591489	0.581843	-0.345147	-0.204699	0.87766	-1.44796	0.953445	0.324636	-2.02112	-0.244324	0.60214	-0.740202	-0.858638	-1.16771	1.40619	1.01802	0.047246	-1.17561	-0.836496	-0.945652	0.274445	0.761163	1.58588	-0.264307	-0.946737	-0.670116	1.89173	0.271559	0.349238	0.0581938	1.60874	-0.137656	-1.4848	-0.325545	0.281074	-0.860842	-0.388693	-0.16232	0.42721	1.26488
g6707	0	0	-0.194476	-0.33161	3.84306	-0.371241	-0.371241	-0.371241	0.5694	-0.0566419	-0.371241	-0.371241	-0.24463	-0.369137	-0.371241	-0.371241	-0.33196	-0.371241	-0.371241	0.457169	-0.640172	-0.215301	0.173659	-0.38034	-0.670111	0.174571	3.7132	0.0630252	0.013099	-0.289195	-0.104418	-0.673014	0.797737	-0.247977	-0.669779	-0.510048	-0.280073	-0.254861	1.59682	-0.935342	-0.434118	0.0644951	-0.964489	0.67263	0.347314	0.481372	-1.48776	-0.392708	-0.765507
g1427	0	0	0.96107	1.4603	2.56644	0.361387	0.705728	0.335109	0.373005	0.240393	0.0879564	-0.680875	-0.385603	-0.911193	-0.56587	-0.734546	-0.380578	-1.30044	-1.06615	-1.06615	-0.798165	-0.456083	-0.560611	-0.2528	-0.465353	-0.412075	-0.594595	-0.608744	-0.579191	-0.518863	-0.268981	0.111567	-0.524723	-0.349511	-0.0851658	2.28347	1.90702	2.17281	-1.08287	-0.945008	-0.179332	1.40597	-0.149133	0.950367	1.51451	1.67503	-1.01527	0.364457	-0.3272
g0571	0	0	-0.242059	-0.377054	-0.377054	1.30074	-0.377054	-0.216614	-0.377054	3.65672	-0.377054	-0.377054	-0.377054	-0.375447	-0.377054	-0.274737	-0.347055	-0.377054	-0.377054	0.268993	-0.750643	0.794864	-0.800522	1.364	0.0253581	-0.693534	2.29919	-0.800522	-0.79611	-0.0300355	-0.800522	0.312988	0.630276	-0.800522	-0.794394	1.83276	-0.509521	-0.483111	0.113951	0.0877291	1.16389	0.91022	-1.45928	-0.816505	-1.43993	0.245858	0.331206	1.09599	-0.086513
g4348	0	0	-0.297728	-0.646957	-1.18605	-0.795387	1.34292	-0.103615	-0.897094	-0.606863	-1.3315	0.531189	-0.362101	0.272625	-0.178273	-0.784792	0.0715533	1.80773	1.209	1.95534	3.67784	-0.33896	-0.065087	-0.450538	0.0160604	-0.450538	1.10141	-0.450538	-0.450538	-0.33896	-0.450538	-0.33896	0.284861	-0.450538	0.0566342	-0.450538	-0.450538	-0.450538	-0.820165	-0.567321	-0.640052	-0.446121	0.826163	1.6475	0.976409	-1.51136	-0.106535	1.08406	-1.46017
g4904	0	0	-0.766454	0.284193	-0.79259	-0.0628958	0.36685	1.0851	1.46841	1.15826	1.36469	0.812555	0.0266051	-1.75368	0.521367	0.226315	-0.80849	-1.27903	-0.230983	-1.62022	-0.88242	-0.994391	-1.14564	1.1582	1.55225	2.15459	-1.53283	-0.608009	-0.354545	1.1514	-0.017012	-0.178703	0.745365	-0.0196958	-0.182171	0.0652364	-0.0589423	-0.852689	-0.0762835	-0.727228	1.7842	0.148256	-0.00647064	-1.12247	-0.125842	-0.280813	0.71128	0.855114	0.516654
g6867	0	0	0.0198394	-1.34085	-0.338162	0.838179	1.04606	0.482674	0.566825	0.944617	0.0401642	-0.204803	0.757058	-1.61898	-1.27863	0.924827	-1.90281	1.23915	0.59963	-0.774788	-0.586685	-0.652916	-0.149828	-0.348019	-0.647062	-0.00532412	0.345817	-0.0364326	-0.217397	-0.652916	-0.654755	3.7047	0.526531	-0.654755	0.00195125	0.337036	0.005798	-0.31574	1.77593	-0.324462	-0.0951525	-1.02091	0.394987	-0.730387	0.156601	-0.240856	-0.240856	0.147295	-0.0241641
g4841	0	0	0.0958886	0.0477382	-0.0936883	0.322291	0.178192	-0.528683	1.48624	1.8281	2.05085	0.074933	-0.297629	0.376368	-1.16143	-0.667289	0.0598911	-1.14767	-1.22822	-1.39588	-0.949316	-1.11205	1.58829	-1.04098	-0.956168	1.14699	-0.889476	0.860053	1.03309	-1.05921	0.926571	-0.4242	-0.861318	0.949517	-0.310505	-0.785893	0.683364	1.20124	0.594865	-0.420055	-0.124282	-1.40813	-0.201506	1.55911	0.933276	0.403905	1.09655	-0.653082	0.233723
g4794	0	0	-0.226508	-0.942442	-1.30867	-0.484575	-0.334967	-0.818613	-0.522407	-1.06044	-1.04515	-0.248545	0.857499	0.343989	0.0344862	0.191582	0.314114	2.34616	1.26985	1.63464	0.281084	0.514786	0.134197	-0.307687	-0.414129	-0.612817	1.40885	-0.502196	0.225254	-0.807566	-0.924514	-0.178422	0.875445	1.36331	2.28486	-0.481885	-1.37343	-1.48514	0.391044	1.61076	-0.948186	0.290597	-1.09965	-0.244569	1.02587	0.543915	-0.359757	1.02587	0.332888
g2791	0	0	-1.16116	0.255585	-0.520155	-1.2013	-0.809206	0.236156	-1.13751	-1.2013	-0.408675	1.37914	0.461743	0.523137	0.704371	-1.2013	0.435307	0.704371	0.792122	2.14867	-0.513807	-0.344173	-0.834885	-0.0017284	-0.125213	-0.559503	-0.432986	-0.615914	-0.689241	-0.322893	-0.166204	0.0360519	-0.42514	-0.690962	-0.593938	1.70176	2.40604	2.17274	-1.3553	-0.485157	0.532901	1.30434	-0.684864	0.688085	0.0666629	1.33904	-0.251209	-0.321139	0.661533
g4649	0	0	-0.625354	0.415482	1.12725	-0.287125	0.100023	0.551926	0.881483	1.63459	2.36449	-0.374795	0.0481053	-0.761738	-1.2132	-0.95352	-1.16614	-0.972335	-0.493334	-0.275817	1.93523	0.940976	1.20802	1.15929	1.14368	-0.761908	-0.0770148	-0.137406	-0.744969	0.806127	-0.844064	-0.343392	-0.0175421	-1.38407	-0.410797	0.112755	-0.99298	-1.59194	1.61904	0.659947	-0.163712	-0.177806	-1.03146	-0.906013	-0.271162	-0.0418791	0.458424	-0.350171	-0.265003
g2629	0	0	-1.12955	-0.283021	-0.777816	2.00013	0.659968	0.755274	0.659968	-0.143943	0.318496	0.626968	1.29547	0.174065	-1.41228	-0.849827	0.989814	-1.62182	-0.98463	-0.277273	-1.32212	-0.712064	1.35449	-0.952222	-0.713314	1.11788	-1.46659	0.815785	1.44534	-0.656366	0.146377	0.16947	-0.747731	-0.628643	-0.0601264	1.84725	-0.278464	0.641044	-0.429118	1.4628	-0.83267	-0.283002	-0.933501	1.01549	1.17759	1.17759	0.858457	-0.186663	0.682915
g6958	0	0	-0.750539	1.56226	0.839083	0.732977	1.97085	-0.112799	0.109091	0.0753346	0.99434	-0.275752	-0.426116	-1.63029	0.885045	-0.837733	-0.656087	-1.63062	-0.401321	-0.447722	0.404353	0.324439	0.81045	-0.275992	-0.389828	-0.811289	2.02733	0.386706	0.655811	-0.858051	-1.09155	-2.16974	1.05899	1.00362	-1.28102	0.266099	0.0711109	-0.131435	-1.56961	-0.308964	0.591137	-0.294187	0.176769	1.40486	0.0470783	-0.909286	-0.21171	-1.58864	0.175848
g1154	0	0	2.00757	-0.181393	0.331849	0.089835	0.438973	1.03552	-0.358195	-0.926697	-0.235189	0.527337	1.35578	-0.385292	-0.244751	1.00333	0.0990984	-1.90795	-1.2274	-1.42243	0.0551584	1.18788	1.7942	0.138861	0.107515	-0.965176	0.405986	0.672971	0.287145	1.42959	0.147237	0.300752	0.0105858	-1.02381	-0.0146688	-0.855556	-1.81156	-1.86711	-0.727413	-0.525364	1.32266	1.20662	-0.933858	-0.342647	-1.00563	-1.15531	-1.13112	0.489325	1.56131
g4734	0	0	-0.749151	-0.0598782	0.53545	-0.172706	-0.262371	0.253846	0.326006	1.4656	2.24724	-0.407878	-0.465561	-1.05644	-1.46913	-1.11351	-1.39247	0.653358	0.716963	0.950629	-0.806938	-0.637402	-1.1402	-0.0542437	0.309142	-0.506785	0.534392	-1.49623	-1.40247	-0.110183	0.381695	0.456481	-0.171456	-0.487609	-0.0624288	1.54695	1.58459	2.06269	-0.340304	0.140717	1.13861	-1.75448	0.127305	0.688152	-1.16604	-0.78468	0.0596393	-1.69687	0.480433
g5733	0	0	-0.836662	0.177653	1.85029	-0.944879	1.40282	-0.944879	-0.944879	1.16964	1.00538	1.53272	0.14974	0.0715837	-0.226871	-0.848042	-0.920831	-0.944879	-0.944879	0.196977	0.0906667	-0.813317	-1.18343	2.09307	1.40646	1.21635	-1.43024	-0.65738	-0.906958	0.0864921	0.570226	1.17442	-0.346218	-0.877072	-0.520995	0.690091	0.069212	-0.661379	1.69009	0.0117624	-0.957344	-0.144411	0.416209	-1.0163	1.04877	-0.239585	-0.244853	0.4416	1.12417
g3011	0	0	1.70175	0.494148	-0.986975	0.693787	-0.937279	-0.997313	-1.04663	-0.368711	-0.0476758	0.752777	-0.555262	0.0500099	-0.284303	-0.582955	2.51615	0.862697	-0.882224	-0.381988	-1.19852	-0.102505	-0.583672	-0.379181	-0.491244	-0.802008	2.52106	-1.14261	-0.956459	0.183968	-0.129124	0.319796	1.12499	-0.171816	-0.240904	1.32982	1.37792	-0.6595	-0.380321	1.08351	-0.99124	1.40187	-0.31891	-0.794905	-0.0413515	-0.198114	1.04564	0.756235	0.0580588
g5570	0	0	-1.03738	-1.11188	-1.27862	-0.622155	-0.787168	0.660185	-0.580452	-1.38065	-0.681466	-0.214036	1.80729	-0.0747466	0.757993	0.576275	0.284894	1.4497	1.16138	1.07084	0.11159	-0.153318	-0.577361	0.244269	-0.575061	-0.577361	-0.102557	-0.453984	-0.577361	-0.576811	-0.488642	-0.576811	-0.573735	-0.473689	0.333338	3.05138	2.11098	-0.144866	1.3551	-0.613282	-0.542058	-1.00928	1.16221	-0.352695	0.386412	0.285226	0.162306	-1.21513	-1.11524
g6177	0	0	-0.421971	-1.28318	-0.813679	0.337815	-0.694355	-1.365	0.213794	-0.592896	-0.217238	0.392228	0.991373	0.27778	0.0254666	-1.17998	0.337815	2.43874	1.70796	-0.154676	0.188497	-0.27015	-0.28289	-0.28289	3.98044	-0.28289	-0.105686	-0.28289	-0.28289	-0.27015	-0.28289	-0.27015	-0.198921	-0.28289	-0.22498	-0.28289	-0.28289	-0.28289	-0.811193	-0.892685	0.158078	-0.404757	0.122659	1.8279	-0.0618204	-0.673182	-0.126449	0.905629	0.262488
g3525	0	0	0.683479	-0.572009	0.334347	0.511032	0.517836	2.4076	-1.61061	-1.4631	-1.69248	-0.456265	-0.0864167	-0.203698	-0.481909	1.06105	0.344915	-0.173194	0.344915	0.534518	1.53124	0.813022	0.384496	-0.610568	-0.357583	-0.0775713	1.78267	0.0625587	0.584489	-0.681523	-1.50368	-1.53705	0.701218	0.79391	0.894796	-0.537172	-1.09955	-1.14371	-1.41462	-0.713788	0.474774	1.3384	-0.302235	0.61747	-1.13709	0.99072	-0.229312	0.25208	-0.490642
g3231	0	0	0.934485	0.888478	-0.205743	0.545923	0.129897	0.468774	0.784405	0.588001	2.34463	-0.0678254	0.28413	-0.643228	-0.543601	-0.613165	-0.299271	-1.5177	-1.56048	-1.5177	2.52178	0.961718	0.506993	-0.142427	-0.187579	0.161857	1.03945	0.961718	0.753394	-0.0920939	-0.687171	-0.504474	-0.592749	-1.02535	-0.640365	-0.139198	-1.29803	-1.59746	-1.22066	0.0592235	-0.830592	1.59658	-0.109956	0.505399	-0.0465413	0.139392	-0.627128	-0.229436	1.00919
g1603	0	0	-0.454526	-0.888178	-0.731226	-0.372277	-0.551048	-0.31996	-0.699925	-0.714433	-0.639791	0.672873	3.26047	0.524453	0.393616	0.943881	0.583987	0.200312	-0.593228	-0.614997	-0.159153	-0.945555	-0.879908	-0.220006	-0.576106	-0.814988	0.974083	-1.03545	-0.146399	-0.6002	-0.829637	-1.1709	1.73478	1.66088	0.289263	1.85952	0.18411	0.675671	-1.67196	0.392874	0.443168	-0.450115	0.00104558	1.28499	1.1416	-0.354771	-1.63359	-0.987668	-0.758798
g0277	0	0	-0.428532	-0.670107	-1.07441	-0.172181	-0.217286	-0.752317	0.445931	-0.270377	-0.347056	-0.0486232	-0.175743	-0.175743	-0.545672	-0.630348	-0.738818	2.98394	1.40501	1.41233	-0.753479	-0.791189	-0.76678	0.209231	0.605776	0.269186	-0.895071	-0.489333	-0.800567	1.53973	2.47581	1.74208	-0.0322262	-0.725596	-0.854518	-0.379348	-0.0122257	-0.341477	-1.4493	-0.881171	0.412544	1.212	0.695567	0.0103645	1.21942	0.555619	0.138179	0.122853	2.10003
g5523	0	0	-0.95909	-1.57326	-0.475712	-0.91871	-0.260958	0.209637	-0.819726	-0.330571	-0.61144	1.00623	0.629411	2.78797	1.07507	0.821823	-0.164468	-0.471315	-0.0184455	0.0735553	0.420697	0.521237	-0.674832	0.201661	0.479512	-0.766205	-0.771586	-0.574779	-0.648602	0.395819	0.201661	0.974153	-0.960443	-1.75808	-1.10944	2.46102	1.0794	0.528808	0.53579	-0.00649146	0.942215	-1.92849	0.257074	0.199901	0.814339	-0.881664	0.669454	1.35975	0.83894
g6340	0	0	0.829325	1.076	-0.0714572	0.671693	2.52053	-1.16444	1.51308	-0.0934632	-0.625862	0.421295	-1.01016	-0.337058	-0.166949	-0.846586	-0.258696	-0.648643	-1.14928	-0.659325	0.821144	-0.568401	-0.493052	0.464971	0.899314	-0.570987	-0.535017	-0.570987	-0.0380205	-0.568401	-0.570987	1.20341	-0.553943	-0.529728	-0.559232	3.2028	-0.570987	-0.461902	-1.0877	-0.755339	1.17163	1.11557	0.292952	-0.737119	1.35541	-0.548695	0.601512	0.310947	0.417037
g2210	0	0	1.60073	1.18826	0.150168	1.21551	0.384972	1.53469	0.0814479	-0.554687	0.0318385	-0.220929	-0.712742	-0.915265	0.308009	-0.0935639	0.52791	-1.26068	-1.69765	-1.56803	0.318565	-0.183054	-0.562514	1.67795	1.95254	0.471719	-0.910537	0.176682	-0.292947	1.72751	0.125962	-0.0867524	0.423983	-0.762687	-1.50713	-0.299467	-0.983689	-1.28613	1.3831	0.49218	-0.331873	-1.41021	0.54049	-0.673688	-0.441148	1.06346	0.311796	-2.21911	-0.710804
g5565	0	0	-0.66317	0.379472	-1.23942	-0.570686	0.347929	-0.493223	-0.263194	0.464446	-0.455672	-0.713167	0.749193	-0.730333	0.252441	2.28236	-2.06952	0.72237	1.08984	0.910342	-1.02179	-1.19748	0.828731	-0.141695	-0.00143298	1.31297	-1.38122	-0.596151	0.26407	0.206543	-0.267652	-0.366807	2.59401	1.28547	-0.0948271	-0.95583	-0.45322	-0.013687	-1.02972	-1.31047	0.934976	1.08525	-0.0841634	0.404128	0.671394	-1.29593	0.551109	-0.233695	-2.16089
g3742	0	0	3.98671	-0.160574	-0.248404	-0.296002	-0.145321	-0.296002	-0.247011	-0.296002	-0.0621186	-0.296002	-0.296002	-0.29586	-0.296002	-0.293263	-0.293358	0.0663921	-0.296002	-0.235182	-0.83151	-0.828967	-0.925113	0.428573	0.0484203	-0.0341679	-0.740171	-0.745932	-0.666606	-0.371652	0.109251	0.040226	-0.503481	-0.371652	-0.607932	1.88209	2.27504	1.84358	0.373638	-1.26872	0.682547	-0.833279	1.40145	-0.355634	0.889289	-0.693142	-0.240285	-0.929278	-0.591669
g5065	0	0	0.531522	-1.24717	-1.42264	0.332011	-0.884649	-0.237014	0.238856	0.324664	0.0381799	-0.383661	-0.30314	0.847634	-1.4035	-0.935304	-0.194842	2.1763	1.6265	0.896258	0.549849	0.895106	1.29484	0.356252	0.710616	-0.970744	-0.515221	-0.812263	-1.01051	1.65362	0.519717	1.7422	-0.0870947	-1.44755	-0.766924	-0.140513	-1.03753	-0.933844	0.0181658	0.810734	0.795747	-1.79453	0.57197	-0.402084	-0.450828	0.432325	0.581017	-1.16997	0.54583
g6003	0	0	1.2623	0.4195	1.10102	0.259496	0.64144	1.42708	-0.890938	-0.990671	-1.28959	-1.32742	-0.512748	-1.05567	0.0043898	1.28508	1.39144	-0.206859	-1.02642	-0.491443	-0.228893	-0.915067	-0.757986	0.927801	0.137273	-0.18418	-1.37142	-0.168977	-0.64899	0.755277	-0.055578	3.09886	0.14656	-0.71826	-0.919813	0.853095	-0.0113808	0.0616735	-0.176017	-0.994451	-0.718856	-0.601311	1.25313	1.23751	2.2889	0.73519	-0.0999804	0.477479	0.585355
g1413	0	0	0.953058	0.437271	0.195697	0.36022	-0.326105	-0.475544	0.812664	1.93269	1.50153	0.918974	-0.813076	-0.517858	-1.4479	0.109554	-0.0754851	-1.30648	-0.580594	-1.67861	-0.558935	-0.743379	2.65789	-0.748503	-0.727077	-0.453205	-0.67724	1.7238	0.540511	-0.743379	0.711215	-0.743379	-0.714734	-0.748503	1.12319	0.0167547	0.27316	-0.188183	-0.86002	1.26705	0.008208	1.08841	-1.16399	-0.339664	-1.22983	-1.11709	-0.844707	-0.328402	1.51523
g4189	0	0	-0.186879	-1.19295	-0.0826711	0.203963	-0.260594	1.38341	-0.80041	0.695197	1.29914	-0.206957	0.84704	-0.595781	-1.53054	-1.34483	-1.08493	-0.0100539	1.70252	1.16532	0.125486	0.610022	1.0162	-0.76147	-0.585715	0.39172	0.854199	1.3569	1.15125	0.579833	-0.930385	-1.50504	0.219186	0.576427	1.00904	-1.37325	-1.60922	-1.12518	1.36591	1.06189	-0.546222	-1.12872	-0.651126	-0.101734	0.105258	-0.524132	2.12686	-0.524132	1.1695
g0965	0	0	0.789288	0.71736	1.79374	-0.414569	0.299025	-0.350768	1.74073	0.990873	-0.417819	0.0700548	-1.73611	-0.868467	-1.25733	-1.10866	-1.08352	0.515002	0.162456	0.158704	-0.372485	-0.341054	-0.315112	-0.446042	-0.44464	-0.456648	-0.323192	-0.394106	-0.389264	-0.419174	-0.456727	-0.473661	-0.358547	-0.263349	-0.311444	0.443467	3.08947	2.23251	1.47175	1.08392	-0.609461	-0.546774	-0.768531	-0.6309	-1.23909	-0.880545	-0.456752	-1.00554	-0.66299
g1889	0	0	-0.914956	0.370228	-0.189079	0.250119	0.114266	-0.212271	0.182922	0.340047	0.78078	-0.613915	0.155199	-1.06141	-0.482555	-0.27701	-1.52095	3.29992	-0.262649	0.0413099	1.78519	1.00895	1.14949	-0.370671	-0.326682	-0.128487	0.629369	1.05003	0.893228	-0.0818437	-0.316207	-0.506491	-0.0381331	0.134	0.168072	-1.62269	-1.7165	-1.71063	0.854899	-0.862477	0.498082	0.793128	-1.59688	0.313246	0.13146	0.616834	1.25467	0.13146	-1.22001
g1419	0	0	-1.12232	-1.39364	-1.03788	-0.62752	0.635815	-0.60881	-0.185541	0.649832	-1.35613	0.402557	1.25182	1.64135	-1.02119	0.132984	0.132984	1.23643	1.47751	-0.208269	0.594004	-0.34575	-0.371854	-0.371854	-0.262691	-0.371854	-0.00876735	-0.371854	-0.371854	-0.34575	-0.371854	-0.34575	-0.199803	0.27838	-0.253198	3.86416	-0.371854	-0.371854	-0.817833	-0.816219	-0.354869	-0.553155	1.2398	1.30228	0.82433	-0.139561	0.556312	0.136215	-0.370019
g6775	0	0	-0.470957	2.22578	2.83563	-0.511368	-0.517896	-0.421435	-0.152834	0.900234	0.416949	-0.490441	-0.437899	-0.442246	-0.45287	-0.444272	-0.540098	-0.497217	-0.496922	-0.50214	0.552367	-0.030862	-0.935726	0.243921	-0.655371	-1.13873	-0.38166	-0.277388	-0.599748	0.369805	0.160503	1.56383	-0.506901	-1.55555	-0.927153	0.404425	2.20683	1.50741	-0.754845	-0.746025	1.05296	1.48956	-0.563389	-0.478262	-0.320998	1.06702	0.445094	-0.969006	-2.36331
g4742	0	0	0.489881	0.575514	-0.329162	-0.582916	-0.313468	-0.932387	-0.154367	-0.794675	-0.426384	-0.654179	-0.591077	-0.55297	-0.105841	-0.76053	-0.321281	3.09203	1.02239	1.33942	-0.479588	-0.651338	-0.0276611	-0.656109	1.24637	1.26133	-0.589751	-0.346873	-0.387208	-0.651338	1.05185	2.9914	-0.624665	-0.120475	-0.634423	-0.656109	-0.656109	-0.0692974	0.280157	-0.772145	0.152645	1.42177	0.379317	-1.46174	-0.607749	0.966001	-1.10948	0.267993	2.23345
g6757	0	0	-0.715769	-0.869158	-0.430316	-0.416916	-1.04568	-0.552044	-1.02461	-1.43758	-0.864312	0.00168643	1.65735	0.093891	1.84306	1.32572	0.207331	0.174877	1.13016	0.922324	-0.294698	-0.140017	-0.240728	-0.30185	-0.301042	-0.233058	-0.299162	-0.209284	-0.248222	-0.301657	-0.288197	-0.301657	-0.300576	-0.30185	-0.226574	0.0544285	-0.0534601	3.9876	-0.760388	1.22031	-1.4543	-0.0920544	0.212299	0.87414	0.408244	-0.74784	-0.257765	-0.0205677	1.57964
g2768	0	0	0.303925	1.12513	-1.191	0.059541	-1.51205	-1.49907	0.389379	-1.616	0.333155	-0.322252	1.16483	-0.892011	1.45389	1.27047	0.815607	0.132251	0.261395	-0.277192	0.712048	0.939583	0.163252	0.498602	0.884645	-0.769187	-0.681428	-0.610956	-1.05507	2.61495	0.35815	0.624473	0.540313	-1.13454	-0.129433	-0.673522	-1.15989	-1.12198	-1.1162	0.649833	-0.486751	0.282957	-0.846079	1.51624	0.69145	1.59332	1.13394	0.952636	-0.167061
g4601	0	0	-0.961729	-0.7848	-0.813851	0.36641	0.349305	-0.10515	-0.86108	-0.863977	-0.901217	-0.550683	-0.0446789	0.0796358	2.22193	2.06629	1.56523	-0.412855	-0.297027	-0.051743	-0.586786	-0.845143	-0.615367	-0.355807	-0.627062	-0.496295	-0.690293	-0.558829	-0.240968	-1.03988	-0.105258	0.965752	-0.467741	-0.184674	0.92583	2.97033	0.768419	1.18377	-0.659708	1.55578	-0.687864	-1.12	0.479307	0.432478	0.135813	0.401775	0.436372	0.51625	-0.0169638
g6287	0	0	-0.109736	-1.20186	-0.70321	-0.598692	0.937201	0.706012	1.08781	0.994461	-0.874201	-0.546822	-0.572555	0.774969	-1.75412	-1.16654	-0.204943	1.92269	0.413973	0.895552	1.30298	1.4751	0.337469	-0.665082	-0.682076	-0.497835	0.908799	0.846689	0.925698	-0.0509047	-0.875454	-0.905718	-0.232508	0.193989	1.71668	-1.153	-1.35667	-1.28816	0.533461	1.09449	0.502002	-0.537116	0.127824	-1.72066	-0.620543	-0.982224	-1.80505	1.35058	0.143361
g6197	0	0	0.981074	0.629503	-1.04399	-1.93012	-1.04399	-0.728725	1.05808	-0.67135	0.0515418	0.102592	2.25381	-0.546361	-0.487867	1.17021	-0.487867	0.424777	-0.16684	0.435523	2.77918	0.383935	1.00372	0.104057	-0.156369	-0.276858	-1.57397	-0.738887	-0.988308	0.483729	0.11823	0.977943	-0.606215	-1.4245	-0.529674	0.259667	-0.0549243	0.239246	0.0236229	0.465387	0.561058	1.30199	-1.11764	-1.23441	-1.36134	-0.630629	-0.618166	-0.429002	0.0347448
g3263	0	0	-0.390065	-0.499058	-0.499058	-0.499058	1.83175	1.29889	-0.499058	-0.499058	-0.234577	-0.499058	-0.499058	2.91346	-0.499058	-0.499058	-0.474838	-0.499058	-0.499058	0.545025	0.796899	-0.266272	-0.229679	-0.671419	-0.688543	-0.449532	0.021814	0.276155	0.621628	-0.692117	-0.815965	-0.756693	-0.698177	-0.738847	-0.523693	0.0612897	1.97273	2.78042	0.169434	1.63131	-0.458183	0.473841	-0.572032	-1.24437	0.415604	1.24638	0.0967173	0.617311	1.82156
g2416	0	0	0.527047	0.7528	2.28576	-0.438009	1.42881	0.588835	-0.90252	0.391941	-0.0373995	-0.00594527	-0.520264	-1.38196	0.892359	-0.381795	-1.61024	-1.00617	-0.783173	0.199917	-0.587031	-0.735181	-0.976017	0.0142909	0.186901	-0.493724	0.578868	-1.12829	-1.38143	1.28824	1.12745	0.700394	0.000670497	-0.106527	-1.06692	-0.882251	1.85244	1.60812	1.0238	-0.617836	1.29469	-0.935189	0.219905	-0.985371	-0.976902	-1.32097	-0.915521	1.27229	0.350927
g0169	0	0	-0.104572	-0.293214	-0.293214	-0.293214	-0.293214	-0.293214	3.92989	-0.293214	-0.293214	-0.293214	-0.293214	-0.290968	-0.293214	0.528725	-0.251294	-0.293214	-0.293214	-0.293214	0.78695	0.343691	-1.0493	0.0844763	0.766621	-1.24807	2.22465	-0.86546	-0.691547	0.40272	-1.02276	0.585076	0.696988	-1.0005	0.417478	1.38947	-0.781036	-1.03944	-0.351065	-0.723081	0.540691	1.80225	-0.569081	-0.699714	0.537482	-1.04813	-0.173946	0.115881	0.752023
g3392	0	0	-0.422148	-0.381249	-0.25925	-0.398016	-0.657716	-0.150686	-0.565989	-0.387618	-0.505762	-0.564672	-0.453761	-0.532607	-0.113463	-0.200057	-0.419331	1.08808	1.78242	3.14182	-1.54309	-0.571774	-0.737848	-0.272861	-0.481004	-0.429627	-0.054749	-0.381851	-0.175584	-0.559344	-0.0493157	0.0304354	-0.483666	-0.0711232	-0.256516	1.56222	2.23353	2.24216	-1.67441	0.314339	-0.60932	0.185934	1.11682	0.666635	1.19976	0.691061	1.51979	-0.411144	0.0820707
g1464	0	0	-0.540172	-0.229536	-0.760656	0.743352	0.547215	0.296653	-0.969399	-1.04073	-1.92252	-0.353681	-1.04073	-0.835033	0.643857	0.539968	0.828614	1.83907	1.4415	0.812214	-1.09995	-0.62815	-1.00194	0.396198	0.319629	-0.324207	-1.00194	-0.443084	-0.689977	0.0259712	0.924658	1.55903	-0.384196	-1.3031	-0.638407	2.07372	0.939603	1.27612	1.35403	0.814251	-1.10257	0.421131	-0.6923	-0.794547	0.720895	0.559321	0.920188	-1.74983	0.246559
g3717	0	0	-1.35175	0.274611	0.359626	-0.427503	-0.691127	0.743363	0.331643	2.12945	0.285736	-0.0889212	0.871448	1.26285	-1.27771	-1.14618	-0.793614	-1.20943	1.18937	-0.461856	0.170926	-0.19721	-0.410614	-0.963605	-1.28989	-1.05929	1.11963	-0.56721	0.23369	-1.46108	-1.19997	0.119687	-0.206765	0.792952	2.035	1.35608	0.688509	0.839163	1.49799	0.843912	-0.205825	-0.916794	-0.152671	-1.06661	1.13151	0.242865	-1.7788	-1.1916	0.0932983
g6497	0	0	0.290613	0.406702	1.08091	0.67687	0.0735632	-0.238101	-0.135057	1.24021	1.41923	0.286596	0.304467	-0.159588	-0.418241	0.558412	0.275534	-1.7611	-1.85693	-2.04409	1.05242	0.413339	-0.34053	1.12233	0.797683	-0.413036	0.514856	-0.556166	-0.902624	-0.686485	-0.809981	0.0190314	-0.360038	1.16072	1.60413	0.876971	-1.97419	-1.51843	-0.535542	-0.785079	1.16598	1.39957	-0.665022	-0.579906	-0.444445	-1.46307	-0.285438	-0.389322	0.179339
g4554	0	0	1.38761	0.266418	-1.50811	0.860048	0.823754	-1.38385	0.917304	-0.664492	-0.851592	0.996514	-0.821608	1.18539	0.540497	-0.320276	0.757894	0.272702	-0.87584	-1.58237	-0.39966	-0.434558	-0.980568	-0.528805	-0.240989	-0.364563	-0.656756	-0.738302	-0.39966	-0.46443	0.178256	1.13113	-1.11179	-0.834148	0.250667	2.15048	1.66081	1.78288	0.149708	1.55244	-0.521963	-1.27971	-0.521403	0.620935	-0.0549404	-0.683633	-0.36182	0.0963538	-0.726512
g5517	0	0	-0.120337	0.50282	-0.406091	-0.315834	-0.639308	-0.67105	-0.242128	-0.272446	0.566599	-0.932741	-0.0981203	-1.09387	-0.504293	-0.791131	-0.812649	2.14141	1.57281	2.11636	-1.16164	-0.648089	-0.873879	0.411368	-0.0759984	-0.389716	-0.60109	-0.89838	-0.845089	0.0856222	0.252915	0.555141	-0.42486	-0.605357	-0.344734	2.62041	1.38831	1.55507	0.74243	0.426101	-0.629991	-1.62455	-0.0233437	1.10935	0.922902	0.241627	-1.03728	-0.610083	-1.3195
g3701	0	0	1.06652	0.914726	2.34206	0.50171	0.784744	0.530018	-0.521275	-0.608623	-1.59044	-0.0854952	-0.976238	0.302279	-0.702437	-0.341678	-0.341678	-1.38516	-0.815443	0.926402	-0.279173	-0.580418	-0.767547	0.176295	0.233591	-0.418101	-0.428488	-0.665545	-0.670601	-0.171372	-0.553743	-0.265106	-0.271851	-0.725062	0.140765	3.44165	1.18534	0.619357	-0.695084	0.65133	-0.682396	0.616456	-1.21813	1.32782	0.846318	0.373166	0.308301	0.621933	-0.0319972
g1748	0	0	0.348037	-0.487929	0.181261	0.927565	0.292722	1.5504	0.549458	0.262066	2.12188	0.549458	-0.285011	-1.29698	-1.37541	-1.251	-1.28343	-1.06261	-0.033202	0.292722	0.300971	2.6276	0.0837972	-1.01224	-0.904126	-0.292155	1.81541	1.11509	0.576479	-0.332013	-0.904126	-1.22731	-0.496443	-0.587244	-0.302294	-0.235929	-0.0854058	-0.140056	-0.386925	-1.28902	0.310429	0.110137	1.69826	-0.442882	1.68971	0.25962	0.227577	1.3031	1.85864
g1510	0	0	0.195512	1.42943	0.828348	-0.25754	1.42943	-0.523732	0.367022	-0.432088	-0.0783464	-0.485291	0.648868	0.00294018	0.856385	0.445538	0.539942	-0.698074	-1.98555	-2.2828	0.330259	0.0273852	-0.68313	0.00345772	0.35167	-0.316693	-0.750347	-0.814138	-1.10874	0.615447	-0.412906	-0.852084	-0.670309	-0.561551	-0.78501	2.45305	1.71855	1.45509	-0.423232	0.692638	0.172731	-1.80559	0.928341	0.435111	-0.781877	0.767582	0.118258	1.8311	-0.231806
g0519	0	0	-0.585214	0.342998	-0.319946	0.248871	0.533228	-0.551728	0.165336	-1.092	-0.294219	-1.10268	-1.11299	-1.61816	1.0097	0.23815	-0.337464	2.50291	0.932192	1.04103	1.19804	0.656356	0.366705	-0.817217	-0.88225	-1.02046	-0.230578	0.294966	-0.0980665	-0.773219	-0.951436	-1.05528	-0.608033	-0.587663	-0.555209	1.37322	1.96301	1.72712	1.04405	0.191038	-0.543626	0.0827409	-1.66605	0.891846	0.156167	-0.939393	0.190063	-0.982608	-0.524798
g6848	0	0	1.88629	2.26441	1.76083	-0.216142	-0.0643866	-1.13349	-0.545256	-0.836508	-0.812719	-0.293931	-0.0679908	-0.161524	-0.66775	-0.0284359	-1.15391	0.38779	0.0909946	-0.408268	0.351838	-0.491568	-1.08936	0.35936	0.703993	-0.862472	-0.300281	-0.736392	-0.716555	0.015261	0.102406	-0.172495	-0.849973	-1.00157	-0.790168	2.08102	2.16893	1.22802	-0.0998746	-0.475435	1.76792	0.451839	-1.02494	-0.619507	-0.614648	0.50395	-0.0478076	-0.897911	-0.217178
g5251	0	0	-1.22157	1.50373	-0.281954	-0.947755	1.04048	-1.09563	-0.633182	0.0791885	-0.766683	1.3529	0.923658	-1.2465	0.754003	1.13523	-0.549256	-0.41225	1.26858	-0.902988	-1.67614	-0.414725	-0.247389	0.185336	0.210929	-0.101813	-0.626012	-0.729787	-0.953665	0.268375	0.104474	0.356991	-0.341598	-0.713515	-0.849729	1.64128	2.28102	1.60596	1.51881	-0.703684	0.237697	0.735957	-0.890267	-0.898516	-0.197522	1.63747	-0.20401	0.381967	0.256539
g6493	0	0	-0.404648	-0.357797	-0.801156	-0.409152	-0.748916	-0.803198	0.136164	-0.655986	-0.409152	-0.447166	0.325834	0.217895	-0.705303	-1.06146	0.108292	2.04711	1.88053	2.0881	-0.57934	-0.251244	1.42147	-1.50822	-0.153943	1.16291	-1.17201	0.853773	1.15832	-0.361064	-0.298097	0.483286	0.537824	0.660658	1.25897	-1.91776	-0.327473	-0.968048	-0.269637	-0.519776	-0.30889	2.00085	-0.176508	-0.726044	-1.626	-1.16861	-0.933967	-0.0144322	-0.0826886
g3646	0	0	0.120532	0.609984	0.0534714	-0.294806	3.77286	-0.164632	0.141276	0.0858469	-0.0298816	-0.259617	-0.463653	-0.65673	-0.499514	-0.425273	-0.652279	-0.317439	-0.656982	-0.363168	0.227787	1.10768	1.70487	-1.38809	-1.22985	0.0631512	1.18369	0.213123	2.05199	-0.697107	-0.758832	-0.938768	-0.171926	0.147097	-0.423182	-0.888453	-0.706048	0.502854	-0.336937	1.78544	-1.29316	-0.159081	-0.0215058	0.0252376	-0.95701	-0.0113139	0.628607	0.621385	-0.740062
g1258	0	0	-0.411186	-0.109424	-0.61189	0.274579	0.10258	-0.624283	1.33603	2.4399	2.29725	-0.271263	-0.727392	-0.584735	-0.749308	-0.60255	-0.791567	-0.264155	-0.0856403	-0.616948	-1.49485	-1.0877	-0.807066	1.41297	0.883188	0.625542	-0.991408	-0.992051	-1.07941	0.900015	1.35689	1.83765	0.157681	-0.341354	0.329526	0.0938704	-0.504911	-0.29858	1.02973	1.44373	-0.900818	-0.782715	-0.150837	-0.639088	0.718015	0.599533	0.807011	-0.209105	-1.82068
g6190	0	0	-0.793681	-0.269149	0.450396	-1.13011	-0.499444	-0.476004	-0.930695	-0.729984	-0.38354	0.247881	2.30857	0.53716	1.19941	1.7644	0.916235	-0.977717	-0.679299	-0.554433	-0.295649	-0.355257	0.0882322	-0.64097	-0.637425	-0.560591	-0.681649	-0.256384	-0.307247	-0.359647	-0.541689	-0.672989	-0.201693	-0.348772	-0.427932	2.77691	2.05228	1.37047	1.06583	0.809946	-1.32645	-0.859722	-0.419786	0.730186	-0.893673	-0.481448	0.782949	0.600073	0.866031
g0116	0	1	0.220422	1.1367	1.73354	0.330013	0.418892	-0.0289876	0.653721	1.70669	1.34526	-0.566635	-1.19457	-0.54959	-1.45857	-1.1162	-0.480929	-0.842241	-0.64408	-0.663447	0.44675	0.580171	0.862699	0.12612	0.256603	0.580171	-0.223018	0.580171	-0.223018	1.49917	0.256603	0.12612	0.862699	-0.31074	0.44675	-1.84603	-1.97486	-2.04636	-0.716252	-0.82538	1.06853	1.47036	-0.547261	-0.450004	2.38816	-0.251667	0.321872	1.27515	1.34469
g6626	0	0	-0.448793	-0.200315	0.659206	0.567587	0.0852966	0.444658	1.23549	1.26625	0.112579	-0.147971	0.751542	1.27611	0.249003	-0.221136	-0.169882	-1.94591	-1.34477	-2.16895	-0.515257	-0.603368	1.97498	-0.605815	-0.59558	2.28425	-0.571773	-0.472092	0.844448	-0.603368	0.00728692	-0.603368	-0.589684	-0.605815	-0.59469	-0.605815	0.0965099	1.75915	-1.10638	-0.941437	1.17304	-0.606584	0.896325	0.585035	0.351104	1.26306	0.433567	1.08215	0.916709
g5863	0	0	-0.5173	0.535102	0.330088	1.94516	-0.102096	1.3948	0.711588	1.07879	0.270897	-0.699126	0.24208	0.24208	-0.0760299	-0.911761	0.197388	-1.21438	-1.60377	-1.82352	-0.0956296	-0.00952457	-0.789406	-0.341585	-0.785341	-1.30862	0.829888	-1.17451	-0.973824	-0.70807	0.243107	0.960369	0.453	1.53711	-0.991288	-0.240534	1.85774	1.53711	-0.661259	-0.81619	0.934525	1.51313	-0.122443	-0.847759	-1.82776	-0.853098	-0.52495	0.548184	0.63682
g0193	0	0	1.21923	0.434816	0.0161272	0.62061	0.14261	1.08294	-0.399435	-1.21884	0.453931	0.706728	0.355421	-0.0856006	0.977333	0.983765	-0.0186259	-1.75615	-1.95377	-1.56109	-1.26062	0.302303	0.264054	1.28191	0.846382	0.613273	-1.1792	-0.104011	-0.509865	0.962355	1.1449	-1.04195	-0.00297921	-0.819923	-2.22065	1.17371	0.720953	-0.170638	-0.196605	-0.327639	-1.06985	1.90509	-0.281392	-0.0295999	0.693386	-0.0752038	-1.90149	-0.177636	0.817322
g5963	0	0	-0.990012	-0.987856	-0.720603	-0.174578	-1.68042	0.236827	0.840968	-0.608572	0.749425	-0.661466	2.32019	0.840968	-0.942226	-0.348074	0.582172	0.643409	1.25005	-0.350202	-0.580569	-0.311405	-1.15502	-0.509548	-0.0996195	-0.332098	-0.593726	-0.981812	-0.311405	0.317105	-0.456564	0.206792	-0.964644	-0.0858241	-0.164407	1.88483	2.13276	2.00515	-0.719022	-0.457972	-0.514023	-0.352582	0.0740176	1.96958	-0.914166	2.16414	-0.134076	-1.45858	0.707669
g3080	0	0	0.819691	-0.842847	-0.324995	0.556893	-0.0009188	2.63815	-0.305206	1.07398	0.77868	-0.261231	-0.407209	-0.31142	-0.645629	-0.515043	-1.26128	-0.891315	-1.27199	1.17168	-1.06482	-0.428676	-0.263021	1.79726	1.2805	0.602662	-0.868459	-0.605809	-0.536677	0.49142	1.60538	1.81322	-0.164051	-0.535143	-0.60483	-0.636623	-0.876178	-1.00616	1.25618	-0.984145	0.861496	0.0496935	0.118606	-1.30183	-0.119161	0.946833	0.598107	-0.24506	0.682631
g4593	0	0	-0.736933	-0.456661	-0.578884	-0.589535	-0.405068	-0.630417	0.860511	0.926445	0.177068	-0.247813	-0.547758	-0.353716	-1.04086	-0.985481	-0.871291	2.00846	1.6562	1.81573	0.0992243	-0.144303	-0.147024	-0.797244	-0.620583	0.0992243	1.6442	0.0951112	0.637385	-0.662793	-0.793317	-0.942779	0.719032	1.88922	1.93227	-1.06376	-0.983063	-0.9608	0.396824	0.661829	-0.308362	1.40101	-1.20321	-0.948094	1.8647	0.940965	0.0503234	-0.149259	-1.04513
g4946	0	0	-0.362839	-0.429649	-0.433989	-0.414615	-0.424798	-0.463569	-0.413269	-0.414751	-0.417846	-0.413269	-0.427175	-0.442232	-0.359054	-0.392422	-0.41894	3.06154	1.4943	1.67257	1.00387	-1.03107	-0.144947	1.97206	1.3118	0.552082	-0.561559	-0.891386	-0.575973	0.598196	1.66187	-0.41575	0.365766	-0.0354881	-0.71106	-0.595666	-1.50833	-0.994404	-0.628225	-0.443954	-0.353982	-0.516555	2.00311	-0.0603951	0.109881	0.364643	0.90223	-0.256555	-0.145401
g4084	0	0	0.596816	-0.295655	0.815983	-0.83317	-0.559291	-0.530545	-0.110872	-9.70547e-05	-1.04408	-0.657519	0.362561	-1.34313	0.83107	0.505972	2.50833	1.50493	-0.657519	-1.09379	-0.302038	-0.823702	-1.0628	0.361597	0.330884	-0.22999	-0.703499	-1.11587	-0.948604	-0.22999	0.193124	0.0404842	0.112136	-0.314045	-0.938073	2.46407	1.57141	1.59489	-0.115641	1.70141	-0.800536	0.255651	-1.17002	0.129133	1.00825	0.845783	1.52464	1.26793	0.295691
g5544	0	0	-0.449204	0.254849	0.844271	-0.0703755	0.595549	0.390769	-0.459851	0.834325	0.761164	-1.40219	-0.886365	-1.69267	-1.40668	-0.764521	-0.586252	1.27851	1.20955	1.54912	-1.06415	-1.42169	1.28916	-0.667119	-0.558141	1.2961	-0.550097	1.84377	0.0243104	-0.517961	0.364086	-1.00514	-0.394674	1.78451	-0.0992482	-0.9664	0.589332	0.0533461	-0.521464	1.48518	-0.982592	-0.0165174	-0.864326	0.899716	0.244474	-0.00132346	0.0476865	0.758178	-0.246137
g4945	0	0	0.0859341	-0.189983	-0.307692	-0.162955	-0.369234	0.0197515	-0.359823	-0.448652	-0.207274	-0.289217	-0.0966704	-0.41149	2.1499	2.19168	1.71605	-1.06487	-1.21332	-1.04213	1.10695	0.392502	0.656808	-1.2951	-1.1846	0.215994	0.575387	0.897257	0.897257	-0.140343	-1.0948	-0.462764	-0.272424	0.215994	2.28351	-0.362425	-1.58284	-0.846368	-1.22929	-0.789117	0.959286	1.36318	-0.295931	-0.00813427	-0.249507	-0.478533	-0.598808	0.0452887	0.187792
g4787	0	0	1.79551	-0.478668	0.702887	0.309796	-0.703988	-0.661645	1.88345	0.738181	0.738181	0.829916	-0.335129	-0.279669	-1.99512	-1.31794	-0.751767	0.0648181	-0.0755359	-0.463264	-3.29991	-0.174158	0.0478922	-0.00780277	-0.0442924	0.371361	-0.595964	-0.296012	0.197349	0.504097	0.583142	1.0296	-0.255304	-0.578499	1.77606	0.0453684	0.311171	0.385908	-1.43523	-0.451206	-0.0751858	0.218975	1.63438	0.10826	1.67294	-1.13189	0.804123	1.28135	0.737387
g4032	0	0	-0.0947877	-0.984227	-0.504456	0.190585	2.17891	0.751982	0.849517	-0.435258	-0.468866	2.38007	-0.164659	-1.30003	-0.00348524	-0.780422	-0.845965	-0.135245	-0.7421	0.10844	-0.16363	0.90586	-0.554078	-0.865637	-0.523019	-1.12939	1.58295	-0.254934	-0.546654	-0.403197	-0.782827	-1.18402	-0.16363	-0.120398	0.315916	2.76958	0.738535	0.378577	1.43599	0.492152	-0.642512	-1.35483	-0.437076	0.506274	-0.441648	-0.45269	-0.143435	0.149694	0.09017
g2862	0	0	0.171703	1.30064	1.03402	-0.0734098	-0.0618521	0.929746	1.89339	0.865917	1.37276	-0.177454	-0.810273	-0.854013	-0.842539	-1.00781	-0.728469	-1.36696	-1.1551	-0.490291	1.45463	0.54279	0.209904	0.814278	0.753032	-0.17748	-1.18757	0.783587	-0.992994	0.445733	-0.24344	0.450819	-0.776631	-2.53373	-1.18555	0.000425792	0.68814	0.954049	0.344191	0.172994	0.881785	0.992434	-0.856784	-1.53462	-0.502205	-0.485349	-0.636558	1.38998	-0.762304
g3547	0	0	0.102524	3.90678	-0.311589	-0.311589	-0.311589	-0.311589	-0.311589	0.56758	-0.311589	-0.311589	-0.311589	-0.30666	-0.311589	-0.311589	-0.219564	-0.311589	-0.311589	-0.311589	-0.296705	-0.137856	-0.484588	-0.601168	-0.675953	-0.805194	-0.296705	-0.601168	-0.484588	0.0756322	-0.137856	-0.137856	-0.296705	-0.296705	-0.484588	0.389226	2.63639	2.63639	-0.472554	-0.57015	1.04081	-1.00618	-0.457171	1.46524	-1.4561	0.512749	-1.58483	-0.484512	0.713148
g6025	0	0	-0.933295	0.806422	1.73208	-0.796025	-0.0681359	-0.887819	0.466396	2.5578	1.14988	-0.203662	-0.387661	0.35802	-0.29874	-0.471144	-0.856646	-0.562363	-0.786318	-0.818783	-0.538283	-0.233214	1.10929	-0.711312	-0.800815	1.71299	-1.46847	1.39015	0.733634	-0.260334	0.813446	-0.707969	-0.287887	-1.05579	-0.547571	-0.878707	-0.0615154	1.79237	-0.503987	-0.674279	-1.3377	0.576617	1.34973	0.589615	-1.08027	-0.898156	-1.40959	0.0889536	-0.706766
g6630	0	0	1.43338	1.04109	-0.0580565	0.75226	1.93254	-0.461286	0.466344	0.727672	-0.396474	0.28929	-2.1206	-0.713292	0.246084	-1.21819	-1.16873	0.0601729	-0.637689	-0.174507	2.21961	0.2484	1.57118	-0.350103	-0.597567	0.158196	-1.04487	0.832036	0.411513	-0.24607	0.326327	1.08622	-0.882269	-0.360284	-0.0820981	-1.92749	-0.980856	-0.38187	0.0890448	0.15978	-1.88325	0.00309549	0.604346	1.02698	1.0628	0.630411	1.15856	-1.70205	-0.667719
g0437	0	0	-0.554668	-0.263048	0.421819	-0.571683	-0.917408	-0.886484	2.04057	1.60323	0.557568	0.276148	0.365025	1.0014	-1.09057	-0.608588	1.11039	0.126258	-1.40222	-1.20773	0.124048	0.519683	0.6303	1.29046	1.00338	0.6303	0.369393	0.369393	0.369393	0.519683	0.369393	0.369393	-0.186995	-0.0809209	-0.323962	-1.72692	-2.39919	-1.84682	-0.182027	1.79972	-1.23257	0.106913	-0.0509047	-0.441131	-0.818698	-0.94222	-0.200481	1.04908	1.95749
g5785	0	0	-0.0837079	0.573515	0.648298	-0.0735459	0.059948	-0.000954908	0.0481878	-0.442263	-0.434522	-0.489355	-1.17449	-1.12626	-1.43225	-0.517654	-0.854886	1.26169	1.73191	2.30634	-0.236062	-0.35683	0.38531	0.139049	-0.555339	0.982794	-1.7991	0.936845	1.29086	-0.671455	-0.0185692	1.3911	-0.753542	0.274353	1.49458	-2.05322	-0.142945	-0.307831	-0.216694	-0.338374	-1.65297	0.197403	0.853738	1.1569	0.423523	-0.580366	-1.44627	-0.437312	-1.07173
g3276	0	0	-0.875557	-0.0228387	-0.283835	-1.33063	2.27574	-0.622332	-0.737697	-0.146968	-0.580149	1.81363	-1.07712	0.203617	0.491296	-1.03867	-0.386679	1.05884	0.491296	0.768052	1.57748	1.22193	0.842628	0.291493	0.463419	0.245072	-0.122441	1.11136	0.545411	0.55338	-0.0898529	-0.313447	-0.18074	-0.599524	-0.192896	-1.72416	-1.83946	-1.78965	0.585755	1.52946	0.400369	-1.01518	-0.774275	-0.726122	-0.207136	0.706043	1.23149	1.59785	0.215767
g5410	0	0	0.873071	0.743806	1.81074	0.977885	0.892465	-0.157029	0.433969	0.561119	0.111049	0.114057	-0.217	-0.297342	-0.414064	-0.230061	0.138899	-1.96916	-1.40647	-1.96593	-0.933328	-1.07925	-1.35125	0.108884	-0.0274464	-0.500587	-0.878224	-0.814832	-0.915717	0.0496822	0.160145	0.721183	-0.0874551	-0.00669344	0.204162	1.24657	1.9345	2.16967	1.12971	0.950322	-0.859637	-0.682347	-1.12673	0.588684	-1.0793	-0.0780562	-0.271141	-2.53759	0.978071
g0030	1	0	-0.485446	-0.324837	-0.405912	-0.461924	-0.447898	-0.420469	-0.483014	-0.454891	-0.463941	-0.473973	-0.458565	-0.391413	-0.295273	-0.425606	-0.417384	2.72392	1.81347	1.87315	-0.407987	-0.406199	-0.378585	-0.419542	-0.416673	-0.460128	-0.427163	-0.341686	-0.385088	-0.376524	-0.398911	-0.433359	-0.317657	-0.382941	-0.440917	0.934459	3.2063	1.85261	1.65862	0.819056	-0.492326	-0.548729	-0.681738	-0.754888	0.927958	0.833691	0.854147	0.680611	0.159686
g5782	0	0	-0.634814	-0.237041	0.285563	-0.809526	1.79197	0.331644	-1.58272	-0.0552072	-1.01301	0.363706	-0.562483	-0.872213	-0.289413	-0.359605	-0.501744	0.876027	0.871493	2.39738	-0.284056	-0.675709	-0.535375	-0.892567	-0.537126	-0.746804	-0.830367	1.28725	-0.164105	-0.820526	0.355449	-0.351019	-0.699192	1.14296	-0.114549	-0.224834	2.7565	1.33407	-0.562075	-0.967155	-0.141765	0.830224	-0.738465	1.57924	0.861953	0.210584	0.939856	0.153182	0.0696155
g3791	0	0	-0.0451492	0.485587	1.17749	0.282296	0.303335	0.207844	0.242998	1.08724	2.39429	-1.40593	-0.770733	-1.35519	-1.04768	-0.91798	-0.974452	-0.571827	0.179274	0.728589	-0.715272	-0.728672	-0.737828	2.80807	0.852832	-0.214175	-0.769525	-0.679996	-0.742167	-0.218865	0.952919	1.62511	-0.39924	-0.739364	-0.73918	0.516844	0.0870316	-0.158522	-1.16471	1.19453	-1.25242	0.458632	0.111951	0.652017	-1.45686	0.654687	1.11405	-0.443547	0.861083
g5371	0	0	0.207935	0.537866	0.474426	0.874521	0.782022	-0.218202	1.22702	1.61103	0.248739	-0.301553	-0.957362	-1.04133	-1.80722	-1.7665	-1.23395	0.20489	0.311978	0.845682	-0.475613	0.26386	0.935983	-0.878508	-0.661644	-0.636553	-0.17182	1.56975	0.541586	-0.839694	-0.0441249	-0.755894	0.140786	2.89488	0.103724	-1.18592	-0.329487	-0.471307	-1.31245	-0.948231	0.490899	0.948103	1.08198	-0.260304	0.340244	0.644411	0.101286	0.398106	2.45155
g2427	0	0	-1.0614	-0.692254	-0.843765	-0.832064	-0.772178	-0.499368	-0.72696	-0.704301	-0.631432	-0.85754	0.136746	-0.14324	1.08614	1.02497	0.55943	1.54567	2.0179	1.39366	-0.842692	-1.20868	0.874078	-0.914974	-1.20761	0.667895	-1.07189	0.464354	0.748659	-0.850221	0.830684	-0.500764	-0.794165	0.879917	-0.577902	0.0412624	1.75444	1.70762	-1.42548	0.345895	0.210073	-0.906022	1.33894	0.436592	-0.686182	-0.610394	-0.724993	-0.371332	0.159889
g0197	0	0	0.217892	1.89835	1.62833	0.164948	1.00674	-0.891785	0.0750337	0.571363	-0.0275367	-0.471577	-2.08103	-1.11237	-0.532611	-0.270615	-0.201097	1.25772	-0.605348	-0.626399	-0.406848	-0.417721	0.123619	-0.685983	-0.58469	-0.938051	0.0766962	-0.571481	-0.466835	-1.06457	-0.886197	0.549051	-0.758566	-0.127476	0.384375	2.32924	1.52084	1.9246	-0.476426	1.21874	0.524925	-1.14518	0.859095	-0.981155	-0.6116	-1.47685	-0.188518	0.901433	0.238732
g5310	0	0	-0.506688	1.03636	-0.0146362	1.33654	0.607205	-0.397462	-0.407877	1.13277	-1.45287	2.34988	-0.397462	-0.968161	0.045318	0.638183	-0.99006	-0.30466	-0.506688	-1.1997	-0.418247	-0.741309	-0.476167	1.09723	0.633107	0.120988	-1.22838	-0.487121	-0.589862	0.944115	1.90615	1.74763	0.0811462	-1.20265	-0.901531	1.09189	-0.622766	-0.954216	1.26999	-0.753948	0.770914	0.624218	-1.02053	-0.890646	-0.319994	-0.165022	1.78955	-1.16081	0.138659
g1059	0	0	-0.529328	-0.450271	-0.21136	1.30751	1.67244	-0.762934	0.406051	0.903876	2.37865	-0.288939	-0.428006	-1.19205	-0.515239	0.509808	-0.777806	-0.684485	-0.138739	-1.19918	-0.006298	-0.302307	-0.00304346	-0.544251	-0.463189	-0.309191	-0.72155	-0.34268	-0.32515	-0.674191	-0.181418	-0.0314181	-1.07908	-0.667629	-0.468807	1.53091	1.86709	2.72219	-0.361619	1.46228	-0.791716	1.0043	-0.315144	-0.998104	0.484389	0.353205	0.607682	0.314679	-0.406042
g6950	0	0	0.487068	1.64969	1.49595	0.496356	0.0732192	-0.579039	0.71128	1.56602	1.37684	-0.847747	-0.484543	-0.491481	-0.931455	-0.782862	-0.565171	-1.12126	-0.987343	-1.06553	-0.872417	-0.97746	-0.203426	-0.980378	0.851918	-0.316826	-0.939793	-0.591106	-0.406617	1.96031	-0.740847	1.73643	0.59793	-0.385263	0.270597	1.91045	-0.413514	-0.499989	-1.47969	-0.0773991	-0.465507	0.587493	-0.0611999	1.49631	1.01893	-0.536886	2.57319	0.105648	-0.701306
g4740	0	0	1.11928	0.432235	1.01316	0.126316	-0.669468	0.960058	0.0225238	-1.21125	-0.533127	0.234525	1.50592	-0.340311	0.432235	0.715703	0.87977	-1.75229	-1.69793	-1.23735	-0.381556	-0.125564	-0.385509	-0.531718	-0.532	-0.614994	1.30458	-0.443391	0.0968067	-0.546189	-0.552526	-0.543793	2.09523	2.73186	0.199274	-0.579713	-0.572276	-0.618516	-0.674406	-0.83733	-0.718358	0.110043	0.329069	1.79098	0.0410692	0.0626253	-0.178521	-0.538479	-1.57234
g4028	0	0	0.409104	-0.347181	-2.15907	-1.06104	-1.30506	-1.3641	1.66121	0.409104	0.449815	0.13531	-0.529111	0.309084	0.858278	0.611025	0.752134	1.4339	0.0569656	-0.320372	0.11333	0.545322	0.355988	-1.02699	-0.998593	-0.591532	1.35098	0.492556	1.2475	-0.996264	-0.901987	-0.993937	0.362656	1.82469	1.55459	-0.946417	-0.673067	-0.718824	-1.13436	-1.22702	0.59337	-0.143285	1.02093	0.890366	0.129492	-1.96879	0.486857	-0.824271	-0.563327
g0340	0	0	-0.730089	-0.54531	0.369007	-0.656876	0.202561	-0.358217	-0.208904	0.794519	1.04921	-0.71347	-0.711882	-1.01768	-1.07027	-0.622301	-0.913079	1.99557	1.15899	1.97822	0.9158	1.11244	1.11244	0.502122	0.625502	0.913948	0.0325106	0.474227	-0.288889	0.831515	-0.621886	-0.0310883	-0.276238	-0.707169	0.738396	-1.40168	-1.92973	-2.00221	1.0282	0.413782	-1.78406	0.617244	-0.429031	0.153863	1.15689	0.717655	-1.62554	-0.0491408	-0.170349
g3884	0	0	-0.795015	-0.819174	-0.78887	-0.78887	-0.792842	0.918185	-0.743956	-0.600165	-0.663694	0.141863	1.53399	2.38036	0.873131	1.42302	0.141863	-0.738242	-0.375265	-0.30631	1.21482	0.804412	1.25728	-0.839003	-0.570675	0.0817322	0.973437	0.784224	0.727183	-0.035893	-0.69333	-1.26194	0.476828	0.93951	0.593723	-1.55345	-1.54103	-1.35783	-0.899296	-0.818482	0.37876	1.77619	0.0338848	-0.471057	0.777506	1.85931	0.0932009	-0.0120841	1.49014
g4238	0	0	-1.34166	0.290985	-1.32732	1.15834	0.669527	1.11454	0.494971	-1.22557	-0.810767	1.73552	0.449688	0.757226	0.946005	-1.43627	-0.130731	0.132367	-0.890568	-0.58629	-0.610647	-0.571519	0.528154	0.918497	1.75817	0.376854	-0.610647	-0.768904	0.268296	1.31265	-0.000781564	0.79104	-2.30835	-1.40467	0.152818	0.90601	-0.635381	-0.101587	-0.115424	0.0721647	0.279968	-0.911189	1.72385	-1.04937	-1.55233	1.91585	0.698066	0.25886	-0.43236
g1736	0	0	-0.489679	1.35396	0.648597	0.0591409	0.391151	-0.397174	0.236476	1.31969	1.11386	-0.570387	-1.31724	-0.0814707	-1.87757	-1.34577	-1.06478	1.58195	0.125645	0.313595	2.44155	1.3176	0.541922	-0.42802	-0.109434	-0.916056	1.64135	0.0873832	-0.00478591	0.0169232	-0.636815	-0.0570016	0.145906	-0.573771	0.146826	-0.906636	-1.29808	-1.40887	0.854261	1.62726	-0.785259	-0.499866	-0.739777	-0.456617	0.549444	-1.26889	1.28107	0.510258	-2.02469
g0595	0	0	2.21793	1.67377	-0.664908	0.415864	0.619629	0.38356	1.14088	-0.131561	0.4365	0.0150087	-0.807542	-0.927122	-1.20242	0.0221691	-0.545984	-0.707899	-1.67201	-0.265869	0.48764	0.155109	0.0928043	-1.02123	-0.822043	-0.37177	1.44726	-0.153739	0.659958	-0.625864	-1.02123	-0.97371	0.73815	2.41761	1.26214	-1.15182	-0.57416	-0.545107	0.543852	-0.99287	1.2281	0.403915	0.229275	-1.41227	0.890368	0.77713	-0.142254	0.795524	0.0102917
g5641	0	0	-0.853527	-1.21995	-0.507828	1.65988	2.3783	1.96035	-0.632127	-0.191569	-0.773719	-0.600419	-0.528082	-0.290096	-0.191569	0.118836	-0.0142699	0.36165	-0.111898	-0.563965	2.10137	0.431943	-0.73474	0.291166	0.0631577	-1.22079	-0.341123	-1.00876	-1.28157	1.2474	-0.0633001	1.23493	-0.55696	-1.50004	0.0172245	0.890032	0.912188	-0.482126	-0.907331	0.206513	-0.489562	1.83227	-0.727899	0.0860123	0.101237	-1.27478	0.264743	-0.377377	-0.467603
g3753	0	0	-1.20829	-1.1955	-0.235447	1.69673	2.09924	0.927618	0.0962116	-0.0372827	0.527856	-0.0651694	0.228692	-1.84206	-0.391964	-1.27466	0.333798	0.438379	-0.253301	0.15515	-0.299121	0.412818	-0.552609	-0.552609	-0.550838	-0.552609	-0.546717	-0.552609	-0.175458	-0.419799	-0.552609	-0.552186	-0.349283	-0.303473	-0.421898	2.18011	2.83682	0.952068	-0.0718733	-0.473757	-0.375974	-0.408017	2.00246	-0.672838	-1.37351	1.47102	0.471075	0.536586	-0.649192
g5079	0	0	-0.115306	-0.305753	0.660127	-0.25248	-0.961463	-0.603059	-0.89092	-1.27395	-0.807097	-0.736489	0.446618	-0.220518	1.40206	2.88803	0.902358	0.238046	-0.208573	-0.161622	1.38011	1.17203	2.49468	-0.730176	-0.472765	-0.0243675	-0.553959	0.953468	0.279063	1.02921	-0.180546	-0.773029	-0.612135	-0.581339	-0.469362	-0.979872	-0.97558	-0.955418	0.871925	1.38286	-1.17975	-0.0454605	-0.0655917	-0.963981	-0.113494	-0.172776	0.594223	1.24076	1.40669
g0243	0	0	0.618919	2.39791	2.47883	-0.385745	-0.842411	-0.517805	-0.155049	-0.614067	-0.68815	-0.252655	-0.0999399	-0.642831	-0.870704	-0.520225	-0.604277	0.888595	0.0321874	-0.22258	0.520954	1.0084	0.655347	-1.15245	-1.0224	-0.501055	1.29784	0.657834	0.975564	-0.849556	-1.06529	-1.00516	0.194543	1.66982	1.24478	-0.708927	-0.955599	-0.964655	-0.799057	1.52829	-0.780406	0.415191	-0.94953	0.585516	1.14649	0.669481	-0.716744	-0.263875	1.09219
g6409	0	0	-0.212373	1.14121	1.92397	-1.46914	-0.562434	0.128635	0.660876	1.596	0.297758	0.660876	-0.314683	0.750238	-0.0548611	-0.56678	-1.27629	-1.55709	-0.929385	-0.216538	-0.0542853	1.48207	-0.341055	0.435321	-1.1889	-0.0750499	-0.901479	0.281882	-0.469904	-0.516897	1.16011	1.83004	1.29148	0.231391	0.215435	-2.10079	-0.661484	-0.617879	1.51741	0.299783	-0.295916	0.43698	-1.43284	-0.525418	0.228014	-0.774859	-1.68378	-0.0997685	0.085596
g2205	0	0	-1.27167	-1.16872	-1.53965	-0.607436	0.389638	-0.755065	1.36483	1.62137	0.966522	0.656691	0.743346	0.309447	-0.86954	-0.996481	-0.398284	1.32669	-0.307941	0.536254	0.218648	-0.445009	-1.17165	1.99089	0.976552	-0.013378	0.00290611	-1.09686	-1.07456	-0.0978867	0.996168	1.93143	-0.803333	-1.14054	-0.892045	0.751767	0.103507	-0.236612	-0.418073	0.188379	1.40546	0.747668	-1.41205	-0.511391	0.271839	-0.0603436	0.569414	1.32228	-0.129512
g4545	0	0	1.49216	0.84103	-0.219425	0.64894	0.880286	-0.851998	0.991326	-0.13916	-0.567541	0.883821	-0.753615	1.29323	-1.01806	-0.941913	1.11614	-0.935271	-1.30021	-1.41974	-0.241513	-0.654763	-0.68031	-0.220961	-0.15813	-0.356566	-0.356566	-0.33735	-0.279589	-0.146727	-0.0528401	-0.164731	-0.552671	-0.500334	-0.662673	-0.0104745	2.81422	2.56198	-0.398265	0.0298276	-1.27456	-0.558905	1.59056	0.611334	0.587254	0.358177	0.366582	1.06458	-0.0938502
g0893	0	0	-0.606822	-0.392248	0.346854	-0.898411	0.137346	-0.15435	-0.817737	-0.41264	-0.0288048	0.026388	1.1157	0.108254	0.153864	-0.494875	-0.639799	3.46896	-0.0793019	-0.832384	1.70323	0.457194	-0.691003	1.13535	1.18101	-0.074287	0.23375	-1.31389	-0.968707	0.874676	-0.556191	1.24842	0.0231177	-2.13643	-0.468331	0.147305	-0.0449318	-0.75028	1.17458	0.112758	-0.332705	-1.75153	0.634633	0.162261	-0.0972699	-0.188905	-0.669263	-0.0262659	0.0484015
g2038	0	0	0.245136	-1.13996	-1.13996	1.12568	1.12568	0.245136	-1.13996	-1.13996	-1.13996	-1.13996	-1.13996	1.12568	1.12568	0.245136	0.245136	1.12568	1.12568	0.245136	0.413166	2.07921	-0.538887	1.46026	-0.569562	-0.578219	-0.549426	-0.0813974	-0.578219	0.207286	-0.578219	2.57359	-0.564575	-0.481678	-0.56881	-0.578219	-0.488076	-0.578219	1.18804	0.584652	-0.521766	-1.56216	0.648429	-0.337197	-0.0188573	0.542886	0.0716503	-1.72613	-0.0643284
g2005	0	0	-0.767787	-1.24525	-0.799137	0.143283	0.0805114	-0.22738	0.26428	-0.298601	-0.145117	-0.484074	-0.418605	1.11616	-1.15013	-0.946586	0.195971	2.84933	1.27082	0.562301	0.595995	-0.342223	-0.708943	2.59201	1.88099	1.64289	-0.420206	-0.0184199	-0.42783	-0.486003	-0.531873	-0.483017	-0.64816	-0.530607	-0.436177	-0.842431	-0.363176	-0.472809	0.499887	-1.9316	-0.0885806	0.145834	0.837835	0.536621	-0.345563	0.652414	-1.00372	-0.406	-0.16568
g2599	0	0	2.10369	-0.851775	0.972951	-0.613185	-0.706889	0.130931	-0.127475	1.45013	0.74486	0.612442	1.18372	-0.346248	-1.31111	0.123844	-1.29641	-0.473549	-1.31111	-0.284829	-0.623531	-0.479221	-0.84325	1.49955	0.844786	1.05445	-1.04941	-1.93094	-0.729131	0.266114	-0.215306	0.573987	-0.79442	-0.372326	-0.295963	2.09689	0.364252	0.633466	-1.12123	0.867823	-0.0416543	-0.867333	-0.302021	1.46441	-1.04489	-0.593395	-0.42903	-0.261997	-0.400821
g2051	0	0	0.666807	0.578048	1.40697	0.255319	-0.0058568	-0.33176	1.13996	2.13943	1.09932	-0.698698	-0.329776	-1.83307	-0.941623	-0.344909	-0.681921	-0.569527	-0.896507	-0.652221	0.738287	-0.0174882	-0.823951	-0.0442566	-0.225246	-0.938667	-0.355634	-0.832154	-1.05744	-0.54379	-0.669342	-0.169205	0.167257	-0.477171	-0.228743	0.858659	2.76776	1.85112	0.153331	1.85132	-0.967731	-0.657248	-0.422788	0.0431108	1.05364	1.0014	1.11497	-0.436234	0.832955
g1763	0	0	-1.27094	1.34144	1.17283	-0.477827	-0.494869	-0.763004	-0.95571	0.818881	0.523217	-0.656214	-0.376482	-1.32116	1.18836	0.027888	-1.31047	1.21418	1.5292	-0.189322	-0.994519	-0.184975	0.226314	1.26847	0.773949	-0.0784297	-1.09121	0.179423	-0.357206	0.733225	1.44095	2.30109	-0.709676	-1.41493	-1.24392	-0.338818	-0.532456	0.0227281	-0.156095	1.89071	-0.688293	-0.334988	-0.885702	0.174363	1.64035	0.877704	-0.133224	1.55634	0.27671
g0139	0	1	-0.0262941	0.625752	1.48149	1.21082	0.353022	0.601331	0.169359	1.41566	1.81722	-0.405671	-0.885575	-1.07817	-0.880098	-0.797092	-0.399188	-1.19046	-0.964038	-1.04806	1.33708	0.136848	-0.0303832	0.241875	0.493041	0.203134	-0.31093	0.809157	0.178448	1.10712	0.643064	0.550827	0.345936	-0.441591	0.499523	-1.36555	-2.31159	-2.08601	-0.644547	-0.626796	0.899418	1.6149	-0.587143	-0.655827	1.03751	-1.77324	0.451704	0.324445	-1.22323
g2842	0	0	-1.59243	1.74747	0.092395	-0.892712	0.952594	0.00650893	0.299172	0.20793	0.931171	-0.935751	0.693597	-1.64005	1.15669	0.285973	-1.62992	-0.491401	0.347758	0.460997	0.332981	1.09397	1.68686	0.0648022	-0.251518	-1.19076	-0.39089	-0.221982	-1.86486	0.985164	0.319873	0.662552	-0.978202	-1.12136	-0.800999	-0.203218	1.8077	0.0698865	-0.988313	1.1911	1.15679	-0.564568	-0.959463	0.164453	1.06755	1.01704	0.411978	-0.813479	-1.85283
g6508	0	0	-0.531801	-0.369801	0.15835	-1.3086	0.430688	-0.63193	-0.708373	1.12034	-0.352461	-0.14825	-0.867216	-0.296306	-0.540023	-0.713124	-0.688742	1.57757	2.29859	1.57108	-1.01012	-1.04026	-0.995777	0.0701499	0.263445	-0.337097	-0.554931	-0.979397	-0.848352	-0.277629	0.414216	0.391179	0.058021	-0.00232471	-0.756248	1.44754	2.16817	1.98942	0.993606	-1.09974	0.0209275	1.31915	-0.228774	-1.00517	0.684879	1.86986	0.866366	-0.711301	-0.291714
g1325	0	0	-0.28392	-0.848577	-1.54977	-0.119724	-1.0545	-0.312285	-0.569618	-0.264824	0.39721	-0.198897	1.1526	1.01124	1.94646	1.73564	1.03446	-1.03408	-0.248849	-0.792573	-1.31755	1.02047	0.277793	2.06447	-0.79196	0.431135	-0.398464	1.63315	-0.162526	0.0969942	-0.701504	1.05054	-1.03963	-0.905543	0.66696	-1.2885	-0.767808	0.131969	0.208495	0.725198	0.703668	0.847246	-1.49824	-0.986368	0.536612	0.322985	0.964395	0.572825	0.509516
g3481	0	0	1.06232	1.08395	-0.155884	-0.556027	0.119374	-0.852006	-0.075275	-0.178917	0.65271	0.132023	0.445779	0.61853	0.722855	0.933675	1.298	-1.74311	-1.37324	-2.13476	1.17428	0.876259	1.61714	-1.14494	-0.914849	-0.664379	0.439884	0.798792	0.827656	-0.563056	-0.83866	-1.11021	0.68695	1.11075	0.837074	-0.6928	-1.12919	-1.31069	1.19417	0.195417	0.675148	0.299186	-1.49531	-0.868614	0.235865	-1.60615	-0.629715	0.502608	0.782567
g4317	0	0	0.642648	1.2817	1.2817	0.122149	-0.312628	1.2817	1.87496	0.642648	-0.312628	-0.312628	0.122149	-0.99758	-1.68332	-0.99758	0.122149	-0.99758	-0.99758	-0.76029	-0.277125	-0.283426	-0.228249	-0.283601	-0.282869	3.99969	-0.281167	-0.219075	-0.196272	-0.283426	-0.258077	-0.283426	-0.124999	-0.139814	-0.116804	-0.283601	-0.174153	-0.283601	1.01923	1.37271	-0.553834	-0.96656	-0.913305	0.0417609	0.524693	-0.0410158	-0.699151	1.5978	0.130586
g1170	0	0	-0.242919	1.95066	1.44096	-0.424825	1.07236	-0.282066	0.00947387	-0.122132	-0.0179626	-0.0835423	-0.60673	-1.09624	1.58584	0.742562	-0.158714	-1.13449	-1.64363	-0.98861	-1.63142	-0.893744	-0.770298	0.835916	1.2138	0.780548	-1.22239	-0.552937	-0.883644	0.151936	1.48656	0.432706	-0.857992	-0.383949	-0.82449	1.42696	1.10337	0.589067	1.69476	0.320082	-0.634148	-1.25892	0.063394	-0.185174	0.700651	0.983174	1.30554	1.28998	0.438162
g4840	0	0	-0.745826	-1.20909	-1.26385	-0.406911	-1.09956	-0.653515	-0.365927	-0.938918	-0.336661	0.106647	0.429851	0.341167	0.258327	0.0217477	0.422883	1.92772	1.67665	1.83527	-0.134607	-0.124166	-0.367579	-0.466912	-0.513784	-0.681498	-0.4107	-0.534348	-0.694568	-0.418438	-0.499186	-0.288233	-0.423267	-0.412616	-0.240497	1.28151	2.81406	2.11483	0.414407	0.375761	1.56367	-0.293156	-0.902172	-1.15851	-1.57924	-1.16068	-0.0937125	0.814193	0.29931
g0308	0	0	1.63225	-0.322036	0.60765	-0.484179	0.793099	-0.588405	0.706324	1.2024	-0.536032	0.480176	-0.475049	1.67118	-2.06394	-1.4063	-0.19783	0.0755788	-0.166472	-0.928417	-2.36565	-0.275008	-0.383913	-0.485313	-0.674768	-0.631253	0.489272	-0.644487	-0.0243161	-0.494765	0.0394856	-0.264038	0.0626919	0.880816	0.0327354	2.33388	1.2246	1.18002	1.12489	0.7284	0.798461	-0.809892	-0.593534	-1.24832	-0.443148	0.0499337	-1.36067	-0.716082	0.573068
g6530	0	0	2.01078	1.53866	0.756695	0.533662	1.12142	-0.342607	-0.556561	-1.19444	-0.131927	0.859166	-1.00705	-1.37177	0.211398	-0.976402	-0.483218	-1.00705	-0.581436	0.620675	0.293366	0.246912	-1.08303	0.727378	-0.392052	-0.610585	1.39057	-1.00977	-0.755934	0.0216093	-0.632892	0.0641886	-0.016039	-1.09359	-0.0635494	3.07746	-0.0110297	-0.153013	-1.30698	0.323275	0.236307	1.62304	-0.676393	-0.19924	-0.2913	-0.829269	1.73454	0.204028	-1.27849
g3365	0	0	-1.03406	0.268614	0.64209	-0.154844	-0.410327	-0.392473	0.886256	1.978	2.11686	0.052766	0.381992	0.865629	-0.395737	-0.760431	-0.699448	-1.27843	-1.15424	-0.912218	0.643641	-0.678872	-1.13883	0.894938	1.7428	0.527238	1.06491	-1.11165	-0.817314	0.370602	-0.0670271	0.219149	0.120966	0.173486	0.788766	0.782369	-1.87334	-1.64184	-0.737023	0.923924	-1.38798	-0.396229	0.449384	1.14792	0.572422	-0.0994593	0.287956	1.98645	0.572422
g5088	0	0	-0.0158992	-0.478798	-0.902459	0.537688	0.149961	0.118592	-0.885246	-1.21335	-0.855228	-0.365972	0.771159	-0.355416	1.95838	2.21923	1.28533	-0.42241	-0.733833	-0.811729	-0.667738	-0.660724	-0.646786	0.223418	-0.070377	-0.387061	-0.707045	-0.671912	-0.665505	-0.421154	-0.0342045	0.516461	-0.58663	-0.452794	-0.563725	2.2596	2.61367	0.92251	1.3234	1.22788	-0.410278	-0.718392	-0.562012	-0.860603	1.42929	1.04505	1.41433	1.18192	-0.407188
g2137	0	0	0.978111	0.896591	1.02603	1.15784	-0.0714021	0.649666	-0.724745	-1.29703	-0.758837	-1.52448	-0.843609	-0.0979404	0.17434	0.575503	2.074	-0.824198	-1.07047	-0.319378	-0.429043	-0.423843	-0.429159	-0.423709	-0.429187	-0.429187	-0.413431	-0.428247	-0.429187	-0.400457	-0.429187	-0.423321	-0.420054	-0.426933	-0.427452	1.41558	2.64817	2.29865	-1.08784	0.449359	-0.172994	-1.19547	1.26964	0.7373	0.473381	-0.183771	-0.833636	2.34407	-0.423142
g0510	0	0	0.0979166	-0.471708	0.329297	0.450087	-1.2644	-1.58345	-0.660326	-0.721642	-0.984945	-1.24765	1.54773	0.779204	0.61983	0.62675	2.118	0.661157	0.0979166	-0.393767	-0.3804	-0.531795	-0.536	2.40244	1.53307	-0.351344	-0.477507	-0.536	-0.536	1.98496	-0.536	-0.531795	-0.508283	-0.536	1.14865	-0.536	-0.536	-0.536	-0.348995	-0.405833	1.81426	0.137652	-0.0126633	-1.18442	-1.33139	0.365339	-0.983655	-0.311234	0.825091
g6565	0	0	-0.705913	-0.147812	0.8351	-0.139953	-0.904045	-0.592797	-0.0111079	0.145362	1.50576	-0.72956	1.20264	-0.684981	1.0867	1.97912	0.634567	-1.44905	-0.688589	-1.33544	0.554307	1.69045	0.221142	-0.130201	0.108512	-1.81285	0.208024	-0.643037	-1.17464	1.64808	-0.352638	0.0741381	0.225358	-1.5143	-0.998262	1.5448	0.177964	0.173141	-0.221815	1.43069	-0.568765	1.05725	-0.743484	-0.953877	1.32638	0.826565	0.219694	-1.09908	-0.0848283
g3897	0	0	0.69609	0.431901	2.17583	0.947851	1.18393	1.61349	-0.840289	-0.380685	-0.216806	0.326507	-0.380685	-0.339165	-1.34095	-1.46571	-0.528754	-0.578046	-0.740551	-0.563963	0.676899	1.41979	-0.320913	-0.824237	-0.797033	-0.216711	1.6611	0.194088	0.497339	-0.50161	-1.11029	-0.618448	-0.0740507	-0.353493	2.43323	-0.0234438	-0.939271	-1.10295	-0.26753	-0.0276076	0.522772	1.68202	-0.92481	-0.984843	-0.531312	-0.542239	-0.574368	-0.480216	-0.403702
g3521	0	0	-0.00693482	0.853013	-0.129154	0.59756	2.71618	-0.474956	-0.975676	-0.718152	-1.01924	0.475024	-1.32971	-0.731992	1.0804	-0.45232	1.08968	0.178539	-0.622224	-0.530023	-0.956958	-1.0542	-1.13302	-0.167203	-0.117582	-0.516816	-0.320948	-0.886653	-0.516816	-0.453969	-0.0375725	-0.150761	0.571003	0.560319	-0.445767	1.26146	2.05037	2.31512	0.883967	0.164609	-0.646128	-1.69105	0.439184	0.849414	0.464873	0.00415025	0.34823	-2.25509	0.616628
g2833	0	0	-0.979454	-0.534031	0.548569	0.151023	0.78068	0.816023	0.216946	-1.10579	0.026194	-1.10579	-1.02558	-1.10428	-0.331748	1.6031	1.4344	-0.132223	-1.10579	1.84774	1.2192	2.30068	0.288811	0.137984	0.451884	-0.549869	1.17061	0.824697	-0.0261323	0.731023	-0.37444	-0.305842	-0.678922	-0.455103	-0.73701	-1.55331	-0.921371	-1.52289	-1.6647	-0.0548184	1.11783	0.906822	-0.384252	0.0791155	0.243414	-2.0222	0.983156	-0.0236394	-0.927839
g5054	0	0	-0.240678	0.119335	-0.0211223	0.998241	1.17036	0.848895	1.30864	1.84459	1.44112	-0.71389	-0.736831	-1.21807	-1.16646	-0.461403	-0.681205	-0.812312	-0.788673	-0.890522	-0.378521	-0.428449	-0.71483	0.00361188	-0.113792	-0.578498	-0.568593	-0.472006	-0.58159	-0.252399	-0.0940364	0.0478027	-0.4429	-0.641463	-0.503043	0.5504	2.17424	2.99407	0.356101	-1.00522	1.38594	0.733708	-1.13672	-0.333803	1.06368	1.18732	-0.834927	-0.208176	-0.0440844
g1227	0	0	-0.604627	-0.515389	-1.00544	-0.703982	-1.10938	-0.692013	-0.840192	-1.40528	-1.34251	0.563476	1.09971	0.751851	1.13108	1.071	1.63556	0.956923	0.664447	0.344763	0.0380421	0.590825	-0.378584	-0.00146313	0.802327	0.802327	-1.08139	0.520516	-0.277328	0.661966	0.967095	1.22166	-0.934961	-1.23168	1.79808	-0.751605	-2.03493	-0.710886	1.33442	-0.281585	1.14002	-0.335617	-0.889177	-0.968055	-0.510573	0.0797624	0.500159	-0.0824401	1.19581
g3469	0	0	1.25101	1.81466	1.18145	0.459484	1.5784	-0.700753	0.657102	-0.121441	-0.284297	0.388539	-1.25769	0.0192002	-0.553412	-1.31751	-0.128065	-0.632365	-1.35381	-1.0005	-0.105542	0.828521	-0.516993	-0.558244	-0.554032	-0.332992	-0.0196536	-0.558244	-0.286202	-0.557237	-0.558244	0.505751	-0.551605	-0.177055	0.835434	3.544	-0.487647	-0.450013	1.80258	0.347779	-0.201375	-0.2742	-0.601212	-1.07357	0.291678	1.45485	-1.35812	-1.15278	-0.558981
g6099	0	0	0.215878	0.279559	0.587962	1.44899	0.741561	-0.556408	-1.13149	-0.928155	-1.86701	0.0487484	-0.355991	0.887972	1.13894	0.451969	1.48855	0.0988315	-1.121	-1.4289	-0.655061	-0.694475	-0.0241834	-0.123691	0.58277	0.0533961	-1.67849	-0.197214	-0.872948	1.5889	0.961744	0.812376	-0.160377	-1.2403	-1.28205	1.38847	1.6869	-0.145767	-0.505857	-0.524526	-0.608006	0.210035	-0.517712	1.94607	-0.0808983	0.405233	-1.08065	-0.752549	-1.0084
g0035	1	0	-0.30508	-0.450595	-0.449226	-0.449795	-0.447689	-0.445086	-0.449144	-0.45424	-0.448063	-0.442722	-0.446847	-0.435624	-0.410758	-0.400576	-0.444461	2.42793	1.83086	2.22111	-0.432906	-0.415171	-0.432333	-0.425066	-0.388628	-0.432839	-0.377479	-0.434221	-0.434221	-0.37272	-0.434221	-0.434221	-0.433795	-0.434221	-0.417816	1.3688	2.86307	2.06799	1.41504	1.15839	-0.633354	-0.649796	-0.647142	-0.643138	1.01499	0.796179	0.772509	0.482944	-0.585463
g1586	0	0	0.684731	1.0992	1.21395	0.879845	0.91522	0.50488	1.04857	0.91522	0.879845	-0.302607	-1.30022	-1.12723	-0.777467	-0.797159	-0.164014	-0.715961	-1.66253	-1.29426	-0.423517	-0.581539	-0.61677	-0.195357	-0.369567	-0.564603	-0.535899	-0.630426	-0.0506652	-0.137697	-0.572571	-0.361868	-0.456217	-0.616835	-0.0510518	1.44362	2.9193	1.80166	-0.370753	-1.41521	0.0799314	0.878888	1.34599	-0.51884	1.585	1.0789	-0.256736	-1.17531	-0.114511
g2245	0	0	0.123236	1.17084	0.753791	-0.226703	1.82861	-0.655313	-0.47524	-0.327211	-1.17074	1.51608	0.186149	-0.570131	1.54544	0.34233	-0.62973	-0.909665	-1.26509	-1.23664	3.68422	-0.364718	-0.366664	-0.366664	-0.358528	-0.366664	-0.339602	1.07236	-0.366664	-0.364718	-0.366664	-0.364718	-0.353841	-0.366664	-0.35782	0.598611	-0.284596	-0.366664	-1.16597	0.233952	0.482105	1.57455	-0.214656	-0.909979	0.127736	-0.258612	-1.30228	-0.734925	0.513526
g6937	0	0	-0.407073	0.160585	1.79059	0.320709	-1.21982	0.274798	-0.307554	-0.0543123	2.00263	-0.518252	2.02011	-0.495259	-0.114097	-0.0562435	-0.534584	-1.31335	-0.832849	-0.716026	-1.11665	-0.487154	1.09383	-0.387231	-0.0873078	1.20148	-0.927968	-0.139547	0.183833	-0.624892	2.17454	-0.511276	-0.882802	1.45923	-0.813022	-1.36589	0.954855	0.27598	-0.297904	1.10182	-0.464441	-1.54242	0.166195	1.03675	-0.238891	-0.321868	-0.233594	1.64596	-0.070314
g6588	0	0	-0.538065	1.33745	2.72673	-0.408742	0.457583	0.512254	-0.189244	-0.58676	0.826384	0.314079	-1.31573	-1.16682	0.615443	-1.03775	-0.69536	-0.11003	-0.799292	0.0578737	-0.867101	1.56136	1.7851	0.587783	1.0877	1.47318	-0.766038	-0.835287	-0.955978	0.705613	-0.046844	-0.751066	-0.740506	0.655444	-0.350166	-1.36654	-0.556482	-0.620174	-0.762799	-0.543536	0.327152	1.88873	-0.586606	-0.322936	-0.200581	1.49831	-0.900358	-0.121099	0.173878
g5518	0	0	0.436223	-0.777003	-0.127365	0.811148	1.11131	1.6835	-1.07644	0.767748	-0.7461	-0.385815	-0.557765	-0.596553	-0.910655	0.408063	0.063222	-1.6718	-0.503777	2.07206	0.357045	-2.68143	0.992377	-0.556213	-0.532389	-0.140894	-0.542897	-0.0860116	-0.152191	-0.205566	-0.0099211	0.256796	-0.182984	-0.408715	0.178431	-0.125699	1.79877	2.04148	1.42274	0.342428	0.42811	-1.55262	-0.492719	-0.147939	0.906832	0.790397	0.797687	1.89269	-1.51408
g5692	0	0	-0.286189	-0.511566	-0.187976	0.116668	0.205515	0.155508	-1.05825	-1.04739	-1.00168	-0.343762	0.426828	1.72003	0.952301	1.20318	2.30381	-1.08558	-0.746881	-0.814565	-0.177696	-0.840222	-0.479278	0.718735	0.548728	-0.380378	-0.831966	-0.369157	-0.581811	0.713502	0.751934	3.39774	0.0201025	-0.656552	-0.368488	-0.508843	-0.498871	-0.457474	-0.844151	-1.3355	1.46734	0.081877	0.584781	0.0456521	0.195864	0.891339	0.339692	1.30092	0.51499
g3996	0	0	1.85464	0.471822	-1.02415	1.28428	-1.09251	1.38242	-0.930098	0.348003	-0.0353089	-1.59128	-0.694315	-1.08059	-0.679299	1.07735	0.277663	-0.136208	-0.209446	0.777022	0.685002	0.19021	0.240744	0.990112	1.48555	0.740408	-0.796894	0.416059	-0.111382	1.74863	0.685002	0.0622093	-0.063616	-1.23165	-0.879604	-0.969872	-1.70404	-1.48687	0.29137	0.925446	0.102709	0.882874	-0.451833	-1.75057	-0.812629	-0.812629	1.15339	-0.00710119	-0.567575
g4807	0	0	0.10572	0.193059	0.0762641	-0.942661	-0.680459	-0.753691	0.0883123	0.262161	0.39219	-0.235117	-0.30835	0.149511	-0.969816	-0.924567	-1.05362	-0.0574097	2.98632	1.67216	-0.151338	-0.864303	-0.905875	0.830565	0.199562	-0.488192	-0.629968	-0.796872	-0.81357	-0.212892	0.573251	1.32275	-0.538433	-1.00183	-0.671072	2.8203	0.81298	0.514932	0.813282	1.59213	-0.416187	-0.374914	-0.501458	-1.11286	-0.695735	-0.371686	-0.0652761	-0.238503	0.0820046
g4511	0	0	0.181777	0.286805	0.264357	2.01372	0.260105	0.407499	-0.544278	-0.217499	-0.262454	-0.80633	0.270837	0.384778	1.02207	0.140012	1.48009	-1.67469	-1.46072	-1.74608	-0.502093	-0.691787	0.376521	-0.28693	-0.60302	0.384152	-1.03528	2.36253	-0.586129	-0.403693	1.52179	-0.702303	-0.912875	1.43825	-0.504916	-0.308644	1.27834	-0.823906	-1.1671	-0.181227	-0.733629	1.32473	-0.337348	1.09458	0.727748	0.700554	-0.252255	-1.43352	-0.631797
g0980	0	0	2.00911	1.06696	0.292419	0.462867	-0.392595	0.734003	0.164063	-0.706103	-0.976402	-0.017426	-1.99138	-1.26837	-0.382814	-0.969701	0.0845038	-0.00123459	0.277143	1.61496	1.12621	1.80685	-0.797584	-0.038516	-0.476514	-0.848637	2.02926	-1.23572	-0.527402	-0.330271	-1.46066	-0.595355	-0.111378	0.199708	0.121063	1.39222	0.276252	-0.529526	0.485555	-0.104153	1.59979	-0.403436	-0.161718	-1.41604	1.36914	1.25798	0.829715	1.27569	0.212604
g2300	0	0	-0.294238	-0.0882038	-0.364528	-0.320752	-0.300956	-0.274954	0.58419	3.90134	-0.13493	-0.330797	-0.190481	-0.408692	-0.366232	-0.0397299	-0.349362	-0.344391	-0.287312	-0.389975	-0.616294	-0.855599	0.761684	-1.23681	0.11538	-0.0066411	0.570984	0.0259128	1.7745	-0.608851	1.58286	0.0711725	0.127522	1.47095	-0.670726	-2.08483	0.203568	-0.624789	-0.377333	-0.75642	0.0767793	-0.479743	1.96599	-0.429274	0.467812	-1.61341	-0.580674	-0.334473	0.0303768
g4373	0	0	-0.390562	0.439576	2.74909	-0.583724	-0.583724	-0.406659	1.80858	1.167	-0.583724	-0.583724	0.86691	-0.581425	-0.583724	-0.564561	-0.540799	-0.583724	-0.583724	-0.461081	1.24129	0.307771	-1.41785	1.23486	2.01203	0.265898	1.36695	-0.803087	-0.635443	-0.0381541	-0.83195	0.38931	-0.545116	-0.845776	-1.3684	0.617869	-0.136223	-0.813979	-0.136395	1.51434	-1.43235	0.609458	-0.513176	-0.0418708	-1.25923	0.915483	-0.0592391	0.43768	2.01715
g5009	0	0	-0.582983	-0.515117	-0.450336	-0.631569	-0.631569	-0.340535	1.35274	3.06173	-0.240568	-0.631569	1.20679	-0.630991	-0.631569	0.750624	-0.620772	-0.631569	0.0494054	0.11785	-0.369006	0.571695	-0.516512	-0.0599728	-0.543828	-0.926391	1.63735	-1.12872	-0.0599728	-0.0808779	-1.41351	-0.887173	0.0304765	0.730016	-0.827412	2.23744	1.45422	0.152172	-0.565677	-0.275559	-0.808129	-0.873503	1.2087	1.31417	0.102714	0.822188	0.683805	0.66657	0.138605
g6465	0	0	-0.132927	-0.94389	-0.772474	-0.891273	-0.736095	-0.070709	-0.399764	-0.635394	-0.662751	1.08104	2.61153	2.17067	-0.231318	-0.167731	0.103347	-0.190216	0.329561	-0.4616	-0.579986	-0.768479	-0.572319	1.40661	0.446075	-0.0538975	-1.33779	-1.06056	-1.00221	0.0139808	1.00805	1.24033	-0.0245564	-0.885408	-1.11262	2.0021	0.987064	0.293601	-1.30722	-0.240883	1.41739	-0.857569	0.507788	0.480502	0.646545	-0.360494	0.818086	-0.0638942	-1.8029
g6457	0	0	0.231697	-0.807121	-1.48504	0.98201	0.0292415	1.39068	-0.730937	-1.86957	-0.835795	-0.0499768	0.250846	-0.442291	-0.0833916	-0.669722	1.18155	1.67378	-0.0101381	1.24418	-0.234183	-0.420568	-0.425745	0.87118	-0.404095	-0.425745	-0.353733	-0.425745	-0.425745	-0.420568	3.07226	-0.420568	-0.391622	-0.425745	-0.402212	2.08433	-0.425745	-0.425745	0.41884	0.153883	-0.870302	-1.38794	0.252578	1.43294	-1.56111	-0.248512	0.883137	-1.40093	0.2828
g5425	0	0	0.852847	-1.01396	-0.705404	1.66522	-0.0344361	-0.365773	0.362889	0.0432197	-0.71617	0.0432197	-1.82458	-0.594336	-1.03565	-0.864927	0.182072	1.02709	1.20354	1.77513	3.12426	0.558743	-0.321718	-0.108005	-0.935098	-0.464992	-0.172621	-0.714763	-0.50089	-0.50089	-0.172621	1.47965	0.113128	0.0594402	0.826304	-0.603798	-0.895051	-0.771083	1.37162	-0.170698	0.63745	-0.866594	0.368518	-1.3403	1.88975	-1.11795	-0.789985	-2.04349	0.255279
g5663	0	0	0.983293	1.2679	-0.823356	-0.309183	-0.233814	-0.91838	1.77831	1.16395	1.11352	-0.12838	-0.19958	0.216816	-0.00851688	-1.23787	0.519191	-0.222567	-0.907362	-2.05396	2.65071	1.45332	0.240677	-0.254722	-0.273596	-0.787297	1.35744	0.328205	-0.0339054	-0.0838987	-0.985121	-0.626907	0.295876	-0.0362561	0.00845349	-0.82669	-1.26907	-1.15722	-0.545589	0.845763	-0.5076	1.58004	-1.06763	-0.304987	0.960288	-0.734913	0.221776	1.66103	-1.29637
g1163	0	0	-0.524137	-0.332463	-0.130256	-0.566584	-0.475091	-0.645341	-0.244239	-0.266902	-0.495966	3.01922	0.388351	1.10083	0.926328	1.27549	-0.744758	-0.756546	-0.759065	-0.768882	-0.375297	-0.338377	-0.46381	-0.371269	-0.361946	-0.553911	-0.297917	-0.39857	-0.179304	-0.393001	-0.504114	-0.448052	-0.300702	-0.401808	-0.391451	0.518723	2.10478	3.15602	1.19937	-0.90935	0.829244	0.251324	0.0373766	-1.40797	0.00688302	0.273918	-0.0616546	-2.05519	-1.62062
g5343	0	0	-0.429768	-0.426217	-0.649273	-0.96396	-1.04764	-0.609008	-0.256761	-0.415661	-0.456901	-0.253089	0.400168	0.874975	-0.380489	-0.413746	-0.666515	2.61314	1.68703	1.39371	-0.30797	-0.336718	-0.87394	0.164127	0.132532	-0.409214	-0.474529	-0.738966	-0.609948	-0.120031	-0.169872	-0.161275	-0.376141	-0.874799	-0.742607	1.16869	1.82226	2.9084	1.42843	0.810447	0.272632	-0.563796	-0.890881	-1.05683	0.807575	1.27196	0.417078	1.63686	0.632105
g6896	0	0	-0.321349	-0.506225	-0.582624	-0.0948859	0.334587	-0.226249	-0.372652	-0.469745	-0.546857	-0.402137	-0.650238	-0.487361	-0.417335	-0.728091	-0.777617	2.51292	1.71595	2.01991	1.24072	0.265021	-0.0136113	0.528989	0.324179	-0.987901	2.03042	-1.47617	-0.142145	0.346521	-1.25422	-0.367849	0.978027	0.238085	1.0773	-0.220183	-0.858424	-1.70875	0.948556	-1.13577	0.406115	-1.08673	-0.303578	1.17141	-0.383882	-0.747309	-0.073218	0.38624	0.38624
g5817	0	0	-0.48726	0.117541	1.69711	-0.089658	-1.18313	-0.439075	0.302365	0.210889	3.01015	-0.677638	0.138752	-0.496557	-0.0753946	0.240076	0.127131	-1.23087	-0.390413	-0.77402	1.29631	0.148734	-1.22067	0.786002	0.346576	-0.940902	0.792559	-1.63757	-0.926062	0.422502	0.180572	1.28582	-0.353159	-1.23467	0.49761	1.38108	0.589671	-1.41441	-0.916428	-1.07124	-0.426955	0.040362	1.25834	1.11592	-0.140773	-1.13757	-0.445377	-0.935271	-0.339764
g2653	0	0	-0.697098	-0.872172	-1.41376	2.18067	0.612465	0.177624	1.13946	1.26751	0.543138	-0.722975	-0.67657	-0.403492	-0.762226	-1.15076	-0.881161	1.05968	-0.064228	0.663877	0.672776	0.1128	0.152632	1.26576	1.3756	0.705234	-0.249014	0.330467	-0.00253584	0.950649	0.73977	0.870116	-0.374725	-1.07986	-0.407205	-1.40029	-1.8054	-1.85677	-0.0883348	1.83817	-0.935721	-0.430326	-0.681237	0.297445	-1.26987	0.501853	-0.310009	0.501853	0.633185
g1425	0	0	0.216826	0.806446	1.03993	-0.650223	0.535874	0.135178	1.32771	1.13318	1.22138	-0.0754288	-1.334	-1.5921	-0.877429	-1.17992	-1.37787	-0.342903	-0.179845	1.19319	1.87049	0.63001	0.771902	1.34102	-0.153677	0.837712	-0.742732	-0.0186217	-0.500225	-0.8847	-0.422198	1.95712	-1.09886	-0.899181	-0.713767	-0.0508868	-1.04387	-0.879536	-0.76896	-0.551849	-0.580457	-0.372591	0.414713	1.85915	-1.06219	-0.450495	1.61345	-0.366353	-0.0173505
g3015	0	0	0.663303	1.1883	0.564846	0.903167	1.19746	-0.430514	1.2932	1.1402	1.04736	-0.0094011	-0.746055	-0.324152	-1.16917	-1.28662	-0.517035	-0.844605	-1.5526	-1.11769	-0.382516	-0.585715	-0.960901	0.2317	0.039482	-0.424314	-1.02092	-0.768066	-0.981757	0.420586	0.54079	0.366431	-0.34462	-0.994879	-0.663421	2.3274	1.78003	1.42069	0.732549	-1.17366	-1.04711	-0.114045	1.3897	0.212565	-0.250935	-0.71909	-0.751089	1.92586	2.20003
g0334	0	0	-0.989491	1.97456	0.156377	-0.193281	0.114963	-0.440497	-0.52564	-0.836767	-0.947291	-0.0635355	-0.444297	-0.708463	0.567893	-1.05366	2.59664	-0.259333	0.0359798	1.01584	-1.10841	1.00514	0.810734	-0.461478	-0.445971	-0.685756	1.77091	0.841643	1.57065	-0.576105	-0.783367	-0.808537	0.645587	1.01661	0.498554	-1.14566	-1.0813	-1.06323	-1.1187	1.04312	0.203395	1.13851	-0.122736	-1.14358	0.252724	0.547003	-0.543781	1.71396	0.60354
g4902	0	0	-1.7684	0.275718	1.17106	0.200088	0.0926473	-0.0817862	-0.742442	2.14772	0.894873	0.491232	0.901193	-0.696095	0.175229	0.0511456	0.235902	-1.87457	-1.03569	-0.437816	-2.84378	1.11054	0.67258	-0.40603	-0.15612	0.641792	0.496032	1.21071	0.693	0.988321	-0.345824	-1.07049	0.0201739	-0.234416	-0.0881539	0.914068	-0.733384	-0.869016	0.0194802	1.30379	-0.261954	-0.812718	-1.25118	1.00258	1.00776	0.257957	0.257957	0.500981	1.61262
g4658	0	0	0.0818057	1.01387	2.34384	0.116903	0.633912	-0.384369	0.338486	1.40748	1.43817	-0.757556	-0.58309	-0.644752	-0.723935	-0.675274	-0.560482	-1.15607	-0.957339	-0.931589	0.421322	0.792459	0.795003	0.969111	1.03727	0.620623	-0.633896	0.540244	-0.112038	1.22163	0.506406	0.890091	-0.341209	-1.0492	-0.694492	-1.60455	-1.68419	-1.67458	0.929864	-0.724682	-0.647318	1.50278	-0.960637	-0.100005	0.946589	0.954172	0.668935	0.729591	-0.416013
g4030	0	0	-0.304627	-0.304627	-0.527054	0.0491294	0.367901	-0.351578	-0.304627	-0.213609	-0.491695	-0.449977	-0.877924	-0.63565	-0.449977	-0.877924	-0.776606	2.52477	1.81204	1.81204	-0.784545	0.487351	-0.280159	-0.185973	-0.806466	-0.787459	1.12333	-0.805252	-0.784757	2.21681	-0.763716	-0.218553	-0.804857	-0.0555959	0.160951	2.44144	0.0702881	-0.222834	-1.2121	0.341011	-1.12377	-0.0675959	1.13189	0.93056	0.739646	-0.244279	1.24948	1.54391	2.01968
g5803	0	0	-1.54598	1.27409	1.13914	-0.280862	-0.51156	0.297052	1.3375	1.17765	-1.55966	1.06588	-1.38481	0.81511	-0.179165	0.398536	0.0542979	-0.91778	-0.271927	-0.907497	2.4083	0.964893	-0.0999927	0.736988	0.72689	-0.962451	0.254221	0.0683731	0.17155	0.574605	-0.34667	0.520325	-0.176124	-1.14431	-0.325719	0.0892799	-1.74611	-1.71406	-1.2586	-0.361869	-0.406583	1.74969	0.0392118	0.23816	0.7077	1.12559	-0.436709	-0.534734	2.07132
g2512	0	0	-0.427683	1.02916	1.48625	-0.427683	-0.785458	-0.625782	0.791694	1.25008	1.78726	-0.283484	0.661186	0.745919	-0.172175	-0.785458	-0.319171	-1.22779	-1.40905	-1.28781	1.71965	0.545228	1.79929	-0.411727	-0.109285	0.322198	-0.310271	0.753764	0.106826	0.351993	-0.744661	-1.87805	-0.109285	-0.968678	-1.88662	-0.00552343	-0.0831214	0.908261	1.74878	-0.150899	-0.326506	-1.1866	0.405256	-0.490026	0.253413	-0.44102	-0.534609	-0.148968	0.478178
g1194	0	0	-0.237503	-0.200664	1.73206	-1.30839	0.0610281	0.0906296	-0.876607	0.400724	-0.424187	-1.04409	1.78461	-1.71467	0.353481	0.775818	-1.34254	0.744379	0.452944	0.752973	1.20269	0.876851	0.162444	0.430808	-1.1907	-0.545492	-0.270304	-0.794799	-1.10355	1.50689	-0.375951	0.916481	0.0672608	-0.852576	0.176649	2.06985	-0.989109	-1.28745	0.317576	-0.786037	1.66147	-0.517855	0.378212	-1.05337	-0.0194295	-0.0194295	-0.901517	-0.79895	0.148566
g3074	0	0	-0.830835	0.478672	-0.356162	-0.892305	-0.715976	-0.311783	-0.525597	-0.863221	-1.01061	0.0991017	0.263062	-0.877908	0.644399	-0.281888	-0.345299	2.44587	1.93667	1.14381	-0.921247	-0.930948	1.48393	-0.889167	-0.93009	0.839944	-0.927469	0.710892	1.01363	-0.930948	0.783576	-0.930948	-0.659198	1.68079	-0.683108	-0.587862	0.669491	1.20873	-0.842557	0.450457	-1.61365	0.50726	0.521987	0.976499	-0.786003	0.179404	-2.32944	-0.476022	-0.845309
g6932	0	0	1.10548	1.07574	0.568665	0.393386	0.849156	0.746036	0.403178	1.11913	1.73714	0.160505	-0.943964	-1.03096	-1.13088	-0.79741	-0.995122	-1.1355	-1.03704	-1.08753	-0.857625	0.245955	-0.666039	-1.07289	-0.95982	-0.834357	1.56786	-0.324242	-0.215901	-0.739507	-0.943131	-1.01987	0.679143	1.42945	0.344862	0.249891	1.13143	1.98479	-0.725772	-0.469828	0.199751	1.90644	-0.169347	-0.74124	-2.13963	-0.704154	-0.829436	0.415338	0.787433
g3928	0	0	-0.00969517	1.31945	1.5204	-0.168368	0.711843	0.0497997	0.684152	1.8257	1.18318	-0.48073	-1.288	-0.829905	-0.792704	-1.38282	-1.29677	-0.515541	-0.238105	-0.291892	-0.868195	-0.681089	1.79037	-0.493178	-0.68463	1.68937	-0.972656	-0.203822	1.45921	-0.616672	0.278369	-0.313502	-0.87209	0.909061	-0.780467	-0.851223	-0.312028	1.52317	-0.349221	-1.33729	0.725402	-0.000260845	1.50572	-0.54435	-0.999253	-0.446915	-0.119173	0.268252	-0.456068
g5853	0	0	1.43067	1.46088	0.275773	0.511253	0.118971	0.0678072	0.822386	1.14856	0.302284	-0.144923	-0.784686	0.651648	-0.489345	-0.556365	0.275773	-1.60067	-1.60853	-1.88149	-1.03949	0.401706	-0.690115	-0.643034	-1.16176	0.760735	0.668268	-1.14551	0.371561	-0.143612	2.37298	1.52503	-1.15279	0.228288	0.183748	-1.17734	0.148692	0.492649	-0.816886	0.353295	-1.34168	-0.199987	1.42526	0.580002	0.541887	0.674918	0.520291	0.723169	-0.40674
g1055	0	0	0.286459	1.4947	0.66434	0.829118	2.05299	0.354714	-0.260547	1.17257	0.365237	-0.479716	-1.39234	-0.745751	-0.801129	-1.6785	0.183295	-0.618685	-0.813335	-0.613424	0.184352	0.23063	-0.567837	-0.542992	0.0900206	-0.943044	0.477724	-0.823124	-0.581466	-0.11805	-0.2822	-0.218183	-0.596503	-1.16926	-0.341982	3.14191	0.730231	1.32978	0.491752	0.452878	0.742443	0.857265	-1.14943	-1.3949	0.109807	-0.382015	-0.564662	-0.196497	-0.635965
g5776	0	0	-0.567785	-0.190601	0.511616	-1.30062	-1.51921	-0.690757	-0.613842	-0.685125	0.643985	-0.173815	2.65459	-0.0612028	0.77443	1.57898	0.136405	-0.542752	0.300243	-0.25453	0.400241	-0.704424	-0.704424	-1.33477	-1.02965	-0.930876	0.777733	-0.786482	-0.711653	0.201748	0.0138706	0.69567	0.192032	0.281962	-0.270387	-0.10506	2.90885	1.10562	0.336838	0.147672	-0.644727	-1.2248	-0.304934	1.68995	0.657199	-0.259786	0.17582	-0.927813	-0.434364
g1714	0	0	-0.570362	-0.709544	-1.24643	-0.726095	-1.59206	-1.21134	-0.387274	-0.508467	1.05105	-0.64034	0.331317	-0.117346	1.44468	1.75359	0.81758	1.13172	0.24701	0.932312	-0.973512	0.582085	-0.812327	0.772866	0.534879	-0.682612	0.647799	-0.401007	0.23974	-0.656278	-0.433048	2.34591	-0.398398	-1.00629	-2.00781	0.779715	0.566432	0.901847	-0.354525	1.18564	-0.531426	-0.795496	-0.854464	1.35027	0.809774	-1.49006	-0.372281	0.689614	0.0504038
g0293	0	0	-0.852254	-0.765422	0.182166	-0.646522	-0.281232	0.11578	-1.37141	-1.33743	-0.820659	-1.09122	0.473298	-0.600552	0.714712	1.70785	0.678645	1.52599	1.23221	1.13604	0.704017	0.640112	0.203181	-0.625663	-0.968033	-0.779338	2.0429	0.236891	0.789425	-0.892583	0.841604	1.61752	-1.00274	-0.109745	-1.91772	-0.551124	0.128771	-0.357478	1.34147	0.315706	-0.647514	0.673296	-1.47866	-0.204297	-0.291463	1.08888	1.43542	-0.291463	0.144311
g4203	0	0	-0.71123	-0.292951	1.25712	-0.193161	-0.494808	-1.23937	1.36626	2.10033	1.43537	-0.772602	0.327306	-0.701461	-0.78333	-0.442126	-1.57422	0.331741	0.23315	0.153977	1.30212	-0.148984	-0.676134	-0.336782	-0.430285	-1.17018	0.282043	-0.620131	-1.05211	-0.500372	0.34416	1.62993	-1.31232	-0.980389	-0.186838	2.043	1.01765	0.795629	-0.491965	-0.156938	1.10923	1.34877	-0.750644	-1.05845	-0.0701687	1.49723	1.09179	0.959234	-0.266543
g1528	0	0	-0.242705	-0.118301	-0.178159	-0.231263	-0.272141	-0.28534	-0.217117	-0.217117	-0.178847	-0.355285	-0.335355	-0.345884	-0.20669	-0.223668	-0.32841	-0.0878208	3.99551	-0.171411	-2.33091	-0.546282	-1.13154	-0.406951	-0.546282	-0.399616	-0.00425764	-0.87894	-0.491837	-0.227778	0.184668	0.294958	0.204697	1.37161	0.880319	1.13986	1.50861	1.37968	-1.19968	-0.42411	-0.421768	1.31102	-0.411979	1.14652	0.00269264	0.19158	0.570298	0.792142	1.14552
g4976	0	0	0.106872	-0.393784	-0.372973	1.71128	0.283885	-0.0150299	0.872998	1.06553	1.78311	-1.39375	0.257345	-0.331303	-1.85418	-1.17822	0.739834	-0.0891404	-0.150618	-1.04185	0.55065	-0.540108	-0.716404	1.07614	1.82037	-0.558299	0.140229	-0.654138	-1.10582	1.43657	0.0383265	1.09159	1.23439	-0.779187	0.297594	-1.13304	-0.738515	-1.46034	-1.10933	1.11298	0.705676	-1.02047	0.842197	-0.531055	-0.343352	-0.952259	-0.640272	0.0967182	-0.357772
g5389	0	0	0.368909	0.101604	-0.548706	1.82129	0.543998	0.579171	0.0814747	1.27727	2.06213	-0.852256	-0.786586	-0.673086	-0.58114	-0.582442	0.57385	-1.37115	-1.02091	-0.993425	-0.487661	-0.695542	-0.798911	0.0685699	-0.0825449	-0.670452	-0.724473	-0.522566	-0.718926	-0.112386	-0.06551	0.494733	-0.38166	-0.725098	-0.559478	1.626	2.6716	1.6843	0.947358	-1.19127	1.4074	-0.735284	-0.401543	-0.0266618	-1.41506	0.557627	-0.774811	-1.55157	-0.742315
g3354	0	0	1.33657	1.27402	1.61638	0.218948	-1.26763	0.25874	0.885704	0.230879	-0.296724	-0.972738	-0.331409	0.581252	-1.42797	-1.57969	0.520835	-1.34521	0.520835	-0.222789	1.63683	1.46159	1.27864	-0.797498	-0.739017	-0.698393	1.21936	0.491771	0.533474	-0.321274	-0.953662	-0.722426	0.0605017	0.40289	0.810822	-1.07093	-1.27856	-1.31411	0.00322156	1.59707	-1.33838	0.410734	-0.699073	0.026424	-0.78462	-1.23897	-0.720879	-1.73206	-0.808657
g1663	0	0	0.501057	0.838477	-0.00323581	-0.0995586	-0.90461	-0.776266	1.42801	1.24864	0.847497	1.89448	-0.127908	-1.90766	-0.478986	-0.217143	-0.848556	0.251778	-0.25767	-1.38835	-0.174351	-0.663111	0.33327	0.300229	0.351343	0.5178	-1.25642	-0.644991	0.527208	0.118803	-0.351189	-1.26958	-0.4587	-0.571077	-1.26596	2.79269	0.353011	1.36102	0.758582	0.976422	-0.633926	0.698824	-1.59317	-0.206731	-0.366576	-0.789983	0.559653	0.119422	-0.0770108
g2867	0	0	-0.0594595	-0.239485	0.146679	-0.650036	-0.176975	-0.439803	-0.816566	-0.244165	-0.429875	-0.234266	-0.567977	-0.76311	-0.430791	-0.516867	-0.848249	2.00397	2.36544	1.90153	0.188794	0.497373	-1.33331	1.79979	0.255045	-1.25241	1.53537	-0.863274	-0.895338	0.0536216	-0.562868	0.179914	1.41643	-0.32997	-0.598508	1.45981	-0.818557	-0.731913	-1.22776	-0.499661	1.06031	1.36842	-0.3606	-0.340712	-0.365173	-0.944147	-1.0154	-1.25103	-0.611886
g0148	0	1	-0.246722	1.0962	1.91097	0.520289	0.47703	-0.179106	0.591825	1.35422	1.24555	-0.0108937	-0.410165	-0.517506	-0.739617	-0.865311	-0.0517461	-1.57915	-0.964606	-1.63125	0.726986	0.52062	0.365052	0.550495	0.804292	0.419075	0.843672	0.529889	0.577996	0.489454	-0.0462267	0.223038	0.425739	-0.283898	0.0972836	-2.27254	-1.94269	-2.02823	-0.470424	-0.580022	0.942485	1.5743	-0.748752	-0.71759	-0.19393	0.631549	0.0452801	0.754503	-0.891665
g4078	0	0	-0.460511	0.323266	0.438622	0.0657934	0.811664	-0.510325	0.686062	2.7482	1.88638	-0.660144	-0.660177	-0.67414	-0.663562	-0.660332	-0.664083	-0.670748	-0.668182	-0.667785	1.01646	0.431219	-0.550911	2.44512	0.605985	-0.460824	-0.31252	-1.41111	1.57573	0.060768	-0.963247	-0.119449	-0.175606	-1.18522	-0.498322	0.684525	-0.0252628	-1.11734	-0.693338	-0.51099	-0.350096	1.99897	-0.365291	-0.0792557	-1.43705	-1.23591	0.446208	0.333401	-0.890859
g2711	0	0	-0.337046	0.642959	0.972532	0.405032	-0.984082	-1.44215	0.545242	-0.0361322	1.68085	-0.430914	1.6427	0.192565	0.924958	-0.202766	0.316326	-1.53273	-0.909109	-1.44822	-1.50509	-0.978824	-1.57186	-0.161812	-0.17278	-0.678705	1.28941	-1.05088	-0.0661841	-0.615226	-0.126709	-0.0107097	1.23284	1.45919	-0.37345	1.39711	0.885935	1.04775	0.938404	1.22984	-0.00177672	0.10429	-1.22986	-1.04089	0.313274	0.313274	0.696818	0.520979	0.0424084
g5589	0	0	-0.644587	0.757538	1.05112	-0.419141	0.54774	-0.562846	0.324405	2.54023	2.01081	-0.641488	-0.613093	-0.48925	-0.642232	-0.642664	-0.64464	-0.643701	-0.644066	-0.644148	-2.40764	0.6702	0.945441	0.918275	1.1591	0.645086	-0.548192	0.827131	0.156302	1.31215	0.799427	-0.199275	-1.21698	-0.432958	-0.902816	-0.077206	-0.833456	-0.814595	0.550031	-1.59899	0.0478808	-0.762214	0.843839	0.919448	1.89525	-0.661965	-0.706035	0.421181	1.61414
g2324	0	0	-0.621369	-0.0191505	0.176164	1.14564	-2.35264	-0.637009	1.87952	0.97315	0.924185	0.115878	-0.112261	0.798022	-1.446	0.00212671	-0.469519	0.493913	0.0304964	-0.881151	0.470645	-0.296859	-0.318178	3.93313	-0.229024	-0.318178	-0.0216426	-0.318178	-0.318178	-0.296859	-0.318178	-0.296859	-0.177663	-0.318178	-0.221271	-0.318178	-0.318178	-0.318178	0.363914	-1.11932	0.996042	-1.31947	0.152355	0.926482	-0.202529	-1.90153	-0.467447	-0.880516	-0.712986
g5016	0	0	-0.162791	0.0197275	-0.416841	-0.239162	-0.21146	-0.455789	-0.315463	-0.506814	-0.471734	-0.461923	-0.626367	-0.59396	-0.521569	-0.56954	-0.467923	3.18616	1.51242	1.30302	-0.81971	-0.85149	1.55401	-0.852373	-0.848681	2.00988	-0.840094	0.675699	1.50245	-0.85149	-0.211242	-0.85149	-0.846555	0.313122	-0.171919	-0.0295527	-0.251328	1.37076	-1.42859	-0.506343	0.223262	0.343312	-0.20992	1.57828	-1.13184	1.01349	1.173	0.838516	-0.188041
g5875	0	0	-0.517568	0.638184	0.695037	-0.0238897	0.718002	-0.930065	0.409517	0.317628	0.0310138	-0.68802	-1.62728	-0.675202	-1.07579	-1.32916	-0.622034	1.54321	1.60586	1.53055	2.50299	0.948061	-0.114096	-0.413418	-0.35477	-0.786039	0.71822	0.118551	0.243195	-0.97757	-1.54457	-0.937707	-0.382532	-0.925606	-0.714973	0.456846	1.21537	0.948061	-0.599894	-0.28235	1.63378	-0.467685	0.761441	-1.04529	-0.991327	-1.1433	-0.783907	0.150732	2.00801
g5139	0	0	0.176683	-0.81355	-1.10015	-0.890988	-1.58864	-0.476537	-0.771671	-1.48279	-0.53392	0.950105	-0.0416662	0.675666	1.01468	1.36363	0.150464	0.950105	0.777699	1.64087	1.20202	0.583622	0.61848	0.101972	0.383195	-0.401268	-0.487867	0.180756	-0.253814	1.13887	1.30516	1.98602	-0.667101	-1.51784	-1.06497	-1.07186	-0.762143	-1.27324	-0.613828	0.696017	-1.0001	-0.889125	0.305463	1.50157	0.507878	0.325718	-1.54815	-0.0330092	1.15897
g5153	0	0	-0.101791	-0.608415	-1.10996	0.777123	0.451097	0.659228	0.579331	-0.725907	-1.01182	-0.273042	-1.16211	-0.350827	-1.05784	-0.820663	1.03163	0.0271157	1.13421	2.56263	-2.35741	0.221312	0.361247	1.30197	0.840672	1.44452	-1.32699	0.0488073	-0.338683	-0.422677	0.797004	-0.406172	-0.139787	0.246739	0.323045	1.18237	-0.272343	-1.50362	0.267775	0.284221	-0.711643	0.252584	1.4152	-1.50814	-0.123417	-0.609348	-0.257613	-0.58558	-1.00734
g2119	0	0	2.8533	-0.867257	-0.609519	-0.736361	-0.439238	0.574269	-1.77629	0.595916	0.843808	-0.47341	-0.55855	1.14209	-0.153408	0.167027	-0.482459	-0.339328	0.424911	-0.165499	-0.0997612	-0.204717	-0.560645	0.418165	-0.595834	-0.597051	-0.219096	-0.475136	-0.33531	-0.59676	-0.539189	-0.59676	0.584766	1.3198	3.44823	-0.0893768	-0.379229	-0.482094	1.31321	-0.749386	-1.41068	0.798685	0.230048	-0.181876	-0.49504	-0.323455	-0.530026	-0.57191	-0.31485
g1460	0	0	-0.750166	-0.828285	-0.932974	-0.721135	-0.676311	0.21598	-0.64426	-0.795631	-0.750798	0.106153	1.51272	2.43437	1.10892	1.30367	0.722148	-0.423797	-0.462894	-0.417713	-3.0393	0.78678	0.36964	-0.488672	-0.13782	0.427567	0.0964754	1.12922	0.530641	0.66181	0.538403	0.7238	-1.01462	0.530641	0.743196	-1.01462	0.0786077	-0.921743	-1.72238	-0.655277	0.758997	0.60475	0.234716	0.779191	0.953222	1.22141	1.47987	-2.00192	-0.243005
g2808	0	0	0.584912	-0.123276	-0.479004	-1.27938	-2.2526	-1.02185	1.54225	0.229616	-0.0128472	0.269037	1.96809	0.558539	-0.591816	-0.625417	0.0589447	-0.306647	0.868455	0.613009	-2.15626	-0.820045	-1.3357	-0.692095	0.435682	0.903533	-0.218402	-0.402758	0.583819	0.740671	0.990591	-0.448546	-1.39613	0.0325179	0.785881	0.767548	1.60689	0.622809	0.107719	-0.605777	0.270596	1.80901	-0.678901	-0.90265	-0.347777	-0.711923	1.85991	1.01473	-0.903379
g4653	0	0	-0.922072	-0.548265	-1.34033	0.13047	-1.18366	-0.464852	0.541899	-0.303164	0.190643	-0.600461	-0.963338	-0.0201343	-0.662935	-0.232445	1.44476	1.56403	1.64852	1.72134	-0.356569	1.72751	1.1389	-0.889307	-0.140057	-0.315745	-0.594444	1.1389	-0.0392028	2.14358	0.429549	-0.116235	-0.175834	-0.64693	0.321794	-0.93752	-1.03549	-1.65291	-0.113989	1.77027	-1.135	-0.566018	-0.326574	0.37131	0.331241	1.04021	1.71265	0.752197	0.730716
g6799	0	0	0.10654	1.49942	1.19011	0.0455224	0.806699	-1.08032	1.32466	0.430128	1.13265	1.00454	-0.757558	-0.561289	0.24279	-1.46429	-1.11234	-0.8589	-1.36615	-0.582215	-0.41446	2.05402	0.0108122	0.708116	-0.557405	-0.105603	2.50424	-0.57562	-0.57562	-0.571264	-0.57562	1.50362	-0.546912	-0.57562	-0.555821	-0.57562	-0.57562	-0.57562	1.35057	-0.245153	0.360449	0.248806	-0.00469219	-1.70998	0.691569	0.367859	1.11623	0.423914	-1.06698
g5322	0	0	0.0252663	-0.582943	-0.27339	0.142758	-0.227988	-0.204154	-0.430498	-0.782041	-0.209148	0.258351	1.63395	-0.450612	1.79935	2.01598	0.862049	-0.92443	-0.956756	-1.69575	0.307772	-0.0538615	-0.681479	0.66311	3.32274	-0.215255	-0.659588	-0.681479	-0.402975	0.873079	-0.681479	-0.679905	0.190017	-0.681479	-0.674325	0.913642	-0.460708	-0.397824	0.49991	1.58324	-1.04527	-1.03222	-0.209409	0.203742	-1.24848	-0.547503	-1.30082	-0.493918	0.244753
g4037	0	0	0.715925	1.18787	0.623777	-0.84934	0.331688	-0.49038	1.14543	2.04124	1.6311	-0.544803	-0.718489	-0.709046	-0.930825	-1.00721	-1.23807	-0.500499	0.0159314	-0.704295	0.682176	0.0684	-0.0339634	1.2744	1.40595	0.378712	-0.191276	0.608184	-0.0363354	0.441277	0.798711	1.26378	-0.141214	-0.733068	-0.571472	-1.73124	-1.75117	-1.73185	1.40365	0.418729	-1.1954	0.317109	0.19099	-1.13508	-0.543934	0.606113	-1.0093	-1.68083	0.0502774
g6964	0	0	-0.332747	0.250484	1.53057	-0.00365802	-0.388517	-0.534359	-0.451986	0.354883	1.99586	0.0395785	1.7759	0.37278	-0.252443	0.0327201	-0.129017	-1.8315	-1.04895	-1.37959	0.494611	0.998551	0.5786	-0.758424	-0.571804	-0.721697	2.38356	0.351532	1.11274	-0.390517	-0.944307	-0.789526	0.392458	0.890824	0.473698	-1.01951	-1.26525	-1.21555	-0.867369	-0.755976	-1.03158	0.528221	1.2525	0.874205	0.282104	0.151859	0.151859	1.37086	0.79719
g5269	0	0	2.96569	0.103832	-1.25697	1.41617	0.322185	-1.1271	-0.385315	-0.662936	-0.879737	-0.63294	-0.0521488	-0.408019	-0.479752	0.757856	-0.321805	0.0671642	0.622562	-0.0487354	0.304372	0.134513	0.716451	1.24207	1.28107	0.128753	-0.514954	0.613833	-0.862272	1.80267	0.679037	0.363871	0.0362293	-0.679842	-0.997458	-1.11128	-1.16052	-1.97655	1.13255	0.496423	-0.361062	-1.70077	0.637263	-0.204404	1.26157	0.743121	-0.0846359	1.67073	-0.903527
g3124	0	0	-0.0175742	0.808872	-1.05719	1.21092	1.1616	0.126031	-0.536887	-1.3429	-1.17911	-0.824482	-1.26267	-1.04566	0.45336	0.16402	0.961863	2.06303	0.362011	-0.0452182	-0.334378	-0.528059	-0.533439	-0.533439	-0.510941	0.690031	3.03842	-0.533439	0.270143	-0.528059	1.03411	-0.528059	1.63985	-0.533439	-0.508985	-0.533439	-0.533439	-0.533439	-0.287648	0.681726	-0.523331	1.71053	-0.825899	-0.755381	-1.35793	-1.09789	-0.300544	0.53086	-1.92963
g1696	0	0	-0.874262	-0.899713	-0.521357	-0.91166	-0.91166	-0.0630842	-0.651062	-0.811932	0.456999	1.46296	1.04431	0.142382	0.545299	-0.174833	2.54267	-0.91166	-0.498799	1.0354	-0.67187	-0.442627	-0.0139638	-0.417576	-0.674404	-0.597992	0.0196714	-0.876213	-0.531434	-0.845176	-0.867921	-0.275977	-0.411697	0.236851	0.286544	1.86224	2.31693	1.90462	-1.5077	0.265193	0.127391	-0.71507	1.39162	0.438572	0.746171	0.314703	-1.98218	-1.77327	0.198651
g0060	1	0	-0.446976	-0.422491	-0.44785	-0.427903	-0.434718	-0.44785	-0.429407	-0.425487	-0.411937	-0.44785	-0.445194	-0.420274	-0.349506	-0.395484	-0.384277	2.89558	1.77075	1.67088	-0.583057	-0.176724	-0.540128	-0.586287	-0.586287	-0.580063	-0.381926	-0.586287	-0.539383	-0.586287	-0.586287	-0.424038	-0.322869	-0.254015	0.763592	2.45128	2.35682	1.16195	1.46776	1.09634	-0.635508	-0.638239	-0.645582	-0.644769	0.654031	0.990976	0.924025	0.702778	-0.354065
g2294	0	0	1.48827	-0.136328	-1.87389	1.19504	0.650197	0.610329	0.623271	-0.868152	-0.904215	-0.910516	0.9482	0.481273	0.399817	0.471821	0.762699	-0.0798825	-1.25917	-1.59876	0.854444	-0.481435	-0.188981	-0.406613	-0.728864	0.0768861	-0.0924293	-0.252608	-0.0275676	-0.17614	-0.274915	1.0052	-0.726683	-0.54963	3.52122	-0.582185	-0.673962	-0.295739	1.41836	-0.418357	-0.622139	-1.20327	0.977356	-0.151951	-0.746845	-0.692264	-0.709628	2.15247	0.395505
g3247	0	0	-0.800263	-0.911305	-1.6063	-0.271452	0.958616	0.00761364	-0.962181	-0.386231	-1.11457	-0.0958483	0.118735	0.327553	-0.128432	-0.0183374	0.0163254	1.23063	0.990489	2.64496	0.0773316	-0.31363	-0.262707	-0.781201	-0.56622	-0.405522	-0.271378	-0.610178	-0.228431	-0.287628	-0.912936	-0.658186	0.169626	-0.56622	0.0492313	0.826547	1.47412	3.26738	-0.261824	0.293731	-1.38589	0.182673	1.63568	-0.464373	-0.245504	-0.947756	-0.983248	0.359144	1.47548
g4213	0	0	0.240947	-0.190273	-0.65631	-0.876644	-0.763315	-0.295497	-0.731534	-1.18598	-1.09752	-0.695841	-0.532064	0.016508	2.18663	1.01385	2.15609	0.484105	0.484105	0.442743	2.07963	-0.675663	-0.0943965	-0.663138	-0.449056	-0.1192	-0.24132	0.421442	-1.29681	-0.159165	0.561032	-0.163285	0.213129	-0.0818713	-1.55935	2.54479	0.20217	-0.518934	-0.522415	-0.518886	0.535539	1.75785	-1.01148	-0.24061	0.35139	0.5899	0.837195	0.653772	-0.51745
g0627	0	0	-0.603074	0.433276	0.309582	1.27188	1.03949	-0.586359	-0.188332	-0.71532	-1.52262	0.765962	0.027448	0.895024	1.5527	-1.75127	1.33266	-0.954198	-0.79211	-0.514736	0.746134	-0.29653	-0.0745126	-0.149235	0.244943	-0.32929	-1.42543	-1.59948	-0.971421	0.390107	0.274725	-0.378201	-0.216887	-0.727659	-0.670317	1.40564	2.13207	1.64534	-0.697985	-0.865264	-0.547906	-0.410384	1.01948	1.50206	2.16755	0.661675	0.0215664	-0.387362	-0.49471
g0721	0	0	-0.0852305	-0.596717	-0.734627	-0.565746	-1.22269	-0.666734	0.522952	-0.0651215	-0.321208	-0.368461	0.402917	0.294629	-1.20441	-0.612955	-0.377265	2.50773	1.67125	1.42169	-0.252655	0.953934	0.297985	-0.103563	-0.0644359	-0.541578	2.03134	0.116288	0.245454	-0.048306	-0.639211	-0.764147	0.946393	1.85032	-0.652466	-2.0325	-0.0984929	-1.24436	-0.069171	-0.421587	1.10564	1.27122	-1.25957	-0.626532	-0.872879	-0.441585	-0.139935	-0.519356	-0.840637
g2019	0	0	-0.119974	0.398861	0.92388	0.13059	0.180985	0.104222	-0.474973	-0.105687	0.0820761	-0.383229	1.6321	0.392805	1.36641	0.929552	0.357974	-1.61975	-1.8063	-1.98954	-0.5211	0.75366	-0.570432	0.361184	-0.189471	-0.290438	1.34298	-0.400799	-0.562432	0.0165855	-0.129411	-0.569099	-0.561644	-0.464616	-0.564372	3.40015	-0.528251	-0.522494	-0.933909	-0.583917	-0.371651	-0.343098	0.395586	1.83699	-0.0824834	0.505646	1.21069	-0.501154	2.28165
g2559	0	0	-0.272381	-0.41212	-0.423515	-0.423515	-0.423515	0.080265	3.14853	-0.423515	-0.423515	-0.423515	2.15836	-0.421716	-0.423515	-0.423515	-0.38993	0.299769	-0.423515	-0.379135	-1.07961	-1.03094	-0.906968	0.184091	0.134591	-0.166357	-0.911105	-1.14786	-0.785174	0.109324	0.691443	1.01992	-0.574123	-0.349154	-0.193227	2.3439	1.17096	1.49029	0.369422	0.120064	-0.674243	-1.62863	1.12795	0.685437	-0.852836	-0.824116	-0.793426	-0.358253	-0.123083
g0777	0	0	-0.111224	-0.3083	-0.3083	-0.3083	-0.3083	-0.3083	-0.3083	-0.3083	-0.3083	-0.3083	-0.3083	3.85922	-0.3083	-0.3083	-0.264505	0.832705	-0.3083	-0.3083	-0.0370194	-0.876756	-0.899683	1.6076	0.862528	0.44844	-1.36896	-1.31163	-1.36592	0.112329	0.84641	1.79043	-0.353057	-1.18983	0.0906354	0.586238	0.677601	0.380647	1.02055	1.10537	-0.514014	-1.46107	-0.479359	0.328521	-0.203293	-0.0255023	-1.70817	-0.0142057	0.405775
g2539	0	0	0.204901	-0.20456	2.47857	-0.0903874	-0.364683	0.779307	-0.256407	1.23197	1.89067	-0.0241214	-0.283618	-0.969819	-0.703264	-0.137772	-1.08616	-1.03456	-0.886101	-0.543959	-0.632789	-0.993231	-0.0688391	0.0872183	-0.0705118	0.430513	-1.31181	-0.835935	-0.343201	-0.466548	0.241175	0.325205	-0.677376	-0.587789	-0.76655	1.44217	1.91375	2.31456	0.220994	-0.383943	-0.589515	-1.11208	1.79286	0.071684	-0.17385	-0.303198	-0.676519	0.171182	-0.779657
g0684	0	0	-0.304469	-0.77654	-1.51347	-0.231362	1.36713	0.14664	-0.929769	-0.881399	-1.43655	-0.245012	-0.478875	-0.276359	0.125194	0.0315024	1.01266	1.59339	0.895926	1.90136	-0.770352	-0.675006	-0.675669	0.680864	0.469235	-0.103352	-1.03375	-0.831842	-0.748626	-0.659563	-0.197765	0.102282	-0.41766	-0.502139	-0.27621	2.1265	1.12461	2.38845	-0.795475	-1.02051	-0.515585	-0.134711	1.21698	1.2493	0.059964	0.747878	-1.49835	0.991172	-1.2972
g6755	0	0	-0.324394	-0.463901	-0.346599	-0.409713	-0.338636	-0.427248	-0.32101	-0.298587	-0.0969359	-0.499428	-0.27907	-0.354699	-0.32101	-0.336033	-0.335347	-0.0978732	3.43698	1.8135	-0.960384	-0.531233	1.3667	-1.2975	-0.955463	0.994992	-0.815877	1.28939	1.04846	-0.929516	0.93383	-0.877622	-0.658545	0.711554	-0.300764	-0.799896	0.132766	1.64911	-0.66626	-0.588795	-0.652194	-0.583321	0.831567	1.659	-1.22893	-1.0249	0.235189	0.708905	1.18818
g0966	0	0	0.0203898	-0.367791	0.148709	-0.408467	-1.14935	-0.138371	-0.496821	-0.718368	0.0671481	0.127278	1.87257	1.03882	1.29468	2.20042	-0.395331	-0.994092	-0.832306	-1.26912	-0.124458	-0.656409	-0.790417	-0.547073	-0.656409	-1.19834	0.0312251	-1.06203	-0.491133	-0.445328	0.207409	0.340048	0.12065	0.0565365	-0.406951	2.7495	1.72379	1.14938	0.164898	0.10312	1.62837	-1.49086	-0.256158	-0.149366	0.823527	0.346645	-0.30171	0.917073	1.227
g3398	0	0	-0.603641	1.43173	1.26397	-0.67375	-0.0054946	-0.67375	-0.457304	-0.67375	0.0813062	-0.67375	-0.155031	-0.672915	0.244336	-0.357984	-0.65817	-0.67375	0.197597	3.06035	-1.2089	0.0462185	-0.0910952	1.40077	1.11501	0.37314	2.57864	-0.300224	-0.387388	1.04418	-0.793742	-0.439522	0.213225	-0.119192	-0.371561	-0.876253	-1.21697	-0.966336	-1.07804	-0.91394	0.0350995	-0.179474	1.65431	0.482046	-1.17862	-0.74778	0.860269	1.66565	0.536416
g5315	0	0	-0.285164	-0.896873	-0.988087	-0.921993	-0.997466	-0.545911	-0.7442	-0.987174	-0.600421	0.639379	1.94981	0.264456	0.121899	-0.0539301	-0.368835	1.17308	1.76606	1.47536	-0.972888	-0.998844	1.13603	-0.791262	-0.99655	2.20934	-0.755376	0.402647	0.0625976	-0.998844	0.684689	0.370923	-0.744561	1.41401	-0.660728	-0.872341	0.631073	0.880079	0.103868	0.197998	-1.84958	0.9793	-0.167735	0.736146	-0.208938	-0.157557	-0.00506272	-0.729933	-1.32085
g2887	0	0	-0.673305	2.31368	0.87063	0.64983	1.1966	0.0605931	0.658157	0.158859	0.966635	0.282345	-0.620128	-0.897199	-0.844437	0.343136	-1.0534	-1.2165	-0.89125	-1.30424	-0.536665	-0.887243	0.827001	0.00485822	-0.333973	-1.07172	-0.716836	0.722362	1.40949	-0.842481	-0.0628181	-0.279577	-0.25208	3.08179	-0.362966	0.198834	-0.324395	-0.57359	0.553946	-0.644451	0.973138	0.868205	-0.152809	-1.59803	0.875482	-0.347598	1.20195	1.1902	0.0157043
g1239	0	0	-0.504812	-0.541228	-0.541228	-0.494359	-0.515512	-0.471404	-0.541228	-0.541228	-0.541228	2.29752	0.334567	0.151138	1.96563	2.04162	-0.48464	-0.531155	-0.541228	-0.541228	-0.158483	0.116103	-0.182951	0.313958	-0.382685	-0.453346	-1.07421	-0.464961	-0.192414	-0.446015	-0.787177	-0.0270398	-0.631476	-0.490751	0.97489	3.54841	0.248316	0.0898321	1.69695	-0.143603	0.410224	-1.28801	-0.486631	-0.188927	-0.802311	-0.401368	-0.903892	1.13138	-0.542198
g5282	0	0	-0.00855448	-0.153941	-1.1465	-0.668128	-0.867194	-0.823253	0.0012713	-0.863382	0.351101	-0.474221	3.09269	-0.542755	0.979559	0.023401	-0.55187	1.19299	0.370042	0.0887468	-0.306209	-0.679551	-0.679936	1.9456	0.420532	0.130493	-0.526957	-0.561716	-0.578772	-0.0765924	0.0881244	3.14032	0.0240989	-0.475894	-0.567524	-0.199955	-0.478378	-0.617677	-0.900248	-0.186691	-0.837742	1.017	-0.547822	1.45551	-0.266456	-0.255297	-2.17674	1.66103	-0.438642
g4354	0	0	-0.122527	-0.267931	-0.277644	0.3369	0.257182	0.23494	-0.802319	-0.96649	-0.523649	-0.627304	0.545458	0.215527	1.98629	1.94833	1.51369	-1.07725	-1.22278	-1.15043	0.563364	0.452449	-0.198202	-0.991552	-0.834261	-0.787747	0.253248	-0.203267	-0.0452168	-0.717322	-1.08891	-0.318739	-0.574381	-0.780233	-0.203267	0.907927	2.26696	2.29916	-0.511784	-0.511784	1.97911	-0.32406	0.0412504	-0.672731	-0.327406	-0.720797	0.158592	0.400313	1.4002
g3281	0	0	0.688443	-0.398118	-0.398118	-0.398118	-0.398118	-0.398118	-0.398118	-0.398118	-0.398118	-0.398118	1.60685	-0.385183	-0.398118	-0.398118	-0.15666	3.42209	-0.398118	-0.398118	-0.667665	0.801657	2.05652	-0.800146	-0.576844	-0.158075	0.765813	1.54064	1.19503	-0.363943	-0.620679	-1.29321	-0.792162	1.2641	0.0164924	-0.699922	-0.833042	-0.83456	-0.8655	-0.734824	0.596497	1.71945	-0.624817	-0.090802	-0.856735	-0.87977	-1.37823	-1.23052	-0.0301411
g0140	0	1	0.0837667	0.685034	0.948225	0.415354	0.240332	-0.310615	1.02132	1.90681	1.80594	-0.276202	-0.779156	-0.509461	-0.118055	-0.588512	-0.293617	-1.41813	-1.39523	-1.41781	0.83945	0.175281	0.77379	0.288831	0.656301	1.12422	-0.262149	0.874073	0.455825	0.674542	0.595574	0.363853	-0.099699	-0.0701236	-0.491496	-1.79272	-2.11259	-1.99297	-0.517553	-0.56322	0.91257	1.59831	-0.665388	-0.764721	1.12965	-0.886287	1.71457	-0.52666	0.118165
g6204	0	0	0.108195	0.30948	0.669293	-0.478446	-0.460505	-0.997519	0.846803	0.978754	0.882727	-0.66341	-0.76853	-0.787077	-1.53075	-1.36126	-0.774322	0.659785	1.73491	1.63188	0.118173	0.176733	-0.384679	0.0678325	-0.106313	-0.340828	-0.444222	-0.297684	-0.452441	-0.455391	-0.168452	-0.122988	-0.450553	-0.324821	-0.452323	3.91744	-0.00799238	-0.271492	-0.147733	-0.00342031	0.721856	1.44508	-1.41847	-0.597311	-0.0537017	0.335319	-0.0537017	-1.07808	-0.361816
g5060	0	0	-0.416397	0.320862	1.31298	1.22678	0.478133	1.88194	-1.3393	0.0536447	0.347186	1.11698	0.675946	-0.210496	-1.00665	-0.557939	-0.562601	-1.78609	-0.610771	-0.9242	1.62323	1.18695	1.36434	-0.723963	-0.58985	-0.641073	1.02468	0.969145	1.11902	-0.7224	-1.14614	-1.28638	-0.535025	-0.324287	0.0228188	0.732995	-1.04381	-1.03024	-1.49072	-0.150178	-0.0947913	-0.480949	0.937821	1.27882	0.916992	1.36094	-0.344388	1.69781	-0.429602
g5548	0	0	-0.440174	-1.77575	-1.71836	0.231152	-0.0771762	1.33432	-0.772348	-0.473114	-0.332509	0.893143	0.341467	1.63343	0.242765	1.17663	1.20315	-1.1886	-0.187637	-0.0903947	0.945683	1.15551	1.11381	0.518056	0.691899	0.451875	0.378935	0.53535	0.214011	0.807422	-0.337311	-0.29107	0.22278	-0.45717	-0.345782	-1.35984	-2.02622	-2.21794	1.2555	0.219676	0.957052	-0.303999	-0.837808	-1.29042	-2.2279	1.53204	0.146911	0.26627	0.380181
g3135	0	0	-0.447991	-0.582839	-0.458064	0.278897	-0.492467	-0.775354	0.272222	-0.542393	0.536584	0.26606	1.66094	0.92904	0.773811	1.25798	1.61382	-1.33481	-1.32827	-1.62718	0.0496653	0.547732	-1.08692	-0.431942	0.111928	-0.866715	0.714122	-0.893299	-1.05763	0.491949	3.22511	-0.366255	-0.424763	-0.67595	0.166864	0.474607	0.49611	-0.474617	1.56936	-0.20236	0.672263	-0.303902	-0.395381	-1.33998	-0.511941	0.209931	-1.43309	-0.0508843	-0.266933
g4131	0	0	1.7883	0.768631	0.0952616	0.110919	-0.34085	-0.547725	1.88604	0.0460346	0.592339	0.697899	0.367433	0.768631	-1.26723	-1.29236	-0.332531	-0.518974	-1.32925	-1.49257	-1.02265	-1.10567	-0.132056	-1.10798	-0.306694	1.14555	-1.0759	0.485362	1.44357	-1.10567	0.891244	1.16547	-1.09278	0.752037	-1.09749	0.0442594	1.14932	0.970072	-1.49931	-0.950359	0.618115	1.08239	0.289001	0.460165	-1.4533	0.997848	-1.3825	-0.503924	0.661329
g1349	0	0	-0.462177	0.253334	0.536211	1.89536	0.445739	0.0488471	0.874928	1.9979	0.726936	-0.372898	-0.429594	-0.66695	-1.78253	-1.46527	-0.130501	-0.774663	-0.797012	0.102334	1.34515	-0.250028	0.119902	0.881648	0.815609	-0.462196	-1.31699	-1.27299	-1.42993	1.15779	0.965	0.348682	0.270184	-1.60721	-1.17172	1.15779	0.536166	-0.0868569	-0.346357	-0.177907	-1.53957	0.545023	0.0425939	1.47622	-0.110896	0.319721	-0.0176212	-0.512302	0.483117
g4799	0	0	2.3991	0.216578	-0.120815	1.08346	-0.462818	0.579415	0.96489	0.401976	0.403972	0.35853	0.375862	0.343799	-1.62434	-1.04124	-1.44971	-0.707924	-0.792253	-0.928488	0.90406	1.07254	1.12295	-0.69945	-0.632534	-0.356065	1.42141	0.869798	1.20767	-0.334363	-0.96516	-1.1609	0.35924	0.530785	0.617999	-1.05537	-1.38173	-1.52087	-0.87276	0.52825	-1.02862	-0.772044	1.11871	1.02647	0.44059	-0.368246	0.333516	0.227182	-1.24395
g3286	0	0	-1.26123	0.640188	2.28432	-0.850944	2.01872	0.117023	-0.390824	0.875659	0.393673	-0.561309	-0.287379	-0.88119	0.0337233	-0.900891	0.272136	-0.906385	-0.943457	0.348166	-1.27308	-0.525265	-0.255346	0.65277	1.3078	0.571763	-1.36606	-0.502414	-0.915138	1.16746	2.09157	0.861361	-0.111937	-1.124	-1.26053	0.140323	0.503285	0.0374337	0.752491	1.3083	-0.133468	0.23456	-0.685701	-1.47618	1.4852	-0.925544	-0.753497	0.994785	0.0341572
g6350	0	0	-1.17942	-0.665479	-0.621782	-0.197294	-0.248029	-0.604786	-0.749221	0.0369189	-0.105338	-0.48356	-0.114057	-0.335551	-0.129683	-0.426871	0.00054904	2.85765	2.03815	0.9278	-0.764982	0.53864	0.579149	-0.931162	-1.13473	-0.467076	0.16025	0.257416	-0.116302	-0.399057	-0.164277	0.531841	-1.64957	-1.12553	-0.364435	1.36502	1.65671	2.0281	-1.20218	-0.979478	-0.179943	0.102849	1.15648	1.10227	0.208355	0.114392	0.0136121	1.11775	0.200811
g3824	0	0	-0.446695	-0.304388	0.141572	-0.657821	-0.551763	-0.307581	0.688424	0.901762	-0.0996411	-0.491219	-0.395838	-0.748711	-1.08293	-0.990694	-1.09293	1.49756	1.62137	2.31952	-0.509527	0.195076	0.00701543	-1.06419	-0.286801	1.43902	-0.792226	1.21911	0.467345	0.0744895	1.59338	0.483201	-0.438577	-0.17215	1.48267	-1.66148	-1.7436	-0.292743	-1.01806	-0.251866	1.27166	-0.798022	1.21335	-0.417064	-0.0825752	-0.771429	-0.883963	-1.7416	0.181175
g0111	0	1	0.505276	1.05168	1.27375	0.560386	0.220169	0.0564321	0.696521	1.26327	2.14661	-0.642894	-0.849975	-0.776375	-0.896048	-0.811227	-0.607362	-1.06153	-1.08272	-1.04597	0.344209	1.30911	0.609804	0.441471	0.668689	0.701605	0.496156	0.889084	0.518118	1.18063	0.0412328	-0.719209	-0.202118	-0.188082	-0.618795	-1.87375	-1.80919	-1.78896	-0.625529	-0.608816	0.992318	1.54889	-0.66691	-0.639952	-0.971166	-0.993138	-1.02038	-0.641053	0.677694
g3668	0	0	0.265891	-0.561841	1.08713	-1.16782	-0.410246	-0.536895	0.422001	1.94698	-0.565453	-1.26583	1.90397	-1.10935	0.283274	1.13211	-0.92525	-0.329651	0.42725	-0.596268	-0.618721	-0.52386	-0.803905	-0.507511	-0.418225	-0.52386	0.317955	-1.04031	-0.765602	-0.352082	0.00349147	-0.33403	-0.235056	-0.217895	-0.182349	2.00005	2.00005	2.20185	0.154678	-0.456107	0.0472712	-1.39275	-0.0338352	1.68075	-0.27127	-0.421252	1.30174	1.02684	-1.06842
g4548	0	0	-0.653247	0.659919	-0.834688	0.472365	1.62659	-0.578568	0.894344	0.158435	0.899821	-0.443498	1.85963	0.117456	0.448661	0.312308	-0.732601	-1.13583	-1.32041	-1.75069	0.989146	-0.166015	-0.907719	-0.436121	0.0326331	-0.936273	-0.0675819	-0.508078	-0.744955	-0.281453	0.100652	-0.135788	-0.465379	-0.927412	-0.397376	0.0178321	2.77654	2.05734	-1.04611	-1.42296	0.942104	0.881162	0.258503	0.387303	-0.184661	2.3432	-0.0985692	-0.281578	-0.275868
g6469	0	0	3.90962	-0.287785	-0.287785	-0.287785	-0.287785	-0.287785	-0.287785	-0.287785	-0.287785	-0.287785	-0.287785	-0.237816	-0.287785	-0.287785	0.644972	-0.287785	-0.287785	-0.287785	1.03833	0.897479	1.05855	-0.947852	-0.953998	-0.840458	-0.805519	0.0571886	-0.761899	0.35037	-0.558362	-0.861711	2.41351	0.714965	1.1152	-0.799808	-0.219615	-0.896371	0.161409	1.75474	-0.329369	-1.03902	0.253738	-0.801496	-1.39036	-0.630429	-0.902543	-0.907042	0.715646
g0229	0	0	-0.470606	-0.478158	-0.478158	-0.372981	-0.478158	-0.282787	-0.441376	-0.436851	-0.478158	-0.400908	-0.422288	-0.478068	-0.0641488	-0.428446	-0.47648	1.4122	1.72415	3.05122	-0.949634	-1.04302	-0.949634	0.73085	0.22501	0.0302276	-0.972126	-1.03287	-1.08127	-0.125574	0.632522	0.73085	-0.393576	-0.344144	-0.519044	1.88358	1.94381	1.23404	-0.505472	-0.348028	-1.00425	0.226885	-0.241343	1.8722	0.522883	0.0201543	0.172109	-1.35413	-1.20539
g4090	0	0	1.94994	-1.10078	-0.927498	0.837862	0.428925	1.47837	0.000274151	-0.29179	-0.6423	1.89631	0.3082	0.496943	-0.767082	-0.376757	-0.509875	-1.11001	-0.850354	-0.820377	-0.250369	0.872198	0.980649	-0.42055	0.0562382	0.531445	0.788294	0.980649	0.906805	0.339522	-0.374565	-0.998571	0.409104	1.17653	0.323543	-1.79271	-1.75548	-1.77273	-0.876894	1.6634	0.0014777	-0.567685	0.637383	-0.857684	1.04844	0.872576	1.15085	-0.277558	0.82875
g0481	0	0	1.02997	0.645989	-0.516869	0.550584	0.351563	-1.63848	1.57686	0.120305	-0.460508	0.738735	-0.0295015	0.215231	-0.969452	-1.49153	-0.0701722	1.86455	-0.538225	-1.37905	-0.847807	-0.620434	0.678372	-1.03512	-0.99609	0.390809	0.426838	0.40344	1.40219	-1.02999	0.116768	-1.02424	0.656136	2.65715	-0.428766	-1.03389	0.122476	0.162152	-0.313449	-0.287583	-0.773583	-0.731494	0.196408	1.9097	0.606053	1.39376	-0.00910907	1.28578	0.794835
g2671	0	0	0.583891	0.915593	1.17616	0.554152	1.47986	-0.136446	0.911109	1.67486	0.761656	-0.407152	-0.978451	-1.32942	-1.22587	-1.03222	-0.845052	-0.521129	-0.865846	-0.715693	0.195229	1.95694	0.257155	0.619276	0.118312	-1.09042	0.629574	-0.489214	-0.983521	0.819087	-0.101662	1.63739	-0.428342	-1.11269	-0.804687	-1.72156	-0.574129	1.07326	-1.70027	1.19776	0.739891	-0.0523563	-0.323963	0.138943	1.61079	0.722733	1.30258	-0.0197689	-1.12608
g3618	0	0	0.142701	0.551508	-0.8463	0.277008	-0.0221459	-1.50781	0.569293	0.695054	-1.38197	0.61631	-0.316557	-0.801409	-1.03731	-1.04803	0.0114614	2.3838	1.32762	0.386783	1.6285	1.00632	1.72052	-0.241459	-0.3148	-0.409386	-0.349547	1.57408	0.555362	0.15832	-0.63953	-1.0229	0.418822	-0.354865	0.170541	-1.70641	-1.17833	-1.01524	-0.530111	1.97115	-0.517635	-0.414262	0.109016	-0.618156	0.587496	-0.324645	-0.810143	1.00504	-0.179785
g4129	0	0	-0.658077	-0.697643	1.73147	0.629099	-0.697643	-0.697643	0.943435	-0.611758	-0.443757	0.514952	-0.417222	2.1956	-0.697643	-0.628245	1.628	-0.697643	-0.697643	-0.697643	0.0641982	0.0641982	0.0641982	0.0641982	1.22747	1.86152	0.0641982	0.0641982	0.0641982	1.86152	0.0641982	-0.87461	0.0641982	-1.29991	0.0641982	0.0641982	-1.74109	-1.74109	-0.493796	0.404429	0.953417	-1.80123	0.464399	0.472777	-0.0956053	-1.05867	-0.266315	-1.05867	1.1868
g4294	0	0	-0.20574	1.49905	1.58521	-0.387262	0.0113193	-0.297316	0.414506	1.67806	1.77076	-1.1104	-0.737766	0.145635	-1.30716	-1.10039	-0.491248	-0.182958	-0.737766	-0.546552	0.637165	0.734266	-0.0589181	-0.963221	-1.00671	-0.76042	2.59485	0.531473	1.06887	-1.27143	-1.04739	-0.651499	-0.0589181	0.872978	0.384889	-1.1438	0.114801	0.0230251	-1.6814	0.353223	-0.239727	-0.213767	0.467891	1.31378	-0.218963	-0.719902	-1.40602	0.964375	-2.24743
g6546	0	0	0.721005	1.37067	1.10159	-1.01959	0.569758	0.100482	0.385612	-0.0413467	-1.09849	-0.744389	-0.501529	-0.767272	1.47703	0.417668	1.10159	0.253081	-1.44172	-1.88415	0.33825	0.540507	0.240887	0.579092	0.754959	-0.260923	-1.70891	2.34129	-0.204145	0.420152	0.522913	-1.03643	-1.04296	0.147988	-0.876424	-1.3729	1.21425	-0.597596	-0.634224	-0.333385	-0.779626	-0.747733	0.925568	1.5694	-0.0974401	0.578111	-1.42082	1.0643	-0.00632023
g3079	0	0	-1.46413	-0.380582	0.991651	0.7807	-1.04413	0.019141	-0.412925	0.136846	1.55369	-1.2554	0.204073	-2.00887	0.196854	0.842931	1.11686	-0.00165083	1.232	-0.507066	0.218244	-0.297211	0.0431716	-0.311529	-0.251653	-0.311529	-0.112376	-0.311529	-0.311529	-0.297211	-0.311529	3.96441	-0.217159	-0.311529	-0.246447	-0.311529	-0.311529	-0.311529	0.750959	-0.67225	-0.451463	0.593542	1.19415	-1.41493	0.940836	-0.459296	-1.43161	-0.0777985	-0.301835
g4780	0	0	-0.301071	-0.158545	0.0674871	-0.304065	-0.304065	-0.281655	-0.304065	-0.204553	-0.18875	-0.268157	-0.0966873	3.98854	-0.281501	-0.281655	-0.3034	-0.304065	-0.221978	-0.251819	0.838513	0.671046	-0.413249	-0.0901363	-0.323156	-1.17958	1.84281	-0.283071	-0.0543641	-0.619668	-1.13006	-1.1177	0.893791	0.796116	0.609291	1.83753	-1.07904	-1.19907	1.03254	1.50117	-0.559398	-0.857953	-0.493964	-0.622386	0.366684	0.549907	0.672202	0.914542	0.5017
g2438	0	0	0.677132	1.02025	1.43649	-0.770538	-0.439819	-0.981433	1.84431	0.499553	0.80821	0.562978	0.258105	0.583822	-0.935809	-0.45835	-0.437009	-1.97942	-0.981433	-0.707038	0.805147	-0.242468	-0.614095	-0.700075	-1.01139	-0.957993	1.04433	-0.224439	0.475701	-1.54578	-1.02694	-1.14469	-0.230243	0.860452	0.38992	2.07004	1.14144	0.911073	-0.798539	-0.17982	-0.53164	-0.0680208	-0.393712	1.97173	-0.217029	-0.229799	-0.762379	-0.489057	0.797356
g2402	0	0	2.04404	1.27431	0.85291	0.406316	0.351123	0.765596	-1.11395	-1.21783	-1.41434	0.330122	-0.550369	0.309532	0.707193	0.406316	0.16694	-1.11901	-1.12321	-1.0757	1.06751	0.924292	-0.881186	0.479553	2.04172	-1.10995	0.0756155	-1.05677	-0.949053	0.282753	1.17264	-0.493297	-0.78435	-1.07853	-0.876018	1.34346	0.427871	-0.586257	-0.180676	-0.21901	-0.259413	0.397048	-1.39543	1.65748	1.16788	-0.598255	0.0571135	0.591607	-1.13702
g5631	0	0	-0.786132	-0.63201	1.67041	0.322576	-1.61914	-0.254326	0.14424	0.0270786	1.55978	-1.21244	0.117144	0.346342	-0.675633	-0.0895062	1.93337	-1.29437	-0.207692	0.650295	-1.56634	0.138868	0.0986346	-1.37687	-1.05985	-1.01003	1.35682	-0.0817904	0.423997	-0.533353	-0.682257	-0.898408	0.632173	1.99655	-0.160646	0.957359	0.944985	0.820158	1.45341	0.406587	0.640568	-0.674753	-0.604806	-1.22101	-0.418931	-0.252751	-0.00194765	0.807267	2.23077
g5765	0	0	-0.528943	-0.935733	-0.787525	-0.240147	0.890652	0.495217	-1.18215	-0.482319	-1.07036	-0.0357711	-0.1045	-0.714043	-0.238298	-0.282046	-0.0202675	1.63648	0.923376	2.67637	-0.304442	2.91627	-0.459295	-0.459295	-0.441793	-0.459295	2.43497	-0.459295	-0.0483835	-0.45511	-0.459295	-0.45511	-0.431711	-0.374449	-0.440271	-0.459295	0.0990499	0.256756	-0.587808	-0.144657	0.224845	-0.213583	1.82302	-1.10181	0.571234	-0.33149	0.95192	0.227717	-0.287054
g0383	0	0	-0.859261	-1.09264	1.03444	0.229629	-0.498295	0.0907485	-0.582791	0.0371167	-0.358708	-0.555245	1.17758	1.22732	0.602901	1.89936	1.24226	-1.43357	-1.3186	-0.842254	0.891236	1.25269	1.81153	-0.826565	-0.693971	-0.590514	0.762315	1.2182	0.877822	0.0125678	-0.461754	0.0689319	-0.386668	-0.148512	0.560572	-1.46332	-1.4414	-1.44316	1.20054	-0.758022	-0.866714	-0.129981	1.29258	-0.738407	-0.724442	-0.718778	0.767276	2.06857	0.856176
g4942	0	0	1.12955	1.41061	0.867152	0.413229	0.0309137	-0.479294	1.61146	1.04718	0.20544	-0.651781	-1.08277	-0.661576	-1.7192	-1.66193	-0.863563	0.572718	-0.0346414	-0.133488	-0.889926	-1.2805	-1.21403	-0.177879	-0.545169	-0.250738	0.498233	-0.994479	-0.450384	-1.0216	-0.355399	0.315683	0.887953	1.61275	-0.221728	0.557096	1.84648	1.68363	-0.74404	-1.20998	0.822426	1.41729	0.21524	-0.500941	0.923419	0.998322	0.886213	-1.16628	-1.53574
g6156	0	0	0.990702	-0.876425	-1.4876	-0.236961	-0.185792	0.543685	-0.939719	-1.56611	-1.46142	0.800011	1.31828	1.10174	-0.00376623	0.403501	1.63306	0.685365	-0.482494	-0.23605	-0.37854	-0.583079	-0.396152	-0.70175	-0.924095	-0.387751	0.954196	-0.453419	0.469702	-0.890479	-0.519822	-0.033636	1.80758	2.76915	0.815725	-0.471012	-0.711099	-0.365513	-0.595218	-0.299704	-0.468102	-1.11686	1.15488	1.32501	1.20118	-0.128561	-0.401818	1.0759	-0.565331
g1285	0	0	-0.181309	-0.0910617	-1.31469	-0.382862	-0.836906	-0.782549	0.185342	-1.43531	-0.181309	1.26759	2.5991	0.490946	1.35673	0.337282	0.252324	0.0631526	-0.909836	-0.436638	1.70025	1.25425	1.29588	-0.389982	-0.155223	-0.0822656	0.254243	1.46009	0.686051	0.0889401	-0.272544	-0.611611	-0.169124	-0.311276	-0.0390661	-1.71716	-1.50749	-1.48397	1.06836	-1.40753	-0.567857	0.495691	0.988194	-0.576857	0.964081	0.199913	1.73211	-0.936651	-1.84638
g2064	0	0	-0.404781	-0.366862	-0.487872	-0.45875	-0.172847	-0.608972	-0.409392	-0.49386	-0.424019	-0.170106	-0.483212	-0.231875	-0.336118	-0.563305	-0.322188	3.25927	1.66182	1.01307	0.398726	0.912358	0.902651	0.398726	-0.200154	-0.0695969	0.453298	1.60576	0.657047	1.17141	-0.0765595	1.04721	-0.689825	-1.31101	-0.805169	-1.56329	-1.37176	-1.45982	-0.301667	-0.795543	0.727099	-0.693305	1.69389	-0.630475	1.60054	0.427943	1.23417	0.54512	-1.1692
g5381	0	0	0.479591	-0.783182	-1.26393	-0.726736	-0.83475	-0.281306	-0.134714	-1.02928	-0.36412	1.67676	1.23087	2.48212	0.669785	0.0123168	0.460243	-0.457797	-0.422799	-0.713064	1.06125	-0.539648	-1.46311	1.96527	0.858417	0.383376	0.416428	-1.63751	-0.487235	0.279577	-1.34761	0.226135	0.359225	0.220024	0.969296	0.723241	-0.845785	-1.14135	1.56962	0.596933	0.252723	-0.952298	-0.475401	-0.991575	0.540435	0.368654	1.48218	0.429635	-1.04017
g5516	0	0	2.02026	0.695082	-0.213136	0.891156	0.0327557	0.12123	1.00415	0.942296	0.502398	0.363007	-0.226303	0.578809	-0.967873	-0.753569	-1.07528	-0.913708	-0.824688	-2.17659	-0.454289	-0.198772	0.0809832	0.810558	1.74207	2.23376	-0.660457	0.064129	-0.142277	0.765231	0.222811	0.449126	-0.253845	-0.605408	0.276685	-1.37246	-1.51759	-1.44025	-0.135624	-0.339353	-0.77779	-0.156335	-0.569078	1.97818	1.11883	0.894389	0.393757	1.18513	-0.635951
g6590	0	0	-0.459953	1.62073	1.60524	0.102006	0.903106	-1.04132	0.686131	1.51477	0.397428	0.878788	-0.607955	-0.611898	-0.29779	-0.669847	-0.515609	-0.941353	-0.918986	-1.64349	-0.308972	-0.0628515	0.962715	-0.400451	-0.295245	1.09371	-0.117068	2.34442	0.904766	-0.571249	-0.0109913	-0.617628	-0.317554	0.531697	0.842826	-1.70294	-1.81264	-0.462545	0.788639	-1.2621	0.529999	-0.558456	-0.765512	1.26743	0.239916	-0.471775	0.189166	0.277621	-0.153434
g3891	0	0	-0.19721	-0.441043	-0.462063	-0.462063	-0.462063	1.14387	0.601555	-0.0542728	0.255774	-0.462063	-0.462063	-0.45891	3.58273	-0.332789	-0.403207	-0.462063	-0.462063	-0.462063	-0.607345	0.0778588	-0.793103	0.713553	-0.122836	-0.816241	-0.074828	-1.11784	-1.50668	0.0778588	-0.631292	1.13246	-0.439606	-0.267515	0.739829	2.89675	0.611223	0.127753	-0.890753	-0.546355	-0.0156259	-0.246196	-0.246897	1.94583	0.0765309	-0.0572702	0.0330129	0.988519	1.12719
g4011	0	0	-1.11846	-0.667734	-0.492915	-0.188298	-0.141994	-0.408105	-1.11969	-0.860955	-0.546301	-0.383126	0.535103	0.0425197	1.56856	2.54909	1.74229	-0.0495028	-0.169354	-0.291129	-0.508915	-0.724834	-0.0808939	0.383114	-0.70575	0.311959	2.32093	-0.730832	0.54996	-0.724834	1.7078	-0.724834	-0.691301	-0.0149186	-0.703569	1.79858	-0.730832	-0.730832	-0.78851	-0.522231	0.124468	-0.40049	1.94896	-0.3622	0.394537	-0.00201635	1.57068	2.06444	0.0760843
g6220	0	0	-1.47788	-0.968932	-0.27575	-1.01798	-1.13891	0.184491	-0.148648	0.706306	1.56858	-1.21895	2.21767	0.0711335	-0.306655	0.933068	0.110695	-0.339503	0.135497	0.965757	0.371672	0.230836	-0.599766	1.00009	1.12967	1.12967	-0.295506	0.615041	0.513231	1.42923	0.22063	-0.183788	0.251482	-0.444011	0.0306626	-1.59356	-1.9101	-1.8955	-0.645497	-0.645497	-0.645497	-0.645497	1.29099	1.29099	0.616369	1.598	0.292045	0.756061	0.699953
g5521	0	0	-0.71564	-0.20809	-0.516719	-0.278683	-0.269422	-0.740469	-0.740469	-0.684112	-0.238485	-0.392479	-0.388538	-0.381641	-0.219617	-0.177892	0.809721	0.481436	1.29978	3.36132	2.85855	-0.507713	-0.369651	1.08386	-0.495145	-0.511663	1.90433	-0.511663	-0.511663	-0.507713	-0.511663	-0.507713	-0.48563	0.864288	-0.493709	-0.511663	-0.27378	-0.511663	-0.680269	-0.638529	0.88984	-0.59178	-0.600159	1.6209	-0.981207	-0.539026	-0.231133	-1.20332	-0.423551
g1776	0	0	0.0833371	-0.122388	1.32995	-0.927175	-1.55335	-0.624354	-0.755391	-1.27177	-1.03033	-1.14282	0.0630528	0.14122	0.611772	1.79679	1.06025	1.25578	0.735692	0.349731	1.60989	1.48769	-0.642499	-0.642499	1.74968	-0.642499	-0.597662	-0.642499	-0.642499	0.184492	-0.642499	0.573664	-0.621253	-0.593852	1.98984	-0.642499	-0.642499	-0.642499	-0.522432	0.832979	-1.54351	-0.441179	1.00258	0.671562	-1.42321	1.00333	-0.356922	-0.708356	0.878893
g0368	0	0	0.46909	0.839612	0.47799	0.685166	0.708827	0.0429732	0.874813	1.92625	1.64163	-0.803591	-1.41257	-1.05501	-1.13065	-1.16212	-0.2531	-0.416943	-0.882418	-0.549942	0.244863	-0.423369	-0.711579	1.56076	1.00781	-0.161793	-0.503445	-0.533928	-0.602697	1.10799	0.660174	2.6279	-0.286397	-0.777046	-0.862305	-0.618913	-0.864016	-0.864016	-0.874883	-0.423447	-0.889543	1.49524	-0.281525	0.974154	0.231475	-0.0929447	-0.0740829	-1.41372	0.509048
g1624	0	0	-0.510616	-0.481315	-0.0617284	-0.607134	0.594367	-0.607134	3.10538	1.28991	-0.607134	1.00763	-0.469825	-0.605985	0.737229	-0.376562	-0.585685	-0.607134	-0.607134	-0.607134	1.40708	0.862124	1.08061	-0.984572	-0.703367	-0.343532	0.915768	0.742628	0.489373	-0.526113	-1.06974	-1.14691	0.397003	0.915768	1.42547	-0.862742	-1.37469	-1.22416	1.40474	1.13685	-0.434306	-0.63091	-0.908125	-0.568252	2.45438	0.951486	0.131418	0.837463	0.808829
g0560	0	0	-1.05822	-1.18327	-0.719939	-0.868986	-0.974294	1.28378	-0.875038	-0.686203	-0.577814	-0.384482	-0.0905614	1.21563	0.114472	0.684596	0.996456	-0.0165416	0.863464	2.27695	-0.38888	-0.570175	0.299595	-0.160217	0.0197877	1.51096	-0.92742	0.551721	-0.0179488	2.24028	0.959603	0.0285094	-0.0396008	0.549747	0.322521	-1.83181	-1.35522	-1.19145	-1.62576	0.230055	-0.283261	1.01729	1.02724	-0.365559	-0.100593	-0.254913	0.3204	1.00215	0.925404
g4466	0	0	-0.909858	-0.172891	-0.705164	0.122113	-0.287414	-0.664897	-0.181435	-0.287414	-0.106892	-1.65136	-0.998518	-1.16834	0.700202	0.361878	1.52722	0.984421	1.5525	1.88585	-1.93795	-0.351484	-0.649206	-0.778264	-0.664057	0.15383	0.700896	0.0782352	0.740313	-0.229789	-0.594236	-0.651114	1.10371	2.06367	1.90582	0.185245	-0.664057	-0.411557	-0.377955	-0.963878	0.919351	-1.2119	1.1904	0.443986	0.782943	0.62103	0.0690685	-0.262995	-1.0009
g3837	0	0	-0.361623	-0.100504	0.728577	0.576901	0.900501	-0.287599	0.996586	2.60726	1.349	-0.192193	-0.622014	-0.499754	-1.17865	-0.637538	-0.342863	-0.984537	-0.851933	-1.09962	2.69171	1.00757	0.637841	-0.680953	0.379774	0.646434	1.29408	-0.466506	-0.516662	-1.26533	-0.291764	-0.625004	-1.08368	0.377846	0.142452	-0.774678	-0.581351	-0.891785	1.4531	1.07349	-0.383513	-0.547723	-0.88837	-0.706986	-1.29067	-1.01637	-1.58236	-0.785316	0.0266319
g3978	0	0	-0.0956018	-0.428346	-0.0557178	-1.26873	-1.18445	-0.6629	1.70261	0.586136	-0.0557178	1.93946	0.970084	1.48118	-0.941799	-0.481361	-1.35527	0.314004	-0.387914	-0.0756655	-0.220665	-0.348767	-0.0647429	1.15126	-0.337445	-0.352325	-0.302831	-0.352325	-0.352325	-0.348767	-0.352325	3.75244	-0.328872	-0.26466	-0.336151	-0.352325	-0.236839	-0.352325	-0.770659	-0.971929	1.21286	0.946049	0.502025	-0.918349	1.45883	-1.15613	-0.442922	0.788175	-1.11201
g2249	0	0	1.39601	0.13543	-0.658529	0.886793	0.928675	0.798989	-0.402243	-1.37463	-0.679982	1.04535	0.643275	0.503225	0.451541	-0.548922	1.14736	-1.70779	-1.20584	-1.35871	-0.532926	-0.516338	-0.504584	-0.8007	-0.87208	-0.506224	1.20335	-0.338444	0.629417	-0.846009	-0.919454	-0.914139	1.50566	2.32965	1.28169	-0.714309	-0.0595042	0.574946	1.18539	-0.317601	0.155738	0.683185	0.0260067	-1.73272	-0.283149	-0.559267	-1.62474	-0.327014	-1.12195
g5822	0	0	0.140014	-0.149392	0.951667	0.156277	-0.57119	1.72346	-1.42971	-0.700934	0.339468	-1.02814	0.646122	-0.511663	-1.19168	-0.126613	-0.700934	-0.782969	1.08546	2.15075	-0.324749	-0.460517	0.183055	-0.804116	-0.357591	0.315826	-0.970099	-0.719903	-0.424152	-0.504764	-0.418816	-0.650151	-0.668148	-0.109288	0.803829	0.794066	1.10048	3.21504	-0.0210228	-0.0210228	0.733984	1.45654	-0.949984	-1.1985	-0.742167	-1.25108	0.239524	-0.0782127	-0.510666
g2134	0	0	0.0826297	-1.10455	-1.29377	1.5833	0.182833	1.13157	0.154564	0.438629	0.679853	1.66975	0.0404415	-0.482267	0.903977	0.0627406	-0.00551548	-1.67809	-0.917051	-1.44905	-0.404618	-0.71977	-0.780042	0.717129	0.447773	-0.174179	-1.21755	-1.00064	-0.857	-0.454209	0.178735	0.711356	-0.480199	-0.9183	-0.429981	1.55371	1.8723	1.95548	-0.52115	1.17294	0.742117	-0.808747	-1.28671	0.70155	-0.74642	-0.445736	-0.500683	-0.935433	-0.537634
g2785	0	0	0.136529	-0.360586	-0.868159	0.781749	-0.118761	-0.406766	1.74382	1.24203	1.46715	0.205571	-0.862374	-0.0525371	0.61998	0.723662	0.23004	-1.30768	-1.78059	-1.39308	-0.401708	-0.146772	-1.38458	1.46246	1.56007	-0.202522	0.538838	-1.34114	-1.39877	0.804648	0.0667354	0.672619	0.797805	-0.811111	-0.245542	1.58091	-0.578136	-0.973801	0.025253	0.0782166	-1.19951	-1.07859	1.2025	0.972136	1.27124	0.627513	0.0934223	0.372738	1.28662
g1165	0	0	1.59251	0.302135	0.139854	-0.176398	-0.435408	1.35817	-0.12357	-1.48407	-0.76678	-0.438384	0.9498	1.28121	0.472185	0.366428	0.910813	-1.75672	-0.906891	-1.28488	-0.467563	-0.532173	-0.958984	1.70401	0.74202	-0.483919	-0.34874	-0.836283	-0.994058	1.90124	0.0760752	1.66124	0.824954	-0.987088	-0.72533	0.760681	-0.823862	-0.51222	0.210551	0.957286	-1.1698	0.688143	0.647333	-1.33351	1.10645	0.973591	1.11186	0.402084	-1.46735
g0987	0	0	0.0129954	-0.0246735	-0.119294	1.23559	0.450847	2.06572	0.264278	0.638792	1.89802	-0.737151	-0.759838	-1.52321	-0.839438	-0.839438	-0.646813	-1.19135	-0.268851	0.383816	1.21979	0.658993	-0.771743	1.08902	1.1747	-0.656012	-0.220246	-0.467969	-1.09708	1.71583	0.376409	1.52208	-0.134374	-1.20247	-0.413698	-0.430516	-1.20117	-1.16154	0.90379	0.521468	0.153747	0.811039	-1.62726	-0.762787	-0.281455	-0.678173	-0.337073	-1.03755	-1.65133
g1766	0	0	-0.404184	0.0064627	-1.15108	-0.325877	-0.863793	-0.794317	0.0665221	-1.3656	-1.23001	-0.0977523	-0.283284	1.7846	0.738469	0.872733	2.43357	0.294803	0.111928	0.206804	-0.254701	0.952437	1.66884	-1.2282	-1.13848	0.721456	0.290757	-0.357378	2.28414	-0.544742	-0.983405	-0.567715	-0.624715	-0.642704	-0.0194938	-0.597732	-0.253347	1.29498	-0.293249	-1.29118	-0.582561	-0.21664	1.29102	1.09262	0.520397	0.0672434	-0.0397916	-0.349473	0.262667
g2608	0	0	3.9797	-0.207424	-0.293273	-0.293273	-0.293273	-0.293273	-0.293273	-0.293273	-0.293273	-0.293273	-0.293273	0.019616	-0.151204	-0.233175	-0.289176	0.107659	-0.293273	-0.293273	-1.42991	-0.651842	0.00825912	-1.02744	-0.600891	1.75461	-0.857569	-0.431825	0.806572	-0.42213	0.390423	-0.188226	-0.485403	2.0381	-0.198376	-1.0076	1.15162	1.15162	-0.85937	-0.866269	1.10232	1.34556	-0.0260256	-0.696222	2.06831	0.301096	0.644394	0.0821214	0.231967
g0271	0	0	-0.743706	0.921974	1.05488	0.0495392	-0.515161	-0.222438	0.967092	1.56139	1.92361	0.256748	-0.507697	-0.205149	-0.222438	-0.450814	0.461173	-1.52304	-1.45658	-1.34939	0.358694	-0.613651	0.213781	1.08422	0.490562	0.440523	-1.03218	-0.397565	-0.407568	0.282996	0.872157	2.87668	-0.701257	-0.971434	0.293799	-1.25247	-0.943517	-0.593763	-0.796633	0.0673203	0.827532	1.53204	-0.818761	-0.811495	0.244175	0.446116	0.182827	-0.658865	1.59888
g2621	0	0	1.39946	0.746435	-0.352931	1.2585	-0.0619509	0.153664	0.909352	-0.845731	-1.5259	0.120766	-0.285535	0.811992	-0.0619509	-0.612869	1.7573	-0.4372	-1.33959	-1.63381	0.517799	0.921634	1.59025	-1.02566	-1.13373	-1.75199	0.155882	0.552407	0.0171679	0.824878	-1.02308	-1.38366	0.284525	0.340559	1.6231	0.666769	-0.529523	-0.647327	-0.293322	-0.669382	1.59901	-0.444315	0.824114	-1.01611	-1.54665	0.650024	-0.52617	-0.519458	0.949852
g4588	0	0	-0.572593	-0.26645	-0.506978	-0.617376	-0.250166	-0.217156	-0.606446	-0.96181	0.770849	-0.62119	-0.385724	-0.685302	-0.604649	-0.0292601	-0.135587	2.95658	1.59058	1.14268	0.934559	-0.366576	0.337412	-0.170947	-0.0668815	0.0726463	2.20917	-0.00620594	-0.154791	0.112383	0.515711	-1.02124	1.06985	1.48203	-0.962443	-1.28448	-1.50933	-1.19087	0.124884	-1.0106	1.60585	0.463843	-0.108109	-1.07587	0.642555	1.30852	-1.65435	0.771173	-0.786985
g6615	0	0	-0.632271	0.509524	-0.78889	-0.00771208	-1.28759	-0.279685	-0.647455	-1.32912	-0.994075	-0.879358	0.976453	0.341984	1.40091	0.303701	0.931491	2.42763	-0.294403	0.248859	-0.792167	-1.2272	0.82719	-0.141972	0.899654	0.499172	-0.411956	0.604598	2.72197	-1.01699	0.356077	-0.326314	-0.700959	0.578241	-1.22481	-1.12009	-0.0768761	0.552435	1.2479	0.619709	-0.203863	-1.73496	0.0832043	-0.0119933	0.00463605	0.647293	0.41638	-0.634418	-0.522528
g6580	0	0	-0.92399	-0.915521	-1.33052	0.264323	-0.748431	2.05959	-0.844827	-1.11114	0.264323	-0.679264	1.44579	-0.458773	1.18276	0.794321	0.0278993	-0.583318	0.389332	1.16744	-1.90313	0.796818	0.228509	-1.05329	-0.755572	-0.401014	1.38756	0.796818	1.12026	-0.373056	-0.416316	-0.680865	0.455246	1.86008	1.04016	-0.588974	-0.662738	-0.850503	0.183417	0.333341	-0.130941	-1.55913	1.51372	-0.340409	1.49037	0.173831	-0.00918396	-2.06723	1.03233
g2133	0	0	-1.40558	0.269094	0.0589804	-0.610188	0.0365539	1.11914	0.369114	-0.241574	0.347857	1.3772	-0.561467	2.85456	-0.634833	-0.413236	-0.282784	-1.16803	-0.615735	-0.499075	-0.564659	-0.356796	0.181179	1.22498	0.753172	0.349494	-1.23681	0.10076	-0.179899	1.57598	1.36206	1.66312	-0.187851	-0.891379	-0.312986	-0.548274	-1.71799	-1.21411	0.894297	1.05819	-0.964031	-0.82601	-0.934343	0.771902	-0.162972	-0.112503	0.820411	0.915312	0.779533
g4194	0	0	-0.257686	0.228662	0.0865151	0.825151	-0.586587	-0.0996652	-0.0699269	0.312768	1.26239	-0.969081	-0.329448	-0.619971	1.58118	2.07858	0.608371	-1.31084	-1.52286	-1.21755	-0.566653	-0.65749	-0.772782	-0.0304052	-0.684651	-0.545143	0.957729	0.517865	-0.653225	-1.21821	-0.45465	-0.87177	1.09003	2.50194	1.41509	0.625485	0.291803	-0.944966	0.872915	0.502099	-1.09103	-1.23224	1.11738	-0.169114	-1.09859	-0.636805	-0.848897	-0.0225255	0.834536
g1023	0	0	-0.282066	1.02198	1.40071	0.284784	-1.84328	-0.74464	1.2552	0.816895	1.07352	0.275955	-1.31028	0.384559	-1.29735	-0.106638	0.889201	-0.466091	0.00479284	-1.35725	1.21645	0.841435	0.790493	-0.511586	-0.161408	0.103183	0.982184	0.954065	0.764547	-0.00972491	-0.438722	-0.142825	0.0146092	0.492184	0.699812	-1.68168	-1.97061	-1.94241	-1.20402	-0.45101	-0.310298	1.46811	-0.448418	0.945638	-0.515621	-0.869501	-0.854832	-0.582661	-0.126382
g6975	0	0	0.474217	0.676022	0.989515	1.50562	0.446094	-0.258557	0.680088	0.871369	0.810317	-0.367257	-0.610791	0.184234	-0.264099	-0.735707	0.730602	-1.28422	-1.61508	-2.23236	2.12548	1.49014	1.21827	-0.560082	-0.409728	-0.796326	1.16784	0.676488	0.630774	-0.211472	-0.7659	-0.712263	-0.191839	-0.334224	0.185401	-1.09967	-1.22634	-1.18654	-0.730383	-1.09635	0.368067	1.72933	-0.361019	0.0903541	-0.0927211	1.17455	0.538512	0.0193186	1.45943
g3479	0	0	0.065254	1.74187	1.70248	-0.391153	0.166318	-0.823957	0.422571	1.28399	1.62846	0.0847202	-0.0460706	-0.37694	-0.388553	-0.810504	-0.750173	-1.06873	-1.01422	-1.42537	-0.933262	-0.991653	-1.08184	0.056552	0.085826	-0.368617	-0.434616	-1.20418	-0.905338	-0.411448	0.438125	0.758738	0.056552	0.141745	-0.564986	1.23847	2.24717	1.87277	-0.62885	-0.570258	1.01409	1.52345	-0.538089	-0.800341	-0.269376	-0.124019	-1.44247	0.165752	0.170462
g1233	0	0	0.069692	1.19014	0.663968	0.181969	0.758445	-0.288945	1.09364	1.87653	1.50092	0.181969	-0.389212	-0.381217	-0.941375	-1.04529	-0.859327	-0.978493	-1.27334	-1.36007	-0.952833	-0.277416	-0.566957	-0.00263141	0.172784	-1.01805	0.0432049	-0.844033	-0.94906	-0.28194	-0.0773624	-0.0682928	0.0531349	-0.575213	-0.0920249	3.16035	1.16526	1.11108	0.176152	-0.145459	1.48127	0.400582	-0.338103	-1.57444	-0.571608	-0.899322	-0.205715	-0.282405	-0.364072
g5237	0	0	1.04817	-0.765294	-0.805721	-0.601983	-0.383522	0.272499	-0.938124	-1.27963	-1.22254	1.2326	0.611049	2.07516	1.28118	0.911011	0.14792	-1.11252	-0.112358	-0.357906	0.528618	-0.230354	-1.29227	0.523104	0.816526	-0.846304	0.698274	-1.07057	-1.41219	0.393542	-0.771956	-0.0648737	0.539969	-0.405321	0.825769	2.70954	-0.60384	-0.337661	-1.01954	-1.30489	-0.193265	0.971124	0.571537	0.975038	-0.168281	-0.352902	-0.849084	-0.0194341	1.26009
g3644	0	0	0.780164	-0.231837	-1.37454	-0.410506	-0.880409	-0.96221	0.831894	0.00772882	-0.157883	0.312961	1.43144	2.2384	0.257841	-1.14094	-1.6131	0.756434	0.351006	-0.196429	1.84006	0.667217	0.779945	0.716258	0.329885	1.01975	0.205481	0.576601	0.0126937	0.252085	-0.413684	0.581416	-0.789768	-1.11421	0.081005	-0.992389	-2.04162	-1.71072	0.752924	1.53848	-0.371907	-0.966555	-0.995894	0.0429554	-0.635043	-0.848323	1.39391	1.25163	1.12321
g3251	0	0	-1.79791	-1.43428	-1.0824	-0.825416	-0.513704	-0.632372	0.403895	0.431519	0.924898	-0.68203	1.24871	0.57888	-0.397668	0.19073	0.000865316	0.791399	2.0693	0.725594	-0.644582	-0.809786	-0.844433	-0.193103	-0.337347	-0.477044	-0.545326	-0.844791	-0.791353	-0.350461	0.396884	0.981994	-0.420948	-0.259793	-0.492172	1.25898	2.58685	1.78643	0.997546	0.95099	0.594496	-0.251261	-1.31596	-0.975807	-1.28468	-1.84274	0.160276	-0.416456	-0.982243
g4065	0	0	-0.377333	0.116778	-0.0612041	-0.418555	0.379648	0.855732	-1.00444	-0.480755	-0.290137	1.06495	-0.279228	-0.724776	3.20925	0.121404	-0.9512	-1.0881	-0.437094	0.365062	-0.264649	-0.650116	-0.723873	2.37182	0.865851	-0.513079	-0.92591	0.111768	-0.448603	0.103103	0.66069	1.4825	0.111768	-1.19096	-1.01597	1.46091	-0.68987	-0.745383	0.855851	1.63796	-0.567259	-0.706383	-0.511455	-0.70871	-0.161371	-0.161371	1.32396	0.414668	-1.46486
g0871	0	0	1.56525	-0.205791	1.88118	-0.0155627	-0.418805	-0.123745	0.190072	0.190072	-0.350881	-0.772615	0.433611	1.63327	-2.08484	-0.369737	-0.939467	-1.23533	0.163697	0.459624	-0.724975	-0.714335	0.6053	-0.786135	-0.689369	0.384196	-0.738192	-0.394231	0.453967	-0.722198	-0.405025	-0.55126	-0.536808	0.576277	-0.347676	-0.198818	2.71998	2.06931	0.0633258	0.727056	-0.227968	0.225685	1.02967	-1.81776	-0.078685	-0.210822	-0.078685	-0.458582	-0.50153
g4552	0	0	-0.479626	-1.36148	-0.761563	-0.27495	-0.546352	0.291469	-0.639916	-1.08653	-1.36456	-0.386485	0.456841	-0.0464327	-0.200895	0.802572	0.371786	1.83865	1.44459	1.94289	-0.529431	2.68379	-0.392501	1.71315	-0.581574	-0.2269	-0.566119	-0.469199	-0.537953	1.84821	-0.507331	-0.586629	-0.577746	-0.588218	0.238271	-0.329092	-0.00251166	-0.588218	1.5927	0.644855	0.0281585	-0.507178	-0.530538	-1.228	0.734455	0.189525	-1.36373	1.78012	-0.156816
g4204	0	0	0.0143168	-0.822203	-0.902558	0.471977	0.85491	1.70716	0.466984	0.549315	-0.190243	-0.481718	-0.591397	-0.669323	-1.63142	-1.10547	-1.08657	0.768989	0.654393	1.99286	-0.582315	1.06227	1.56172	-0.805753	-0.285009	-0.0636715	-0.00988121	0.489207	0.569477	0.778611	0.0280123	-1.00059	0.826787	1.19415	0.778611	-0.887528	-1.76657	-1.88753	0.670063	-1.37974	0.0521988	-0.707537	1.46108	-0.0960694	0.174926	-0.529065	2.99937	-0.0600326	-0.852919
g2794	0	0	-0.426348	-0.764132	-0.934281	-0.736116	-0.896829	-0.515187	-0.826973	-0.931727	-0.896477	-0.386453	-0.493025	-0.156599	1.41166	0.956981	1.68804	1.05555	1.28762	1.56429	-0.38628	-0.745262	-0.815521	0.317473	0.160642	-0.370092	-0.521497	-0.862287	-0.792435	0.507842	1.17588	0.933439	-1.36388	-0.872349	-0.905276	2.28838	1.12766	1.12356	0.680865	1.72281	-0.29794	-0.717833	-0.670074	-0.717833	-0.434248	-0.310985	-0.664507	0.86762	1.59796
g2016	0	0	-0.22629	-0.595177	-0.799775	0.121574	-0.0696384	0.605524	-0.919387	-1.50014	-0.951383	-0.213908	-0.127111	-1.00558	0.0165594	-0.22629	0.605524	2.46267	1.52898	1.29384	0.233581	-0.387504	0.215804	-0.655799	-0.655799	0.0372196	1.64452	0.395754	0.410238	-0.263827	-1.04352	-1.37444	1.22377	2.22736	0.813487	-0.793471	-0.963836	-1.06354	-0.382767	1.83605	-0.754721	0.402922	-0.28256	-0.818921	-0.476167	-0.131775	1.49362	-0.476167	1.87541
g1760	0	0	0.790982	-0.553295	-0.553295	-0.553295	-0.553295	-0.553295	-0.553295	-0.553295	-0.553295	-0.553295	-0.553295	1.50436	2.79025	-0.553295	1.62587	-0.553295	0.0191386	-0.0910614	0.968344	0.396235	0.688053	-0.225623	0.0455915	0.387087	1.01997	0.270495	0.568118	0.118128	-0.787654	-1.21212	0.624395	1.41198	0.812412	-1.57147	-1.79048	-1.72346	-1.52941	-0.518047	0.48985	1.46521	0.0189496	0.0734468	0.534217	0.401521	0.401521	-1.65557	-2.19008
g0085	0	1	1.25418	1.08372	0.986826	0.365519	0.335734	0.534941	0.534941	0.843033	1.44991	0.646896	-0.392194	-0.590891	-1.06381	-0.935371	-0.91178	-1.70494	-1.14047	-1.29625	1.19528	0.649589	0.905723	-0.109364	-0.056158	-0.0197496	0.634657	0.879321	0.822443	0.20918	-0.186848	0.157645	0.0402338	0.110222	0.721632	-2.05211	-1.96275	-1.93895	-0.69266	-0.63638	0.888485	1.62012	-0.538108	-0.641461	-1.27334	0.269905	0.0956574	0.93234	0.536781
g6901	0	0	-0.611361	-0.98836	-0.976973	1.78872	0.988732	1.46081	-0.157855	0.0139264	-0.292345	-0.857509	-1.29079	-0.76378	-1.38002	-0.203727	0.351686	1.43836	0.575906	0.904584	0.179118	1.15116	0.997066	-1.4813	-1.24293	-1.02485	1.36857	0.36477	0.62103	-0.713772	-1.28131	-1.34166	0.819384	1.50379	0.378217	-0.570897	0.333018	-0.0594107	-0.472013	1.50082	-1.03324	0.121806	-0.905869	0.788499	-1.15249	-1.43304	-0.658406	0.631749	-0.233858
g2229	0	0	0.162909	0.266019	-0.0487824	0.143876	0.589169	0.535412	1.2977	1.2219	0.598944	-0.716339	-1.4782	-1.45845	-1.01459	-1.0715	-1.34561	-0.320561	0.922771	1.71532	-1.25271	-0.129261	0.92268	1.56966	2.01517	1.66783	-0.529995	-0.104599	-0.159279	-0.13479	0.305932	-0.148282	-0.198397	-0.0588734	-0.233318	-0.628983	-1.67432	-1.22846	-0.350357	-0.345232	1.71016	-1.17932	0.545547	-0.380801	-0.667404	-0.291093	-0.271852	-0.218526	0.423811
g2977	0	0	1.37953	1.29295	1.32778	0.78774	0.775194	0.637287	0.0539497	-0.313582	-0.848468	-0.320564	-0.742108	0.0120954	-0.42803	0.0044389	1.04813	-1.55981	-1.65256	-1.45398	1.21537	-0.50516	-1.15882	0.908615	0.42819	-0.0134188	-0.317084	-0.427607	-0.468301	-0.780875	-0.0543107	1.1281	-1.07998	-1.45487	-1.09732	0.223106	1.61666	1.83772	0.943022	-0.874833	1.40805	-0.792242	0.1586	-0.842597	-0.969367	0.993584	-1.53392	-0.669978	-0.102849
g0011	1	0	0.243104	-0.426466	-0.419847	-0.42155	-0.378885	-0.426067	-0.425293	-0.429528	-0.429204	-0.423	-0.41856	-0.419691	-0.406825	-0.418336	-0.423301	3.48613	0.921616	1.2157	-0.390274	-0.291408	-0.457867	-0.412056	-0.383964	-0.494143	-0.425173	-0.46583	-0.45505	-0.247063	-0.494143	-0.494143	-0.22426	-0.309866	-0.340357	0.586803	2.95955	2.33924	0.54726	1.79677	-0.639892	-0.701867	-0.685225	-0.317045	0.317374	0.544784	0.846818	0.767628	-0.113269
g4974	0	0	-0.941599	-1.02708	-0.909263	0.284648	-0.332143	-0.0148932	0.0723641	-0.415858	1.15818	1.08523	1.63673	0.191572	0.419728	1.35028	1.27679	-1.15257	-1.53133	-1.15079	-0.680167	-0.851594	-0.748618	0.166903	-0.206861	0.0979683	0.0979683	-1.01217	-0.481883	-1.25255	-0.311038	-0.418518	-0.0822914	1.73008	-0.370943	0.273726	2.59539	1.45461	-0.716783	1.52718	-1.37998	-0.052962	0.148478	0.474067	1.70791	0.800608	0.536533	-1.98174	-0.593942
g3531	0	0	-0.112299	0.327374	0.603304	-0.517124	-0.078315	-1.06036	0.398728	1.86047	0.497784	2.5801	-1.05797	-0.550327	-0.925684	-1.16187	-0.874023	-0.207134	0.382604	-0.105252	2.28055	0.939185	-0.648468	0.612074	1.14731	-0.42602	-1.20579	0.200424	-0.23135	0.239576	-0.726883	1.5536	-0.412458	-0.575631	-1.22832	0.424622	-0.973282	-0.969126	-0.815395	1.5178	-0.571414	0.902137	-0.0938362	-0.939287	-0.668759	-0.145635	-0.23801	0.697346	1.08725
g4672	0	0	-0.590433	1.58845	-0.124916	-0.849874	1.25757	0.758127	-1.10124	-0.518621	0.214558	0.944765	-0.344266	-1.17858	-0.115804	-1.01289	-0.953432	-0.494007	0.276143	2.24444	-0.337781	-0.966116	-1.0445	0.123532	0.199047	-0.33638	0.0483766	-1.09211	-0.982846	-0.298929	-0.313307	-0.38406	-0.173678	0.099433	-0.423407	1.41834	2.25558	2.20881	-0.675112	-0.544474	1.24563	1.33084	-0.631201	-0.725686	0.28203	1.66922	1.09254	-0.284065	-0.854506
g3070	0	0	-0.439868	0.800439	1.44073	-0.18874	0.579477	0.97822	-0.825028	0.217632	0.679445	-0.000479956	1.65927	-1.18017	0.50405	0.470982	-0.905832	-2.18406	-0.989891	-0.616176	0.423107	-0.451201	-0.584271	-0.985404	-0.996518	-0.715319	1.53753	-0.478176	0.374377	-0.756494	-0.525169	-0.341852	1.45543	2.52921	0.751068	-0.996951	-0.101384	-0.137985	-0.111193	0.831827	-0.868574	-0.0563333	-1.22399	1.42827	0.666835	-0.51738	-0.308644	0.507634	1.08365
g4159	0	0	1.10456	1.34505	-0.299055	-0.0237623	-0.0964877	-0.419727	-0.418027	-0.614556	-0.419727	-0.915566	0.23185	-1.51311	2.02109	1.3137	-1.32598	-0.486549	-0.702668	1.21897	-0.222256	-0.483856	-0.526761	-0.926007	-0.604965	-1.30536	0.611751	-0.184463	-0.0525801	-1.02565	-0.261069	0.0355423	-0.285572	0.0425922	-0.614276	2.33055	1.90693	1.56545	1.52336	-0.0258877	-1.06915	0.735177	-0.182834	-0.98067	0.299944	-0.381305	0.208099	-0.608504	-0.180095
g6863	0	0	0.53857	-0.535525	-0.686129	-0.991257	-0.429413	-0.67865	0.653304	0.617244	0.512669	1.82904	1.50784	1.30095	-0.624061	0.835194	-1.61632	-0.200762	-0.754582	-1.27811	1.26638	0.314473	2.07138	-0.837491	-0.807556	0.585428	-0.28793	1.41768	0.954524	-0.650699	0.524398	-0.47521	-0.550156	0.500933	-0.992083	-1.7144	-0.791471	-0.528207	1.05595	-1.07479	0.836381	-0.0823204	-1.30389	0.568667	0.26656	-0.91658	0.0854329	-1.11897	0.990866
g0993	0	0	1.31313	1.41009	0.824938	0.60026	0.914007	0.0786119	0.00498921	-0.351755	0.231737	0.918145	0.578443	-0.151413	-0.455491	-0.964172	0.0836307	-2.01681	-1.86981	-1.14854	2.37852	1.31446	0.856714	-0.223644	-0.0783674	-0.103994	1.16052	0.313635	0.313635	-0.035476	-0.67708	-0.630013	-0.0332883	-0.344098	0.117847	-1.29763	-1.49578	-1.53596	-0.439457	0.31228	-0.806677	1.68336	0.31228	-1.06179	0.523077	0.706406	0.742214	0.725265	-0.284468
g3706	0	0	0.166255	-0.2023	0.177153	-0.535269	-0.264304	-0.947537	-0.323655	-0.264304	-0.705519	-0.56504	-0.607477	-0.744029	-0.732569	-0.451459	-0.223765	2.18307	2.09603	1.94472	0.68285	-1.15082	-0.559476	-0.303951	-0.931897	-0.367845	0.163683	-1.08958	0.645218	-0.99962	-0.986177	0.591709	-0.0433677	2.67101	1.58331	0.182812	-0.333489	0.245645	-1.14962	0.377511	-1.3132	0.772487	0.236359	1.07646	-0.788978	0.803478	2.57888	-1.03971	-0.647835
g2338	0	0	0.0873867	-0.450088	1.06789	0.390955	-0.911087	-0.86528	0.356078	1.97857	1.06078	1.92647	-0.627973	0.37179	-0.600901	-0.608483	-0.207947	-1.0082	-0.349393	-1.61058	-0.0604207	1.7584	1.32537	-0.0632097	-0.132712	0.385447	0.0312712	1.16715	0.92774	0.139205	-0.594705	-0.724722	-0.00560165	0.149786	0.696208	-1.56783	-1.67728	-1.7541	1.3043	1.03169	0.0812985	-0.794038	-0.437559	-1.18569	0.515652	1.02717	0.896288	-1.5746	-0.0137037
g3898	0	0	0.802262	-1.05984	-1.04523	0.052667	-1.78143	-0.209065	0.907995	-0.497086	1.09528	0.567679	1.36959	1.12445	-0.162569	-0.0413379	1.6247	-0.950156	-0.888969	-0.90894	-2.41053	0.51038	0.250688	0.495011	1.03765	0.977611	0.51038	1.03026	0.327381	1.37764	0.710937	-0.403858	-0.504586	0.158587	-0.792089	-1.31992	-0.852087	-1.10345	-0.648436	-0.769855	1.36939	1.16836	-0.314835	-0.804628	0.464245	0.292937	0.17453	0.17811	-0.902359
g0231	0	0	0.491627	-0.834981	1.34848	-0.834981	-0.379978	0.189211	-0.419094	-0.575389	-0.834981	-0.611472	1.30439	-0.679158	-1.229	-0.3157	-1.0748	1.60974	1.75334	1.09274	-0.0900344	-0.0600576	-0.880976	1.22092	0.809889	-0.499341	-0.138505	-1.54397	-1.15663	1.07672	0.243677	2.08909	-0.0649995	-0.995004	-0.416217	1.601	-0.751141	-0.444417	-1.12387	0.28969	-1.14473	-0.0742397	1.36522	0.68793	0.774904	-0.215183	-0.317294	-0.142796	-0.495549
g2467	0	0	0.344977	-0.0137206	-0.648942	-0.852714	-1.4192	-1.72248	0.319056	-0.607925	-1.33752	1.47189	0.413397	1.9226	0.49767	0.729105	0.599525	0.930277	0.0457099	-0.671709	-0.0846281	-0.279855	-0.402975	-0.34961	-0.383697	-0.444445	-0.091493	-0.379993	-0.449151	-0.273807	-0.52196	-0.31605	-0.234935	-0.261745	-0.336117	0.165606	0.833824	3.81103	-0.75194	-1.58996	0.984082	-0.0118303	0.677717	0.691928	1.45065	-0.754813	-1.18708	1.70545	0.560797
g2478	0	0	-0.219707	-0.752562	-0.477304	0.808689	-0.513632	-0.284056	-0.204741	-0.967092	-0.507919	-0.27084	-0.425758	0.0168293	-0.491576	-0.992618	-0.696812	1.90461	1.91839	2.15609	0.289031	-0.321726	-0.377963	0.69109	-0.199691	-1.34456	-0.372068	-0.914705	-1.29361	0.150378	0.204507	1.50001	-0.323345	-1.35425	-0.423875	2.29542	1.33527	0.460094	0.108719	1.55572	-1.07677	0.620604	-0.987128	-0.221146	-0.668121	-0.757163	-0.5455	-0.331637	-0.395181
g5852	0	0	0.600991	0.901185	1.11142	0.943076	-0.365171	0.292108	0.153144	-0.305092	1.8052	0.561404	1.42853	-0.706213	-1.25662	-0.958012	-0.715399	-1.00168	-0.975894	-1.51298	1.22297	0.900351	1.08952	-0.389528	-0.526181	-0.823926	1.16832	0.641408	0.382925	0.736255	-0.247093	0.208454	0.115453	0.0830987	0.714101	-1.64307	-1.82742	-1.80563	1.0533	-0.0508028	-1.28052	-1.09429	0.919757	0.452559	1.4435	0.673119	0.522053	0.531245	0.912781
g1362	0	0	-1.02805	1.07762	-0.277021	-0.132219	2.72501	-0.111233	-0.564791	0.367508	0.0145517	1.4593	0.116727	-1.09337	-0.0846067	-0.247116	-1.07947	0.691478	-1.09416	-0.740154	1.94876	1.16928	1.21499	-0.588524	-0.313987	-0.239666	0.866702	1.04256	0.797198	-0.0953043	-0.621595	-1.10441	-0.141494	0.200674	0.00112316	-1.35665	-1.34686	-1.43279	0.658969	1.74873	-0.487451	-0.475081	-0.730739	-0.71443	0.487264	1.03655	0.630576	-1.82895	-0.483225
g5391	0	0	-0.216118	-0.741266	2.74436	0.349105	-0.78127	1.88659	0.297721	0.0796046	-0.278881	0.352851	-0.346027	0.284858	-1.3665	-1.10696	0.213754	-0.478338	-0.844458	-0.0490319	-0.112907	-0.81728	-0.500189	0.270976	0.748699	-0.819633	-0.862181	-0.841151	-1.34152	1.10722	0.995117	1.40853	-0.469874	-1.2389	-0.936584	0.443538	1.27808	1.68806	0.871208	0.917853	0.506204	0.196169	-1.25569	-1.23574	-0.592783	-1.13793	-0.996762	-0.07727	-0.118046
g5140	0	0	2.09364	0.587593	0.130497	0.45984	-0.214894	-0.591349	0.918491	0.958657	0.221491	1.20205	0.463532	-0.0518428	-1.46839	-1.54187	-1.15624	-1.29865	0.0692189	-0.781773	-1.20458	-0.643983	2.15013	-1.24649	-0.772959	0.658028	-0.741706	1.01144	1.4878	0.0628345	-0.0466275	-0.24887	-0.319304	1.07724	-0.711174	-0.947141	-0.592342	1.02771	-1.17251	0.341598	-1.36505	0.860045	0.586838	0.749077	1.5845	-0.280129	-0.684208	0.029057	-1.22952
g4886	0	0	-0.0658509	-0.722345	0.900466	-0.140554	-0.377886	-0.625283	1.06143	1.38517	1.2716	-1.22742	-0.569432	-0.695929	-1.61564	-0.990501	-0.67595	1.69258	0.347623	1.04792	0.726441	1.20475	1.74036	-0.971534	-0.756245	0.735157	-0.46086	1.22966	1.65136	-0.886758	0.0983734	-1.33225	-0.822305	-0.604722	0.00404396	0.0925473	-1.32649	-0.321539	-0.696238	0.0187725	1.67761	0.578887	-1.03317	-0.545859	-0.970529	-1.38093	-1.3666	1.28525	0.111782
g3574	0	0	0.653146	0.552935	0.993109	1.27695	1.22042	1.38297	-0.415948	-1.40375	-0.880499	-0.279296	-0.378094	0.0739609	-0.158518	0.0739609	1.30169	-1.25638	-1.39348	-1.36319	1.0136	-1.49798	0.349828	-0.18908	-1.22841	0.154702	0.366661	0.755728	0.932519	-2.15978	-0.81753	0.286683	-0.18908	1.48684	-1.22422	0.735733	0.689263	0.534522	-0.466686	0.0727506	1.03204	0.920832	0.128473	-1.68741	0.707112	1.60097	0.762554	2.29471	0.415049
g5071	0	0	-2.07558	-1.59622	-0.778538	0.186287	-0.508953	0.0933214	1.8632	1.40041	0.946351	0.830018	-0.265463	0.81442	-0.694973	0.072267	0.20144	-0.11657	0.475058	-0.846476	1.2653	0.38746	0.244006	0.501933	1.59246	0.735626	-0.666662	0.00638858	-0.863057	1.50347	-0.094724	1.31008	-0.969167	-1.73655	-0.617807	-1.09968	-0.660602	-0.83848	1.45237	1.00511	-0.500088	-0.958786	-0.173428	-0.825183	0.381631	-0.804902	-0.920163	-0.56973	-1.23738
g3664	0	0	0.548281	-1.19551	-1.87879	1.47319	1.57044	0.93947	-0.101098	-0.060504	-0.168446	0.308392	-1.12879	0.365913	0.253946	0.175293	1.48784	-0.583081	-1.08614	-0.920412	-0.619679	-0.4668	0.356224	2.50509	-0.239902	0.248568	-0.535457	-0.17332	-0.164846	-0.74679	0.67184	-1.53574	-1.52511	0.736087	-0.101723	-0.496718	1.69971	0.388563	-1.2896	-1.07361	1.20239	0.790317	0.335772	0.0347339	-0.51954	0.832379	-0.322077	-1.63164	0.250672
g6038	0	0	1.40842	1.45172	-1.66022	-0.181666	1.59426	-0.194477	0.215584	-1.37833	-1.24255	0.614368	-1.0487	0.245502	0.748174	-0.893478	0.203821	0.400609	-0.816887	0.533837	0.945151	0.28734	-0.374096	0.106451	-0.111292	-0.386274	3.43867	-0.0669692	1.06774	-0.534981	-0.624106	-0.623835	-0.459561	-0.348262	-0.622874	-0.567803	-0.588461	-0.536842	-1.11947	-0.956865	0.722531	1.48919	-0.270551	0.135169	-1.0102	1.68932	0.479015	0.939811	0.975684
g4002	0	0	0.143036	-0.25366	-0.781793	-0.953952	-0.885206	-0.135506	-0.741621	-1.08545	-1.07012	-0.717431	-0.553655	-0.0457673	2.00536	1.0554	2.13087	0.500151	0.739988	0.649367	1.30744	0.979448	0.957969	-0.561931	-0.203456	-1.40722	0.853986	0.466637	0.393492	0.92663	0.488358	0.758529	-0.652228	-0.387197	0.690252	-1.55839	-1.81174	-1.24058	1.53211	-0.895992	0.170141	-1.28787	0.392984	0.0886224	0.378914	0.278277	0.192033	-1.33459	-0.646632
g4650	0	0	-0.106538	1.3061	1.55597	0.0617212	0.29202	-0.4577	0.581892	2.04321	1.60064	-0.655875	-0.531516	-0.589961	-0.756519	-0.816065	-0.644453	-0.997172	-0.919849	-0.965904	-0.477047	-0.261711	-0.369347	-0.181204	-0.169136	-0.215782	-0.0136193	-0.396345	-0.341535	0.0511604	0.290941	3.92706	-0.270364	-0.374844	-0.48866	-0.0440331	-0.351294	-0.314244	-0.45184	1.45994	-0.902996	0.624488	-1.13709	0.407495	-0.591268	0.484312	-1.5125	-0.874836	0.743369
g1556	0	0	-1.14887	0.18057	-0.993424	0.104689	-0.63906	0.130648	1.3624	1.90231	-0.134779	1.02969	0.0495457	0.805276	-1.46238	-0.134779	-0.388993	-1.66636	1.3478	-0.344294	-0.415011	-0.307344	-0.453435	-0.596681	-0.607202	-0.611013	-0.124215	-0.422098	-0.216462	-0.562601	-0.52838	-0.174817	-0.132169	0.164381	-0.144494	-0.131765	2.07086	3.19245	0.633566	0.581197	-2.00707	0.189817	0.38771	0.214778	-1.0011	0.517471	-1.00692	-0.893102	0.839762
g6574	0	0	-0.682439	-0.286494	-0.415958	1.74373	0.761046	1.53038	1.13308	0.745119	0.58114	-0.990027	-1.26419	-0.856961	-1.37518	-1.43402	-0.290916	0.0541967	0.174387	0.873109	-1.27782	-0.521545	0.601651	0.238391	0.407648	1.17467	-1.92013	-0.0214902	-0.621092	0.923231	-0.225499	-0.964322	-0.00890663	-0.899502	-0.863067	0.873586	1.76289	1.34131	-0.184574	-0.79133	0.289993	1.87572	-0.716284	-0.473529	-0.0935426	0.593907	1.0175	-0.465667	-1.44762
g3943	0	0	-0.749843	-0.00845593	0.481416	-1.00574	-0.0814937	-0.192214	2.68597	-0.309468	-0.523793	-0.426454	-0.363441	2.36921	0.127147	0.204571	-0.140479	-0.703926	-0.943178	-0.41983	-0.923793	-0.519097	0.449059	-0.431838	-0.65136	0.201838	-1.14993	0.464727	0.398338	1.4453	2.61592	1.23255	-0.411254	0.270019	-0.712161	-1.18043	-0.804513	-0.293368	-0.475942	-1.50354	1.36185	0.790692	-0.181514	0.00844792	1.36537	-0.326694	-0.199312	1.02625	0.488621
g2961	0	0	-0.060179	-0.15393	-0.498597	-1.23983	1.36282	-0.0994203	-0.922417	0.292457	0.0142858	0.099331	-1.53206	1.20184	0.0639736	-1.5786	-0.911367	1.19595	1.38385	1.38191	-0.46054	-0.162093	-0.282014	-1.12265	-1.18283	-0.522053	0.163625	-0.662175	-0.0882708	-1.09029	-0.965874	-0.91671	0.21008	1.16624	1.28172	1.80377	1.34505	1.48502	1.11062	-1.41913	0.839381	-0.724744	0.598921	-0.405056	0.216477	-0.259783	0.616026	0.641781	0.763095
g4133	0	0	-0.712121	0.186001	0.930049	-1.10334	0.259134	0.00522059	-0.695179	-0.00117977	-0.0559874	-0.263794	-0.489956	-1.36109	0.642963	-0.568952	-1.24595	0.531264	1.16059	2.78234	-0.317743	-0.359387	-0.360544	-0.153006	-0.355707	-0.360544	-0.344454	-0.343087	-0.360544	-0.359387	2.4412	-0.359387	-0.35292	3.02243	-0.355286	-0.360544	-0.360544	-0.360544	-0.00931999	1.81544	-0.724997	-1.05855	-0.181127	0.158562	-0.138667	-1.11835	-0.215036	-1.9148	-0.574047
g5760	0	0	-1.30441	0.866064	-1.92431	0.527798	-0.0953872	-0.955565	1.32005	-0.64523	0.0631668	0.423622	1.49615	0.32738	0.748987	0.447844	1.27051	-0.955565	-0.375405	-1.23571	0.284294	-0.750106	-0.964234	0.754557	0.624891	0.61964	2.27349	-0.15407	0.878419	-0.502437	-0.26409	-0.988935	1.16961	0.76981	-0.677468	-1.60405	-1.34568	-0.123654	-0.673567	-1.29748	0.885049	1.40178	0.0219595	-0.337739	-1.5685	0.474874	0.481384	-0.0262531	0.585356
g6399	0	0	0.52609	-0.981377	-0.831754	-0.647682	-1.13806	-0.161546	-0.0283004	-0.951415	-0.68414	0.822304	3.13857	0.655559	-0.208921	-0.263167	-0.340375	0.826449	0.290878	-0.0231113	1.88111	0.896962	0.772919	0.239246	0.331591	0.302066	0.757863	1.42434	0.689471	-0.309406	-0.255045	-0.686194	-0.651328	-0.576148	-0.167736	-1.32082	-1.56122	-1.76767	-0.839352	-0.813797	-0.396014	1.72798	-0.307858	0.629037	0.271301	0.249389	0.923395	0.134099	1.38025
g4550	0	0	-0.550173	0.584937	0.634054	0.920128	0.670096	-0.599204	0.966104	1.44977	1.50968	-0.538117	-1.05279	0.135904	-0.0554938	-0.656879	0.724143	-0.636019	-1.58326	-1.92288	-0.773143	-0.414716	0.911866	-1.52579	-1.32468	0.525697	0.205353	1.13882	1.12494	-0.642785	0.812404	-1.54985	-0.251865	1.09652	-0.157823	-1.0329	0.267068	1.59088	-0.0781121	-0.884463	0.727748	-1.21758	1.48276	-0.0303484	-0.760948	0.281059	0.145688	-1.2043	-0.0210318
g0948	0	0	0.131078	0.501478	1.83688	0.131078	-0.616608	-0.619712	1.2691	1.81165	0.923382	-0.605583	-0.509182	0.381354	-1.61003	-1.15	0.397315	-0.340181	-1.01276	-0.919264	0.636743	0.0441466	-0.0653308	2.03085	1.13609	0.245388	-0.694921	-0.126349	-1.12747	0.92058	1.58012	0.0896502	0.389758	-0.440869	-0.722364	-1.39213	-1.09407	-1.40983	0.767594	-0.543511	-0.822322	-0.911094	1.612	-0.102669	0.157851	0.108349	-0.861057	-0.413462	-1.6822
g3888	0	0	-0.379133	0.656993	1.32457	0.859845	0.233017	0.0617112	0.252668	1.4152	0.777552	-0.304737	-1.15591	-1.34421	-1.69153	-1.44851	-1.10054	0.51514	0.09474	1.23313	1.81617	0.972035	1.09367	0.380087	0.754826	-0.464965	-0.667266	0.778879	-0.180942	1.0502	0.117245	0.581751	-0.132288	-1.43241	-0.809985	-0.828286	-1.7293	-1.29943	1.27721	0.315705	0.295965	-1.6834	-0.506801	0.301311	0.942883	1.40589	1.05723	-1.21904	0.919478
g1611	0	0	-0.375625	1.37946	0.703586	-0.0628027	0.444545	-0.0732894	-0.192752	0.191454	-0.457005	0.84948	0.579156	0.764359	1.92955	0.113294	-1.38542	-1.33942	-1.2405	-1.82807	1.90908	0.682923	1.07864	-0.469821	-0.304286	-0.155651	-0.528611	-0.559639	-0.643758	0.769466	-0.68605	-0.772584	1.66407	0.736157	0.949853	-1.26158	-1.11266	-1.29556	-0.332563	-0.501668	0.740588	1.58168	-1.23413	-0.253911	-0.369731	-2.25088	1.44442	-0.569289	0.212685
g1109	0	0	1.15551	1.30495	0.632908	-1.62652	0.258391	0.216874	-1.24972	0.134271	0.611719	0.666664	0.984265	-1.11858	0.0812344	-0.849022	-1.69243	-1.0449	1.16894	0.365449	0.964874	-0.659902	-0.266228	0.832082	1.39584	1.38141	-0.897222	-0.376315	-0.607421	2.44967	-0.0764244	-0.829947	-0.0168004	-0.51605	0.0753452	-1.04797	-0.941617	-0.863337	-0.206058	1.08851	1.03783	-0.0473499	-1.62182	-0.251114	-0.646138	0.0448629	-0.456484	0.9284	-1.45464
g0699	0	0	0.491422	-0.116919	-2.10786	1.06762	-0.351592	0.342363	0.418931	-1.48544	-0.832956	-0.15463	-0.524391	0.863306	0.533953	0.95839	2.23542	-0.460563	-0.481202	-0.395843	1.87741	1.41852	1.71166	-1.14421	-1.54543	-1.40238	-0.297822	0.96346	0.275483	-0.155194	-0.475195	-0.0912214	-0.588364	-0.79379	-0.414775	0.599818	0.094361	-0.0323333	0.470655	-1.72714	0.896297	0.753364	-0.613287	0.22011	0.192123	-1.16144	-0.0733405	2.03099	1.58431
g1424	0	0	0.901673	1.37199	0.779515	-0.237602	1.90454	0.746408	-0.761488	0.244133	0.276014	0.405376	-1.35021	-1.47543	0.394226	-1.17716	-0.948404	-1.15456	-0.5917	0.672684	-1.87779	-0.852304	0.345513	0.482892	-0.132145	-0.0523456	-0.635483	-0.911521	-1.29915	0.760941	0.719196	1.36027	0.743446	-0.896503	-0.132145	2.23362	-0.185468	0.328977	-0.700382	-0.553497	1.14622	1.4212	-0.598603	-0.714943	0.989923	-1.3675	-0.923432	-0.384541	0.935767
g3444	0	0	0.66748	-0.261055	0.357532	1.78353	-0.691471	-0.647426	1.14347	-0.10232	2.40528	-1.10052	-0.907442	-0.49436	-1.4278	0.467862	-0.439305	0.0980617	-0.61968	-0.231837	-0.126881	-0.73884	-1.09053	0.382198	0.773643	-0.219131	-0.582581	-1.17996	-1.08045	-0.306469	0.567819	0.472376	-0.432201	-0.641858	-0.890791	1.12032	2.42054	1.55279	0.366187	-0.348356	-0.922598	-1.22907	0.836548	1.29729	-2.24211	-0.0544517	-0.983684	1.30874	0.589339
g4439	0	0	0.404044	-0.282377	-0.282377	-0.282377	-0.282377	-0.282377	-0.282377	-0.282377	-0.282377	-0.282377	-0.282377	-0.274205	-0.282377	-0.282377	-0.129839	3.95328	-0.282377	-0.282377	-0.671036	0.107661	-0.201361	-0.497996	-0.497996	-0.466883	0.10106	-0.555267	-0.155607	-0.807899	-0.751572	-0.920035	-0.465244	-0.0441152	0.0575562	3.09315	1.40163	1.27395	-0.666585	-0.816001	1.25537	-0.846456	1.25132	-0.17765	-0.513852	-0.594894	-0.98582	-0.8111	0.0996
g6919	0	0	-0.259326	-0.504164	-0.900341	-0.313496	-0.156913	-0.265108	0.0431642	-0.549659	-0.383484	-0.319811	-0.940451	-0.431152	0.1388	-0.376949	-0.359411	3.36231	1.11582	1.10017	-0.391624	-0.964435	0.650741	-0.737934	-0.639298	0.938168	-0.82654	0.879257	1.23974	-0.995722	1.20641	-0.58467	-1.29678	-0.560159	-0.778222	-0.207707	1.02215	2.04663	0.823773	0.823773	0.823773	-1.04556	-1.36656	-0.0591982	0.38996	-1.32781	0.462143	0.120537	-0.495174
g3731	0	0	0.798475	-1.19302	-0.82332	0.723078	-0.163068	1.93755	0.415729	-0.170899	0.169298	-1.48879	0.872789	-0.886307	-1.48121	1.04294	-0.0489636	0.872789	-1.22419	0.647115	-1.14125	-0.778426	1.76963	-1.04365	-0.922163	1.35232	-0.7329	0.579391	1.70528	-0.931943	0.0947904	-0.388505	-0.502211	0.920456	-0.299627	-0.839481	-0.0602419	1.21853	1.5902	0.795811	-0.936668	-0.772587	-0.597897	-0.0788624	1.38336	0.988371	0.479891	-0.305692	0.607793
g0746	0	0	0.00507467	0.291433	-1.39216	1.78707	-0.122407	0.172381	0.151941	-0.365148	-0.255366	1.0342	-0.326166	0.468432	1.62893	1.24975	-0.181195	-1.08199	-1.47624	-1.58855	1.8985	0.576914	-0.0151603	0.521347	0.585331	0.446237	1.18227	0.214726	-0.0425285	0.321506	-1.10506	-0.480301	0.283959	0.0780202	0.538944	-1.12615	-1.73768	-2.14087	-0.819305	-0.652834	0.78798	1.22233	-1.17538	0.637206	-1.70381	-0.504183	-0.0104662	-0.373878	-0.262472
g2127	0	0	-0.613883	0.788827	1.2028	-0.130906	0.106528	-0.805523	0.770263	1.83737	1.66076	-0.24977	-0.491305	-1.2624	-1.30734	-1.31232	-1.16202	0.533553	0.00442536	0.430933	0.626128	-0.149143	-0.611	-1.17614	-0.919487	-0.0354582	0.720518	-0.209645	0.125896	-0.83722	-1.08829	-1.06305	-0.0527461	0.226104	1.52539	-0.743901	1.21922	2.44284	0.43872	0.733987	-0.518896	-1.78109	0.253913	0.873369	0.64386	1.16666	-0.348589	-0.740068	0.499835
g2431	0	0	-0.30739	-0.335942	-0.335942	-0.335942	-0.335942	-0.335942	-0.335942	-0.335942	-0.335942	3.7664	-0.310959	-0.335602	1.06738	0.145127	-0.329597	-0.335942	-0.335942	-0.335942	1.89556	0.275737	-0.245102	0.925355	0.842108	-0.764746	-0.141676	0.266603	-0.479572	0.210367	-0.0512212	0.21431	-0.784942	-2.26994	-1.43126	1.67875	-0.245102	0.104765	-0.0219978	-0.706468	-0.850259	-0.866998	1.35517	1.09055	-0.279451	-1.3702	-0.760089	1.60824	-0.313133
g6466	0	0	-0.315351	1.26831	-0.160791	1.54789	1.17129	-0.381111	0.197606	-0.0493604	-0.0944407	0.473641	-0.307789	-0.932117	2.23585	-0.21881	-0.855605	-1.16733	-1.38552	-1.02635	-2.06024	0.0114897	0.185477	1.2999	1.47956	0.826681	-0.432741	0.506889	-0.309469	1.37166	0.896131	0.607744	-0.0356417	-0.33909	-0.451576	-1.1353	-1.32013	-1.10135	0.322455	1.03273	-0.0496473	0.300032	-1.90915	0.303583	-1.04103	-0.126648	-0.804995	-0.84857	0.22819
g0402	0	0	0.226908	1.60384	1.91514	1.41346	0.45023	-0.710538	0.363422	1.25877	0.591907	-0.710538	-0.930413	-0.887024	-0.697395	-1.17208	-0.710538	-0.688703	-0.467269	-0.849176	-1.16129	-1.40013	-0.320684	-0.120477	-0.499857	0.311966	-1.26018	-0.589859	-0.376495	-0.44674	1.81849	1.47067	-1.01079	0.361479	-0.111996	0.730482	1.74251	0.862904	-0.329715	-0.481535	-0.244457	2.02012	-0.646069	-0.318348	-1.23697	-1.37187	-0.279187	0.938249	-0.424697
g5335	0	0	0.763372	-0.668333	-1.55531	0.395937	-0.760099	-0.0750973	0.0312158	-1.29255	-0.42828	1.54921	1.11083	1.58927	0.655963	0.465111	1.13993	-0.935069	-1.03718	-0.948912	-0.727444	-0.415645	-0.76064	-1.08821	-0.681123	-0.433499	-0.785257	-0.239651	0.399292	0.60031	0.0923865	1.26044	-0.399888	-1.27362	-0.450098	0.815625	2.25636	1.83066	-0.687288	-0.712197	-0.0920434	-0.219704	1.97354	-0.262308	-0.433547	0.397557	0.591417	-0.312376	0.206741
g6391	0	0	0.63427	0.947465	1.61304	-0.788984	-0.49639	-0.950915	1.76742	0.994087	0.133892	0.381497	-0.99586	0.834479	-0.0341057	0.0545203	-0.137278	-1.38988	-1.04774	-1.51951	-0.887797	-0.616028	0.132763	-1.20043	-0.829256	-0.993983	-0.543248	1.27502	-0.151759	-1.02317	0.343028	-0.660568	-0.205438	2.18535	-0.350553	0.964513	1.25448	1.30707	0.415772	1.85409	-0.739925	-0.643837	-0.575105	-0.310996	0.240783	0.860046	0.539069	-0.638114	-1.44775
g3309	0	0	-0.341898	-0.441542	-0.45403	-0.473475	-0.281461	-0.507058	-0.511806	-0.523836	-0.590443	-0.36977	-0.504437	-0.503109	-0.116072	-0.395046	-0.467077	2.12513	2.20326	2.15267	1.79479	0.473548	-0.910448	0.153921	0.473548	-0.63441	-0.0858606	-0.0372454	-0.992678	0.908736	0.932394	-0.0771905	-0.681936	-1.59284	-1.85046	-0.141924	1.55905	0.70901	-0.741148	1.57673	-1.06938	-0.534676	0.730573	0.0379004	0.573573	0.182137	-0.884814	-1.23704	-1.01149
g6004	0	0	-0.493531	-0.0242601	0.0674172	0.891665	-1.06596	2.35705	-1.61554	-0.415479	0.685274	0.362911	0.900656	-0.652225	0.189133	1.04706	0.277484	-1.77917	-0.344081	-0.388418	-0.59665	-1.19113	-1.32609	-0.236755	-0.488219	-0.165048	-0.492403	-0.715278	-0.540467	-0.329549	0.640431	1.42108	-0.400552	0.394558	-0.221251	-0.0394694	2.19682	2.08997	-0.776187	0.126478	-0.180684	1.91863	-0.349698	-0.738544	-0.162963	1.79711	-0.632974	0.0308284	-0.937303
g0788	0	0	-0.0143383	0.79053	2.01186	0.0871349	-0.867629	-0.946479	0.54028	1.87936	1.167	-0.688451	0.44269	0.0413603	-0.64592	-0.544239	0.0871349	-1.4123	-0.61796	-1.31003	1.19614	0.0356909	-0.379149	1.12935	0.771232	0.971301	1.87004	-0.446083	0.23221	-0.200459	-0.725087	-1.13178	0.41313	-0.0378531	0.131752	-0.175762	-1.58746	-2.06721	1.20837	-0.189754	-0.699986	-1.42267	0.115887	0.988155	0.916354	1.33902	1.57467	-0.0802631	-0.665981
g1884	0	0	0.330113	1.24611	1.3821	-0.0752813	1.39526	0.131323	-0.478143	0.175157	0.325255	0.766738	-0.971047	-2.00672	0.574092	-0.703376	-2.05341	-0.397076	-0.189792	0.548691	1.78988	1.13718	0.776418	0.177441	-0.00625149	-0.488487	0.843847	0.628395	1.4098	-0.475421	-0.462018	0.487335	-0.700822	-0.914818	-0.0325584	-0.690949	-1.72231	-1.75666	0.381024	-0.625811	-1.70059	0.711538	0.227236	1.0066	0.674465	-0.165755	-0.635906	-1.49394	-0.876678
g0175	0	0	1.40409	0.637116	-0.92649	0.40747	0.321582	-1.27118	1.40409	-0.755732	-1.18888	0.943988	-0.666749	0.2292	-0.1274	-0.835737	0.0208683	2.08477	-0.666749	-1.01426	-0.714482	-0.846102	-1.12561	0.510511	0.252709	-0.314191	-0.294249	-0.877887	-0.924692	-0.221212	-0.0533011	0.00236628	-0.173193	-0.468357	-0.615024	1.80027	2.34665	1.7158	-1.29394	0.790889	-0.300635	-0.925838	0.506256	1.22326	0.925156	0.394323	0.558859	0.59518	1.09612
g1966	0	0	-0.733699	-0.504639	-0.742229	0.613609	0.231017	1.15498	-1.03868	-1.06925	-0.22602	-0.620225	0.476126	-0.162161	2.08113	1.85262	1.10615	-0.946013	-0.823154	-0.649573	-0.536336	-0.34851	-1.09921	-0.0282848	-0.144414	-0.681217	0.180488	-1.2311	-0.787767	-0.270174	0.375518	0.164606	-0.58107	-0.735605	-0.13586	2.26411	1.76405	1.83079	-0.537266	-1.10776	-0.77369	0.328624	1.58974	0.500359	-1.25454	-0.371571	-0.203191	-0.0467202	-1.41761
g0450	0	0	-0.234326	0.611372	1.55981	1.41178	-0.138617	-0.375764	1.93649	1.16327	0.0163057	-0.772671	-1.01744	-1.209	-0.359422	0.0457659	0.314132	-0.542192	-0.780146	-1.62936	-0.238349	1.57199	0.372642	-1.08586	-1.36192	-0.41211	0.817644	-0.0449911	-0.366156	-0.642551	-0.22306	-0.159367	-1.35744	-0.390654	-0.516011	0.149634	1.93556	1.95102	-0.51991	1.92043	-0.335454	-0.905535	0.139787	-0.299315	-0.32662	-0.149162	0.194626	-0.132161	-1.4879
g1885	0	0	0.396358	0.762536	1.37945	0.879963	0.420714	0.487889	0.496616	1.10535	1.31552	-0.344234	-0.405242	-0.368053	-0.725488	-0.191454	-0.0487146	-1.89344	-1.45738	-1.8104	-0.882874	-0.274348	1.42188	-1.26796	-0.994595	0.523388	-0.363116	1.97856	0.738779	-0.747413	0.914143	-0.787337	-0.367566	1.46039	0.500601	-1.32289	0.0797118	-0.609356	0.360106	0.350588	-1.18146	-1.31315	1.02622	0.757684	0.154134	-0.601325	0.234277	-0.422969	-0.509966
g1799	0	0	-0.514326	0.169326	-0.547191	-0.547191	1.99655	-0.1352	-0.547191	-0.450682	-0.547191	0.361171	-0.496589	-0.138069	-0.158545	-0.18339	-0.539888	3.18251	-0.547191	-0.356911	-1.64498	0.0025609	-0.308923	0.505359	1.19817	0.84351	-0.887216	-0.180208	-0.812521	2.40491	0.545586	0.495414	0.460699	-0.51255	0.528385	-0.109417	-1.37874	-1.15003	1.42723	-1.29537	-0.835758	0.639269	-0.264132	0.328762	-0.263307	-0.819191	-1.17573	-0.355	1.36793
g6019	0	0	-0.583028	-1.03765	-0.785338	-0.523668	-0.595154	-0.476656	-1.11039	-1.22004	-0.941979	-0.447143	0.420947	-0.364092	1.19957	1.44323	0.907731	1.34426	1.43373	1.33567	1.85164	0.0915808	-0.799739	-0.162549	-0.198554	-0.900459	-0.173969	0.812225	-0.230249	-0.368695	0.380611	1.08972	-0.935176	-1.61809	0.608482	2.15228	-0.975128	-0.623929	-1.50326	-0.962532	0.246289	0.503439	0.741475	0.974594	0.0506789	0.57232	-1.41649	0.173751	0.802075
g4919	0	0	-2.03992	0.0561024	-0.345764	-0.651814	-0.254686	1.55319	0.986362	-0.234593	0.0299547	0.167537	0.301258	-1.02332	2.02735	1.40665	-0.533272	-0.547487	-0.969973	0.0724227	0.923179	1.51976	1.75005	-0.507325	-0.0459455	-0.239664	0.398129	0.927604	0.409357	0.861273	-0.297333	-1.95338	0.151831	0.151831	-1.46291	-0.793013	-0.578317	-1.21512	0.569631	1.5354	-0.354278	0.27905	-0.849597	-1.1802	1.16155	-0.77418	0.927755	1.02858	1.12999
g3946	0	0	-0.410817	-1.07517	-0.851916	-0.787429	-0.109644	-0.227628	-0.934092	-0.985053	-0.95192	-0.792324	-0.203352	-0.131598	1.20747	2.35215	1.12315	0.892631	0.900088	0.985456	-0.146323	-0.260374	-0.523017	-0.43298	-0.318933	-0.481956	-0.448999	-0.637419	-0.564388	-0.382361	-0.296217	-0.370444	-0.607691	-0.591121	-0.360847	2.50756	2.04656	1.86895	-0.454554	-0.0611602	0.893489	-0.37663	1.38678	-1.38792	0.469517	0.110755	1.14109	-1.69159	0.666002
g1816	0	0	0.663559	1.70151	0.693858	1.90102	-0.161155	-0.271786	0.727929	0.870877	0.839876	-0.93268	-0.796704	-0.708611	-1.16666	-1.07979	0.502413	-0.670813	-0.99556	-1.11728	-1.03379	-0.963673	-0.390032	0.165899	0.257977	-0.390032	-1.32198	-1.32835	-1.28366	-0.126309	1.53114	0.92031	-0.459377	-0.092791	0.472828	1.74402	0.911981	1.38583	-0.462218	1.69056	-0.86637	-0.92713	0.564078	0.00107731	1.45466	1.17136	0.204649	-0.409982	-0.752089
g1721	0	0	0.183987	0.603101	1.34184	0.603101	1.22971	0.0309778	0.722495	1.55262	1.22971	-0.441415	-1.50991	-1.02145	-1.49074	-1.32455	-0.76555	-0.0676336	-0.5118	-0.364473	-0.493305	-0.597936	0.227221	-0.600842	-0.588688	-0.139515	-0.560417	1.0899	-0.51682	-0.597936	-0.0113688	-0.597936	-0.581686	1.0352	3.32863	-0.600842	0.466604	-0.260263	0.768298	-1.39398	-0.240448	1.26999	-0.799554	0.395698	1.26829	0.816001	1.18203	1.30235	0.0491001
g1245	0	0	-0.618409	-1.33707	-0.785523	-1.08075	-1.02028	0.445347	-0.695941	0.859817	-0.250965	-0.520094	0.824917	0.409451	-0.849717	0.00206928	0.286866	0.206694	2.22172	1.90187	0.248815	0.354063	0.292574	1.41999	0.836637	0.482305	0.331972	0.553975	0.319208	0.208442	0.00709352	1.13133	-0.10656	-0.240411	0.0651781	-1.586	-2.26358	-2.05504	0.361304	-1.03214	1.46845	0.0106143	0.408619	-1.21685	1.44267	-0.427128	0.0404293	0.0852094	1.23626
g5228	0	0	-1.00001	0.630184	-0.476048	-1.43904	1.1342	0.746976	-0.851947	-0.150263	0.24989	0.442488	1.95513	0.463193	1.4888	0.539928	-1.14401	-1.32909	-0.489231	-0.771156	-1.11088	0.191017	1.36089	0.109393	-1.18455	2.00307	-0.217102	0.785034	1.08102	-1.19169	-0.416877	0.39324	-1.17914	-0.420856	-1.18373	0.232645	-0.510744	1.25927	-0.539956	-0.953296	-0.609086	-0.408562	1.48939	1.02151	-0.727032	-1.02892	-0.8082	-1.32976	-0.8082
g1893	0	0	0.0722456	-0.374431	0.374357	0.135351	-0.0364733	0.118794	-0.696171	-2.05817	-1.61122	-1.28825	-0.361438	-0.0872634	1.00775	1.75147	1.16291	1.16973	-0.140823	0.861635	1.9091	0.844231	0.869196	-1.18571	-1.08164	-1.39083	-0.194006	0.977329	0.12892	0.0606546	-0.983025	-0.99645	-0.753959	-0.753959	-0.114362	1.64583	0.393362	0.625314	-0.986298	1.30155	-0.035177	0.698437	-1.31551	0.337001	-0.017036	-0.47882	-0.529477	-0.837928	-0.674565
g1417	0	0	1.3622	1.54407	-0.00807453	-1.61275	-0.377873	0.322136	-0.176379	-0.297978	-1.82897	0.606662	0.147202	1.44257	0.493599	1.19485	-0.463972	-0.55525	-1.19296	-0.599079	-0.982666	-0.523029	-1.31943	1.85924	1.80674	0.253339	-0.969096	-1.44635	-0.841728	0.208905	-0.444165	-0.365967	0.687141	-0.246182	-0.328478	1.16093	0.643984	0.84681	1.22691	-0.373825	0.58034	0.723289	-0.787398	-1.36931	1.39817	0.572204	0.685682	1.2492	1.00858
g1825	0	0	0.375627	-0.186442	-1.30426	1.10129	-0.395917	0.0332471	-0.159534	-0.595652	-0.0492664	0.838398	0.177608	-0.297301	2.52115	1.07782	0.571893	-0.956757	-1.37881	-1.37309	0.0021741	-0.0268864	0.694714	0.0787075	0.64193	1.40501	-1.0426	0.655054	-0.155673	2.26169	0.21266	-0.864638	0.469189	-0.290461	0.300082	-1.44363	-1.44867	-1.44867	-0.527965	-0.53169	0.348733	1.8982	-0.526698	-0.660581	0.879963	-0.174077	-0.187977	-2.1712	1.33521
g3360	0	0	1.48006	0.00760332	0.626378	-0.111506	1.48969	-0.254598	-0.69004	-0.593019	-1.67534	0.783562	-0.951515	1.08277	-0.0225786	-0.105626	1.74065	-0.644473	-1.07067	-1.09136	-0.156753	-0.243201	-0.346713	-0.435846	-0.479121	-0.655866	-0.642146	-0.391532	-0.353915	-0.637492	-0.523738	-0.378697	-0.312258	-0.403705	-0.197469	3.01625	1.35039	1.79182	0.265142	1.58448	-0.771498	0.452392	-1.23856	-0.29196	1.19633	0.16779	-1.64619	-1.67619	2.05
g2089	0	0	0.90503	1.69617	1.32901	1.29644	0.588896	-0.063037	0.324198	0.221483	0.209822	-0.498283	-0.417503	-0.285072	-0.360616	-0.530424	0.506742	-1.76463	-1.44725	-1.71098	1.22103	0.718797	-0.908478	-0.509468	-0.668055	-1.32467	1.4436	-0.456545	0.0477946	-0.121336	-1.62651	-0.479143	0.661844	-0.279596	1.89077	1.35541	-0.230165	-0.735286	1.71953	-0.489886	-0.324434	-1.05493	0.610528	-0.460807	-0.358763	-1.27895	-1.03791	0.413156	2.43826
g3421	0	0	0.16926	1.14309	2.12491	-0.480023	-1.40594	-1.49338	0.757718	1.46917	0.499331	0.745019	-0.616007	-0.0866385	-1.00491	-0.5225	-0.591075	0.358657	-0.0545799	-1.01211	2.12739	1.31711	1.01299	-0.101405	-0.0865078	-0.197189	0.193392	1.09135	0.662602	0.267215	-0.379614	-0.541008	-0.243397	-0.62291	0.089823	-1.48253	-1.55333	-1.55399	-1.319	-0.226468	-0.348589	0.0364949	0.103911	1.75365	-0.594334	-1.39513	0.947953	-0.0563289	-0.95827
g3102	0	0	-0.100193	-0.302444	-0.713337	-0.303971	0.247782	-0.302444	-0.328505	-0.364075	-0.530996	-0.53442	1.59687	3.4784	-0.290275	-0.321068	-0.594677	-0.203826	-0.290275	-0.142545	0.834747	0.606571	-0.614843	0.164811	0.347752	-0.7353	1.7125	-1.11269	-0.445553	0.0345025	-1.20919	-0.958907	1.37966	1.05336	0.704495	0.953262	-1.27921	-1.43596	-1.2044	-0.96352	0.0312621	-0.134423	1.24296	1.02812	0.868118	0.483145	0.186437	-1.35093	-1.27059
g1798	0	0	-0.730508	0.801528	0.427154	0.755443	0.666412	0.239166	0.398058	1.92936	1.9539	-0.593456	-1.08104	-0.510952	-0.746498	-0.505145	0.445228	-0.939165	-1.10064	-1.40885	1.86329	0.137547	1.299	-0.507779	-0.581222	-0.712238	0.693786	0.871243	0.899591	-0.300108	-1.15411	-1.51564	-1.01411	-0.351797	-1.27924	0.260435	-0.054533	1.44588	-0.398769	0.0183616	-1.7345	0.719336	1.11064	0.284937	-1.33283	0.580121	1.89911	0.957842	1.24881
g1297	0	0	-0.300743	-0.870754	0.0196149	-0.417551	-0.715996	-0.619369	0.339244	-0.10348	0.791261	-0.787247	0.559467	1.74322	0.300976	0.445027	2.59332	-1.27958	-0.484702	-1.21271	0.233358	0.229209	0.717059	-0.83493	-0.175653	0.252529	0.200964	0.70258	0.828388	-0.454537	-1.13171	-0.907568	1.49691	0.729915	1.83278	-0.308419	-1.77975	-1.63113	-1.40566	-0.688855	-0.201258	0.0578037	1.09152	1.14645	-0.439868	0.0772573	-0.598621	0.0488549	0.749902
g1454	0	0	0.389176	-0.281726	1.08214	0.498857	-0.534151	-0.745829	1.01096	2.52369	1.35968	-0.554395	-0.879681	-0.513303	-1.25564	-0.288503	-1.15943	-0.776864	0.454786	-0.329768	0.553928	0.635163	-1.67466	0.0381209	0.114968	0.340133	0.755167	1.81325	1.04116	0.613192	-0.60097	-1.53021	-0.781482	-0.575764	-0.772287	-1.56115	1.00999	0.581447	-0.306808	-0.625292	1.09738	-0.386122	1.36285	-1.14201	0.236832	0.26827	0.689529	0.689529	-0.799766
g2955	0	0	-0.377461	-0.407302	-0.495884	-0.495884	0.43153	-0.309321	-0.495884	0.0172831	-0.495884	0.343417	-0.495884	-0.494475	2.58594	-0.495884	2.67335	-0.495884	-0.495884	-0.495884	0.74467	0.444603	-0.0477271	1.31143	0.46345	-0.240854	1.17386	0.583697	0.435494	-0.168589	-0.209795	0.844784	0.239784	0.283114	-0.00694409	-1.93901	-2.02406	-1.8879	0.765576	1.70062	-0.587535	-0.618536	-0.625442	-0.634683	-0.804648	-0.621365	-0.765629	-0.969567	0.473924
g3715	0	0	-0.493952	-0.273395	-0.276142	0.882846	-0.135408	-0.58908	-0.268995	0.0701085	0.0518191	-1.08604	0.94202	-0.117192	2.04189	1.85926	1.05858	-1.09543	-1.13028	-1.44062	0.472871	-0.575813	0.246687	0.159929	0.167073	-0.697994	-1.35618	-0.595332	-1.1745	0.34	0.891051	-0.136152	-0.411324	-0.780262	-1.29677	2.52151	1.26865	0.956551	0.532164	0.19953	-0.361425	0.584722	0.891529	-1.84652	0.645482	-0.686929	-0.411887	2.79975	0.246594
g3329	0	0	0.522022	0.522022	0.679342	-1.06173	-0.969222	0.0673878	-0.840811	-1.26923	-0.397908	0.679342	2.03315	-0.197451	1.26438	1.26438	0.679342	-0.644057	-1.26923	-1.06173	1.89121	1.1861	0.711633	-0.678951	0.14968	-1.36812	0.736989	0.0498614	0.13727	1.20206	-0.34183	-1.67398	0.722436	-0.250664	-0.712568	-1.70702	0.303531	-0.35762	-1.69955	0.863309	0.371423	-0.662633	0.286576	0.840874	0.61159	-0.599287	0.409463	0.436513	-0.793747
g3250	0	0	-0.268164	0.190199	1.55265	0.799156	1.0219	1.92738	-1.19685	0.67995	0.345385	-1.22559	-0.347488	-0.431438	-0.0834776	-0.0903754	0.623051	-1.88755	-0.816082	-0.792654	-0.433973	-0.619088	-0.345155	-0.62423	-0.602726	-0.143679	-0.552708	2.03095	0.574809	-0.619088	0.951816	2.63631	-0.590339	-0.62423	-0.600857	0.810643	-0.62423	-0.62423	-0.756898	-0.0657653	-0.602261	-0.578153	0.0742734	1.9288	1.01603	0.940989	-0.838196	-1.97071	-0.771094
g2666	0	0	0.280066	2.42048	2.45063	-1.23454	-0.625644	-0.820432	-0.116636	0.283854	0.341403	-0.194077	-0.300658	-0.0555927	-0.568652	-0.478046	-1.14783	0.247845	-0.440678	-0.0414852	-0.472585	1.10037	0.425373	-0.708131	-0.400839	-0.221746	1.44815	0.945359	0.858963	0.191272	-0.675478	-0.92204	-0.00525141	1.14487	1.51522	-1.27086	-1.37342	-1.57922	1.47608	0.25271	0.332556	-0.523161	0.00228415	-1.54047	-1.02685	-0.830035	-0.599835	-0.083418	-1.05049
g5687	0	0	-0.709267	-0.543802	-0.521284	-0.628466	-0.684951	-0.597616	-0.481418	-0.553748	-0.572093	-0.356028	0.0920605	0.162865	-0.24531	-0.370131	-0.292106	2.20081	1.77847	2.32201	0.941687	0.515828	-1.26064	0.86129	0.147106	-0.845291	1.61295	-1.03951	-1.27969	0.870841	-0.525504	1.63205	-0.256898	-1.48245	0.214187	0.936799	-0.396341	-0.646407	-0.243237	1.67452	0.20967	-1.27505	0.26434	-0.630245	-0.914109	0.0566341	-0.727895	0.76012	-0.988619
g6324	0	0	0.297068	-0.374049	-0.573268	-1.07918	-0.581237	-0.213983	0.319282	-0.490197	-0.24958	-0.290618	0.703418	-0.547711	0.912372	3.20351	0.0393823	-1.00277	-0.904141	0.831692	1.04481	-1.12883	0.26465	0.793052	0.753155	1.04481	-1.12883	0.439657	-0.186823	1.39528	0.115653	-1.3162	-1.04589	-1.1117	-1.84968	0.52385	0.489722	0.903299	-0.481766	1.52343	-1.37834	0.683585	-0.0740224	-0.27288	1.89433	0.182504	-0.763004	1.2338	-0.330518
g3052	0	0	0.877523	1.82214	1.25716	1.11452	1.10896	0.919153	-0.38614	-0.217121	0.108051	0.0222925	0.0665102	-0.469373	-1.56692	-1.68016	-0.501526	-0.832149	-0.882994	-0.759943	3.6787	-0.315782	-0.426739	-0.426739	0.0372661	-0.426739	1.11658	-0.426739	-0.426739	-0.315782	-0.426739	-0.315782	0.304574	-0.426739	0.0776145	-0.426739	-0.426739	-0.426739	0.355283	0.0421718	0.813859	1.04603	-0.595929	-1.66142	-0.385925	0.0564397	-0.246749	-0.31738	-1.01958
g2712	0	0	0.202871	-0.67537	2.97826	0.227308	-0.958327	0.768691	0.304435	0.218324	0.777628	-0.582138	-0.131055	0.313652	0.0200357	0.202871	-0.173598	-0.880641	-1.85933	-0.753615	-0.765528	-0.832981	-0.711529	2.58635	1.03543	0.160053	-0.859689	-0.7766	-0.765368	-0.361396	0.051322	0.54475	-0.663437	-0.803548	-0.8354	0.559629	1.20814	1.2298	-0.69365	-0.639725	-0.793511	1.37516	1.18405	-0.432322	-0.670005	-0.552458	-0.602813	-0.106857	0.641993
g4268	0	0	0.00707399	-0.701915	1.54846	0.889274	0.638035	0.524035	-0.604896	2.00504	-0.604896	-2.10213	-0.920233	-0.621175	-0.920233	0.361138	0.889274	-0.65516	0.126797	0.141516	1.91137	-1.65777	-1.13623	-1.06816	-0.781158	1.46213	-0.205035	0.0984365	-0.745825	0.0118409	1.65339	0.364636	-0.336353	-0.118214	0.429311	-0.781158	1.00532	-0.106534	-0.123056	-0.385549	0.0435519	1.93635	-0.700316	-0.770982	-0.771722	0.395504	0.0311565	0.292569	1.10255
g2044	0	0	1.55582	1.1746	1.23605	0.848923	1.92704	-0.00376752	-1.02594	0.307422	-0.485121	-0.512553	-0.0772058	-1.22047	0.118118	-1.16418	-0.647787	-0.731392	-1.33128	0.0317305	-0.00163777	-0.237944	-0.00163777	0.907612	0.626044	0.92481	-1.18655	0.186167	-0.140073	0.92481	1.38146	1.9584	-0.62973	-1.02554	0.113322	-0.701754	-1.72148	-1.37628	-1.42168	0.583224	0.201801	-1.01308	1.14953	0.500202	-0.104319	-1.98495	0.24871	-0.203917	1.11222
g2355	0	0	-0.161431	0.272412	-0.217584	-0.611342	-0.350968	-0.874482	1.64495	1.14442	-0.192704	0.356208	-1.03974	1.16515	-1.19135	-1.35351	-0.192704	-1.20518	1.78447	1.02339	-0.154118	1.27684	0.607658	1.05064	1.92371	-0.210529	-0.417372	0.190256	0.493304	-1.35166	-0.331005	1.22469	-1.33822	0.209606	-1.34314	-1.35407	-0.809193	0.332597	0.0863127	1.61482	0.483677	-0.165367	-1.21535	-0.804088	-0.689695	-0.783117	0.460635	-0.163598	-1.29576
g6252	0	0	-0.691812	-0.964877	-0.413313	-0.019221	0.0475406	0.6386	-0.833893	-0.656515	-1.00253	-1.28472	-0.571374	-0.640832	-0.178054	0.485423	0.870185	1.35722	1.6285	2.22967	-0.60126	-0.629787	-1.13491	1.2955	0.67701	-0.574763	-0.587892	-1.52486	0.139658	1.02178	-0.558172	0.573526	-0.174554	-1.38777	-0.268548	2.20736	0.615301	0.912385	0.319846	1.69293	0.192789	-1.22061	-0.393534	-0.591414	1.32915	0.835825	1.70766	1.07291	0.385563
g0297	0	0	-0.153429	-0.378076	-0.378076	-0.378076	-0.378076	-0.378076	-0.0758728	-0.378076	-0.378076	-0.378076	-0.378076	2.61187	-0.378076	-0.378076	-0.328155	-0.378076	2.86058	-0.378076	0.0355155	-0.56252	1.86218	-1.05579	-0.322031	0.656481	-0.502862	0.649055	1.04142	-0.904964	-0.00281816	-0.435025	-1.13115	-1.09422	-1.12152	0.637414	0.0948223	2.15601	-0.702352	-0.55143	-0.650638	-0.671099	1.3661	1.20941	0.386579	0.474536	-0.810362	-0.732707	-1.02127
g6781	0	0	-0.186977	-0.0797264	0.844364	-0.493222	-0.0784539	-0.0206406	-0.885949	-0.335176	-0.470013	-0.174789	-0.768547	-1.13223	0.010678	-0.26064	-1.31323	0.755717	2.09172	2.49711	0.76846	-0.265146	-0.485803	2.89688	0.66418	-0.371361	0.783582	0.573086	-0.320068	1.11251	-0.735615	-0.759326	-0.194799	-0.526813	-1.36468	-0.0441254	-0.701138	-1.02983	0.734215	-1.36222	0.41484	0.827283	0.576181	-1.1903	1.13223	0.796192	0.134232	-0.322278	-1.65407
g1024	0	0	-0.304898	-0.457603	-0.457603	-0.628197	-0.785821	-0.395034	-0.762496	-0.823275	-0.86404	-0.42286	0.0254237	0.50094	-0.432006	-0.310729	-0.00930279	1.81921	2.22633	2.08196	0.444157	0.387262	-0.470189	1.69726	1.94118	0.18693	1.05519	-0.745755	-1.22423	0.34416	-0.239831	0.623934	0.263623	-0.630983	0.0186166	-0.361114	-1.60525	-1.68495	1.09882	1.35377	-0.764777	-1.06858	-0.165678	-0.453548	0.848632	0.224972	-0.382138	-0.826066	-0.253054
g2806	0	0	1.17189	1.46563	0.245728	1.02618	0.0343699	-1.45519	1.5347	0.159454	0.0724806	0.365733	-1.40285	0.10028	-0.440213	-0.84614	0.313088	0.589682	-1.25942	-1.6754	2.44044	1.56825	-0.313964	0.439452	-0.611396	-0.265811	-0.579979	-0.410857	-0.580273	-0.621672	-0.624902	-0.621672	-0.603615	-0.624902	1.94995	0.710752	-0.624902	-0.624902	-0.898195	-0.00754317	-0.698694	-0.500897	0.265927	1.8394	0.348754	0.696467	-0.559218	-1.42563	1.77645
g0028	1	0	-0.449026	-0.449886	-0.443263	-0.441147	-0.433419	-0.42781	-0.431497	-0.431792	-0.450109	-0.450109	-0.424522	-0.450109	-0.287369	-0.3437	-0.449601	2.17953	1.47225	2.71157	-0.399686	-0.298005	-0.513277	-0.59061	-0.59061	-0.501803	-0.347354	-0.471168	-0.537838	-0.419099	-0.53862	-0.37055	-0.183073	3.11685	-0.516908	0.740869	1.84639	0.574491	1.33916	1.2387	-0.579679	-0.723001	-0.621949	-0.653226	0.60061	0.60061	0.60061	0.60061	0.60061
g6911	0	0	0.00581594	0.0354907	1.06815	0.348619	0.633727	-0.257535	1.84186	1.55081	0.839256	-0.128827	-0.685587	-0.441226	0.25131	-0.105679	-0.0710546	-1.81163	-1.55404	-1.51946	0.43856	0.523152	0.929322	-0.804907	-0.746266	-0.922184	1.23554	-0.352501	-0.187963	0.777268	-1.23634	-2.32	0.6307	0.286952	-0.831663	0.934004	1.53539	0.110927	1.36391	0.200373	0.612138	-0.137753	-0.45905	-1.57962	-0.452077	-0.924039	0.20482	-1.04262	0.710412
g3132	0	0	1.26378	0.426966	0.336414	0.600209	0.211043	0.35991	1.05147	1.34242	1.96259	0.0122434	-0.830276	-1.22672	-1.13531	-1.30184	-0.60953	-0.62984	-1.22207	-0.611453	-0.785399	-0.549353	-1.13721	0.99739	1.04665	0.169429	-0.869043	-0.939153	-0.60253	0.0890828	0.278062	0.751032	-0.767676	-1.22936	-0.514349	2.55046	0.699085	0.812875	0.933238	0.619768	0.900656	-0.100499	-1.45496	-0.898205	-0.0284945	0.971222	0.19129	0.753993	-0.769391
g3667	0	0	-0.351658	-0.499766	-0.585725	-0.411034	0.0322707	-0.289445	0.319898	3.26227	1.97155	-0.361407	-0.333703	-0.186998	-0.441039	-0.317521	-0.380361	-0.447183	-0.50911	-0.471039	1.10709	0.661268	0.138787	1.04017	1.82205	0.684302	-0.954586	0.473775	-0.359906	0.932848	0.251184	0.0322609	0.270542	-0.700145	-0.944413	-1.3101	-1.31702	-1.8281	-0.712563	-0.885251	-0.193955	-0.681911	0.966263	1.50742	-0.520435	0.490471	0.566099	0.138881	1.1343
g6125	0	0	0.803774	0.482864	0.192574	0.965063	0.813091	-0.0444	-0.889667	-1.14633	-1.09157	0.321699	0.0299018	1.24702	0.583921	0.1808	1.77584	-1.34121	-1.28407	-1.59931	-0.326256	-0.110894	-0.0431754	0.543034	0.0315909	0.153511	0.43608	0.157916	0.313778	-0.108757	0.465497	2.81069	-0.11919	0.545837	0.0870147	-1.60908	-1.60013	-1.62747	-0.519128	1.35052	-1.31839	-0.55889	0.129795	0.916094	-0.152393	0.471978	-0.758397	-0.0558653	-1.32108
g0551	0	0	0.0967995	-0.895128	-1.04837	-1.11068	-1.37876	-0.550828	0.0836179	-0.609788	-1.17976	1.30334	0.604306	0.717191	-0.306795	0.245921	-0.394494	1.29268	1.10636	2.02438	0.156332	0.0135967	0.421904	-0.550724	-0.439135	-0.423664	-0.0512533	2.10382	-0.123778	0.0293118	0.787168	-0.414568	0.0723962	2.44598	-0.731224	-1.57017	-0.411522	-1.31447	0.0389485	0.210151	0.190647	1.64007	-1.22064	-0.859182	-0.00864195	-0.0928945	0.682234	-1.58957	0.906275
g0441	0	0	-0.364626	-0.0468329	0.250468	-0.345395	-1.14425	-0.810269	-0.329548	-0.995013	0.793067	-0.34241	2.64943	1.40665	0.775313	0.628478	0.493582	-1.06569	-0.393889	-1.15906	-1.68502	0.207246	-0.458388	0.429411	0.577344	0.97808	-0.395126	-1.59716	-1.23217	1.44005	0.030099	-1.23217	0.825472	1.12843	0.0180986	1.49467	0.11382	-0.6427	-1.23235	-0.882183	1.05672	1.22654	0.0997073	-0.268446	0.375202	0.665103	0.665103	-0.065577	0.397292
g0959	0	0	-0.73944	-0.475161	-0.33165	-0.602102	-0.610904	-0.199513	-0.420902	-0.0799538	0.0680788	-0.290625	1.94596	2.81653	0.160203	1.02684	0.289532	-0.80585	-0.834721	-0.916318	1.07265	-0.208472	-0.403244	1.35652	1.83747	1.55514	0.709523	0.240895	-0.22728	0.557488	-0.416232	-0.252875	-0.993821	-1.69275	-1.34648	-0.775944	-0.323876	-0.688711	0.0434688	-0.604857	-0.78375	-0.86643	1.74679	0.464776	-0.5618	-1.10275	-0.968159	0.575276	-0.689183
g1076	0	0	0.906264	0.41756	0.48332	0.676442	0.827276	0.0530006	1.69369	0.930632	0.875032	0.275609	-1.16018	-1.16827	-1.20808	-1.87876	-1.3071	0.48332	-0.413203	-0.486552	0.825444	0.259408	0.763228	-0.748985	-0.79197	-0.185903	1.45004	0.879606	1.27149	-0.256261	-0.674472	-0.942545	0.310163	0.843139	1.11257	-0.624805	-1.84071	-1.64943	-0.693511	-0.747295	1.18829	1.38211	-0.577629	-0.551968	1.39018	0.781873	1.02027	-0.763626	-0.461811
g2368	0	0	-0.572826	0.631779	1.83196	-0.739396	0.912079	-0.0326118	-0.943762	0.960931	0.996629	0.459569	0.573775	-1.76746	0.345839	0.548032	-1.24787	-1.74987	-0.151982	-0.0548132	2.19958	1.13214	1.98535	0.505104	0.204991	-0.698379	0.916335	-0.399754	-0.884626	0.26015	-0.612379	-0.631433	-0.0383604	-0.875357	-0.595442	-0.380872	-0.837421	-1.24962	-0.137613	-1.00711	0.134791	0.657983	-1.13813	1.49008	0.745975	-1.84966	-1.26832	-1.48413	-0.330932
g1782	0	0	-1.03703	0.763943	2.31092	-1.10387	0.811618	-0.516464	-0.77666	0.763943	0.236916	-0.794807	-0.988525	-0.895566	-0.514431	-0.364365	-0.810353	0.767784	0.716784	1.43017	-0.00653083	0.616423	0.184642	0.0466227	0.854765	0.918531	-0.634966	0.751745	-0.0698094	0.546682	0.616423	1.23205	-0.287309	-0.689136	1.23205	-1.77033	-2.19378	-1.34807	-1.23928	0.10667	-0.33539	1.0322	-0.826108	1.26191	-0.109244	0.333164	-0.951482	0.482905	0.434869
g4402	0	0	1.3565	0.665701	0.595853	-1.23832	0.665701	-0.69433	-0.476986	0.827189	-0.994941	-0.0657542	1.16066	-1.54667	1.85954	0.62487	-0.850083	-0.0539982	-0.904906	-0.930024	1.55677	-0.621308	-0.537844	-0.623823	0.572119	-0.623823	-0.588837	-0.623823	-0.619136	1.12664	-0.623823	0.925184	2.72493	-0.623823	-0.61239	-0.623823	-0.623823	0.440634	-0.381391	-0.500997	1.65466	-0.0536987	0.536416	-1.25499	0.140541	-1.53724	0.295441	-0.116803	0.490728
g1146	0	0	0.662752	-0.222292	-0.776294	1.43519	1.3167	-0.705605	0.671195	0.0896295	-0.601083	0.419816	-1.14531	1.4845	-0.905357	-0.611712	1.53399	-0.0392057	-1.02117	-1.58573	0.478778	0.320991	-0.722464	1.60718	0.466134	0.710672	1.76754	-0.492376	-0.938236	1.01112	0.122741	0.0963678	0.442651	-0.756469	-1.01848	0.235504	-1.40514	-1.92651	0.644388	1.18276	0.710497	-0.56496	-0.530209	-1.44248	1.03031	-0.143111	-1.95757	-0.143111	0.37524
g1456	0	0	-0.639815	-0.244754	-0.528301	0.687593	-0.273999	-0.447384	-0.111151	-0.0399544	-0.15561	-0.304343	-0.485758	3.84459	-0.0770037	-0.301976	-0.074947	-0.37492	-0.211734	-0.260532	-0.0843559	-0.240362	-0.435559	-0.448194	-0.49642	-0.466776	-0.187148	-0.382359	-0.458588	-0.536711	-0.450054	-0.495673	-0.299929	-0.356229	-0.455668	0.706648	3.2812	1.80618	-1.33321	-0.917343	0.355365	1.37197	-0.0815861	0.604806	-0.123321	-1.53644	-0.647548	-0.653297	1.0851
g5044	0	0	0.754537	0.299833	-0.0874068	-0.16903	-0.70472	-0.366742	-0.419089	-0.257403	1.23892	-0.686256	-0.963093	-1.55504	-0.449284	-0.949851	-0.506508	0.861617	1.71697	2.24254	-1.44161	-0.350967	0.352535	-1.49555	-1.48945	0.549352	0.61615	1.02178	1.22621	-1.00662	1.4453	-1.09343	-0.143018	0.859619	-0.305043	-0.336322	1.27565	0.315425	-0.589571	-0.474255	-0.431425	2.02164	-0.352103	-0.174281	1.07763	0.452808	0.499373	1.72648	0.754147
g5161	0	0	-0.417447	-1.91251	-2.07891	0.0350898	-0.774261	0.163381	0.53626	-0.568763	1.32053	0.369731	2.03994	0.18793	-0.211306	0.932325	0.750875	-0.111	-0.0753085	-0.186554	-0.268416	-1.25435	-1.44152	-0.218334	0.883894	0.679504	-1.57649	-1.23819	-0.973929	1.28661	0.0274073	0.0916165	0.288792	-0.0854287	1.70333	0.547629	1.4314	0.116476	1.2709	-0.873189	-0.818529	1.00245	-0.914644	0.333018	1.26697	0.883963	-0.702518	0.907806	2.10282
g0327	0	0	0.684007	1.63674	-0.516164	0.00827891	0.751935	2.70796	0.713688	-0.256029	-0.775415	0.154007	-0.1173	-0.641276	-0.232392	-0.558282	-0.342468	-1.36671	-0.914905	-0.935671	-0.472389	1.49325	-0.838824	1.59183	1.60945	-0.809631	0.287045	0.650141	-0.973991	0.524705	0.698441	0.516182	0.350402	-0.770992	-0.54498	-1.72377	-0.383746	-1.20313	-0.723587	0.482941	-0.398016	-0.700226	-0.492053	1.83094	0.779577	0.0935769	-0.870643	-0.21432	-0.206543
g2082	0	0	-0.745057	-0.82268	-1.02116	-0.573108	-0.133353	-0.0820768	-0.806714	-0.33372	-0.595935	0.464468	0.193293	1.2635	0.740731	0.399447	-0.155085	-0.650699	-0.326673	3.18483	1.15855	-0.90653	0.108716	-1.31176	-1.30529	-0.83454	0.289887	0.625232	-0.514802	-1.31021	1.49601	-0.680436	-0.0800478	0.199618	-0.304455	1.44215	1.82081	0.107099	1.59549	0.869904	-0.413562	-0.796479	-0.856054	-0.399298	0.35461	-0.469496	-1.83146	1.47896	1.07863
g4954	0	0	0.336682	1.44558	1.84182	-0.184885	-0.0226497	-0.514913	0.323498	0.968247	0.530189	-0.549844	-1.57152	-0.917932	0.473613	1.35064	-0.158486	-1.09244	-0.709595	-1.548	-0.600675	-0.95513	-0.881501	1.40121	1.07956	0.235972	-0.973919	-0.640198	-0.806608	-0.0678955	-0.195269	-0.157124	-0.596049	-0.87565	-0.808531	1.8248	1.38179	1.63522	-0.0569287	-0.219233	-0.9277	-0.570836	1.93316	-0.158461	-0.968861	0.723608	0.187063	0.228249	1.2387
g4019	0	0	-0.864613	1.24664	1.59609	-0.623246	-0.236742	-0.858097	0.384247	0.894386	0.525004	-0.92332	-0.94478	-0.927615	-0.919861	-0.943477	-0.940913	1.404	0.695311	1.43698	-0.546724	-0.731755	-0.390895	0.120045	-0.715401	0.48894	-0.665406	0.0438827	-0.418229	-0.731755	0.418151	-0.731755	2.63947	-0.196285	-0.713532	-0.736895	2.2124	0.655749	-0.268639	-0.539175	0.829537	1.57516	-1.10896	-0.487928	0.188451	0.339532	-0.705584	0.331749	0.656999
g2533	0	0	-0.725115	-0.857457	-0.750446	-0.364782	-0.742832	-0.31229	-0.788523	-0.81082	-0.756315	0.523426	2.24626	1.99337	0.325428	0.700018	1.3688	-0.774986	0.12907	-0.402798	-0.542783	-0.514656	-0.627603	-0.504475	-0.527463	-0.563896	-0.178163	-0.607264	-0.518062	-0.400132	-0.346823	-0.113404	-0.456451	-0.14117	-0.240296	1.36823	2.4572	2.4572	1.73889	0.357837	-0.175641	-0.0446154	-0.772685	-1.10378	0.788962	1.27999	0.739526	0.658961	-0.997139
g2536	0	0	0.663261	0.304765	0.702434	-0.401936	-1.03404	-1.14474	1.60052	1.78605	1.46159	-0.122127	-0.148745	0.557299	-1.62285	-1.02048	0.171308	-0.217286	-0.401936	-1.13309	1.12717	0.104428	0.0405603	1.02209	1.38423	0.0289523	-1.02223	0.133415	-0.731336	1.61245	1.17712	0.699352	-0.424305	-1.59692	-1.53836	-0.282911	-0.825547	-0.908159	0.0142248	0.297431	0.227203	-1.81651	0.028987	1.24866	1.53985	1.00962	-0.927984	-1.03649	-0.82095
g3055	0	0	-1.27462	-1.40972	-0.331622	-0.672912	-1.2249	-0.355861	-0.567613	-0.388496	0.928117	0.0412927	1.35172	0.42268	1.12848	2.38061	0.762437	-0.269292	-0.00891213	-0.51139	-0.840978	-0.800653	-0.831922	0.175538	-0.045096	-0.204675	-0.844946	-0.817432	-0.589852	-0.164021	0.776589	0.631886	-0.713766	-0.683271	-0.624528	1.35633	2.18789	2.03291	-0.0456314	1.58042	-0.841961	-0.658285	-0.841091	0.806549	0.176161	-0.662428	-0.417497	0.243525	1.34891
g0487	0	0	-0.860184	0.47407	-0.942837	-0.942837	-0.942837	-0.667327	-0.0133199	0.46915	0.398796	-0.942837	2.19453	1.14792	1.25648	-0.137463	-0.924469	-0.942837	-0.0972847	1.47328	0.252546	0.569186	0.134774	-0.828358	-0.523452	-0.221093	2.09453	0.182786	0.84298	-0.0892398	-0.723128	-0.773361	0.878122	1.62608	0.432811	-1.9955	-0.854852	-1.00482	-1.1857	-1.19242	1.3125	0.201279	0.298886	0.56546	-0.730194	-0.509134	-0.623195	-0.291469	-0.155612
g1345	0	0	-0.170364	-0.756393	-2.07878	-0.173832	-0.975083	0.399168	-0.61565	-1.2805	-1.03151	-0.172098	0.601707	1.31048	0.130242	1.21885	1.46051	1.3272	0.294697	0.511357	-0.53716	-0.494001	-0.526321	-0.549057	-0.546464	-0.504125	1.33844	-0.467449	0.398499	-0.551438	-0.534609	-0.549477	2.21458	2.52172	0.391608	-0.551824	-0.52469	-0.528232	-0.173641	0.465973	0.107426	-1.62867	1.431	-0.202095	0.24765	0.840147	0.935798	0.515573	-0.35786
g2112	0	0	1.12515	-0.0804333	-1.26475	0.37657	0.449953	-0.784607	2.34953	0.579152	-0.0513585	-0.110972	-0.635774	-0.0869894	-1.62457	-0.924565	-0.359862	1.7356	-0.274169	-0.41791	1.04773	0.634388	0.0365768	-0.723937	-0.475564	0.0205822	1.61327	0.288607	0.950308	-0.505771	-1.00478	-1.0955	0.775563	1.43901	0.93141	-1.31934	-1.31454	-1.29802	0.0899282	-0.729189	1.62356	-1.32848	0.16347	0.180713	0.13786	-0.281149	-0.381805	1.4258	-1.00912
g6464	0	0	1.10172	1.70351	1.1883	-0.293114	1.11487	-0.208315	-0.230111	0.0420248	-0.201225	0.624595	-1.55294	-1.54229	0.779049	-0.438912	-1.91273	-0.208315	-0.384478	0.418352	-1.07568	-0.724505	-0.833567	-0.117011	-0.302942	-0.557939	0.0387207	-0.87157	-0.579135	-0.369437	0.0197461	-0.26629	-0.0735706	0.446683	-0.672635	2.43868	2.0426	1.45785	-0.796068	0.114309	-0.535491	-0.988452	0.52976	1.67594	0.646843	0.0791108	-0.0597967	-0.573352	0.139313
g2890	0	0	-0.954765	-0.30068	0.483066	-0.0281135	0.120612	-0.192352	2.1796	1.84036	0.857696	-0.946498	-1.32693	-0.502521	-1.20217	-0.847612	-0.676846	0.0833743	0.318391	1.09539	-0.138989	-0.28239	-0.359642	-0.489835	-0.500578	-0.545208	-0.149063	-0.392241	-0.352357	-0.53296	-0.416883	-0.404197	-0.482842	-0.572845	-0.508256	1.04273	2.87749	2.20807	0.697759	1.70611	-0.584179	-0.896882	-0.337138	-0.585667	1.42689	0.898568	-0.570223	0.892774	-0.744658
g1220	0	0	0.237483	0.11492	-0.646201	-0.88024	-0.806734	-1.11191	-0.828614	-1.04404	-0.335096	-0.775457	0.262946	-0.833445	2.0172	1.85343	1.36928	1.07334	0.237483	0.095658	2.12159	0.4028	-0.225591	0.623682	1.10601	-1.06192	0.291933	-0.787679	-1.15388	0.346556	0.174946	-0.594794	-0.159909	-1.05707	-1.51147	1.81598	0.169132	-0.500316	-0.100134	1.53643	0.671196	-1.07516	-1.01115	-0.0211793	0.332012	-0.360114	-0.330111	1.00364	-1.34964
g2759	0	0	-0.318889	1.27514	0.929693	-0.32766	0.338045	-0.186922	-1.19	-0.0942149	0.172402	0.0827905	-0.57573	0.78359	2.87964	-0.578697	-0.836647	-1.15661	-1.02477	-0.171161	-0.488952	-1.25387	1.29835	-0.375215	-0.449425	1.81329	-1.93145	0.0649712	0.979402	-0.264914	0.35408	-0.912499	1.63706	-0.0380644	-1.13497	0.13098	0.294712	0.27651	-0.0676056	0.659198	0.0332991	-1.90936	0.853431	0.431034	-0.309985	-1.6932	-0.861828	-0.507009	-0.631721
g6792	0	0	0.348285	0.97679	0.216383	0.469363	1.56992	-1.05182	0.964376	1.6812	0.765152	-0.78558	-1.70064	-1.07637	-1.15395	-0.78558	-0.950167	-0.121754	0.249811	0.38458	-0.162354	-0.534889	-0.542817	-0.201164	0.0397077	-1.17726	0.456588	-0.626534	-0.909567	-0.299344	-0.220392	0.295521	-0.411269	-0.599336	-0.117717	3.38272	0.832722	0.79539	0.853545	-0.488952	0.557378	-1.13614	1.20435	-0.990175	0.828216	-0.956721	0.70887	0.129096	-0.956721
g4140	0	0	0.531572	1.50061	2.08755	-0.639814	0.411186	-0.804364	0.522235	1.55354	0.294156	0.337208	-0.353209	-1.02911	-1.15517	-0.514758	-1.62655	-0.338747	-0.113525	-0.662813	-0.27812	-0.418044	-0.442858	-0.343901	-0.37093	-0.462009	-0.274176	-0.428568	-0.488867	-0.273283	-0.420549	-0.343901	-0.40404	-0.319006	-0.258777	0.0725167	2.7566	2.69791	-0.88177	-0.809852	1.64285	0.126241	-0.69017	0.612706	-1.24924	-0.737867	-0.274543	-0.572445	-0.494823
g0212	0	0	-0.218634	2.47854	-0.487286	-0.487286	-0.487286	-0.487286	-0.487286	-0.487286	-0.487286	-0.487286	0.0830651	-0.484087	-0.487286	2.13046	-0.427585	-0.487286	-0.487286	1.79838	0.810927	-0.144894	-0.29563	-0.193185	0.556875	-0.52375	-0.492962	-0.599851	-0.441418	-0.372144	-0.158364	-0.72493	-0.432896	-0.365271	0.304106	3.67775	-0.345204	-0.25916	-0.036705	0.0502107	0.349514	-0.878633	1.66654	-1.15092	-0.224539	-0.845464	-0.425317	0.0479106	-0.494734
g6496	0	0	-0.662522	-0.751456	-0.706573	-0.614464	-0.618726	-0.477034	-0.404786	-0.659225	-0.608388	2.84229	0.471021	1.80246	0.697573	0.690313	-1.00991	0.0640291	-0.0637254	0.00912538	-0.843988	-0.847561	-0.607424	1.40085	1.61126	0.482415	-1.15966	-0.613365	-0.780491	0.915999	1.64758	1.59327	-0.0197175	-0.943079	-0.7977	-0.202925	-0.605519	-0.229951	1.06068	-1.5798	0.664054	-0.790497	0.0936999	0.551861	0.306776	-0.425841	-0.409732	-0.701593	-1.20491
g0404	0	0	0.140953	1.6284	2.35308	-0.132965	0.612818	-0.097909	-0.113522	1.29497	0.909781	-0.829579	-1.14623	-1.23895	-0.81208	-0.751317	-0.820688	-0.0904362	-0.359202	-0.547132	0.866171	-0.944698	-0.639941	-0.370671	-0.93973	-0.313822	-0.243488	-0.600197	-0.375852	-0.944698	-0.741432	0.428908	-0.935969	0.139126	0.11095	2.30472	1.9879	1.21273	-1.16611	0.699353	1.28068	0.48305	-1.11569	-0.181281	-0.705515	-1.04104	-0.847658	0.226115	0.285388
g5571	0	0	1.78793	2.14805	-0.14595	0.493542	0.761043	-1.29094	0.0893586	0.255143	-0.170011	0.153783	-1.22663	-0.0480629	0.221353	0.504686	-0.00415895	-0.574617	-1.32309	-1.63143	0.0926122	-0.525496	2.95917	-0.542666	-0.470866	1.83768	-0.303851	-0.542666	0.453176	-0.525496	-0.542666	-0.525496	-0.429502	-0.542666	-0.464622	-0.542666	-0.542666	1.15869	-0.272424	1.41891	1.07938	-0.795523	-0.929171	-0.501181	1.72318	0.578563	0.254486	1.56902	1.54539
g5324	0	0	-0.428298	-0.728029	-0.271491	0.100189	-0.781494	-0.496436	-0.131014	-0.836127	-0.219334	-0.516339	-0.120249	-0.166008	-0.598178	-0.355764	-0.202755	3.24745	1.43424	1.06964	-0.697752	-0.806523	-0.0642851	-0.123603	0.235998	0.368818	-1.64087	-0.20896	-0.797	1.36038	0.892507	0.943196	-0.366005	-1.18704	-1.19469	1.26842	2.0405	-0.0230857	1.45076	0.737347	-0.365689	-0.707361	0.182685	-1.29775	-0.741688	-0.396515	-0.529951	-1.28298	-1.47896
g0238	0	0	-0.530976	-0.49962	-1.18386	-0.350549	1.88404	-0.0306079	-1.03648	-0.734631	-1.30897	0.221745	-0.747578	-0.661507	0.855374	0.402115	-0.254094	1.17844	0.781429	2.01574	-0.140877	3.1843	0.308045	2.14021	-0.378154	-0.408389	-0.307826	-0.408389	-0.408389	-0.401159	-0.408389	-0.401159	-0.360737	-0.408389	-0.375525	-0.408389	-0.408389	-0.408389	0.0666939	0.771264	0.294774	-0.503818	1.07519	-1.7041	1.59788	1.80522	-0.0660749	1.33388	0.593597
g4678	0	0	-0.112457	-0.980066	-0.780621	-0.681051	-1.2863	-1.02392	-0.873788	-1.01923	-1.29019	0.554443	0.725505	1.16544	0.432021	0.346995	0.860702	0.928379	1.71576	1.31837	-0.67746	-0.701608	-0.698681	-0.403846	-0.48315	-0.175662	-0.692949	-0.702278	-0.702278	0.54999	-0.580991	-0.0944991	-0.0410203	0.161918	3.22319	1.50236	0.582614	-0.0656559	-1.08082	1.43991	-0.709586	-0.446404	1.00597	-0.209071	1.25721	1.61084	0.952447	-0.680941	-1.1425
g3621	0	0	1.38681	0.396338	-0.0727143	0.934669	0.934669	1.14364	1.18014	0.0512633	-0.178405	1.28197	-0.796928	-0.198812	-0.69028	-0.509355	-0.188607	-1.63412	-1.67905	-1.36122	-1.10133	-0.533478	1.54922	-1.0462	-0.723192	1.37549	-0.751925	1.46791	1.73586	-0.472961	-0.00537643	-0.669004	-0.306227	1.07364	-0.714973	-1.09089	-0.223254	0.436693	1.5193	0.536143	-0.750115	0.394889	-0.503499	-1.19672	1.45569	1.22017	-0.47938	0.0880625	-0.377473
g3088	0	0	0.208563	0.757496	1.45203	0.869814	1.00731	1.38936	-0.0482135	1.11657	-0.732611	-0.153726	-1.53252	-1.29885	-0.568864	-0.316894	0.106399	-1.8358	-0.855785	0.435724	1.13323	0.459944	0.596748	0.668476	1.05868	-0.451759	0.122687	0.0897059	-0.653136	1.03857	-0.692915	1.11294	0.653546	-1.18485	0.495107	-0.497673	-1.91548	-2.03382	1.47636	-0.084159	-1.58418	0.502747	-0.19145	-0.119314	-0.52357	-0.759	-0.39798	-0.772803	1.64733
g2143	0	0	0.0756356	0.470262	1.95432	-0.442923	-0.226721	-0.340627	0.407695	2.16664	1.53815	-0.223542	-0.155364	-0.650124	-1.13855	-0.868083	-1.23559	-1.10993	0.0197371	-0.240978	2.23505	0.744145	1.4044	0.221833	0.727619	0.0755057	-0.5199	0.853384	-0.198666	0.547059	0.254563	0.044896	-0.654763	-1.13167	-0.768606	-1.70632	-1.14495	-0.983578	-0.917572	-0.729888	-0.275761	-0.601251	1.23672	1.28775	0.6485	-0.641768	-0.353771	-0.00134269	-1.2478
g6078	0	0	1.19256	1.23672	0.73805	0.592163	0.662702	0.600358	0.600358	1.23672	0.600358	-0.513022	-1.43775	-0.783005	-1.85767	-1.84583	-0.183079	-0.132376	-0.368729	-0.338522	-0.0231617	-0.542564	0.315584	-0.245356	-0.0954018	-0.383366	-0.859943	-0.560912	-0.743836	-0.332796	0.256209	1.2222	-1.07668	-0.967191	-0.434472	-0.0416196	2.82299	1.69031	-0.689134	-1.16835	1.04987	-0.353582	-0.212683	1.37389	-0.13592	0.596641	-0.709305	-0.53669	-2.04691
g1171	0	0	-0.0326365	-0.431815	-0.266243	0.69352	-0.506649	-0.602399	-0.602399	-0.355478	0.277671	-0.059782	2.58197	1.50153	-1.06921	-1.41099	-0.450523	1.45802	0.0984407	-0.823032	-0.372946	1.1746	2.87287	-0.554433	-0.533921	-0.554433	-0.486208	-0.335489	-0.554433	-0.549528	1.75072	-0.549528	-0.522104	-0.0204501	0.89858	-0.554433	-0.554433	-0.554433	-0.990855	-0.92513	-0.678574	1.34469	0.387661	0.862206	-0.0514767	-0.91754	0.850003	2.08175	-0.883513
g5541	0	0	-0.277056	-0.154373	-0.895685	1.10562	-1.05958	0.122075	1.3879	0.138387	2.1115	-1.20215	0.0863604	-1.43468	-0.54945	1.52835	-0.580869	0.146592	-0.833909	0.360974	0.776253	0.0168903	-0.249552	1.25382	0.310616	-0.459705	-0.502175	-0.180775	0.0780744	0.844624	-0.0698129	2.59243	-0.453364	-1.80086	0.168005	0.207272	-1.28019	-1.25155	1.16584	-0.765584	-0.523853	-1.27273	1.00276	0.393573	-0.631007	-1.12261	-0.367521	0.124682	-0.267712
g0989	0	0	0.059183	0.349641	0.00537836	-0.342903	-0.835875	0.00537836	0.24191	0.059183	0.150638	-0.471533	1.86396	1.26051	0.798868	0.798868	0.86068	-0.904262	-1.59678	-2.30285	0.386819	-0.386462	-0.29085	1.52909	1.98426	2.02993	-0.881328	0.0685901	-0.585612	0.656922	0.193504	-0.0981347	0.029466	-0.631421	-0.624819	-1.2331	-1.10789	-1.03898	1.02673	1.50354	-0.520644	-0.530276	-0.60058	-0.878768	0.166429	-0.505668	-0.667759	1.30042	1.47088
g6376	0	0	2.32093	0.322055	-1.44773	0.136294	0.00196869	1.20181	-0.675117	-1.7069	-1.12971	0.743647	1.09139	0.474287	-0.0594503	0.136294	0.151296	0.00815009	-0.95754	-0.611674	-0.306108	-0.312044	-1.07199	0.323138	0.126925	-0.35429	-0.690696	-0.682438	-0.842093	-0.264427	0.124027	0.761863	-0.663687	-1.03771	-0.582473	2.7223	1.21967	1.53002	-0.696593	-0.301555	-0.970317	-0.371743	1.72048	0.619729	0.672626	-0.80344	1.09294	-0.500956	-1.06272
g2971	0	0	0.640896	1.0949	1.73538	-0.356219	1.18895	0.12324	-0.884073	0.0554002	-0.183226	0.533371	-0.945786	-1.36876	1.76398	-0.183226	-1.42716	-1.0613	-0.799261	0.0728951	0.289505	-0.174625	0.439368	0.0586573	0.272996	0.606624	-0.276046	0.617694	-0.0104081	1.09436	0.631262	1.18134	-0.38363	0.158556	1.25095	-2.01283	-1.85506	-1.88871	-0.667579	0.0842009	-0.679808	-0.51221	1.94759	-0.172191	-0.803717	0.8849	-0.964078	-0.318749	-1.88447
g4997	0	0	-0.497641	1.21049	-0.549684	-0.549684	2.25859	-0.549684	-0.313011	-0.549684	-0.549684	0.115623	-0.549684	-0.549065	2.49485	0.74768	-0.538119	-0.549684	-0.549684	-0.531923	-0.0615741	-0.574599	0.609619	-1.13757	-1.19709	-0.716922	0.0701336	0.457662	0.95143	-1.60669	-0.391351	-1.12299	-0.542011	0.324776	0.218278	1.51146	1.42646	1.78097	-1.13302	-0.174672	-0.407309	-0.721189	1.09112	1.34507	0.822056	-1.3588	-1.4404	0.138643	-0.191694
g1062	0	0	0.72676	-1.16973	-0.945089	2.26983	0.644595	-0.0302048	-0.196574	-0.909542	1.41176	-1.30522	-0.995349	0.378288	-0.000485607	0.614293	1.24422	-0.672226	-0.514452	-0.550873	-0.775872	-0.558731	-0.66681	-0.195849	-0.277335	-0.852821	-0.690135	-0.774334	-1.05244	0.224249	0.126572	0.659065	-0.160756	-0.416906	-0.424844	2.05481	2.31518	1.46696	0.872195	-0.57654	1.25611	-1.01297	0.491465	-1.03025	1.12043	-0.287125	0.586204	0.250318	0.412048
g0469	0	0	-0.246554	-0.405346	-0.405346	-0.405346	-0.405346	0.797521	-0.405346	-0.323081	-0.380892	-0.405346	-0.401613	-0.346139	-0.373406	3.67786	-0.277364	-0.236365	0.9195	-0.377392	1.62265	1.15329	-0.71934	-0.239354	-0.636163	-1.44826	1.22121	-0.48002	-0.641957	0.439272	-0.414036	0.618308	-0.311037	-1.78917	-0.646529	1.03145	1.49485	-0.255168	-0.440069	1.47926	-0.995312	0.84427	-0.954119	0.0659726	-0.0472419	0.132478	0.613978	-0.0361472	0.0889221
g0837	0	0	-0.240192	-0.333352	0.495862	0.131007	0.479571	-0.0163655	1.17256	2.42592	1.54632	-1.28336	-0.353432	-0.693182	-1.59487	-1.06483	-0.849098	0.0181903	-0.0274443	0.186689	-1.08062	-0.911881	0.63933	-0.33123	-0.765969	1.63388	-0.982558	-0.000545527	0.989819	-0.72602	0.725347	-0.738664	-0.861245	1.59205	-0.70519	-0.93753	1.20765	1.25338	-0.96413	-1.24088	0.595413	-0.32299	0.64661	1.28597	-0.495641	-0.882263	-0.040735	-1.15804	0.699351
g0324	0	0	-0.137527	-0.865806	-0.945456	0.049076	-0.341341	-0.43344	0.462217	-0.295693	-0.61033	0.448765	0.0791474	0.62345	-1.35565	-1.09462	-0.939822	2.21133	1.52854	1.61716	-0.711396	-0.765737	1.89621	-0.793364	-0.502632	1.84515	-0.958988	-0.209944	1.59124	-0.513339	-0.268276	-0.495158	-0.729463	1.20604	-0.639262	-0.569822	-0.410851	1.0296	-0.730133	-0.482216	1.08999	1.44125	-0.436556	-0.882333	0.724443	0.631207	0.661779	-0.0592321	0.129535
g2818	0	0	1.41014	0.831841	-0.60821	-0.205517	1.38141	1.15558	0.308985	-0.287681	-0.943892	1.09836	-0.405421	0.39939	-1.03056	-1.6944	-1.88786	0.692156	-0.287681	0.0733668	-1.66192	-0.300872	-0.357121	-0.419146	-0.533798	-0.541418	-0.355603	-0.711186	-0.364013	-0.600898	0.113746	0.684624	-0.739668	-0.10771	0.174002	1.61195	1.93352	2.1755	-0.0118329	1.19504	-0.887752	1.21705	-0.474676	-1.03783	0.371101	1.22984	-0.460138	-0.566864	-0.0161544
g6195	0	0	0.683362	1.33758	1.94463	0.0955415	0.808557	0.282143	0.282143	1.36495	0.946794	-0.350471	-0.43385	-0.734	-1.0432	-1.1201	-1.12586	-1.09945	-0.816682	-1.02209	-0.207456	-0.515752	-0.330463	-0.524316	-0.488504	-0.524316	-0.405202	-0.212905	-0.395081	-0.515752	-0.524316	1.7011	-0.467873	0.100452	3.10518	-0.524316	-0.524316	1.25384	0.789573	-1.12224	0.718312	-0.874872	1.17093	-0.681702	-0.284359	-2.19571	-0.244554	-0.419904	-1.38447
g2602	0	0	0.534624	1.96966	2.77537	-0.350321	-0.167854	-0.0673554	-0.0965818	-0.120654	-0.0604826	-0.882392	-1.1318	-0.737524	-1.26468	-0.41568	-0.35123	0.200415	-0.361641	0.528121	0.855498	1.28362	0.570754	0.838722	0.974386	-0.972181	0.736995	0.197148	-0.135608	0.763907	-0.0576255	1.2575	-0.981065	-2.1062	-1.08253	0.0120659	-1.2093	-0.946095	-1.35502	0.681282	-0.421279	-0.817677	1.06704	0.845656	-0.744274	-1.7552	-0.219499	0.92451	0.261734
g5948	0	0	-0.893235	-0.476073	0.688786	-1.41578	-1.26873	-0.397609	0.56508	1.75155	0.649943	0.632433	0.494111	1.98535	-0.168786	0.727593	-0.768221	-0.980244	-0.0197551	-1.10641	-0.751934	-0.264316	-0.890698	-0.253094	-0.218432	-0.0908765	-0.633316	-0.228157	-0.183343	-0.230271	-0.348979	-0.670793	-0.468439	-0.728655	-0.280736	1.96011	2.64154	1.64039	-1.29424	0.755593	-1.03555	1.03397	-0.212929	0.753151	0.340715	-1.43465	-0.831838	1.43685	0.297399
g1655	0	0	0.660199	0.365588	0.106866	-0.313841	0.787925	0.0108877	-0.649559	-0.890016	-0.741352	-0.291827	-1.14665	-1.11892	0.192768	-0.945459	-0.989939	1.99209	0.781896	2.18934	0.206589	0.267962	-0.433914	0.0840403	0.152633	-0.272461	-1.06817	0.31369	-0.239983	0.559075	2.1623	2.11722	-0.287403	-0.346634	0.654961	-1.65252	-1.15307	-1.06432	1.17336	0.94157	-1.13582	-1.1919	0.147038	0.0657511	0.174245	0.174245	-0.53922	-0.486789	0.0368722
g0640	0	0	0.383669	0.872124	0.354495	1.70704	0.500779	0.696129	0.464411	0.839447	1.10944	-0.16902	-0.232969	-0.376413	-0.371554	-0.460187	0.0390191	-1.90512	-1.67607	-1.77522	-0.921105	-0.552823	0.596772	-0.715219	-0.5559	-1.15847	0.529422	-0.136042	-0.352973	-0.350013	-0.0382247	-1.08531	0.107466	0.317756	-0.691032	2.99874	0.951016	1.05595	-0.147316	1.09988	0.796316	0.2631	-0.284475	-1.72751	2.05899	-0.0836814	0.558906	0.188579	1.21294
g3164	0	0	1.21649	0.438859	-0.151183	1.8099	-0.367947	1.82843	-1.29545	-0.558537	-1.26024	0.161986	-0.822435	-1.1341	-1.1341	-0.273608	0.147332	-0.302013	1.03543	0.661183	-0.343909	1.03125	0.345359	-0.137713	-0.214185	-0.0933176	0.228322	0.0299903	0.0971843	0.480018	-0.24781	-1.08268	1.587	1.27318	1.6649	-1.74115	-1.34086	-1.53558	0.152623	1.07964	0.405163	0.043987	0.215571	-1.89698	-0.25591	0.669851	0.0943018	-1.90047	-0.270307
g3268	0	0	1.43131	-0.356589	-1.15166	1.35192	-0.713268	-0.0724684	-0.219725	-0.371675	-0.45729	-0.523854	-0.142587	0.463415	0.743434	0.954861	2.20715	-0.464058	-1.10335	-1.57557	2.17427	0.441414	0.957429	0.244522	0.317586	0.220393	-0.116444	0.125075	0.636728	0.406469	0.489247	0.162523	-0.133771	-0.719796	0.132475	-1.69306	-1.92961	-1.71545	-1.04002	-0.18587	0.704448	1.65602	-0.59478	-0.539807	-1.28964	0.732007	-1.92672	0.747229	0.896296
g2652	0	0	0.242163	0.627172	0.980089	-0.622657	-0.495883	-1.4082	0.726639	0.0626397	0.359108	-0.8999	-0.74865	-0.552082	-1.34812	-0.488516	-0.713661	2.41129	1.43895	0.429617	1.31577	0.570235	1.16611	0.345269	0.334886	1.07454	-0.67273	0.959596	0.270823	0.822233	0.512018	-0.36386	-0.181591	-0.358995	-0.542934	-1.77495	-1.86185	-1.61458	-0.853436	-0.824509	-0.388775	1.65147	-0.352341	0.767594	0.216913	-0.470359	-0.440198	-1.00081	-0.960331
g0845	0	0	-0.69138	-0.576284	-0.479719	-0.613218	-0.666766	-0.190125	-0.826896	-0.968967	-0.916642	-0.219985	0.371013	0.151078	-0.130593	-0.00316813	-0.103325	1.31281	1.87676	2.67541	-0.0843308	-0.585378	-0.218338	0.138405	0.330476	-0.082226	-1.14882	-0.756837	-1.06893	0.439346	0.272038	-0.446895	-0.395078	-0.894363	-1.09934	1.77718	2.32056	1.50253	-0.432297	-0.376685	-0.491365	-0.499675	-0.231376	2.0314	1.96414	0.581635	-0.721431	0.320474	-0.685991
g1010	0	0	-0.246101	-0.145814	-0.379111	-0.0927157	0.0611811	-0.154791	-0.733692	-0.699928	-0.663479	-0.62535	-0.516715	-0.895096	1.04288	-0.0511249	-0.651634	-0.0698837	1.8328	2.98858	-0.518424	-0.47124	-0.315894	-0.552785	-0.506584	-0.442042	-0.524071	-0.121091	-0.442668	-0.521642	-0.215078	-0.483144	-0.468078	-0.085993	-0.337689	0.895948	3.00965	2.10082	1.56871	0.0261227	-0.329273	-1.52981	0.297672	-0.0334276	-0.271816	0.349547	0.106992	0.134934	-1.20616
g5661	0	0	0.685923	-1.29937	-1.5238	-0.178783	-1.22694	-0.296626	0.318285	-0.535415	-0.506161	-0.198313	0.788126	1.00424	-1.18723	-0.28053	-0.00412855	2.06452	1.12854	1.24766	-0.320137	-0.349012	-0.383569	0.328747	0.141022	-0.10254	-0.682271	-0.506954	-0.390027	-0.314646	-0.109142	0.0322287	-0.43627	-0.563126	-0.359114	3.85226	-0.00239947	0.164949	-0.972094	0.0635792	0.032667	-0.389689	-0.611675	1.87721	0.650025	1.21091	0.304525	1.92963	-0.622189
g0929	0	0	-0.02624	-0.619759	-0.837206	-0.479938	-0.943986	-0.0993759	-0.830761	-1.32106	-0.463372	-0.0897824	0.675997	0.673307	-0.630199	-0.429702	0.292735	2.74124	1.49496	0.893141	0.302391	-0.658165	0.282188	-0.31173	-0.701776	-0.758529	-0.793847	-0.491814	-0.997771	-0.176077	0.354857	2.3357	-0.784736	-1.12142	-0.246029	0.475704	1.94129	1.34976	-0.00965154	0.258255	0.0714619	-0.222603	1.51233	-1.60979	-0.570611	-0.65875	-0.586326	-0.972757	-0.869877
g6779	0	0	1.17015	0.397499	-0.109137	1.57677	0.191373	0.36651	-0.450856	-0.499916	-0.737187	-0.0118518	-0.547786	0.782568	0.105265	-0.302803	2.21659	-1.30325	-1.16129	-1.68265	-0.8181	-0.527767	-0.630847	0.775326	0.12478	-0.49749	-0.844527	-0.689125	-0.715721	-0.338835	0.200321	0.503585	-0.471262	-0.739956	-0.698351	2.87396	1.41147	1.08254	0.828054	1.4743	-0.39781	-0.993876	0.0832025	-0.993876	0.301614	0.0898678	0.366923	-0.603662	-0.846986
g6789	0	0	-0.399603	0.0312997	-0.0216255	-0.424666	-0.151497	-0.271934	-0.0362266	0.543722	1.02274	-0.464945	-0.831841	-1.16202	-1.0007	-1.00343	-1.10462	2.14021	1.22348	1.91165	1.8199	1.96271	-0.795857	0.243982	-0.791321	-0.797841	0.117191	-0.605352	-0.722433	1.59736	0.304649	-0.796282	0.704014	-0.787565	-0.790754	0.877864	-0.742419	-0.797841	-0.272663	-0.621531	0.255925	1.77403	-1.1517	0.0159457	0.698565	1.79131	0.780205	0.521691	-1.14405
g6544	0	0	0.398207	1.96783	0.683102	0.33398	-0.459095	-1.44613	1.00464	0.761032	0.405524	-0.0988084	-0.385484	1.30711	-0.663226	-1.04705	0.666421	-0.53236	-1.36797	-1.52772	1.4261	1.46	1.32364	-0.699754	-0.549217	-0.373403	0.413548	0.957834	0.77763	0.534169	-0.139401	-0.838571	0.24862	-0.237239	0.276589	-1.13958	-1.85721	-1.58376	1.57939	-0.176624	0.655781	-1.24721	-0.688172	-0.123168	0.998403	1.16504	1.55809	0.470425	-0.857184
g3877	0	0	0.320808	-0.596821	-0.843887	0.267862	0.262761	-0.19855	-0.847035	-1.16846	-1.02756	0.902162	1.92317	0.388106	1.19366	1.1654	1.34503	-0.804379	-1.10061	-1.18166	-2.50112	-0.590443	0.885816	0.239697	-0.0493463	-0.0634545	-0.338093	-0.800232	-0.476489	0.358535	-0.0559215	-0.326398	0.201139	-0.434741	-0.783956	1.56475	1.65403	1.51623	-1.12253	-1.30366	0.747372	1.14401	0.38998	0.144836	0.315147	0.389965	0.591106	-0.0716763	-0.445403
g4107	0	0	-0.725426	-0.731676	-1.50489	-0.0561846	1.3698	1.32991	-0.624237	0.428868	-0.882361	1.54521	-0.222129	-0.668215	-1.03789	-1.12624	0.0290683	0.971637	0.367039	1.53772	3.95028	-0.284155	-0.284155	-0.28514	0.420538	-0.28514	-0.271428	-0.28514	-0.28514	-0.284155	-0.122343	-0.284155	-0.278643	-0.28514	-0.280659	-0.28514	-0.28514	-0.28514	-0.708899	-0.0979517	1.61449	0.61931	-1.2032	-0.22375	-0.765591	1.11148	1.65695	-0.781846	-0.588467
g1972	0	0	1.6588	0.60716	-0.40276	0.855617	0.542312	0.60716	0.581605	-0.129264	-0.357462	0.934118	-0.265513	0.61165	-0.671058	0.630297	0.150591	-1.63505	-1.67665	-2.04156	-0.401364	-0.511726	-0.514792	-0.514792	-0.501972	2.60378	1.88447	0.859302	-0.514792	-0.511726	-0.514792	-0.511726	-0.494587	1.57652	-0.500857	-0.514792	-0.514792	-0.401364	-0.284907	0.331571	-1.68262	-0.264908	0.725837	1.17502	0.0149966	0.0723314	-0.655656	-1.10352	-1.51953
g3829	0	0	1.94447	0.332544	-0.67662	-0.500975	-1.41454	-0.598159	-0.190448	-1.49418	-0.92546	0.933034	0.328353	-0.0385813	-0.411847	-0.811036	-0.108925	1.86261	0.710016	1.05975	0.0995806	1.52804	1.5164	0.907657	-0.289242	-0.110279	0.470962	0.836706	0.608714	0.317684	0.138826	0.497003	-0.0700282	-0.469916	-1.38476	-1.00029	-1.51285	-2.08419	-0.668813	-0.747912	0.101251	-1.05772	1.03124	1.34195	0.445016	0.714803	0.305104	-0.706615	-0.601798
g0409	0	0	-0.245717	-0.386728	-0.461352	-0.314802	-0.821128	-0.614016	1.01916	0.412338	1.31417	-0.611319	-0.189057	-0.314802	-1.63432	-1.16887	-0.657891	1.85466	1.18909	1.63057	-0.421898	1.62031	0.601554	-0.366553	0.0114022	-0.158689	-0.820051	2.05799	0.193183	0.674831	-0.899968	-0.467145	-1.05058	-0.665068	-1.76025	1.50787	-0.432554	0.3756	-0.462552	0.767122	0.435452	-1.56011	-0.376632	1.19672	0.0742058	0.690758	-1.46039	0.613466	-1.01904
g4128	0	0	0.211899	-1.33991	-0.856723	-0.184643	0.00366241	0.242163	1.52365	0.559823	-0.420283	0.433743	-0.651126	0.433743	-1.71847	-1.45808	-0.555733	1.87732	1.0038	0.89516	-0.461806	-0.588426	-0.42314	-0.528042	-0.893355	-0.864415	-0.173971	-0.597039	-0.438113	-0.567276	-0.0407372	0.259117	-0.384984	0.0085731	-0.348885	1.38413	2.79396	1.86441	-0.846099	-0.82814	-0.818157	0.146951	0.892749	1.4527	-0.0694223	-0.219617	-0.291927	-0.352554	-1.06352
g5003	0	0	0.792124	0.0184295	-1.03718	0.915015	0.00563509	-0.249737	-0.720331	-1.32072	-1.677	0.104214	-0.392349	0.836999	2.15447	0.576711	1.45135	0.17055	-0.712535	-0.915643	-0.501027	-0.673971	-0.24586	0.943302	0.634986	0.47128	-1.73643	-0.0270911	-0.538444	0.908333	1.62575	1.67292	-0.745065	-1.38442	-1.46206	0.436448	0.0335057	0.587841	1.25908	0.436967	-1.49349	0.309611	0.362887	-0.875059	0.791108	0.677428	0.7162	0.178234	0.677428
g0927	0	0	-0.325252	0.765194	-0.767037	-1.74722	1.69995	-0.37306	1.03427	0.537168	-1.0286	0.362331	1.10999	-1.42377	0.955049	-0.11581	-0.656278	0.00977921	1.09403	-1.13073	0.974587	0.28075	0.848169	0.926637	0.89441	1.20449	-0.862604	0.813203	-0.0446967	0.723022	1.08991	-0.253927	-0.224371	-0.520295	-1.22465	-1.45925	-1.58338	-1.582	0.250007	1.55674	-0.124549	0.456032	-1.1168	-1.02144	-0.9315	-0.0155877	1.06355	-0.780023	1.03527
g5342	0	0	2.3197	1.57952	-1.74052	0.703045	-0.269727	1.15747	-0.112071	-1.37408	-0.858523	0.269553	-0.275611	0.00516325	0.269553	-0.346279	-0.135508	-0.571875	-0.889367	0.269553	-0.708795	0.612221	-0.952911	1.04687	1.77398	-0.219567	0.168974	0.131279	-1.39946	1.38338	0.925371	0.498076	-0.73864	-1.57765	-1.61248	-0.0517764	0.40418	0.316952	-0.0829112	-0.902078	-0.909114	1.68039	0.610024	-0.396308	-0.457973	-0.82484	-1.0679	-0.789235	0.529843
g3758	0	0	-0.100999	0.788726	0.931707	-0.319184	1.01199	-1.03509	1.02349	0.895108	0.78437	1.53202	0.319391	0.632709	-0.285781	-1.30276	-1.04183	-1.07714	-1.09151	-1.66521	-0.271497	-0.29144	0.0246205	-0.175662	-0.289677	-0.176417	-0.284289	-0.291994	-0.124194	3.9929	-0.291994	-0.29144	-0.288343	-0.192734	-0.289476	-0.291994	-0.262961	-0.20341	-0.768461	-0.517339	1.73307	0.620859	-0.232082	-0.836045	-1.5085	-0.861534	1.26939	1.50791	-0.599672
g5200	0	0	0.413439	0.563256	0.220515	-0.141267	-0.845682	-0.720818	-0.152635	-0.93721	-0.3089	1.12767	0.620595	1.17683	1.27726	1.21945	1.01903	-1.17606	-1.66918	-1.68628	1.14607	0.766054	0.316044	-0.669892	-0.494082	-0.31097	2.04968	-0.0897834	0.443847	-1.0069	-0.971367	-0.648325	0.504178	1.74359	0.589536	-1.16341	-1.07494	-1.12934	0.215024	0.359357	-0.930683	-0.875757	-0.486813	1.71887	1.25833	-1.84171	-1.26668	0.0288436	0.342235
g1092	0	0	0.275269	-0.19285	-0.124508	0.640715	0.759439	0.0624574	0.759439	1.08816	1.08816	-0.0988713	-0.987805	1.21201	-2.28948	-2.06339	0.812693	-0.19285	-0.330698	-0.417883	1.21092	0.63006	0.581853	-0.46586	-0.282123	-0.470447	1.34252	0.53643	0.773434	-0.0655176	-0.884392	-0.405438	0.992002	0.80953	0.698863	-1.32814	-1.81186	-1.86185	0.506841	-1.21556	0.708257	-0.65199	1.35723	-0.704778	2.0171	0.767022	0.162514	0.126897	0.915678
[truncated: 1,111 more rows]
[truncated: 35 more columns]
