# Supplementary material for: UNCLES: method for the identification of genes differentially consistently co-expressed in a specific subset of datasets
Source: BMC Bioinformatics. 2015 Jun 4;16:184. doi: 10.1186/s12859-015-0614-0 (PMC4453228; doi:10.1186/s12859-015-0614-0)
Supplement: Additional file 3: — Synthetic data with the genome-size (GS) of 3,000. [file 12859_2015_614_MOESM3_ESM.xlsx]

## Sheet: GS3000
Gene	C1?	C2?	P1																		P2																		P3						N1
g6684	0	0	-0.0603378	-0.459782	-1.66242	-0.671283	0.93578	0.559028	-0.372668	-0.797776	-0.973923	0.030739	-0.208841	-0.29707	-0.289949	-0.532625	-0.257568	1.94258	0.702764	2.41335	-1.78677	-1.84573	0.821971	-0.437958	-0.185972	0.803212	-1.13466	0.145592	0.363632	0.889416	1.05527	-0.27828	1.8923	0.584799	-1.14523	-0.0872625	0.426685	-0.0810094	-0.194724	0.456696	-1.74395	-0.276834	0.668685	1.09013	1.73359	0.399763	1.18702	0.140201	-1.34374
g0273	0	0	-0.522225	-0.992213	-1.77946	-0.419034	0.818469	-0.0310024	-0.946777	-0.3395	-1.24304	-0.21144	0.281906	0.256724	0.203202	-0.0310024	-0.0606761	1.38343	1.35528	2.27737	0.424194	-0.148882	0.024636	0.561336	0.492374	1.00457	-0.751312	0.860185	0.381439	0.45473	0.79921	1.92251	-0.624513	-0.807051	0.261675	-1.20629	-1.91742	-1.73139	-0.947029	0.722633	0.385339	0.0505345	-1.41102	1.19955	1.1122	0.354117	0.845888	1.21765	0.706591
g1032	0	0	1.16525	-0.378866	-1.10812	0.00364585	0.236838	-0.217771	-0.198151	-1.11748	-0.844557	1.47439	-0.696723	2.10019	0.353695	0.852508	1.1389	-0.413736	-1.08994	-1.26006	-0.0790792	-0.511279	-0.970099	0.00565238	0.2577	-0.609	-0.886789	-0.0349934	-0.625369	-0.18028	0.516093	1.1878	-1.19878	-1.07422	-0.814709	1.01491	2.29356	1.70888	-0.636404	-0.882804	0.0132021	-0.913349	1.37495	1.04441	1.28869	1.38229	0.644856	0.627415	-0.00745544
g0138	0	1	0.319689	1.03374	1.68407	0.857045	0.0605027	0.263552	0.263552	1.12763	1.87513	-0.172177	-0.929582	-1.07997	-1.20752	-1.07997	-0.579667	-1.2808	-0.583402	-0.571806	1.50459	0.449033	0.911446	0.319594	0.669906	0.425304	-0.69348	1.17106	0.00523253	1.14375	0.276628	-0.211	0.177157	-0.668321	-0.241694	-1.7605	-1.78405	-1.69466	-0.598419	-0.741939	1.02553	1.52046	-0.6267	-0.578931	1.41961	0.857324	0.207696	-0.239977	1.38087
g4193	0	0	0.454661	1.45359	-1.07761	-0.212717	1.22668	1.01124	-0.027014	-1.32383	-0.281348	0.514663	1.26561	-1.18924	0.326382	-1.00964	-1.2608	0.902083	-1.3877	0.614984	1.46485	0.530204	0.570239	0.143293	0.259552	0.541193	0.60751	0.900622	0.766576	0.0863593	-0.443172	-0.533343	-0.0940821	0.248254	0.705256	-1.83907	-1.96989	-1.94434	-0.56317	-0.142986	-0.388038	-0.490127	-0.43596	2.02028	1.8235	1.07895	-0.393859	1.8537	-0.292098
g1350	0	0	-0.768559	1.06918	1.10629	-0.427134	0.729431	-0.135598	-1.41446	-0.229784	1.79643	-0.170157	-0.365041	-0.890996	2.12473	0.467092	-0.890236	-0.796795	-0.29615	-0.908247	-0.680318	-0.692574	1.48749	-1.09595	-0.89324	1.16199	-0.10374	0.294089	1.90802	-0.739539	0.149424	-0.642772	-0.625493	1.70047	-0.216999	-1.36367	-0.335305	0.688119	1.18648	1.31883	-0.875537	-0.907353	-0.393857	-0.328569	-2.60359	-0.740987	-0.0360112	-0.937776	1.08346
g0107	0	1	0.640556	1.54734	2.19567	0.420694	0.285499	-0.206339	0.566346	0.920456	1.11463	-0.710295	-0.786416	-0.84452	-0.812001	-0.624089	-0.423268	-1.09977	-1.05124	-1.13325	0.537199	0.537199	0.537199	0.114838	1.36629	1.36629	-0.735619	0.537199	0.114838	0.841611	0.114838	0.114838	0.537199	-0.199813	-0.199813	-1.6848	-1.9463	-1.95318	-0.742478	-0.636939	1.25715	1.3177	-0.674391	-0.521038	-1.19652	1.30558	-0.543291	-0.724169	0.82152
g0074	1	0	-0.434743	-0.435894	-0.435894	-0.427583	-0.435894	-0.435894	-0.420054	-0.435894	-0.435894	-0.435894	-0.435894	-0.435894	-0.435894	-0.435894	-0.435354	2.24338	2.0197	2.24949	-0.277331	-0.356146	-0.37654	-0.403859	-0.399413	-0.385904	-0.376354	-0.336425	-0.325514	-0.397265	-0.393767	-0.40749	-0.387148	-0.324674	-0.369535	0.0813201	3.0091	2.42694	1.43616	1.12889	-0.577955	-0.584981	-0.657169	-0.744945	0.892987	0.850258	0.866813	0.710085	0.217986
g6126	0	0	-0.849979	-0.785127	-0.81847	1.29892	0.66882	1.94683	0.432858	0.479986	0.899169	-0.0978059	-0.115572	-0.118184	-0.150098	0.560618	1.01494	-1.6862	-1.3332	-1.34751	-0.350899	-0.119643	0.0943605	1.91028	1.08192	0.841634	-0.40229	0.0406956	-0.279699	0.702352	0.524923	1.48525	0.070749	-0.205629	-0.582623	-1.62477	-1.64449	-1.54211	1.72655	-0.106597	-1.12388	-0.615872	0.483035	-0.363241	0.861485	-0.303119	1.35091	1.04363	1.60824
g6969	0	0	0.569885	1.38586	1.05426	1.34614	0.173888	0.871266	0.337901	0.715781	1.39176	-0.00976355	-0.413405	-1.16993	-1.01631	-0.863593	-0.562369	-1.27746	-1.29216	-1.24176	-0.0652991	-0.113002	0.0192093	1.97433	0.501265	-0.645504	-0.942083	0.627304	-0.470619	-0.324158	0.508162	1.53899	0.248807	1.44488	-0.652972	-1.9049	-0.394569	-1.34984	-0.222788	-0.936246	1.17825	1.31206	-0.862966	-0.468312	-0.796069	-1.13265	0.813158	0.130343	0.457755
g2829	0	0	-0.236895	0.937962	0.129544	0.130989	-0.703318	-0.496287	2.77394	0.949964	1.07218	-0.580299	0.11284	-0.172276	-1.58446	-1.21724	-1.06301	0.0122335	-0.172276	0.1064	1.02568	0.0259473	-0.73073	0.632328	1.56592	0.81532	-0.0446401	-0.541645	-0.778741	1.04448	-0.256165	-0.492906	0.15008	-0.466065	1.28083	0.590967	-1.72718	-2.09348	-0.694262	-0.753468	1.05824	1.49103	-0.534185	-0.567355	1.65379	0.748139	0.295731	1.97988	-1.07247
g0063	1	0	-0.43075	-0.431213	-0.432637	-0.432637	-0.432637	-0.432637	-0.423785	-0.432637	-0.432637	-0.432637	-0.429664	-0.432637	-0.432637	-0.432064	-0.431752	1.86354	2.06967	2.53975	-0.468741	-0.290672	-0.437166	-0.416238	-0.437308	-0.493682	-0.447293	-0.421937	-0.437059	-0.428351	-0.470994	-0.407916	-0.389087	-0.353206	-0.346881	1.18549	2.25969	2.80135	1.29065	1.29065	-0.603282	-0.64569	-0.664047	-0.668287	0.810296	0.74829	0.668247	0.433782	-0.166894
g5669	0	0	0.901485	0.110015	0.474154	0.738687	-2.16978	0.280527	1.23942	0.793152	0.515012	1.18382	-0.635655	0.263369	-1.42391	-1.60944	-0.645568	0.882689	-0.23007	-0.667916	-0.761716	-0.877164	-0.0264649	-0.880371	1.94971	0.815926	-0.835766	-0.279226	-0.104305	-0.0373975	-0.880371	-0.877164	-0.859235	0.236791	1.50759	-0.880371	1.80787	0.981663	-0.762446	-0.262658	-0.946798	-0.47056	0.86837	1.57409	0.60076	0.645369	0.814955	0.683982	0.0815427
g0014	1	0	-0.43329	-0.435108	-0.441589	-0.434994	-0.440849	-0.434445	-0.434083	-0.439333	-0.438151	-0.430845	-0.423182	-0.412419	-0.438461	-0.432788	-0.437903	2.02239	2.1238	2.36125	-0.352851	-0.37572	-0.464076	-0.474783	-0.201025	-0.497045	-0.496281	-0.470309	-0.48677	-0.497045	-0.497045	-0.372314	-0.395344	-0.496281	-0.28011	1.67299	2.79972	1.8843	1.09929	1.45241	-0.800206	-0.686594	-0.573277	-0.491619	1.17754	1.42169	1.09838	0.793892	-0.361406
g0003	1	0	-0.375457	-0.311345	-0.423202	-0.421099	-0.33637	-0.386281	-0.384357	-0.465987	-0.425812	-0.418691	-0.43776	-0.465987	-0.405534	-0.425362	-0.40062	3.20432	1.22342	1.65613	-0.424453	-0.323399	-0.405916	-0.406686	-0.372084	-0.414071	-0.426215	-0.415991	-0.419665	-0.426985	-0.414702	-0.426985	-0.426164	-0.412169	-0.299305	1.0052	3.21482	1.79477	1.28998	1.28998	-0.687734	-0.680767	-0.634458	-0.577005	0.992497	1.14278	1.06757	0.309335	-0.72013
g5602	0	0	-0.288049	1.58563	1.07732	1.50146	0.559728	-0.0625176	0.987559	1.23478	0.446925	0.213086	-0.324092	-0.376621	-1.087	-1.01163	-0.594769	-0.981157	-1.5042	-1.37645	-0.069738	-0.856568	-1.55604	0.581966	0.58676	0.560319	-1.39302	-1.26661	-1.3737	0.0114042	0.644529	1.27537	-0.0998427	1.04418	0.0135226	-0.502353	1.95386	0.445965	-0.517013	-0.697341	0.828344	1.65552	-0.551996	-0.717511	-0.620145	-0.704397	-0.607546	0.392764	0.528271
g0159	0	1	0.566495	1.20481	1.24903	0.194082	0.3752	0.10541	0.932658	1.65152	1.37704	0.21438	-0.82703	-0.998106	-0.663031	-1.06178	-1.13592	-0.998106	-1.00989	-1.17675	1.1417	0.709085	0.683238	0.0512399	0.464736	0.264598	0.59645	0.605228	0.449873	0.486283	-0.343946	0.0855614	0.359466	-0.0460089	0.642235	-2.03915	-2.08143	-2.02916	-0.694228	-0.673234	1.18509	1.38585	-0.690145	-0.513327	-0.754191	-0.626943	2.56837	-0.626943	0.123068
g0075	1	0	-0.434818	-0.435615	-0.435615	-0.435615	-0.435615	-0.435615	-0.435615	-0.435615	-0.435615	-0.435615	-0.435615	-0.408765	-0.435615	-0.435615	-0.435241	2.2853	1.95771	2.2632	-0.336293	-0.449148	-0.449148	-0.449148	-0.449148	-0.449148	-0.447861	-0.436314	-0.449148	-0.396245	-0.363443	-0.449148	-0.326507	-0.376401	-0.239755	1.41997	3.23883	1.40805	0.595551	1.79387	-0.594752	-0.60086	-0.593707	-0.600096	1.43874	0.906012	0.416508	-0.228706	-0.219288
g5531	0	0	0.378316	0.740267	0.47354	1.69349	1.27519	-0.0960875	0.196558	0.120292	0.390822	0.0496199	-0.787443	-0.282309	0.0940495	0.234586	0.866817	-1.33999	-1.87819	-2.12953	-0.286102	0.0387578	-0.208196	-0.808045	-0.807652	-0.537747	2.09691	0.282259	1.15162	-0.796301	-0.807602	-0.80974	0.872589	1.74778	1.3146	-0.808256	-0.817065	-0.817801	1.44219	1.10902	-0.804892	-0.703377	-0.564547	-0.478394	0.968785	0.700156	0.679494	0.498689	-0.110144
g6506	0	0	-0.884285	0.61486	0.932303	0.966486	0.751173	0.720846	-0.218371	0.643326	1.67726	-1.68397	0.31419	-1.88366	-0.449584	0.0817004	0.932303	-0.903438	-0.764787	-0.846357	-2.24027	-0.0168085	-0.1487	-0.299663	-0.769223	-1.12384	-0.268379	-0.556641	-0.12429	-0.335902	0.425342	0.297396	0.142485	0.305401	-0.450932	1.8287	1.59185	1.74348	-0.613621	-0.684627	0.995155	1.54613	-0.595663	-0.647373	-1.18337	-1.2003	-0.661514	1.30236	2.0023
g2085	0	0	-0.833391	-0.814484	-0.786778	-0.665604	-0.700977	-0.336974	-0.794656	-0.777294	-0.772451	0.0787522	1.46381	2.96038	0.31164	0.459765	0.488015	-0.318739	0.374646	0.664338	0.362825	-0.0911955	0.0192288	-0.747	-0.605265	-0.336197	1.88411	1.84861	1.92109	-0.145733	-0.789878	-0.651318	-0.174034	-0.213825	0.738628	-0.471037	-1.23646	-1.31255	-0.668926	-0.739054	0.90922	1.60149	-0.609989	-0.492743	0.234742	-2.19522	-0.14895	-0.178976	0.895599
g0079	0	1	0.934055	1.01529	0.86473	0.0864251	0.926942	0.519876	0.305951	1.57906	1.22926	0.270251	-0.175201	-0.303283	-1.23211	-1.17444	-1.01494	-1.53031	-1.14047	-1.16109	1.57143	1.09927	1.42188	0.051548	0.364819	0.614869	-0.0309808	0.913288	0.4789	0.466004	-0.0418183	-0.606424	-0.525196	-0.38618	-0.308239	-1.71606	-1.71526	-1.65186	-0.651135	-0.647655	1.25537	1.32553	-0.611995	-0.670112	-0.0593036	0.499806	-0.371185	0.165439	0.306615
g0127	0	1	0.0116745	1.66304	1.73973	0.407762	0.793261	-0.134584	0.450837	1.50952	1.08576	-0.45132	-0.918361	-0.662672	-1.18327	-1.10906	-0.631054	-0.950397	-0.781609	-0.839248	0.840062	0.309093	0.428197	0.553856	0.745792	1.15091	-0.491763	0.90083	0.475106	1.01467	0.693934	0.178872	-0.365586	-0.271372	-0.554332	-1.89866	-1.90753	-1.80209	-0.65724	-0.584459	0.889395	1.62047	-0.582219	-0.685946	1.67649	1.48642	-0.170478	0.499509	-0.735382
g3967	0	0	0.727302	-0.695997	-1.13095	0.150282	0.206457	0.952442	-1.04948	-1.60277	-1.10315	1.13388	0.50635	1.62692	0.491073	0.832874	1.30807	-0.554448	-1.10898	-0.689875	-0.287857	-0.673488	-0.00263266	1.3892	0.823066	0.581151	-1.43088	-0.351623	-0.757536	0.468522	1.26347	2.23164	-0.604218	-1.4472	-1.0809	-0.506726	0.289025	0.0969928	0.732707	1.71378	-0.633149	-0.717244	-0.477103	-0.618991	-1.28483	-0.355999	-1.66861	0.570626	-0.65924
g5076	0	0	-0.153662	-0.881778	-0.733748	-0.510356	-0.443124	0.786953	-0.531976	-0.952146	-0.773509	1.10706	2.81197	1.75109	-0.505163	-0.25441	-0.20306	-0.423154	0.117394	-0.208374	2.16652	-2.01606	-0.208938	0.845258	-1.82662	0.349095	-1.00691	-0.0717354	-0.458366	0.456406	-0.203754	1.04547	-0.621824	-0.25815	0.492895	0.687994	0.521708	0.107005	-0.623013	-0.586336	0.825434	1.66222	-0.581225	-0.697081	1.72253	0.932625	0.893032	-0.238798	0.985545
g3024	0	0	0.484955	0.669455	0.754729	1.09651	-0.0467413	-0.466781	1.05031	2.0202	0.968635	0.13032	-1.37075	-0.856584	-1.45868	-1.36225	-1.04213	-0.26528	0.286167	-0.592083	0.00436456	0.543534	-0.585778	0.0817432	0.543534	0.00436456	1.51835	0.342718	1.09086	-0.415767	-0.585778	-1.47292	1.09086	1.51835	0.543534	-1.28651	-1.52507	-1.41039	-1.00979	1.31606	-0.956794	1.07254	-0.427191	0.00517322	-0.905697	1.68719	-0.0028981	-1.00614	-0.659781
g0579	0	0	-0.856194	-0.872692	-1.20273	-0.997067	0.00594759	0.61537	-1.27683	-0.110831	-1.13766	0.361485	0.537402	1.43476	-0.145876	-0.014679	-0.502217	0.733457	1.17445	2.2539	-0.969441	-0.665274	-0.448667	-0.166293	-0.599619	-0.68649	-0.217064	-0.735313	-0.338981	-0.597146	0.297994	0.537705	-0.462137	-0.338981	-0.68304	2.09331	1.87642	2.10303	0.453247	1.77142	-0.900014	-0.758269	-0.519036	-0.0473482	0.985896	0.885733	1.13623	0.0308666	0.0530059
g0007	1	0	-0.423546	-0.432575	-0.424072	-0.434489	-0.426695	-0.425179	-0.419607	-0.433851	-0.424264	-0.434224	-0.420817	-0.411996	-0.427856	-0.418831	-0.418036	1.93914	1.63287	2.80403	-0.468312	-0.498326	-0.498326	-0.356766	-0.335779	-0.479221	-0.498049	-0.486905	-0.495273	-0.498326	-0.485198	-0.465058	-0.308714	0.116322	-0.453737	1.17496	2.47127	2.56543	0.891822	1.61349	-0.601897	-0.574933	-0.778325	-0.550161	0.847655	0.962134	0.702564	1.11171	0.343558
g5555	0	0	0.694187	1.56151	1.4847	0.885017	0.896614	0.227001	0.318175	0.782107	1.13086	-0.295499	-0.974693	-0.94642	-0.896126	-0.953294	-0.231305	-1.10043	-1.26634	-1.31607	-1.02637	-0.35201	-0.320626	2.51147	1.38502	0.256435	-1.18241	-0.459194	-0.380511	0.43588	0.603818	1.00223	0.645417	-0.400018	-0.371111	0.220599	-1.12055	-1.44807	0.255874	0.200947	-1.95579	0.321278	0.957854	0.219838	0.789685	0.991943	0.727329	0.396461	0.0406627
g0092	0	1	0.542823	0.979263	1.04399	0.803372	0.321824	0.184035	0.678265	1.1983	2.0236	-0.736915	-0.638042	-0.927545	-1.00884	-0.579191	-0.357571	-1.55737	-0.649379	-1.32063	0.931275	0.651035	0.652948	0.859151	1.23915	-0.133272	0.444254	0.418205	0.189866	0.230097	-0.182172	0.826276	-0.16852	-0.309513	0.163308	-1.42227	-2.14493	-2.24489	-0.605189	-0.632665	0.919915	1.6012	-0.640915	-0.64235	-0.10468	-0.832857	-0.0102439	-1.06662	-1.39863
g6839	0	0	0.417547	-0.710564	0.0140924	-0.0499193	-0.174891	1.39292	-0.917831	-0.779846	-0.405754	-0.157634	-0.325984	-0.899073	-1.2455	-0.927922	-0.469539	1.75623	1.68067	1.803	-0.440848	-0.610604	-0.906816	-0.0645671	-0.271153	-0.25164	-0.442624	-0.531374	-0.449155	-0.610604	-0.0436991	0.322098	-0.801347	-0.744841	-0.291976	2.59418	1.86082	1.68414	-0.0047594	-1.62568	0.595724	-0.56111	1.25292	0.34291	-0.308331	-0.00825603	-0.152421	0.308737	2.0337
g0150	0	1	0.927337	1.16926	0.729883	1.45268	0.353296	0.18178	0.749988	0.903434	1.12277	0.301329	-0.576691	-0.483604	-0.953029	-1.07885	-0.426748	-1.41485	-1.32964	-1.62833	1.66833	0.561666	0.522842	0.869902	0.657056	0.695374	-0.0713672	1.04077	0.625407	0.228126	-0.0498861	0.00243875	-0.474901	-0.601758	-0.277233	-1.69787	-1.97929	-1.7196	-0.594907	-0.430662	1.10578	1.43912	-0.839038	-0.680298	-0.547522	-0.49966	-0.340533	-0.816475	0.467292
g4535	0	0	0.591392	0.498346	0.447116	1.13079	1.15964	-0.492866	0.19901	0.498346	-0.259472	0.545249	-2.0915	0.865951	0.321465	-0.0339166	0.923122	-1.14385	-1.18911	-1.96971	-0.669745	-0.759834	0.274368	-0.762337	0.603898	-0.185631	-0.72753	-0.051408	-0.271398	-0.759834	-0.631185	-0.759834	0.951854	-0.762337	3.1381	0.0956689	0.0907777	1.1864	-0.0940149	0.982277	-0.400074	-1.26345	-0.604699	1.37996	1.75717	1.33391	1.25798	0.745701	0.309808
g3426	0	0	0.0410431	0.31632	1.60149	0.725313	0.289591	0.675009	0.212973	1.58623	2.01078	-0.376307	-0.77795	-1.02887	-1.10505	-0.708725	-0.591214	-1.0778	-0.986091	-0.806742	-2.25452	-0.47851	-0.64954	0.143923	-0.225466	-0.408364	-0.53385	-0.528516	-0.556101	0.125066	0.567084	0.541765	-0.0230133	-0.0640283	-0.721264	1.30778	2.21709	1.54046	-0.305109	-0.413558	0.997867	-0.39118	1.39406	-1.28208	-1.15446	-0.665881	-0.589138	-0.165175	-0.221546
g6561	0	0	-0.0944645	0.945534	0.602654	1.92069	1.78139	0.418047	0.469977	0.716484	0.674376	-0.963002	-0.912943	-1.09486	-0.506522	-0.943483	0.141484	-0.8579	-1.20471	-1.09274	-0.923125	-0.454837	-0.808486	-0.925914	-0.291641	1.44475	-1.37178	0.525567	0.294895	0.792519	1.88827	-0.132137	-0.565074	0.937287	-0.181432	-1.68352	0.14485	1.3098	0.469611	0.0750056	1.41258	-0.192974	-1.65184	-0.112383	0.763542	1.09101	0.854485	0.155148	-0.324652
g0084	0	1	0.261531	0.627234	0.627234	0.871556	0.524552	0.72766	0.68091	1.48085	1.84406	-0.0386435	-1.09569	-1.23498	-1.14059	-0.587904	-0.0386435	-1.07396	-1.09569	-1.33947	0.184638	0.70151	1.43474	0.231864	0.660465	0.50438	0.125153	0.530469	0.50438	0.50438	0.125153	0.0408588	-0.0032617	0.231864	0.379855	-2.01316	-2.15375	-1.98953	-0.57392	-0.651664	1.14019	1.42278	-0.551856	-0.785532	1.75481	0.887671	0.379053	-1.04132	-1.44295
g0045	1	0	-0.470429	-0.461409	-0.398947	-0.411218	-0.455574	-0.432664	-0.459956	-0.259051	-0.446089	-0.41669	-0.469149	-0.471959	-0.42237	-0.444479	-0.471241	2.40508	2.13778	1.94836	-0.60936	-0.0534248	-0.621811	-0.546835	1.36455	-0.621811	-0.263212	-0.621811	-0.621811	-0.276757	-0.621811	-0.327949	-0.235438	-0.256006	-0.42249	0.276351	3.2193	1.24032	0.781885	1.69104	-0.608195	-0.614095	-0.624848	-0.625783	1.43601	1.00001	0.637459	0.85444	0.590969
g0100	0	1	1.16484	1.1287	0.977251	1.1287	0.656644	1.00999	0.508592	0.533321	1.24766	-0.580871	-0.998244	-0.895922	-1.04748	-0.927419	-0.265157	-1.14862	-1.26388	-1.22811	1.11953	0.4422	0.660987	0.790401	1.27143	0.602682	-0.181524	0.459133	0.0768945	1.05057	0.130144	-0.214611	0.236108	-0.758694	-0.100443	-1.69304	-2.02517	-1.8666	-0.759692	-0.640777	1.2443	1.33113	-0.557116	-0.617838	0.560178	1.26879	0.75664	0.281779	-1.5774
g1742	0	0	2.6625	1.0528	0.65594	0.233174	-0.773938	-0.425296	0.0682416	-0.2959	0.269719	1.65753	-0.510837	-0.470058	-0.0694206	-0.012158	-0.956715	-0.897864	-1.20442	-0.983304	-0.385188	-0.515612	0.316829	-0.519235	-0.504085	0.720122	-0.468844	-0.37926	-0.174402	-0.515612	-0.344019	-0.515612	-0.495357	0.051864	3.54943	-0.519235	1.0699	-0.371685	1.64348	-0.459543	-0.0482527	-1.35526	0.444908	-0.225334	-2.41864	-0.027492	-0.464479	1.05067	-0.0205068
g5578	0	0	0.958022	1.70195	0.790836	0.398005	2.17978	-0.39741	-0.259172	-0.510076	-0.739597	0.675325	-1.21355	-0.0703216	0.0483154	-1.1148	0.548248	-0.72717	-0.998097	-1.27029	1.66402	0.931133	0.996014	0.00965881	0.688183	0.112511	-0.488581	0.897863	0.48734	0.650891	-0.218501	-0.0966285	-0.101839	-0.795019	0.495054	-1.48662	-1.94592	-1.79956	-1.01115	0.49653	-1.10433	1.32461	0.744483	-0.450143	-1.17855	-0.453689	0.594115	0.433922	0.433922
g0016	1	0	-0.504111	-0.516272	-0.516272	0.552445	-0.348516	1.37982	-0.516272	-0.516272	-0.516272	-0.516272	-0.516272	-0.516272	-0.415666	-0.25586	-0.51057	3.34254	0.773201	0.116894	-0.187292	-0.476185	-0.39134	-0.339666	-0.36946	-0.396158	-0.388125	-0.471786	-0.400597	-0.432132	-0.43714	-0.433494	-0.417016	-0.364668	-0.415968	3.25103	1.81626	0.853739	1.04639	1.50747	-0.629654	-0.672059	-0.610044	-0.642108	0.62615	0.655162	1.19423	0.50833	-0.73971
g4044	0	0	1.05095	0.40959	-0.526195	0.0997562	0.121574	1.15272	-0.888413	-1.83115	-1.46491	0.811721	1.03836	0.942294	0.858631	1.16585	0.077455	-0.837048	-1.12326	-1.05792	-0.436411	-0.378421	-0.436496	-0.42741	-0.437213	-0.43341	-0.436969	-0.437213	-0.437213	-0.437213	-0.42723	-0.418403	-0.417214	-0.431417	-0.425533	1.56187	2.3241	2.5318	0.209768	-0.586957	0.0295881	0.389175	1.47224	-1.51382	-1.03061	-1.15937	-1.09817	0.548064	-1.341
g2458	0	0	0.397704	1.43151	1.86385	0.51697	0.334833	-0.0920864	0.926791	1.00212	1.39969	-0.588096	-0.689348	-0.812501	-0.955487	-1.12069	-0.580963	-1.00966	-0.851217	-1.17341	1.93331	-0.00193274	0.186748	0.536961	-0.655836	-0.850384	1.93331	0.173924	-0.390073	-0.569886	-0.68585	-0.461834	-0.147229	-0.924055	0.994953	1.25471	-1.75941	-0.56743	-0.637472	-0.0681076	0.580658	-1.58882	1.21675	0.496984	0.592732	0.917956	1.32831	1.7939	1.14085
g0065	1	0	-0.391155	-0.430922	-0.434132	-0.428464	-0.428998	-0.435777	-0.439107	-0.439914	-0.43254	-0.438378	-0.437197	-0.417269	-0.430396	-0.435266	-0.445868	2.5795	2.00248	1.88341	-0.433676	-0.437879	-0.437879	-0.437879	-0.437879	-0.437879	-0.436601	-0.437879	-0.437879	-0.437879	-0.437879	-0.437879	-0.379475	0.170289	-0.119806	0.198575	2.75171	2.62778	0.703446	1.7355	-0.608875	-0.628882	-0.6532	-0.547993	1.37571	1.43718	0.90927	0.278707	-0.606738
g2538	0	0	-0.432572	-0.433712	-0.434208	-0.434208	-0.434208	-0.429293	-0.429293	-0.434208	-0.434208	-0.434208	-0.434208	-0.434208	-0.434208	-0.434208	-0.433441	2.15431	1.95205	2.39403	1.69961	1.30056	1.07958	-0.857836	-0.876146	-1.44017	1.04032	1.54491	0.732286	-0.22261	-0.422156	0.223014	-0.092855	-0.664347	-0.175055	-0.79898	-1.29226	-0.77786	0.193411	0.764232	0.307152	-0.848639	1.11052	-1.52668	-0.280748	-1.01315	1.35943	-0.560494	2.24908
g0059	1	0	0.000814995	-0.399967	-0.399967	-0.399967	-0.363372	-0.399967	-0.388546	-0.399967	-0.399967	-0.399967	-0.399967	-0.33419	-0.399967	-0.399319	-0.398063	3.62163	0.941744	0.919012	-0.439779	-0.443069	-0.431306	-0.337796	-0.443069	-0.425749	-0.304669	-0.429016	-0.399149	-0.414348	-0.443069	-0.443069	-0.442002	-0.402024	-0.443069	2.94911	2.00844	1.28363	0.900296	1.58221	-0.821681	-0.384179	-0.482706	-0.793935	1.06277	0.6157	0.6361	0.346139	-0.598153
g5998	0	0	0.379802	0.867574	2.46226	0.181072	0.0550602	0.430185	0.289003	1.0254	1.52301	-0.770386	-0.399571	-0.883195	-0.813664	-0.473422	-0.736353	-1.27997	-1.07196	-0.784834	0.087669	0.263212	0.197955	-0.99735	-1.23152	1.06958	-0.92002	0.703267	0.454526	1.5489	0.789842	-0.791135	0.452242	1.12614	0.125301	-2.53526	-0.00260427	-0.340748	-0.84334	-0.934512	1.64494	0.720436	-0.198843	-0.388681	-0.0267831	1.02759	-0.148242	-1.58489	0.389375
g2425	0	0	0.191247	0.112822	0.0507075	-0.633023	-0.400675	-0.216203	-0.149667	-0.271936	0.230629	0.0848343	2.06846	-0.00892518	1.32954	1.41027	0.818609	-1.97239	-1.10811	-1.5362	-0.417878	-0.391532	-0.41573	-0.379181	-0.377652	-0.423257	-0.387145	-0.430011	-0.425734	-0.386153	-0.399447	-0.432192	-0.390285	-0.405811	-0.416916	0.944266	3.04555	2.08911	0.0591694	0.0870892	-0.347793	-1.34589	-0.190469	1.73789	0.443406	0.176075	0.724631	0.57728	-1.81302
g0090	0	1	1.14569	1.66895	0.989092	0.711668	0.448574	0.0802225	0.546593	0.648698	1.20947	-0.538541	-0.0859314	-0.594359	-0.533353	-0.533353	-0.371854	-1.68572	-1.60033	-1.50552	0.583962	1.08113	1.02109	0.27481	0.692062	0.420034	-0.30671	1.13383	0.420034	1.33699	0.179535	-0.233745	-0.132337	-0.954969	-0.247417	-1.59004	-1.87362	-1.80464	-0.505567	-0.563521	0.855877	1.63669	-0.746562	-0.676916	1.75619	0.468099	0.2487	-0.582521	-0.45063
g5592	0	0	-1.16182	-1.03735	0.568055	-0.828757	-0.733846	-0.29956	1.96156	0.41415	1.46501	-0.828757	1.57051	0.929111	-1.48757	-0.403179	-0.0576654	0.0634994	-0.492474	0.359075	-0.618053	-0.719031	2.52451	0.463384	-0.710106	1.18285	-0.682821	0.0998874	1.01443	-0.719031	-0.558511	-0.719031	-0.703349	0.68166	-0.709086	-0.721836	-0.642787	1.53691	1.2929	1.23279	-0.863933	-0.824524	-0.292208	-0.54502	0.83181	1.67343	0.623572	0.916429	0.421276
g0099	0	1	0.376648	1.30083	0.376648	0.947256	1.11058	0.0569055	1.11058	1.48444	1.11058	0.0569055	-0.885322	-0.588911	-1.19969	-1.19969	-0.773036	-1.16564	-1.11364	-1.00546	1.01932	0.388786	0.57808	0.526415	1.12003	0.795776	-0.0961594	0.974464	0.361121	0.940397	0.0432269	-0.274223	0.182212	-0.570252	-0.301003	-1.78201	-2.01007	-1.89611	-0.631762	-0.564958	0.847649	1.64631	-0.573013	-0.724227	-1.27842	-0.65563	-0.210351	-0.125546	1.06479
g3184	0	0	0.789578	1.43314	0.771927	1.25422	0.735376	-0.0315233	0.828406	1.35061	0.97054	-0.214717	-1.11617	-0.779382	-0.960881	-1.21833	-0.582753	-1.22417	-0.966364	-1.03951	-1.18923	0.382364	-0.641289	-0.77481	-1.00563	-0.946701	1.41026	-0.686101	0.15922	-0.234593	-0.991339	-0.0657136	0.760675	1.54957	0.313363	2.31935	0.305798	-0.665194	-1.40269	-1.08123	0.996285	0.632147	0.19833	0.657162	0.367331	-0.208882	-0.281953	0.565206	-1.90343
g3470	0	0	0.721475	1.28822	1.87899	0.617371	0.47621	0.382561	0.290795	0.685227	1.17001	-0.430244	-0.475562	-0.66526	-0.825459	-0.516462	-0.084721	-1.42988	-1.59198	-1.4913	-0.510128	-0.401069	-0.402346	-0.408693	-0.414775	-0.499969	-0.402346	-0.299974	-0.266862	-0.390392	-0.315906	-0.295024	-0.239775	-0.275249	-0.331119	0.298259	1.69879	3.45658	-0.0188225	-0.265531	-0.976678	-0.958491	1.65446	0.565063	1.37002	0.0625988	-0.79764	-0.790029	1.17758
g6669	0	0	0.131234	-0.372859	-0.0952088	-0.178565	-0.211322	-0.287128	-0.350878	-0.0766379	-0.343511	-0.269288	-0.0309718	3.95872	-0.372859	-0.372859	-0.369449	-0.0256745	-0.372859	-0.35989	0.923689	0.837553	1.45706	0.0783355	0.519674	0.351076	0.0817917	1.49666	0.484393	0.755892	-0.261338	-0.565071	-0.192063	-0.617812	-0.142826	-1.74014	-1.7877	-1.67916	-0.109963	0.924779	-1.40653	-0.646056	-0.0778642	1.31564	-0.395463	-1.19964	-1.14357	0.766373	1.22996
g2207	0	0	0.929178	1.32316	1.49388	0.659	0.329415	0.378178	0.469732	0.951675	1.40441	-0.0464799	-0.817036	-0.805018	-1.13633	-1.05432	-0.433064	-1.31345	-1.07955	-1.25338	-0.0222058	-0.535521	-0.138923	0.246749	0.0942155	-0.428177	-0.97687	-0.869927	-0.860776	0.381559	0.876399	2.78684	-1.37183	-1.21553	-0.0222058	0.13657	0.751104	1.16854	-1.44133	-0.357958	1.25105	-0.00310277	-0.45826	1.0096	-0.763208	-0.119358	-0.328624	0.0225631	1.7338
g0044	1	0	-0.351759	-0.454289	-0.454289	-0.454289	-0.454289	-0.454289	-0.454289	-0.454289	-0.454289	-0.454289	-0.454289	-0.397414	-0.37156	-0.396141	-0.453287	2.15947	2.09335	2.26024	-0.357009	-0.36162	-0.350289	-0.353717	-0.35758	-0.349695	-0.357956	-0.35476	-0.343429	-0.353505	-0.358462	-0.357136	-0.35486	-0.351897	-0.355245	0.0201106	3.38512	1.91193	1.08868	1.44329	-0.63607	-0.341695	-0.741192	-0.813011	1.51765	0.895179	0.668696	0.847993	0.56812
g0156	0	1	0.0722957	1.16202	1.71309	0.195519	0.150201	0.472667	0.713857	1.49558	1.62673	-0.413455	-0.939821	-1.21132	-0.968228	-1.07369	-0.873045	-0.681305	-1.00024	-0.440851	0.403283	0.577457	0.577457	0.797796	1.31312	0.527546	0.403283	0.63987	0.542237	0.797796	0.300661	-0.56577	0.312503	-0.449482	-0.398356	-1.85522	-2.05819	-1.866	-0.607523	-0.697788	0.907786	1.60833	-0.614851	-0.595955	1.24178	0.749544	0.277591	0.191104	0.598161
g3868	0	0	-1.51721	-0.202595	1.97105	-1.26801	0.09734	-0.72396	0.536691	0.553125	-1.49908	0.512156	0.398586	-0.607728	-0.105535	-0.398565	-0.339619	2.05403	0.687372	-0.148047	2.63155	0.406794	-0.648229	-0.409224	-0.599661	-0.607358	-0.365387	0.891518	0.457474	-0.848982	-0.939434	-0.710368	-0.615344	-0.899387	-0.176555	-0.387016	1.45567	1.36394	-0.600878	-0.591569	1.0998	1.46269	-0.712086	-0.657955	-0.466115	-0.4795	-0.767124	-1.03984	0.169284
g0027	1	0	-0.33826	-0.377913	-0.444546	-0.449214	-0.459966	-0.45484	-0.416352	-0.427354	-0.411555	-0.45617	-0.453226	-0.44423	-0.459966	-0.459966	-0.441508	1.94111	2.1476	2.40635	-0.417533	-0.394965	-0.41272	-0.418415	-0.418415	-0.411783	-0.418146	-0.417815	-0.388876	-0.408321	-0.418415	-0.418415	-0.401245	-0.416564	-0.418415	1.13262	2.98818	2.05924	1.00385	1.51576	-0.831394	-0.717626	-0.578866	-0.39173	0.0828411	0.284605	0.303481	0.303481	0.392733
g4654	0	0	-0.74482	-0.453902	-0.95484	-0.30125	-0.853183	-1.03598	-0.678279	-1.03598	-1.06015	-0.636397	0.470457	0.381542	1.50669	1.54774	1.91313	0.884796	0.109187	0.941248	0.575867	-0.484644	0.549508	-0.10516	-0.371482	-0.242421	-0.769724	-0.321754	-0.388794	-0.503971	-0.200974	-0.830685	-0.732609	-0.71868	-0.884291	0.588671	2.73048	2.11066	-0.603938	-0.61315	1.08427	1.47656	-0.689483	-0.654258	0.257151	0.00473781	0.133784	0.704962	-1.12294
g0022	1	0	-0.425131	-0.409782	-0.401969	-0.444628	-0.450567	-0.433008	-0.458259	-0.447456	-0.454556	-0.434497	-0.410371	-0.442184	-0.371108	-0.376661	-0.400423	2.85235	1.78765	1.72059	-0.444659	-0.447576	-0.447576	-0.406742	-0.394564	-0.443986	-0.332778	-0.447576	-0.444509	-0.447576	-0.447576	-0.447576	-0.446631	-0.37218	-0.395927	2.82595	1.87551	1.66597	1.09525	1.46475	-0.540441	-0.705381	-0.687009	-0.627162	0.631992	1.07602	0.602953	0.412775	0.136655
g0323	0	0	-0.227453	1.51662	1.42039	-1.05836	-1.21994	-1.35491	0.571175	0.589502	0.774366	-1.32015	0.289149	-0.561337	-0.113686	-0.114869	0.214183	1.88895	-0.262963	-1.03066	1.75154	0.745491	0.920671	-1.01048	-0.57183	-0.635888	1.4091	0.638799	1.12167	-0.682296	-0.975851	-1.53356	0.136706	1.0431	-0.0960442	-1.33363	-0.340705	-0.58679	1.31855	1.2609	-0.583551	-0.619511	-0.687048	-0.689341	-0.0973032	-0.446621	-0.56787	-0.56787	-0.571366
g5879	0	0	0.394846	1.0141	1.9609	0.353407	0.853796	0.439111	-0.0864049	1.31947	1.2006	-0.201704	-0.800635	-0.241582	-1.20949	-0.939894	-0.386921	-1.1932	-1.17552	-1.3009	1.05795	1.79134	-0.378709	0.542118	0.539449	-1.17508	0.558738	-0.579761	-0.430181	0.0822045	-0.3408	2.20656	-0.893652	-1.71593	-0.294775	0.270194	-0.437907	-0.801769	-0.661992	1.72302	-0.989266	0.614713	-0.363424	-0.323052	0.790243	0.112301	-0.481193	0.354574	0.953339
g0355	0	0	0.304027	0.879801	1.48452	0.326916	0.252816	0.41485	1.40244	1.44847	1.31724	-0.795866	-0.650235	-0.750881	-1.50026	-1.32467	-0.326643	-0.815621	-0.83345	-0.83345	1.07427	1.18221	-1.22471	0.851972	-0.498926	-0.703635	1.64755	-0.303521	-0.954591	0.1929	-1.06783	1.17048	-0.112303	-0.739552	1.68951	-0.46901	-1.06039	-0.674418	0.15609	-0.558502	1.86251	-0.525802	0.023683	-0.957982	0.198388	1.05307	-0.679301	0.965245	-0.210346
g4178	0	0	0.592556	0.616004	-0.662147	0.695073	1.75899	0.688684	0.182244	-0.834777	-0.339939	2.07808	-0.248947	-0.686924	-0.429372	-0.875437	-2.17141	0.287508	-0.571897	-0.0782854	-0.784101	0.578403	1.2065	-0.196109	0.753642	1.82501	-1.12745	0.970981	0.669696	0.385967	1.13133	-0.38992	-1.10636	-0.121018	-0.13282	-1.53992	-1.57744	-0.54639	-0.594709	-0.714093	1.3011	1.27798	-0.593337	-0.676942	0.800893	0.317179	0.424615	1.79421	0.767579
g1823	0	0	0.0655756	0.180093	-0.0347609	-0.718439	-0.818652	-0.805694	0.279162	-0.269479	-0.16452	-0.522553	-0.195808	-0.187313	-0.897077	-1.012	-0.810741	2.52312	1.75442	1.63467	-1.40547	-0.368737	0.157927	0.923461	0.817988	0.460796	-1.57424	0.12639	-0.323924	1.75806	1.78252	0.75804	0.434023	-0.986497	-0.894198	0.16705	-0.821014	-1.01218	-0.876252	-0.0268868	0.277316	1.80883	-0.893935	-0.289073	1.29571	0.965286	1.00254	0.616178	-0.48839
g0146	0	1	-0.025823	1.8614	1.45322	0.10456	0.745116	-0.221012	0.598313	1.28366	1.50733	-0.154601	-0.815173	-0.849872	-0.925397	-1.06895	-0.692187	-0.979473	-1.01898	-0.802127	0.659864	0.619787	0.787765	0.167008	0.210375	0.29284	0.911896	0.917252	0.600632	0.463749	-0.277948	-0.169997	0.148894	0.261999	0.544587	-1.7971	-2.22266	-2.11894	-0.641115	-0.741286	1.14176	1.41494	-0.735946	-0.438361	0.678692	-0.418926	1.449	-0.411504	-0.692495
g3728	0	0	-0.748656	-0.612194	0.116369	0.78792	0.745484	0.832341	-1.10419	-1.59838	-1.50141	-0.0640541	1.20589	0.29351	1.2435	1.40057	1.16053	-0.38495	-1.01978	-0.752497	-0.370285	-0.409482	-0.427215	-0.412318	-0.384261	-0.433868	-0.433441	-0.425636	-0.426717	-0.433868	-0.433868	-0.402346	-0.345144	-0.366427	-0.278592	3.29199	1.5978	1.09367	-0.122019	-0.729338	0.00588514	1.95141	-0.423326	-0.682607	0.0773533	-1.72348	-0.966001	-0.437372	1.199
g0130	0	1	0.148237	0.86817	0.912014	0.81866	0.00506723	-0.0333666	0.67401	1.19886	2.36444	-0.388561	-0.543521	-0.97543	-0.480383	-1.15662	0.157833	-1.20083	-1.16571	-1.20287	1.78704	1.01847	0.897162	0.282261	0.652992	0.501525	0.0247572	0.558647	0.0914152	0.571446	0.0330442	-0.502838	0.330938	-0.461968	-0.424053	-1.44706	-1.79935	-2.11442	-0.712647	-0.817714	1.06302	1.47747	-0.491442	-0.518687	0.42117	0.212634	0.964829	-0.502846	-0.563977
g5208	0	0	0.556904	1.36766	1.19749	0.354189	1.01351	-0.182719	1.55251	1.25502	0.874767	-0.546364	-0.867249	-0.862246	-0.903846	-0.859678	-0.61461	-1.03648	-1.19576	-1.10309	-0.756333	-0.265904	-0.684686	-0.707687	-0.75944	-0.305949	1.54243	-0.523197	-0.280771	-0.173164	-0.946513	-1.13711	1.7345	2.35052	1.02742	-0.37588	0.163562	0.0981962	0.720346	1.14313	-0.385637	-0.143996	0.361505	-1.69535	-0.380583	-1.724	0.727647	0.236491	1.17029
g0052	1	0	-0.406571	-0.462704	-0.462704	-0.43478	-0.462704	-0.406076	-0.45207	-0.462704	-0.459548	-0.462704	-0.452961	-0.369702	0.236249	-0.230476	-0.46213	0.788956	1.64642	3.31621	-0.451886	-0.393349	-0.38219	-0.401293	-0.401293	-0.457932	-0.417933	-0.337723	-0.383753	-0.38047	-0.391599	-0.432174	-0.320462	-0.3682	-0.432854	0.868111	3.22606	1.85894	0.247267	1.92003	-0.64636	-0.67338	-0.528549	-0.319005	0.806786	0.983634	1.27947	0.471656	-0.446218
g0070	1	0	-0.440205	-0.429425	-0.425474	-0.443194	-0.427578	-0.435339	-0.437519	-0.435465	-0.433368	-0.431878	-0.435484	-0.44081	-0.420743	-0.419461	-0.439315	2.42682	2.1371	1.93134	-0.482765	-0.487279	-0.437395	-0.487279	-0.487279	-0.45781	-0.485907	-0.361282	-0.474546	-0.487279	-0.432276	-0.487279	-0.485816	-0.397565	0.0142294	1.78969	2.29498	2.35286	1.5311	1.00456	-0.526754	-0.60685	-0.795839	-0.606217	1.35986	1.009	1.07702	0.964063	0.61969
g0047	1	0	-0.445272	-0.438184	-0.439373	-0.446062	-0.446062	-0.442338	-0.420538	-0.446062	-0.424081	-0.419183	-0.444332	-0.40275	-0.441115	-0.445586	-0.40465	2.37957	2.04273	2.08328	-0.376074	-0.377983	-0.377983	-0.35827	-0.377983	-0.377983	-0.377403	-0.377983	-0.377983	-0.377983	-0.377983	-0.310157	-0.377364	-0.369696	-0.342486	0.290568	3.36873	1.87602	1.21441	1.32366	-0.827189	-0.831123	-0.514493	-0.365266	1.30205	1.12003	0.94926	0.760211	-0.713538
g5008	0	0	-0.283077	-0.329735	-0.329735	-0.329735	-0.329735	3.85343	-0.329735	-0.329735	-0.329735	-0.329735	-0.329735	0.553055	-0.329735	-0.329735	0.492882	-0.329735	-0.329735	-0.329735	0.646584	0.430703	1.67422	0.0682927	0.469138	-0.193594	0.404394	1.47325	0.758822	0.845935	0.278029	-0.491446	0.0682927	-0.83699	-0.985551	-2.16022	-1.3715	-1.07835	-0.67127	-0.584583	0.992769	1.54699	-0.593562	-0.690345	-0.432284	0.200625	1.30372	2.22722	0.226301
g4786	0	0	0.885779	0.877831	0.928419	0.689078	0.598648	0.70523	0.136792	1.70294	1.25302	-0.0402568	-0.222357	-0.603141	-1.33937	-1.15904	-0.870685	-1.5971	-0.903825	-1.04195	-0.747625	-0.647911	-0.772832	-0.138779	-0.212345	-0.489062	-0.426808	-0.682987	-0.634724	-0.33068	0.159892	0.306878	-0.48728	-0.512722	-0.587721	1.7409	2.21433	2.24947	-0.105977	-0.614778	1.35462	0.795106	0.0347281	-1.4637	-0.0373599	-1.34596	-0.408404	0.0731734	0.754401
g5535	0	0	-1.44918	0.342948	2.2601	-0.542826	-0.479328	-0.319227	0.0889919	1.08689	1.86065	-0.751084	0.382681	-0.498674	-0.422045	-0.727481	-1.09651	-0.843089	0.234238	0.872953	0.73258	1.50041	1.22709	-0.4173	-0.074955	0.233998	0.537872	0.84987	0.66673	0.431714	-0.847641	-0.66709	0.379935	-0.270057	0.590304	-0.738049	-2.11547	-2.01994	1.2119	1.36624	-0.603577	-0.636963	-0.674699	-0.662902	0.603545	-0.978	0.788791	1.37302	-0.453412
g6408	0	0	0.819742	-0.170148	2.24571	0.571366	-0.392621	0.888391	-0.289982	1.312	0.410404	-0.776939	-1.61331	-0.720038	-0.476904	0.606341	-0.488866	-1.60446	-0.803568	0.482891	-0.963179	-0.554356	-0.653303	-0.137587	-0.0189164	-0.288983	-0.353761	-0.496353	-0.322986	-0.449459	-0.431323	0.482009	-0.415876	-0.0666784	-0.452407	-0.0666784	2.9727	2.21714	-0.531369	-0.631676	0.864513	1.63246	-0.575811	-0.758122	0.902219	1.43315	0.366307	-0.910409	-0.216046
g0057	1	0	-0.37807	-0.402246	-0.447841	-0.437587	-0.436789	-0.45862	-0.358742	-0.390762	-0.421967	-0.440226	-0.477977	-0.4501	-0.471802	-0.471615	-0.457716	2.24412	1.95264	2.30529	-0.347077	-0.342767	-0.379948	-0.365761	-0.357341	-0.382175	-0.352587	-0.364912	-0.370644	-0.358825	-0.385932	-0.376158	-0.368433	-0.36663	-0.365554	0.244215	3.39522	1.84531	0.883113	1.59959	-0.516965	-0.460168	-0.909357	-0.596217	0.430569	0.929033	1.0223	0.782315	-0.188847
g0096	0	1	0.699126	1.29618	0.800532	0.404938	0.333185	-0.26057	1.52123	1.11247	1.52123	0.221396	-0.336034	-0.936241	-1.12871	-1.07935	-1.00497	-0.825972	-1.36638	-0.972064	0.356072	0.653075	1.00181	0.865426	1.44913	0.194462	-0.0971092	0.79787	0.0436096	0.940926	-0.16909	0.156164	0.107828	-0.482291	-0.15202	-1.85558	-1.89024	-1.92005	-0.419468	-0.74546	1.15246	1.40315	-0.741919	-0.648764	0.977761	0.308982	0.169057	-1.43369	-0.905242
g0024	1	0	-0.533026	-0.448611	-0.515091	-0.455828	-0.482276	-0.507122	-0.398859	-0.22123	-0.465933	-0.413097	-0.455828	-0.459348	-0.116309	-0.445842	-0.535725	2.43762	1.88626	2.13025	-0.412076	-0.407951	-0.361597	-0.429903	-0.417238	-0.377077	-0.429736	-0.370412	-0.381206	-0.429903	-0.366704	-0.408487	-0.429725	-0.362472	-0.39897	1.09905	3.29857	1.58584	1.32425	1.25245	-0.591873	-0.564976	-0.699181	-0.72067	0.821118	0.973626	0.916531	0.290347	-0.976645
g1533	0	0	0.934387	1.51743	0.0635034	0.934387	1.03747	0.200103	1.03747	1.21104	1.03747	-0.0358329	-0.951943	-0.675924	-0.976922	-1.14108	-0.675924	-1.24629	-1.08157	-1.18777	-0.32567	-0.624246	-0.384026	0.206413	0.15361	-0.302537	-0.551427	-0.662808	-0.755842	-0.10564	-0.1883	0.180558	-0.729251	-1.15422	-0.696543	2.36817	1.30165	2.27012	1.23432	0.637739	-1.03627	-0.768862	-0.870872	0.803942	-0.75842	-1.93667	-0.41337	0.492829	0.30924
g4815	0	0	0.346626	1.28556	1.305	0.130885	0.368822	-0.268408	1.23816	1.29893	1.42144	0.616562	-0.892035	-0.784479	-0.929608	-1.25579	-1.14788	-0.877887	-1.01535	-0.840546	-0.752486	1.25621	1.41625	-0.754563	-0.247144	0.103546	1.09088	1.20166	0.964539	0.791896	-0.150595	-1.07592	0.324317	0.342278	-0.0599504	-1.4139	-1.5079	-1.52912	-0.142817	-1.20558	1.65479	-0.635993	0.570426	-0.240827	0.283158	-0.80153	1.08902	2.6548	0.633548
g5014	0	0	-0.480094	-0.494344	-0.494344	-0.372029	-0.494344	-0.494344	-0.494344	-0.494344	-0.494344	-0.494344	-0.484137	1.07975	-0.494344	-0.494344	-0.491178	1.26517	2.97147	1.45449	2.69697	-0.357685	-0.561808	-0.840431	0.0607836	0.477693	0.779012	-0.3835	0.0353729	-0.613727	1.92986	-0.419219	-0.374173	0.329791	0.0962143	-1.42462	-0.745459	-0.685079	1.15459	1.40119	-0.606373	-0.860374	-0.581157	-0.507869	-0.12325	0.268796	-0.110319	0.118911	-0.28755
g4967	0	0	-0.37198	-0.89299	-0.777716	-0.121198	-0.768639	-0.0302844	0.309223	0.166108	-0.107098	-0.500851	0.0699568	3.0604	-0.119224	-0.410118	0.0342947	-0.760639	1.95	-0.729246	-0.401344	0.703114	0.446589	-0.930605	-1.0579	-0.664559	2.08852	0.316411	1.37041	-1.15149	-1.30793	-0.55363	-0.570242	-0.62867	0.162196	0.0585253	0.340392	1.7802	1.08788	1.47356	-0.585201	-0.635224	-0.670027	-0.67099	0.413654	0.048681	-1.23557	1.65032	-0.252977
g0879	0	0	-0.953565	-1.55561	-1.14201	-0.21969	0.279557	2.08801	1.74698	0.956802	-0.0573035	-0.862872	-0.417027	-0.859309	-0.765204	-0.405758	0.0663606	0.77323	0.762108	0.565299	-0.511098	-0.540587	-0.401892	-0.485863	-0.422069	-0.417985	-0.463419	-0.474995	-0.404584	-0.522706	-0.503925	-0.530838	-0.430441	0.245798	-0.351288	1.27783	2.25816	2.6799	-1.10259	-1.14132	1.01975	1.19973	0.0446955	-0.0202655	0.319901	0.622613	-2.03317	-1.39176	1.73727
g0147	0	1	0.556765	1.45513	1.96886	0.399487	0.390895	0.269413	0.556765	0.93214	1.21693	-0.196099	-0.634794	-0.780787	-0.867452	-0.92238	-0.63285	-1.274	-1.24657	-1.19146	0.325988	0.647602	0.919086	0.247669	0.16954	0.325988	0.921306	0.580274	0.583813	0.347782	-0.359019	-0.173156	0.334456	0.619347	0.672383	-1.9582	-2.15022	-2.05464	-0.688838	-0.664376	1.12855	1.43943	-0.589123	-0.62565	0.118939	0.737449	2.39466	-0.446298	0.543474
g0041	1	0	-0.353959	-0.456225	-0.446577	-0.442095	-0.455212	-0.43069	-0.429306	-0.421269	-0.446835	-0.453417	-0.419432	-0.420708	-0.416681	-0.352736	-0.420708	2.83662	1.69439	1.83484	-0.429084	-0.462249	-0.445505	-0.391454	-0.409584	-0.410675	-0.449159	-0.445768	-0.441496	-0.446838	-0.434594	-0.440979	-0.404229	-0.376721	-0.385749	2.70585	1.49353	2.1747	1.35453	1.21261	-0.740534	-0.755405	-0.567663	-0.50354	0.64867	0.545104	0.905676	0.480641	-0.169611
g0061	1	0	-0.391585	-0.43737	-0.43737	-0.418411	-0.422383	-0.400974	-0.43737	-0.436074	-0.423883	-0.43737	-0.420366	-0.42021	-0.419192	-0.393881	-0.399903	1.37586	2.03907	2.88141	-0.236112	0.188225	-0.437366	-0.64068	-0.654321	-0.61741	0.109192	-0.495162	-0.290021	-0.611453	-0.423066	-0.654321	-0.482453	-0.474806	-0.395072	1.46329	2.87423	1.77731	0.73374	1.71612	-0.625504	-0.710813	-0.550392	-0.563146	1.99651	0.662541	0.378123	0.860925	0.493507
g0102	0	1	0.050231	0.516603	1.23794	0.606308	0.243501	0.474629	0.393708	1.82877	1.99489	-0.532032	-0.620259	-0.949752	-1.45833	-1.16905	-0.514683	-1.11888	-0.451563	-0.532032	1.25049	0.644286	0.876541	0.233853	1.04372	-0.247788	-0.0320738	0.766157	0.000626227	1.13807	0.407867	0.407867	-0.17746	-0.665867	-0.11959	-1.52103	-1.94772	-2.05795	-0.621928	-0.674892	0.9486	1.58065	-0.61804	-0.614386	1.30537	1.4301	1.20762	0.360894	0.102065
g2725	0	0	0.2081	-0.616411	-0.348648	0.121464	0.591522	-0.00586416	1.32053	1.38391	0.810242	1.59865	-0.00586416	0.226628	-1.52196	-1.61271	-1.53573	0.523982	0.127614	-1.26546	0.874646	0.647298	0.801769	0.32645	0.810199	0.623724	-0.173928	0.866696	0.423402	1.0015	0.668299	-0.16614	-0.0238054	-0.283948	-0.62337	-1.95997	-1.94627	-1.86655	-0.0442058	-0.956985	1.23861	-1.31209	0.184453	0.890212	-0.521442	-0.24686	-0.460125	0.197513	-0.214319
g2253	0	0	0.156515	0.759615	2.17759	-0.0260269	-0.170264	-0.501005	1.29504	1.24177	0.681685	-0.146841	0.505571	-1.2708	-0.909632	-6.11505e-06	-1.74639	-1.22404	-0.204122	-0.61867	-0.196985	0.833435	-0.0544564	-0.959686	0.105322	-0.667217	1.67136	-0.3308	1.13588	-0.238039	-1.0439	0.248527	0.501215	-0.47702	1.5423	1.17174	-1.63568	-1.60599	1.4485	1.1081	-0.776585	-0.692137	-0.551042	-0.536832	-1.41042	0.928951	0.286422	-0.123419	0.0199648
g0019	1	0	-0.399483	-0.397601	-0.394059	-0.401063	-0.401063	-0.401063	-0.401063	-0.401063	-0.401063	-0.401063	-0.400061	-0.401063	-0.389207	-0.398979	-0.400322	3.2576	0.998453	1.73217	-0.362959	-0.347284	-0.351148	-0.349265	-0.349045	-0.349403	-0.363345	-0.349365	-0.347818	-0.340149	-0.365021	-0.353163	-0.355049	-0.346536	-0.338486	0.0216611	3.45575	1.79063	0.872098	1.62797	-0.578337	-0.764603	-0.59591	-0.561216	1.53059	1.13674	0.954634	0.521733	-0.494714
g1391	0	0	1.07002	1.51706	1.6055	0.57866	0.395028	0.0946153	0.685794	0.650769	1.22174	-0.0506618	-0.78886	-0.964698	-0.904711	-0.753923	-0.542318	-1.22653	-1.26905	-1.31844	0.148072	-0.127613	-0.723284	-0.504543	-0.439442	-0.837645	0.92876	-0.0699792	0.072768	-0.688509	-0.394824	-0.0248266	-0.661179	-0.670867	-0.876152	-0.0330378	2.68965	2.21265	-0.817631	-1.32983	1.10411	1.13116	0.130151	-0.217955	0.442548	0.386461	0.296529	0.140219	-1.04287
g5393	0	0	-0.388397	-0.38561	-0.388708	-0.445059	-0.445582	-0.442692	-0.432277	-0.442478	-0.43163	-0.429985	-0.447296	-0.44486	-0.453332	-0.452318	-0.448936	2.26161	1.805	2.41255	0.448308	1.04258	0.39706	-1.03122	-0.747773	-0.123047	1.53177	0.300461	1.04258	-0.328031	-0.985357	-1.08736	0.484446	0.956687	1.60803	-0.818214	-1.57623	-1.11469	-1.30284	-0.484121	0.180724	1.16466	-0.66849	1.11007	-0.35311	0.945567	2.02683	-0.0152895	-0.166499
g0048	1	0	-0.460715	-0.460414	-0.460073	-0.426689	-0.430775	-0.420751	-0.438224	-0.438844	-0.441033	-0.443203	-0.441563	-0.430011	-0.406239	-0.380114	-0.41254	2.46717	1.98988	2.03414	-0.408661	-0.411553	-0.411553	-0.411553	-0.411553	-0.411553	-0.33786	-0.411553	-0.411553	-0.411553	-0.384582	-0.342893	-0.410616	-0.351709	-0.310221	0.722973	3.29976	1.81623	0.906229	1.60695	-0.645109	-0.521573	-0.643691	-0.702802	1.02852	1.16903	0.939371	0.656822	-0.122324
g0021	1	0	-0.44025	-0.403757	-0.378326	-0.465111	-0.462015	-0.44189	-0.472364	-0.470354	-0.474881	-0.453968	-0.444923	-0.460242	-0.228257	-0.36897	-0.415465	2.78708	1.83712	1.75657	-0.623097	0.152934	-0.466431	-0.171407	-0.631612	-0.562558	0.163477	-0.535501	-0.295511	-0.368402	-0.447047	-0.631612	-0.40466	-0.387771	-0.631612	3.11705	0.942222	1.78154	0.852673	1.62885	-0.537933	-0.588333	-0.496095	-0.859166	1.02968	0.759249	0.963994	0.586958	-0.415457
g0015	1	0	-0.354965	-0.365755	-0.443436	-0.449582	-0.455857	-0.423167	-0.426488	-0.442879	-0.413066	-0.456473	-0.453814	-0.451092	-0.463318	-0.455182	-0.440517	1.94885	2.13593	2.41081	-0.3867	-0.45734	-0.368133	-0.452525	-0.45734	-0.432757	-0.383401	-0.433855	-0.434591	-0.435174	-0.44208	-0.445609	-0.444735	-0.438548	-0.43339	2.30478	2.47786	1.66354	0.404349	1.85589	-0.544751	-0.307447	-0.773375	-0.634663	0.61857	0.972658	0.472753	0.998827	0.21006
g4645	0	0	0.218865	1.3314	0.605989	0.783651	0.733606	0.262241	0.663585	1.47985	1.86486	-0.497211	-0.906251	-1.04154	-0.818763	-0.888578	-0.517725	-1.2197	-0.981228	-1.07305	-0.45777	-0.459014	-0.53585	-0.357197	-0.376804	-0.585266	-0.301322	-0.357707	-0.293666	-0.528456	-0.444543	-0.348099	-0.295567	-0.455643	-0.452707	1.25666	2.15474	2.83821	-0.888553	0.727294	-1.02679	-0.0490936	-0.345682	1.58282	-0.751204	-0.817016	-0.98021	-0.385457	0.00101546
g3544	0	0	-0.405069	0.160114	1.58632	0.180532	-1.55592	-0.457811	1.04552	1.1599	2.21391	-1.10646	-0.310723	-0.564447	-1.11824	0.812858	-0.249532	-0.608228	-0.421135	-0.361608	0.929788	0.748777	0.848051	0.48029	0.875807	0.551848	0.0436071	0.688494	0.402945	0.907829	-0.0352463	0.0513614	0.00873991	-0.451213	-0.0829914	-1.96373	-2.03981	-1.96455	0.646807	1.20653	0.429413	-1.65045	-0.222202	-0.410103	1.84148	1.55318	0.463252	0.819284	0.771357
g0114	0	1	0.374855	0.823475	1.47761	0.507118	0.493214	0.173189	0.582998	1.78653	1.60096	-0.548201	-0.383524	-0.911421	-1.15308	-1.19432	-0.997628	-0.995702	-0.900569	-0.735506	1.83027	1.09911	1.34734	0.346434	0.507512	0.0903466	-0.194498	0.6276	0.223091	0.401739	-0.0492195	0.184845	-0.229943	-0.940293	-0.173563	-1.57987	-1.79642	-1.69448	-0.619378	-0.645667	1.02699	1.52261	-0.615801	-0.668751	0.189826	0.1074	-0.629899	0.335889	-0.785435
g4704	0	0	-0.620204	-1.04819	-1.06804	-0.300863	-0.202439	0.221412	-0.990905	-1.07124	-0.997752	-0.15417	0.779564	-0.44665	1.88923	1.84466	1.75165	0.0575717	-0.0791179	0.435478	-0.947684	0.259426	-0.137135	-0.0256145	0.327653	-0.436699	0.596137	-0.94457	-0.502521	-0.677812	-0.979416	-1.02103	-0.499183	-0.184132	-0.447199	2.54306	1.34804	1.72868	0.493241	1.49111	-1.28598	-0.554562	-0.601851	0.458034	-0.607076	-0.93159	-0.726762	0.361858	1.08797
g0067	1	0	-0.431643	-0.442391	-0.429888	-0.436729	-0.439499	-0.431183	-0.440011	-0.43875	-0.432577	-0.437104	-0.435967	-0.446599	-0.414735	-0.402024	-0.437935	2.33888	2.26435	1.89381	-0.330888	-0.430867	-0.430867	-0.430867	-0.430867	-0.430867	-0.429806	-0.385225	-0.430867	-0.430867	-0.430867	-0.430867	-0.429735	-0.430867	-0.430867	2.80885	2.13642	1.36993	1.16335	1.40339	-0.72721	-0.72721	-0.576264	-0.536058	0.922402	1.34562	0.80197	0.548444	0.105915
g6726	0	0	0.349205	0.9677	1.93743	0.204692	0.0701573	-0.755625	0.733784	1.67848	0.809706	-0.317877	-0.708035	0.174602	-0.752176	-0.0834991	-0.0219063	-1.71221	-1.05562	-1.51881	0.384667	0.000533229	-0.628926	-0.0449014	-0.668727	-0.668727	0.0186862	-0.668727	-0.562131	-0.0993342	-0.546508	-0.668727	0.355246	-0.25533	-0.668727	0.00387171	3.42508	1.29268	1.59963	-0.411011	-0.648734	-0.864935	0.887252	-0.562201	-0.485699	-1.11467	-1.11467	-1.6049	2.07898
g0143	0	1	0.150359	1.34961	1.79245	0.418601	0.581578	-0.265435	0.767215	1.37153	1.18922	-0.0958826	-0.544282	-0.521514	-1.04232	-0.891778	-0.534533	-1.40048	-0.978158	-1.34618	0.978894	0.269832	0.57894	0.776839	0.798942	1.16453	-0.404162	0.922149	0.198737	0.654494	0.397857	0.293811	-0.212355	-0.461945	-0.212355	-1.84832	-1.9688	-1.92708	-0.692998	-0.729997	1.11664	1.43856	-0.444509	-0.687698	0.440423	1.31552	0.574488	-0.0167911	-0.0994551
g0108	0	1	0.943438	1.16241	1.67408	0.512378	-0.0174965	0.0760528	0.586228	0.634794	1.94702	-0.394182	-0.34258	-1.08627	-0.863117	-0.692	-0.666357	-1.16174	-1.10322	-1.20943	1.03318	0.209743	0.600133	0.12122	0.389155	0.475198	-0.084334	0.629685	0.0553835	1.10802	0.786585	0.504744	0.368591	-0.253673	0.153122	-1.93368	-2.07107	-2.09199	-0.514733	-0.764281	0.960854	1.56509	-0.603803	-0.643124	-0.15375	-0.808059	1.74036	-0.422606	0.951266
g2075	0	0	0.895011	0.0559909	-0.913359	1.18688	0.941618	-0.651013	1.78559	0.0198235	-0.826683	-0.270886	0.304523	-1.49235	0.540718	0.680959	-1.26997	-1.80373	0.86728	-0.0504024	-0.686747	-0.719801	-0.1876	3.24237	0.759069	0.0966971	-0.707949	-0.0791731	-0.346526	-0.719801	-0.121993	1.35258	-0.714668	-0.362302	-0.716546	0.667712	-0.380999	-0.374321	1.35575	1.19827	-0.395421	-0.634712	-0.815474	-0.708421	-0.0699658	0.964095	-0.166645	-0.0725198	0.674535
g0017	1	0	-0.427689	-0.430236	-0.430236	-0.430236	-0.430236	-0.430236	-0.430236	-0.430236	-0.430236	-0.430236	-0.430236	-0.430236	-0.430236	-0.430236	-0.429042	2.2496	1.6847	2.51551	-0.318089	-0.321747	-0.321747	-0.321747	-0.321747	-0.321747	-0.320635	-0.321747	-0.321747	-0.321747	-0.321747	-0.321747	-0.320561	-0.321747	-0.321747	-0.0634211	3.76884	1.11484	0.740736	1.71456	-0.632036	-0.659348	-0.577787	-0.586126	0.919712	1.38453	1.12944	0.686072	-0.327415
g1883	0	0	-0.486213	-0.812566	-0.901119	-0.00641274	0.173971	-0.252857	-0.574607	-0.784866	-0.922982	-0.333125	-0.840819	-0.395152	0.255946	0.149933	0.205952	0.796451	2.85462	1.87384	-0.314841	-0.375393	-0.378114	-0.424409	-0.465743	-0.446617	-0.388761	-0.406053	-0.421239	-0.465743	-0.437278	-0.465743	-0.465368	-0.436467	-0.465743	1.56408	2.81093	1.9825	-0.784443	-0.943064	1.36112	1.05067	0.048116	-0.7324	-0.318687	-0.50722	-0.497583	-0.361846	-0.172787
g2717	0	0	-0.919111	-0.0944345	-0.932199	-0.168009	1.10743	-0.696293	-0.496127	0.233998	-0.192127	1.42627	-0.819534	-1.15153	0.0656283	-0.923439	-1.01914	1.90003	1.14572	1.53286	1.27364	-0.179221	0.0661289	-0.23298	-1.02207	0.744776	-0.0242991	0.0148334	0.30352	-0.87257	-0.196835	1.01429	-0.681775	0.705844	2.23604	0.239786	-1.72971	-1.6594	-0.615579	1.35236	-0.910072	0.514764	0.734989	-1.07646	1.85076	0.940258	0.917592	0.404188	0.129142
g3220	0	0	-0.350765	0.0857178	-1.2379	0.302238	0.45288	-0.288743	2.06019	1.00473	0.0503784	0.73109	-0.121624	0.225068	-1.55038	-1.77203	-1.33379	0.0573451	0.421843	1.26375	-0.460027	-0.375319	-0.462735	-0.523754	-0.53354	-0.524205	-0.498723	-0.481998	-0.451912	-0.507571	-0.508291	-0.498304	-0.171953	-0.008783	0.152448	3.26611	1.49351	1.09505	1.45903	1.07892	-0.379566	-0.637048	-0.75536	-0.76597	1.02558	-0.657695	0.135198	-1.29253	-0.322982
g0889	0	0	0.275229	0.78593	1.077	0.225495	-0.362245	-0.452569	1.15299	0.812427	2.29109	-0.680525	0.562932	-0.166778	-0.435552	-0.322835	-0.48317	-1.63943	-1.23776	-1.40222	3.65475	-0.416353	-0.419581	0.169132	-0.406081	0.0986977	-0.374679	-0.419581	-0.419581	-0.416353	-0.419581	-0.416353	-0.398304	-0.419581	1.13819	0.304424	-0.419581	-0.419581	0.998926	1.53649	-0.521866	-0.627821	-0.778647	-0.607082	-0.418496	-1.05286	-0.58587	-1.4402	-0.0146485
g5077	0	0	0.277622	0.238272	0.7565	0.277622	0.469931	-0.377867	1.35136	2.45419	1.35574	-0.138422	-0.651931	-0.528671	-0.839138	-1.41035	-0.666869	-0.805784	-0.654983	-1.10724	-0.462007	0.0517684	1.3485	0.0655625	-0.630929	1.34533	0.93932	1.03618	1.45763	-0.119554	0.408511	-2.07939	-0.0299297	0.43267	-0.967323	-1.45858	-0.565616	-0.772147	0.935668	1.5412	-0.659668	-0.353889	-0.974762	-0.488546	0.932184	1.27442	1.01941	0.984747	0.821347
g0094	0	1	0.863718	0.349374	0.608668	0.756367	0.644017	1.26302	0.531353	1.01779	1.81985	-0.107059	-0.805788	-1.10081	-0.634183	-0.461781	-0.66205	-1.53707	-1.3748	-1.17063	1.39621	0.909959	1.05271	-0.12962	-0.0283536	-0.167053	0.439315	0.789681	0.502849	0.230182	-0.0283536	0.294929	0.175556	0.0154461	0.439315	-1.89189	-2.16139	-1.8395	-0.576033	-0.603568	0.84016	1.65363	-0.656551	-0.657635	-0.699865	-0.797515	-0.810161	-0.277675	0.669014
g3455	0	0	0.503059	0.567129	-0.253205	1.16725	-0.206663	1.69704	0.485255	-0.146879	0.259729	1.33848	-0.309175	-0.199831	0.561088	-0.346251	0.178239	-1.7586	-1.84356	-1.69311	0.331932	0.439433	0.82321	0.691143	1.0857	0.5678	-0.238282	0.730902	0.224377	1.17508	0.407785	0.60553	-0.192454	-0.733358	-0.21866	-1.76003	-2.00582	-1.93428	-0.179128	0.470228	-0.314676	1.59691	-1.4424	-0.130928	0.736938	-0.834864	0.351056	0.209038	-1.00154
g4796	0	0	1.8505	1.68724	-1.5632	0.636382	-0.132252	0.164241	0.603656	-0.882534	0.252116	-0.405094	0.799385	-0.871616	0.770012	0.311821	-0.145691	-0.132252	-1.53276	-1.40995	0.45323	1.27403	-1.80387	0.646094	0.166817	-1.26211	1.92388	-1.2443	0.83173	-0.487317	-1.04641	-0.0168619	1.06208	0.324533	-1.11612	0.346594	0.022078	-0.0740819	-0.676767	-0.649453	0.944958	1.58115	-0.539358	-0.660532	0.141165	-0.547536	1.01268	1.02409	-1.02015
g1307	0	0	0.696295	-0.821984	-0.398364	0.0344227	-1.01045	-0.687036	1.89208	-0.371021	-0.168678	0.252855	0.752626	0.383346	-0.0376505	-0.973275	-0.662538	2.6515	-0.577125	-0.955003	0.617823	0.592593	0.65728	0.490324	1.04064	1.04064	-0.00687053	1.18368	0.258529	0.869129	0.357937	-0.465967	-0.208741	-0.327953	-0.505466	-1.73739	-1.93084	-1.92535	0.954757	1.07918	-0.224752	0.472733	-1.293	-0.988917	0.0787231	0.344034	0.156528	1.01833	-0.0197794
g0112	0	1	0.976751	0.976751	0.976751	0.976751	-0.0485865	0.976751	0.976751	0.976751	0.976751	-0.0485865	-0.717343	-0.717343	-0.428752	-0.717343	-0.428752	-1.70773	-1.63483	-1.36474	0.622711	0.474797	0.788996	1.11799	1.51138	0.844624	-0.243392	0.204716	-0.276031	0.533065	-0.194844	0.123705	0.241518	-0.357591	0.19954	-1.38821	-2.19174	-2.01124	-0.609904	-0.772752	0.974137	1.55377	-0.649876	-0.495372	-0.27861	-0.301013	-0.460638	-0.630634	-0.489599
g0943	0	0	1.17447	0.653073	-0.367979	1.42067	1.21893	-0.944865	1.82314	1.23893	-0.0719049	-0.0979047	-0.610692	-1.08292	-0.688287	-0.625108	-0.00184895	-1.44077	-0.681741	-0.915187	-0.00605542	-0.150922	-0.265436	0.962168	0.916558	0.155141	-1.16916	-0.532687	-1.37069	1.01312	1.18337	0.813179	-0.690664	-1.6646	-1.73997	0.804109	0.699417	1.04312	-0.626414	-0.658959	1.06325	1.49381	-0.598327	-0.67336	-0.657713	-0.594123	-1.02588	-0.524133	-1.25807
g0078	0	1	0.605861	1.24567	0.816081	0.512359	0.568135	-0.257254	0.656926	1.82133	1.52178	0.218191	-1.09317	-0.674549	-1.1297	-1.18479	-0.857172	-1.0391	-0.795815	-0.934779	1.88961	0.984827	0.876016	0.0608416	0.457529	0.222354	0.477509	0.690747	0.554769	0.197596	-0.546529	-0.70163	0.0213788	-0.279876	0.370841	-1.51156	-1.87446	-1.88996	-0.650982	-0.64168	0.899937	1.61468	-0.631087	-0.590867	0.480593	1.03477	0.411062	-0.00628271	0.943436
g5874	0	0	-0.304111	-0.916273	-1.18407	-0.819716	-1.75641	-0.834307	-0.0969481	-0.958811	0.14927	0.0347518	1.89584	-0.295951	1.12556	0.774106	0.782235	0.450889	1.68007	0.273879	-0.607976	-0.759021	0.0439819	-0.0858082	0.0821265	0.1888	0.0685962	-0.00249629	-0.128073	-0.42595	0.127048	-0.0309731	-0.621811	-0.410921	-0.51557	-0.232815	-0.51557	3.82643	-0.207565	-0.77283	1.50723	0.954289	-0.941011	-0.540117	0.202333	0.410804	-0.0254869	1.1857	-0.780185
g0121	0	1	0.136899	1.52629	1.07676	0.584195	1.20769	0.495759	0.533643	1.21688	1.38286	-0.405022	-0.974874	-0.902876	-1.12938	-1.03362	-0.929705	-1.0603	-0.959162	-0.766032	1.60219	1.07395	1.0431	0.280562	0.753976	-0.0231272	-0.326384	0.910859	-0.0177542	1.00917	0.0164136	-0.0426194	-0.0231272	-0.839543	-0.322762	-1.41038	-1.83049	-1.85403	-0.608918	-0.613396	0.963577	1.56807	-0.719692	-0.589644	-0.866843	-1.10089	-0.983208	-0.767789	0.956073
g6045	0	0	-0.286799	0.299315	0.734958	-0.195478	0.496405	-0.350143	0.809202	2.38477	1.31822	-0.388428	-1.05791	-0.540922	-1.59216	-1.72568	-0.427623	0.560823	0.317918	-0.356469	-0.730545	-0.824204	1.16785	-0.474784	-0.618617	1.67976	-1.19131	0.923735	1.53908	-0.0931356	1.35427	-1.18569	-0.946167	-0.00249979	0.0189852	-1.24593	-0.163766	0.79296	0.861603	1.36822	0.201177	-0.66481	-1.2975	-0.468683	1.14493	0.922894	1.15231	0.522466	-0.869161
g0006	1	0	-0.409321	-0.411064	-0.411064	-0.411064	-0.393925	-0.411064	-0.403339	-0.411064	-0.411064	-0.411064	-0.411064	-0.387305	-0.411064	-0.411064	-0.410247	3.19874	1.5652	1.35083	-0.426861	-0.400213	-0.410178	-0.420448	-0.427737	-0.42626	-0.42747	-0.424283	-0.417364	-0.427737	-0.427737	-0.416321	-0.427453	-0.427737	-0.404953	1.3843	2.83906	2.08939	1.29615	1.27428	-0.552208	-0.567059	-0.633935	-0.817223	0.650623	0.20975	0.114186	2.20789	-0.0699357
g0056	1	0	-0.372464	-0.414226	-0.466447	-0.479649	-0.442562	-0.449848	-0.407291	-0.415323	-0.425984	-0.442134	-0.431798	-0.395956	-0.407496	-0.408336	-0.496831	2.55807	2.12753	1.77074	-0.424502	-0.413595	-0.415309	-0.425215	-0.41226	-0.418798	-0.424998	-0.425215	-0.411601	-0.411564	-0.425215	-0.425215	-0.424984	-0.420874	-0.407532	1.37565	2.90945	2.00177	1.1655	1.38865	-0.580508	-0.698568	-0.443449	-0.831631	1.59876	0.794857	0.651801	0.532557	-0.645079
g1290	0	0	-0.306313	-0.848881	-0.760028	-0.337411	-0.47545	-0.393584	-0.202564	-0.444459	-0.588737	-0.322429	0.0482902	-0.204477	-0.610073	-0.433086	-0.407314	2.41769	1.53128	2.33756	-0.65848	-0.155966	-0.567238	0.990489	0.248319	-0.41932	-0.760508	-0.111795	-0.588045	-0.250122	0.319322	1.02099	-0.797518	-1.06837	-1.09425	-0.459775	1.85925	2.49301	1.0214	1.52727	-0.639784	-0.642579	-0.643143	-0.623161	-1.09668	1.04364	0.428668	-0.977206	-1.47611
g6907	0	0	-0.387586	-0.436914	-0.43444	-0.423243	-0.429148	-0.425085	-0.437969	-0.421465	-0.430735	-0.427149	-0.426397	-0.41918	-0.436073	-0.412507	-0.419109	2.83856	1.68413	1.84431	-0.47084	0.7046	0.852732	-0.0634683	0.333586	0.65824	0.138015	0.36174	0.512757	0.747696	-0.207097	0.297289	-0.256176	-0.284721	1.81105	-0.697681	-2.4862	-1.95152	0.35811	0.320906	0.942372	0.848744	-1.00101	-1.46913	0.304507	0.929148	1.03154	-1.40599	-1.27062
g6042	0	0	0.605495	1.72901	2.0711	0.939086	0.889951	-0.245783	0.142079	0.538739	0.64918	-0.504113	-1.23713	-1.19938	-0.780268	-0.631325	-0.314709	-0.540747	-0.918126	-1.19306	1.30226	0.0644551	0.200746	0.448979	0.7754	0.921633	0.0675884	0.353902	-0.0416622	1.19684	-0.475903	-0.529634	0.338456	-0.280588	1.08521	-1.33047	-2.07871	-2.01849	1.28044	-0.698294	0.26292	-0.905659	1.0257	-0.965111	-1.16902	-0.734156	-1.07255	-0.295826	1.02058
g1667	0	0	0.502089	-0.577254	-1.16219	-0.543853	-0.114021	-0.773621	1.33325	0.11958	-0.315887	1.29343	-0.167615	0.215444	-1.33906	-1.5392	-0.899527	1.52953	0.878361	1.56053	0.645818	0.0438038	-0.289774	0.117379	-0.651354	-1.12027	0.292645	-0.87104	-0.603924	-0.134863	-0.743906	-0.0935351	-0.316398	-0.725323	0.117379	3.24747	1.33001	-0.244116	0.979504	1.54705	-0.612294	-0.529551	-0.821106	-0.563607	1.05237	-0.183801	0.308361	0.213503	-0.671811
g3649	0	0	-0.0778148	0.55513	0.0345965	-0.73241	-1.19141	-0.201889	-0.883782	-1.13906	-0.686307	-1.25702	-0.556241	-0.564574	1.32278	0.269765	1.73789	0.897731	2.01878	0.453835	-0.761416	-1.40394	0.214371	-0.337681	-1.78588	0.0478649	-0.642893	0.52443	0.483422	-1.0923	0.19869	-0.852732	-0.560827	0.873272	1.96046	1.12268	1.07619	0.936293	0.0518675	1.40789	-0.133609	-1.6992	0.328735	0.0443204	1.48341	0.807409	1.20708	0.778952	-0.433109
g0881	0	0	-0.442016	-0.333245	-0.223095	-0.49763	-0.491387	-0.450132	-0.45824	-0.451721	-0.46008	-0.49763	-0.467717	-0.41288	-0.463167	-0.40398	-0.442819	2.33202	2.14931	2.01441	0.154923	-1.00141	-1.05365	0.388239	0.0991051	-0.0682363	-1.03541	-0.974956	-1.20348	-0.116818	0.304406	1.67336	-0.751902	-0.773386	-0.0682363	0.869225	1.96102	1.59721	0.388349	-0.1584	-1.2848	-0.957226	1.34726	0.664815	-0.982707	-0.630093	-0.863171	-0.805335	-0.742316
g0020	1	0	-0.264332	-0.451351	-0.417793	-0.451351	-0.451351	-0.451351	-0.357896	-0.451351	-0.451351	-0.419294	-0.451351	-0.451351	-0.297926	-0.400272	-0.449171	3.06712	1.60314	1.54722	-0.281943	-0.417788	-0.515082	-0.288098	-0.573656	-0.436484	-0.37813	-0.459732	-0.487407	-0.486079	-0.534852	-0.485721	-0.273217	-0.217319	-0.573656	2.08664	2.59759	1.72493	1.04541	1.49308	-0.751668	-0.749097	-0.600274	-0.437449	0.837467	1.12987	0.33156	0.0128452	1.62365
g5807	0	0	-1.01094	-0.407739	0.690553	-0.193288	-0.701763	-0.104419	0.038442	-0.326229	-0.0119289	1.80223	1.82578	1.92793	-0.695818	-0.604457	0.589036	-1.39916	-0.371599	-1.04663	0.889687	0.393616	0.659824	0.452716	1.11755	0.994494	-0.554137	0.377421	0.158987	0.730023	-0.246308	-0.233028	0.621832	0.0415777	0.426466	-1.63048	-2.06268	-2.13756	0.458544	-1.29393	0.0700705	-0.944147	1.47037	0.239095	0.113524	0.00464834	-0.496072	-0.793758	-0.373378
g0076	0	1	0.491391	0.842272	0.60137	0.202594	0.709641	0.0182794	1.64003	1.64003	1.48542	0.0182794	-0.937707	-0.556997	-1.17732	-1.10925	-1.01478	-1.01478	-0.900772	-0.937707	1.12883	0.159189	0.899268	0.340223	0.424456	1.03517	-0.675177	1.03517	0.526971	0.760713	0.633644	0.340223	-0.171883	-0.767405	-0.244309	-1.52681	-2.03742	-1.86085	-0.638515	-0.53285	0.899196	1.61137	-0.726989	-0.612208	0.485253	0.0291443	-0.38159	-0.370709	-1.09951
g2937	0	0	0.860152	1.24304	1.14786	0.538903	0.56648	-0.133852	0.803085	1.27583	1.31022	0.252209	-0.742473	-0.697977	-0.648406	-0.697977	-0.829952	-1.49831	-1.20511	-1.54373	-0.480982	-0.854322	-0.533392	0.621893	0.579065	0.092639	2.94385	-0.398578	-0.893575	1.18443	0.636441	0.098501	-0.756009	-0.880257	-0.989253	-0.948271	-0.0203135	0.598135	1.40969	1.15064	-0.648114	-0.572643	-0.817464	-0.522106	0.0178616	0.229877	0.363973	-0.265571	-1.42485
g0081	0	1	0.480223	1.19993	1.87545	0.585555	0.660224	0.228333	0.25553	1.5574	0.940773	-0.323809	-0.407112	-0.661133	-1.11136	-1.16794	-1.03925	-1.15955	-0.808817	-1.10445	0.847429	0.235912	0.653984	0.742699	0.700259	1.17134	-0.450985	0.936027	0.272113	0.742699	0.391178	0.235912	-0.0367397	-0.393812	-0.23741	-1.89372	-1.97728	-1.9396	-0.507498	-0.628867	0.995183	1.53824	-0.613299	-0.783756	1.62079	0.198358	-0.453918	1.31484	1.62079
g5572	0	0	1.20465	-0.808947	-0.0639937	1.3158	0.337719	-0.426598	1.1793	-1.82329	-0.177521	-1.06239	-0.944686	0.563255	-0.971454	-0.758828	0.97484	1.76365	-0.426598	0.125092	1.4915	0.608622	-0.144766	-0.287322	0.265101	0.450966	0.977885	-0.0737901	-0.287322	-0.435136	-0.945203	-0.149417	-0.139444	0.956079	2.03897	-0.967657	-1.35583	-2.00324	-0.739803	1.33323	-1.07999	-0.174101	-0.463471	1.12414	0.347841	0.825482	0.840802	0.625275	0.0823724
g2479	0	0	1.09731	0.589082	1.00712	0.56437	-0.527661	1.13627	0.142342	-0.618516	0.589082	-0.284173	0.606439	-0.51134	0.399296	0.448793	0.819851	-1.99325	-1.92936	-1.53566	-0.510263	-0.304936	-0.511249	-0.409389	-0.230674	-0.513587	-0.247122	-0.513587	-0.481252	-0.271056	-0.513587	-0.370432	-0.512509	-0.414356	-0.401805	1.40442	3.02316	1.77822	0.537661	-0.276449	-1.56601	-0.596609	1.04682	0.854592	-1.20572	1.05858	-0.301493	1.58346	0.494811
g0133	0	1	0.186454	0.774902	1.42556	0.0681301	0.472435	-0.270998	0.80441	1.62522	1.76023	0.186454	-0.635953	0.0613178	-0.953539	-0.988909	-0.760344	-1.10251	-1.35673	-1.29612	1.38767	0.973894	1.41473	-0.00163232	0.533108	0.581523	0.374658	0.864801	0.413826	0.316266	-0.351244	-0.578622	-0.0967868	-0.292277	-0.145826	-1.5827	-1.90329	-1.90811	-0.584156	-0.630553	1.09267	1.46946	-0.664836	-0.682585	-0.572238	0.00153781	-0.529476	-0.23649	-0.690633
g1770	0	0	-0.520014	-0.55245	-0.546925	-0.491311	-0.532962	-0.491921	-0.52194	-0.531994	-0.535292	-0.53309	-0.523067	-0.470458	0.166888	0.0905544	-0.30598	1.76014	1.95055	2.58927	-0.473042	0.542891	-0.388073	-0.640106	-0.621224	-0.0377298	-0.577303	-0.506701	0.283059	-0.635591	0.768449	3.11885	-0.610346	-0.640106	-0.619582	1.60008	-0.640106	0.0765883	1.57591	0.925865	-0.515084	-0.849673	-0.455307	-0.681708	1.22308	1.18901	-0.0868525	0.303168	-0.40147
g1106	0	0	0.374103	0.265336	0.278453	-0.96593	-0.547811	-0.0500734	1.43887	0.0931304	0.58115	1.3248	-0.648086	-0.254046	-1.99926	-1.69781	-0.820121	0.441806	0.507715	1.67776	-2.35006	-1.31523	-0.206338	0.0530192	-0.133397	0.0189473	-0.874638	-1.1818	-0.432691	-0.342388	0.519149	1.35697	0.304769	0.880839	1.00871	1.61497	0.416703	0.662456	-1.81583	-0.0936286	-0.214874	0.945387	0.417581	0.761368	1.55228	1.02333	0.893266	0.907157	0.676812
g0043	1	0	-0.510629	-0.504891	-0.511692	-0.497903	-0.488309	-0.488441	-0.511692	-0.510079	-0.511692	-0.511692	-0.497026	-0.470428	0.076149	-0.0869072	-0.38403	2.35868	1.85831	2.19227	-0.493236	-0.49941	-0.475234	-0.410961	-0.49941	-0.410192	-0.497533	-0.293903	-0.49941	-0.314902	-0.49941	-0.49941	-0.1154	-0.418424	-0.49941	2.36549	2.37343	1.68732	1.22483	1.3412	-0.454877	-0.635286	-0.764265	-0.7116	1.00529	1.29428	1.15815	0.0522648	-0.788648
g0066	1	0	-0.562429	-0.563342	-0.553867	-0.378349	-0.524548	0.0509657	-0.564899	-0.522742	-0.491953	-0.513805	-0.554655	-0.360447	0.0618725	-0.221493	-0.445616	1.52464	1.65786	2.9628	-0.407641	-0.404708	-0.40103	-0.405977	-0.407909	-0.40162	-0.403472	-0.397556	-0.399523	-0.401278	-0.397192	-0.39147	-0.385414	-0.396572	-0.407909	0.783931	3.01602	2.20933	0.565995	1.7983	-0.493671	-0.492943	-0.75972	-0.617964	0.905719	0.939003	0.923878	0.601997	-0.376444
g0145	0	1	0.0816016	0.4291	0.880042	0.982119	0.207583	-0.14044	1.05109	2.30428	1.11502	-0.234677	-0.63574	-0.188663	-0.811421	-1.12958	-0.0965227	-1.32327	-1.07383	-1.41668	1.56543	0.973866	1.11208	0.211926	0.413193	-0.131147	0.507298	0.863396	0.531697	0.281216	-0.131147	0.183897	-0.198702	-0.456719	-0.131147	-1.79902	-1.96466	-1.83144	-0.639394	-0.565234	1.25899	1.31992	-0.694828	-0.679452	-2.13209	-0.315529	0.250564	-1.04432	-0.612738
g0158	0	1	-0.11396	0.930178	0.683999	0.781934	0.903515	-0.00653951	0.712054	2.17649	1.30308	0.0671136	-1.11211	-0.683303	-1.09318	-1.3385	-0.856091	-0.720662	-0.786333	-0.847698	0.779524	0.779524	0.779524	0.779524	0.779524	0.779524	0.0424562	0.779524	0.0424562	0.779524	0.0424562	-0.543244	0.0424562	0.0424562	0.0424562	-1.81733	-2.05519	-2.07517	-0.593438	-0.65336	0.93382	1.59119	-0.630373	-0.647834	0.862506	0.916605	1.46365	0.0433601	-0.228106
g0083	0	1	0.303408	1.31216	1.43609	0.859706	1.21488	0.3233	0.359702	1.01602	1.05451	-0.554114	-1.03277	-0.719043	-0.481776	-0.545754	-0.299322	-1.48914	-1.37939	-1.37846	1.17888	0.633899	0.840525	0.14029	0.620925	0.751291	-0.195287	0.605694	0.214839	1.30254	0.0586883	-0.346703	0.250674	-0.471731	0.132991	-1.71211	-2.052	-1.9534	-0.543999	-0.601002	1.1663	1.40294	-0.703616	-0.720621	-0.879197	-1.87427	-0.480113	1.19055	0.402216
g2739	0	0	0.713738	0.933895	1.13375	0.802179	0.734167	0.355572	0.746001	1.35363	1.232	0.238428	-0.691149	-0.719026	-1.19273	-0.960546	-0.849026	-1.5356	-1.08607	-1.20922	1.54069	-0.593491	-1.20659	0.965486	1.02161	-0.281382	0.561847	-1.65274	-1.0383	-0.312805	-0.593491	-1.10404	0.476449	0.162364	-0.979584	1.68622	0.720688	0.627058	1.67136	0.390612	0.22331	-0.684736	-0.443622	-1.15692	-1.54729	0.280526	-1.70819	-0.265438	-0.091557
g3361	0	0	-0.286509	0.486817	-0.541163	0.197174	1.11615	-1.10831	1.16699	0.109962	-0.755317	0.0471674	0.945355	-0.543778	-1.11636	-1.39593	-0.80277	2.58948	0.252363	-0.361325	1.06439	0.917036	1.19092	0.333466	0.436262	0.552665	0.247546	0.841089	0.663557	0.689297	-0.464176	0.0372696	-0.373311	-0.905362	0.224552	-1.51458	-1.84343	-2.09719	0.958124	1.20517	-0.209824	-1.16102	-1.07578	0.283328	-1.4896	-0.963035	-1.0721	-0.900348	-0.284217
g6419	0	0	-0.577865	-0.411909	-0.406266	0.62397	0.806525	1.40945	-1.24293	-0.747804	-1.2108	-0.8073	0.234722	0.481618	1.13763	1.81518	0.123396	-1.48689	-0.857097	1.11638	0.253051	1.04944	0.615328	-1.3366	-1.37351	-0.995992	1.13007	0.534078	1.10997	-1.06292	-1.43599	-1.36664	-0.550151	0.382208	0.71495	1.10577	0.583903	0.643027	1.48277	1.07776	-0.661119	-0.642925	-0.624725	-0.631759	-1.54624	-1.01347	-0.938584	-0.59607	0.140302
g6997	0	0	-0.173527	-0.216526	-0.4983	1.21576	1.45225	0.589286	-1.56765	-1.00868	-1.79608	-0.361458	-0.584149	-0.887428	0.727632	-0.177482	1.01321	0.240388	0.285388	1.74736	2.90635	-0.576684	1.05236	-0.58338	-0.555377	-0.58338	-0.49024	0.627448	0.506	-0.576684	-0.58338	-0.576684	-0.539245	-0.0251453	-0.552942	-0.58338	-0.58338	1.71774	-0.420303	0.23538	-1.18085	-0.896046	1.0511	1.21072	0.758393	1.5051	1.40724	0.702792	-0.221776
g2828	0	0	-0.249648	1.82281	2.22788	-0.550712	0.876507	-0.296967	0.110546	1.16083	0.55195	-0.0787551	-0.399795	-1.39033	-0.217836	0.0784527	-1.22987	-1.16455	-0.515435	-0.735084	-1.98487	-0.305109	-0.31031	0.474792	-0.0828052	-0.364466	-0.0447659	-0.278276	-0.469945	-0.175032	-0.322969	-0.660783	0.0588616	-0.534286	-0.651536	2.27973	1.82541	1.54635	-0.560486	-0.572791	0.977538	1.55591	-0.72349	-0.67668	0.499533	0.683396	1.02835	0.672193	0.458364
g0058	1	0	-0.412652	-0.295133	-0.323686	-0.414976	-0.368097	-0.365212	-0.414976	-0.373089	-0.414976	-0.36977	-0.394304	-0.384836	-0.390958	-0.401425	-0.413886	3.4222	1.60212	0.713652	-0.410255	-0.394338	-0.368188	-0.443426	-0.448587	-0.449013	-0.418751	-0.434983	-0.441015	-0.427188	-0.435988	-0.445135	-0.433306	-0.426084	-0.452397	2.43959	2.40043	1.58864	1.3259	1.25509	-0.625074	-0.674713	-0.645778	-0.635422	0.887347	0.923487	0.887347	0.201617	-0.0831092
g0038	1	0	-0.469402	-0.527752	-0.51549	-0.477139	-0.463393	-0.446307	-0.512125	-0.534414	-0.525586	-0.489458	-0.427698	-0.408488	-0.0965959	-0.274932	-0.287007	1.95553	2.42735	2.07291	-0.409276	-0.410196	-0.408203	-0.410231	-0.410002	-0.411432	-0.40583	-0.401074	-0.409319	-0.416465	-0.40475	-0.413906	-0.405618	-0.368425	-0.411508	1.00935	3.07432	2.01256	1.06932	1.45554	-0.377335	-0.722375	-0.883224	-0.541921	0.41344	0.655191	1.54827	0.835898	-0.721445
g0072	1	0	-0.436439	-0.424622	-0.430881	-0.438185	-0.437756	-0.442867	-0.406646	-0.414111	-0.434475	-0.447761	-0.443249	-0.442186	-0.439718	-0.432391	-0.435463	1.96649	2.24125	2.29901	-0.401876	-0.396928	-0.430872	-0.435849	-0.439643	-0.440723	-0.446466	-0.43514	-0.439433	-0.417988	-0.44716	-0.437822	-0.43514	-0.421999	-0.41754	2.42853	2.37259	1.64346	0.849042	1.64229	-0.701091	-0.709484	-0.501059	-0.579699	0.628029	0.490685	1.01241	0.307925	-0.717411
g0109	0	1	0.424572	1.95311	1.79393	-0.0791833	0.0872548	-0.127906	1.01407	0.917928	1.21797	-0.555946	-0.495251	-0.605691	-0.810068	-0.673509	-0.586779	-1.11603	-1.16976	-1.18872	0.649835	1.46348	0.259954	0.829591	0.644276	0.0275727	0.991001	0.619152	0.27337	0.892077	-0.313927	0.024253	-0.159059	-0.81222	0.139383	-1.97982	-1.71259	-1.83633	-0.592293	-0.74398	0.963497	1.56442	-0.525411	-0.666238	-1.11147	0.295517	-0.271846	-0.104311	0.0777115
g2453	0	0	-0.414498	-0.551135	-0.822063	-0.248419	-0.284951	-0.0949094	-0.782305	-0.964218	-0.810266	-0.412613	0.210644	-0.238058	2.22474	2.28662	1.66226	-0.443244	-0.298597	-0.0189881	-0.210619	-0.544558	-1.0071	0.173442	0.240822	-0.623884	-0.501133	-0.982598	-1.02227	-0.385994	0.0375599	0.218372	-0.468931	-0.425942	-0.457649	1.78992	2.39868	1.77188	-0.576898	-0.563106	1.11438	1.44298	-0.604703	-0.812652	0.778247	0.871919	-0.853922	0.380419	-0.407396
g5091	0	0	0.673773	0.764739	0.819786	1.09745	0.819786	-0.0929043	0.522355	0.331934	-0.270401	-0.382974	-0.242228	0.268556	0.0230441	0.0463796	1.28552	-1.51717	-1.83727	-2.31038	1.2538	1.36759	1.3457	-0.819038	-0.740229	-0.404484	0.316781	1.28819	0.726786	0.857696	-0.654382	-0.934219	0.374182	-0.507189	0.51391	-1.49934	-1.38597	-1.09978	1.2734	1.29982	-0.495934	-0.673213	-0.65722	-0.746859	0.0896622	0.21157	0.345749	0.0862878	-0.609692
g5321	0	0	-0.105447	0.613111	1.43351	0.444714	0.712512	0.701993	0.365862	1.62032	1.85656	-0.442931	-0.560748	-1.01394	-1.36063	-1.04853	-0.765159	-1.04108	-0.685929	-0.724186	0.565202	0.993684	-0.280508	-0.00439645	-0.29275	-1.77405	0.529573	-1.0487	-1.45775	-0.153226	-1.03783	-0.286547	0.569813	-0.377513	-0.0553147	2.39886	0.901674	0.809774	1.20065	-0.250353	0.563159	-1.72126	-0.207776	0.415583	1.33604	0.748802	0.454467	-1.01769	-0.441263
g6836	0	0	-0.788099	-0.9784	-0.884158	0.409507	-0.421686	-0.672959	-0.341078	-0.993943	-1.14297	-0.275398	0.198338	0.399227	-0.0569198	-0.278876	0.524155	2.71435	1.49647	1.09244	-0.178137	-0.930883	-0.843739	1.29817	0.450591	-0.359573	-0.664995	-1.10397	-1.19554	0.197204	0.140354	1.30669	-0.421088	-1.01626	-0.235436	2.58006	0.730026	0.246547	0.85407	1.60391	-0.655382	-0.255383	-0.717286	-0.829931	-1.22128	-0.86394	0.231113	1.93462	-1.28634
g0088	0	1	0.499811	1.46589	2.01395	0.0459987	0.773512	-0.34913	0.39567	1.4755	1.01438	-0.339072	-0.682358	-0.898018	-0.634107	-0.91888	-0.72668	-1.16002	-0.982984	-0.993468	1.13173	0.836768	1.25598	-0.0946985	0.438804	0.620731	-0.00394321	1.10868	0.721252	0.755086	0.0796094	-0.625196	-0.0168316	-0.338054	-0.440762	-1.75919	-1.83142	-1.83854	-0.613802	-0.709727	1.00926	1.53488	-0.602355	-0.618256	1.75491	0.896012	1.48755	0.67037	-0.463842
g4782	0	0	-1.18826	-1.25816	-1.5395	1.07925	0.463022	0.638387	1.20829	0.947639	1.18016	1.84329	-0.40915	-0.102911	-0.810023	-0.708055	-1.1352	0.0512272	-0.270071	0.0100708	-1.18559	-0.174388	-0.499186	-0.416267	-0.236353	-0.567994	-0.113308	-0.57461	-0.486904	-0.259118	-0.200424	-0.338299	-0.157756	-0.348591	-0.234105	3.19519	1.5961	1.0016	-0.978379	0.737764	1.42082	0.341801	-0.441097	-1.08091	0.897495	0.982199	1.32047	0.297438	-0.671709
g0034	1	0	-0.430224	-0.433042	-0.433042	-0.433042	-0.433042	-0.433042	-0.433042	-0.433042	-0.433042	-0.433042	-0.433042	-0.433042	-0.433042	-0.433042	-0.431721	2.18834	1.8839	2.41925	-0.567951	-0.209076	-0.566877	-0.570914	-0.570914	-0.570914	-0.47023	-0.570914	-0.563892	-0.570914	-0.570914	-0.45414	-0.280275	-0.236069	0.681085	2.16251	2.51871	1.41169	0.85035	1.64701	-0.563176	-0.637555	-0.650197	-0.64643	0.972938	0.433094	0.433094	0.433094	0.433094
g5427	0	0	0.0794118	1.15629	2.23752	0.277171	0.28104	-0.0396533	0.726587	1.32766	1.15475	-0.231173	-0.401117	-0.524981	-1.00742	-0.870883	-0.596957	-1.17715	-1.24477	-1.14631	-0.841505	-0.161522	-0.767924	1.57405	2.35609	0.0870232	-0.869866	-0.444681	-0.77574	1.6559	0.4513	0.0683767	0.6472	-0.826934	0.257856	-0.666317	-0.856355	-0.886949	0.590087	1.24776	-0.865511	-0.725514	0.822361	-1.06918	-0.422977	-1.27105	-0.60153	-0.767197	-1.82006
g0046	1	0	-0.395251	-0.430952	-0.437984	-0.440631	-0.431912	-0.431152	-0.439957	-0.442117	-0.439334	-0.417702	-0.441631	-0.445687	-0.376018	-0.374977	-0.424636	1.51095	2.74513	2.11386	-0.411835	-0.41037	-0.4125	-0.430579	-0.430538	-0.429973	-0.422287	-0.42611	-0.425548	-0.421615	-0.427525	-0.427399	-0.419482	-0.385209	-0.418046	2.53307	2.53307	1.23287	1.20943	1.35641	-0.550587	-0.507472	-0.759689	-0.748088	1.04258	0.673713	0.855294	0.52407	0.17667
g0040	1	0	-0.395279	-0.398867	-0.398867	-0.398867	-0.398867	-0.398867	-0.380049	-0.361469	-0.385424	-0.398867	-0.386359	-0.398867	-0.398867	-0.315401	-0.397185	3.43236	1.44303	0.936718	-0.36612	-0.375105	-0.369617	-0.365523	-0.36762	-0.371505	-0.378795	-0.358829	-0.367956	-0.36927	-0.357036	-0.370935	-0.365381	-0.354847	-0.352806	0.134412	3.23636	2.12057	1.17384	1.38694	-0.743919	-0.764155	-0.585688	-0.467022	0.628394	0.9286	1.07898	0.667715	-0.664547
g6892	0	0	0.432942	-0.178552	-0.492107	-0.0821511	-0.296392	1.03822	-0.708656	-0.566595	0.681878	0.80765	1.71869	0.221876	1.05144	1.0949	0.115366	-1.94912	-1.18835	-1.70103	0.88863	0.551592	1.06533	-0.753588	-0.376667	-0.0774209	0.356313	0.175768	0.654903	0.281964	-0.182861	-0.762962	1.17458	1.07317	1.09403	-1.58109	-1.53462	-2.04706	-0.781168	-0.636763	1.22313	1.33985	-0.709439	-0.435611	2.67967	0.769645	-0.842563	-0.0757349	0.420928
g1720	0	0	-0.903709	-0.0833425	-1.19226	-1.25126	-0.184808	-0.47064	1.61191	1.19111	2.28269	0.177203	0.0249515	1.02675	-1.24966	-0.64295	-0.621718	0.0648015	0.449165	-0.228232	-0.983228	-0.846812	0.53834	-1.19865	-0.656795	1.06374	1.20215	0.681478	1.06374	-1.18593	1.07717	-0.956099	-0.612057	1.30153	-0.789432	-1.11848	0.183054	1.23627	-0.862183	0.157636	-0.361198	-0.707875	-0.12001	1.89363	1.166	0.932685	0.9831	0.311877	-0.551586
g3995	0	0	0.415467	0.263341	1.779	-0.616853	0.373535	0.900061	-0.772539	0.139786	0.313232	0.0605425	-0.479218	-1.7353	0.626111	-0.0978369	-1.98334	-0.859853	-0.119241	1.7931	1.10082	-0.163417	0.503485	0.525582	-0.445447	-0.553914	-1.66842	0.35948	-0.135565	-0.439717	0.800151	1.40751	-1.2674	-1.5616	-1.37372	1.33619	0.68462	0.891359	-0.355533	-0.877062	-0.756067	-0.281049	1.7974	0.472306	0.672945	0.702638	1.22517	0.592501	-0.384662
g0155	0	1	0.717617	1.61507	1.16964	1.15719	1.04641	0.320807	0.328028	1.06075	0.813128	-0.724518	-1.08711	-1.07593	-0.643646	-0.809529	-0.466436	-1.03159	-1.25027	-1.1396	1.55814	1.04773	1.07022	0.098866	0.332778	0.568782	0.115895	1.21371	0.562505	0.443061	-0.165139	-0.662014	-0.188052	-0.32583	-0.454659	-1.78439	-1.71501	-1.7166	-0.594154	-0.653284	1.14957	1.42198	-0.659558	-0.664558	-1.31161	-0.128794	-0.28127	0.116068	0.645802
g0068	1	0	-0.453427	-0.460498	-0.444306	-0.444855	-0.452763	-0.451391	-0.448181	-0.453604	-0.462627	-0.436579	-0.403093	-0.404675	-0.39883	-0.339084	-0.380108	2.67284	1.93044	1.83075	-0.378158	-0.385051	-0.37088	-0.418007	-0.416563	-0.395542	-0.386686	-0.382878	-0.373688	-0.417047	-0.390752	-0.42607	-0.392152	-0.382545	-0.401354	3.34827	1.5587	1.0104	1.56637	0.960712	-0.722379	-0.500408	-0.633493	-0.6708	0.86286	0.8338	0.8338	0.739776	0.423955
g0103	0	1	0.0738216	1.42217	1.05865	0.126332	-0.189265	0.137461	0.932308	1.24937	1.91074	-0.438557	-0.313216	-0.0758442	-1.16976	-1.09017	0.167246	-1.30279	-1.2472	-1.2513	1.44917	0.749775	0.344366	0.13795	0.711573	0.489847	0.921067	0.383889	0.314646	0.782023	-0.341659	-0.319896	0.13113	-0.480892	0.452711	-1.59673	-2.03866	-2.09031	-0.609745	-0.660438	1.0416	1.51138	-0.636018	-0.646778	0.799042	0.316836	0.316836	0.914432	1.02765
g1956	0	0	-0.213428	1.14528	1.37628	-0.607051	-0.73591	-0.311196	0.264609	1.58244	1.75463	-1.16688	-1.54165	-1.46079	-0.233824	-0.449591	-0.170327	-0.241994	0.0787549	0.930644	-0.890672	-0.487731	0.630418	-0.306693	-0.618233	0.452368	-0.593307	-0.00714864	0.633821	-0.102161	-0.422978	-0.620204	-0.129453	0.483063	-0.742135	-0.501345	-0.301732	3.52412	1.73806	0.649473	-0.363953	-0.63234	-0.526461	-0.864781	-1.34118	-1.2816	-1.04744	0.571009	1.1392
g6206	0	0	-0.444297	-0.446631	-0.446631	-0.446631	-0.446631	-0.446631	-0.446631	-0.446631	-0.446631	-0.446631	-0.439619	-0.446631	-0.289427	-0.358692	-0.445537	2.63618	1.85461	1.95309	0.330014	0.513534	0.159802	-0.239028	-0.334897	-1.0777	2.30333	-0.648227	0.0335099	0.113134	0.945622	0.802274	0.0620737	-0.0584788	0.266466	0.686233	-1.97289	-1.88476	-1.30917	-0.21705	0.000947227	1.14919	-0.773106	1.14919	0.14397	-0.649538	0.249536	0.00606782	0.896992
g4485	0	0	-0.0988903	-0.320848	-1.35505	-0.499476	-1.13999	-0.664026	0.101156	-0.443874	0.906231	0.0949026	2.91712	0.700091	0.659419	0.895739	0.38196	-0.740453	-0.451113	-0.94289	2.06864	1.02258	0.312071	0.762657	1.85542	-0.514657	0.371047	-0.304844	-0.614362	0.44208	-0.496557	-0.457045	-0.0996119	-0.64659	0.144231	-0.706028	-1.29059	-1.84844	-0.667208	-0.726878	0.851007	1.64252	-0.552684	-0.546755	1.11694	-1.72	0.109965	0.360507	0.634335
g0149	0	1	-0.000645026	0.637978	0.873688	1.25741	1.07793	0.140163	0.350562	1.78098	1.2154	-0.0240109	-1.06074	-0.811376	-0.582071	-0.908306	0.0375639	-1.37365	-1.1466	-1.46427	0.495188	0.136507	0.444176	0.716529	1.07573	0.745904	-0.228216	0.366127	0.0680075	1.23156	0.425139	0.732066	0.253449	-0.397038	-0.156948	-2.0094	-1.98966	-1.90912	-0.619132	-0.686513	1.25967	1.32107	-0.622412	-0.65268	-0.0807679	-0.170184	0.0613832	0.862025	0.832835
g0082	0	1	1.13691	0.670925	0.660068	0.924287	0.727682	1.25674	0.595755	0.851627	1.4997	-0.254932	-1.07997	-1.36729	-1.07886	-0.895792	-0.633117	-0.914534	-1.15301	-0.946179	1.76045	0.778029	1.68129	0.113857	0.164526	0.509277	-0.106245	0.702599	0.483481	0.410507	-0.0404318	-0.38035	-0.239069	-0.339057	-0.359722	-1.65332	-1.79488	-1.69094	-0.590062	-0.618903	0.798582	1.68058	-0.634883	-0.635315	-1.45777	-0.336338	0.529264	0.189273	-1.38415
g4852	0	0	0.829028	1.63013	0.275073	0.324311	0.543382	0.751189	1.41226	0.894161	0.81338	0.246565	-0.0363645	-0.499199	-1.02126	-1.00407	-1.00772	-1.50805	-1.23478	-1.40804	-0.420251	-0.398524	-0.368855	-0.444161	-0.449427	-0.448642	-0.423864	-0.434438	-0.435766	-0.42785	-0.436396	-0.440856	-0.434629	-0.419663	-0.451798	2.32065	2.49475	1.61972	-0.692343	-1.27194	1.05229	1.30879	-0.24235	-0.154447	-0.699713	-0.869298	-1.33104	0.649772	1.72725
g0154	0	1	0.373497	1.30781	1.74041	0.381795	0.569727	0.303694	0.547081	0.981052	1.70202	-0.340631	-0.844034	-0.960198	-1.14764	-0.910405	-0.720064	-1.08457	-0.997874	-0.901671	0.576736	0.642206	0.80905	0.136609	0.95089	0.490462	-0.0665909	1.0886	0.500679	0.93917	0.343163	-0.343624	0.0981872	-0.198944	-0.0305596	-1.756	-2.02331	-2.15672	-0.623067	-0.66061	1.24746	1.33242	-0.604378	-0.691821	2.9838	0.364636	-0.202253	1.01682	0.859741
g0227	0	0	-0.475775	-0.479183	-0.469016	-0.467937	-0.466247	-0.469548	-0.475323	-0.475579	-0.475127	-0.466025	-0.44017	-0.434299	-0.245911	-0.214797	-0.407227	2.51604	1.99516	1.95097	1.23387	0.37933	0.4906	0.761967	0.851519	1.02292	0.336193	0.942717	0.545692	0.866284	-0.516015	-0.747805	-0.0989503	-0.859791	-0.00221907	-1.50404	-1.83034	-1.87194	-0.659736	-0.769425	1.02129	1.50867	-0.395865	-0.704929	0.345072	0.0702633	0.195112	-0.660927	-0.306151
g2191	0	0	0.777468	0.067068	0.999983	0.473797	0.112354	1.08837	-0.909758	-0.564164	0.921101	-1.07842	0.906961	-0.568364	0.152411	1.4212	0.771634	-1.72165	-1.46171	-1.38828	0.131187	0.489145	0.348258	-1.02667	-0.872739	-0.0810265	1.20707	0.575102	0.934157	-0.333741	-0.922801	-0.66042	0.627762	1.51105	1.8213	-1.0652	-1.42375	-1.25867	-1.66342	-0.376999	1.24508	0.599201	0.383017	-0.186877	0.192752	0.765972	1.4562	-0.239307	0.123601
g3114	0	0	2.52023	1.10474	1.70859	-0.639464	-0.786302	-0.0209188	-0.117644	-0.383494	-0.665904	0.884261	0.468094	0.182846	-0.574086	-0.209397	-0.30931	-1.21296	-0.942429	-1.00685	-0.418959	-0.540291	-0.543661	0.174066	-0.529567	-0.543661	1.03411	-0.543661	1.01282	-0.540291	-0.543661	-0.540291	2.68205	-0.543661	-0.528342	-0.543661	2.00032	-0.543661	0.690784	-0.56919	-0.238153	-1.62107	0.820997	0.916632	1.1747	0.955062	0.908401	0.163063	-0.657328
g0050	1	0	-0.445275	-0.440846	-0.446446	-0.446446	-0.247007	-0.446446	-0.446446	-0.446446	-0.446446	-0.446446	-0.446446	-0.446446	-0.446446	-0.444949	-0.445897	2.42084	1.92591	2.14168	-0.353726	-0.355435	-0.368133	-0.400035	-0.394198	-0.380058	-0.374329	-0.337491	-0.310389	-0.390259	-0.392878	-0.403968	-0.387779	-0.328329	-0.372218	0.109862	2.97543	2.46393	0.999035	1.54146	-0.730734	-0.610438	-0.604704	-0.594616	0.521168	1.03166	1.01482	1.10419	0.779915
g5363	0	0	-0.431929	-0.425581	-0.423014	-0.408588	-0.457136	-0.415547	-0.39969	-0.438251	-0.413431	-0.448238	-0.387742	-0.414632	-0.420473	-0.43016	-0.4567	2.82686	1.8628	1.68145	0.169598	-0.96556	-0.592502	0.336503	0.972772	0.694753	-1.79148	-0.271945	-1.70944	1.95876	1.69985	0.012566	0.00299131	-0.839785	0.0196445	0.499329	-0.444113	0.248058	0.951702	1.55216	-0.616665	-0.349441	-0.755963	-0.781791	0.524611	0.574373	0.268253	-0.0868685	0.558399
g6341	0	0	-0.69143	-0.706365	0.573688	-0.778955	0.286974	-0.497972	0.362169	0.418957	0.960778	0.234876	-0.178263	3.14265	-0.778955	0.748217	-0.759505	-0.778955	-0.778955	-0.778955	0.159592	0.437458	-0.141307	-0.964011	-0.634394	-0.554194	0.893403	-0.325317	-0.00366008	-0.728447	-1.33321	-1.72112	0.395616	1.06753	-0.0408367	2.69079	0.613295	0.188811	0.863572	1.63514	-0.633808	-0.573363	-0.735348	-0.556197	-0.21574	-0.484964	-0.569375	0.612086	-0.569375
g3608	0	0	0.555009	-0.576196	-1.72954	0.447382	0.178399	0.4985	-0.385314	-0.77857	-0.700052	-0.241605	-0.650159	-0.653532	-0.620168	-0.724776	-0.0346592	1.65227	1.7978	1.96522	-1.92325	-0.0705771	0.83351	-1.25517	-0.853235	0.473538	0.0416041	0.031924	0.372697	0.62538	-0.266418	0.301366	-0.250576	1.02122	1.90996	1.26018	-1.62676	-0.625392	1.02775	1.51115	-0.824229	-0.552541	-0.592063	-0.570063	0.948591	0.704312	0.74971	0.635488	-1.39005
g1147	0	0	-0.114258	-0.827264	-0.322361	0.066157	-0.185816	1.38005	-0.705028	-0.579504	-0.744881	0.412543	2.06023	0.323615	0.87934	1.61386	0.352259	-1.77181	-1.01685	-0.820288	0.665448	0.633104	0.471978	0.457034	0.633104	0.784295	-0.405934	0.687551	0.216613	1.5129	0.652059	-0.219433	0.207902	-0.436464	-0.1251	-1.73079	-2.00608	-1.99819	-0.227846	-1.14434	1.13624	0.94436	0.421927	-1.13034	-0.538954	-0.594714	-1.10754	-1.23642	0.0466954
g0032	1	0	-0.452601	-0.401823	-0.428509	-0.453848	-0.447306	-0.418866	-0.415713	-0.439968	-0.429014	-0.440905	-0.439172	-0.407436	-0.453848	-0.415434	-0.425461	1.74673	2.36336	2.35981	-0.561489	-0.565561	-0.405821	-0.565561	-0.487167	-0.413054	-0.564323	-0.264739	-0.44152	-0.565561	-0.44055	-0.44539	0.270145	-0.130086	-0.565561	1.65052	2.93228	1.56345	1.41501	1.15743	-0.659109	-0.678276	-0.595666	-0.639385	1.24775	1.24517	1.61925	-0.463233	-0.69038
g0039	1	0	-0.449371	-0.453297	-0.453297	-0.412379	-0.346565	-0.430089	-0.453297	-0.32897	-0.453297	-0.453297	-0.447951	-0.453297	-0.453297	-0.453297	-0.451456	1.89029	2.29824	2.30463	-0.42192	-0.411788	-0.370356	-0.453653	-0.476774	-0.373565	-0.353648	-0.402962	-0.377459	-0.413234	-0.446842	-0.433904	-0.339545	0.275769	-0.3724	0.138792	3.29127	1.94221	1.21591	1.34441	-0.419367	-0.713091	-0.641953	-0.785909	0.63028	0.35553	0.63028	0.749165	0.63028
g4063	0	0	1.40963	0.0670455	-0.652344	-0.944547	0.505301	-0.0743051	0.264133	1.28679	0.130423	-0.83415	0.971768	0.0795839	-1.33882	0.446723	-2.19829	-0.793107	1.60711	0.0670455	-1.12213	-1.13801	1.18476	-0.580779	-1.13661	1.69515	-0.616391	-0.243913	1.34292	-0.511682	0.026341	-0.203851	-0.774076	1.02058	-0.604841	-0.874835	1.24229	1.29508	-0.551223	-0.504241	1.07424	1.47417	-0.734763	-0.758184	1.81628	0.233056	0.800074	1.66742	0.189532
g0126	0	1	0.291267	1.00539	2.04368	0.319597	-0.0867444	0.0857816	0.73458	1.43811	1.37211	-0.116695	-0.451584	-0.732586	-1.0165	-0.757558	-0.484025	-1.37769	-0.965412	-1.30173	1.47749	0.849897	0.897826	1.11671	0.511379	0.493381	0.169475	0.558046	-0.00367071	0.368193	-0.430672	-0.204348	0.0716125	-0.432114	0.191037	-1.88561	-1.98303	-1.76561	-0.705532	-0.546113	1.10366	1.45838	-0.639463	-0.670929	-1.72701	-0.877375	0.054605	-1.30131	0.145582
g0077	0	1	0.688836	1.07077	1.66945	0.608182	0.614244	-0.295008	0.541186	1.40074	1.4276	-0.528873	-0.575119	-0.584858	-1.12986	-0.795327	-0.518509	-1.06013	-1.29359	-1.23973	0.77674	0.303644	0.560792	-0.166459	0.424903	0.77674	-0.0325276	1.13311	0.589852	0.757211	0.10694	-0.0875043	0.0556854	-0.140932	0.944188	-1.89504	-2.13195	-1.97539	-0.604177	-0.688969	0.984909	1.55357	-0.597593	-0.647735	-0.380679	0.172169	-0.210006	0.248969	1.24929
g0151	0	1	0.956025	0.95102	0.945436	0.655139	0.711722	0.296617	0.706702	1.33816	1.27298	0.399639	-0.640997	-0.637829	-1.07388	-1.04849	-0.77141	-1.49706	-1.30059	-1.26319	1.09568	0.516785	0.935415	-0.360514	0.148129	0.524124	0.330605	1.21045	0.886714	0.250425	-0.495729	-0.505121	-0.0749868	-0.0368758	1.08168	-1.72484	-1.9284	-1.85354	-0.705394	-0.642541	0.851321	1.64367	-0.52202	-0.625033	1.09586	0.11985	1.81333	-0.347149	0.273699
g0144	0	1	0.469922	1.70113	1.8851	0.317584	0.342311	0.268288	0.62482	1.08912	1.11388	-0.741728	-0.946919	-0.613014	-1.31193	-1.00149	-0.625376	-0.926492	-1.01603	-0.629175	0.117527	0.924229	1.02615	0.0409441	0.325631	0.346671	0.677346	0.852518	0.762056	0.78378	-0.0511465	-0.0891525	0.187617	-0.147179	0.316288	-1.97662	-2.09685	-1.99981	-0.602621	-0.619782	1.18544	1.38968	-0.702125	-0.650589	-0.97312	-1.1052	-0.472925	0.212631	0.0741407
g0013	1	0	-0.356658	-0.476048	-0.476048	-0.476048	-0.455423	-0.469016	-0.476048	-0.476048	-0.388728	-0.476048	-0.476048	-0.476048	-0.317235	-0.341872	-0.360262	2.29188	1.96619	2.23951	-0.55989	-0.545775	-0.544437	-0.48621	-0.454108	-0.445179	-0.572098	-0.517595	-0.542786	-0.505547	-0.476743	-0.526238	0.966467	-0.404913	-0.432399	2.31674	2.17395	1.55676	1.75431	0.643563	-0.529093	-0.721901	-0.416158	-0.730722	0.969163	1.1161	0.944212	0.284046	-0.629785
g4050	0	0	-1.04058	-0.869228	-1.38924	-0.959951	-0.924921	-0.0335067	0.312103	-0.742745	-0.409656	-0.722731	0.550544	-0.443682	0.399293	0.665641	0.519218	1.74907	1.89818	1.44219	-0.426772	-0.428698	-0.428698	-0.428698	-0.407658	-0.428698	-0.428112	-0.423216	-0.428698	-0.428698	-0.408011	-0.428698	-0.428074	-0.418235	-0.428698	2.1164	2.74717	1.5061	0.765741	1.27364	0.435104	-0.26666	-1.32048	-0.887347	-0.0536995	-0.0686264	0.31225	-0.57914	0.0209137
g0018	1	0	-0.459397	-0.404059	-0.429992	-0.475417	-0.463593	-0.52328	-0.378685	-0.446974	-0.438796	-0.486145	-0.516443	-0.523457	-0.373172	0.219012	-0.507998	2.92666	1.54676	1.73497	-0.276555	-0.22531	-0.0645357	-0.425384	-0.425384	-0.402696	-0.370138	-0.425384	-0.413218	-0.425384	-0.425384	-0.425384	-0.424073	-0.425384	-0.425384	3.45806	1.59114	0.530398	1.44862	1.10688	-0.657273	-0.79488	-0.595245	-0.508101	0.564994	0.439331	1.13326	0.605663	-0.1202
g0095	0	1	0.416996	0.865417	1.01066	0.0619166	0.793984	-0.308295	1.1832	1.96424	1.17308	-0.329192	-0.654207	-0.573646	-0.437392	-0.34407	-0.497459	-1.42993	-1.57704	-1.31826	0.806696	0.166172	0.382934	0.875174	0.818941	0.610243	-0.345079	0.899435	0.229473	0.899435	0.517316	0.708267	-0.0801355	-0.559361	-0.0801355	-1.74176	-2.12908	-1.97854	-0.599197	-0.681833	1.22522	1.35106	-0.574588	-0.720671	1.17217	0.0640752	-0.29374	-0.840424	0.0758247
g0676	0	0	-1.20356	1.2856	-0.113795	-1.22726	0.907754	-0.288403	-0.0735522	-1.08687	-1.01748	1.65146	0.195928	1.26585	1.7955	-0.40697	0.296254	-0.577675	-0.910528	-0.492252	1.02789	0.404033	0.746497	0.919688	0.722585	0.815302	-0.0458686	0.0445228	-0.222806	0.252381	0.294794	0.0272883	0.439599	-0.0458686	0.681895	-1.91079	-2.2455	-1.90564	0.264088	-1.28214	1.48713	0.271077	0.233006	-0.973161	0.188531	0.622779	-0.0537016	-0.355554	-0.574538
g5174	0	0	0.589128	0.539517	-0.370271	1.10232	0.515916	-0.846444	-0.075455	-0.67608	-0.763398	0.182012	-0.699106	1.26687	0.598439	0.150642	2.31447	-1.00257	-1.16933	-1.65667	2.13947	1.03744	1.01329	-0.136355	-0.304743	0.106742	-0.634234	0.657527	1.23926	-0.314287	-0.992009	-1.41388	0.254508	0.223526	0.25967	-0.120249	-1.52642	-1.48925	-1.10139	0.0614617	-0.46385	-0.232131	-0.133906	1.86981	-0.306621	-0.801712	-0.523683	-0.662807	-0.28877
g0042	1	0	-0.433316	-0.435116	-0.436146	-0.434103	-0.433173	-0.438441	-0.429474	-0.430927	-0.434737	-0.435045	-0.43589	-0.427859	-0.433125	-0.429515	-0.435959	2.14574	2.38405	1.97304	-0.233369	-0.238738	-0.238738	-0.238738	-0.238738	-0.238738	-0.237106	-0.224028	-0.238738	-0.238738	-0.238738	-0.238738	-0.236998	-0.238738	-0.238738	4.00683	-0.238738	-0.210478	0.675291	1.73354	-0.442358	-0.470919	-0.708683	-0.786868	0.763071	1.33808	1.24595	0.874671	0.383404
g0073	1	0	-0.457235	-0.456891	-0.460088	-0.425429	-0.423332	-0.422653	-0.436035	-0.438262	-0.44504	-0.448981	-0.43904	-0.439167	-0.398806	-0.393456	-0.416544	2.401	1.98995	2.11	-0.444691	-0.427091	-0.352337	-0.432387	-0.41591	-0.347436	-0.435788	-0.406783	-0.353776	-0.433325	-0.407066	-0.428691	-0.366115	-0.300493	-0.255984	0.53398	3.14454	2.12936	0.814651	1.67076	-0.609719	-0.608602	-0.635505	-0.631581	0.712153	0.903816	1.10013	0.0984606	0.0666467
g0118	0	1	0.357285	1.44427	1.82281	0.0691129	0.0518372	-0.163106	1.27581	1.19817	1.14419	-0.435093	-0.837729	-0.574823	-0.449421	-0.652106	-0.344396	-1.28922	-1.27834	-1.33927	0.541725	0.429197	0.683134	0.429197	0.827019	0.981958	-0.0930148	0.541725	0.349689	0.955563	0.61512	0.10812	0.0917402	-0.074391	-0.321057	-1.75744	-2.22263	-2.08566	-0.53575	-0.563025	0.947866	1.57562	-0.707449	-0.717261	0.6181	1.27288	1.21047	0.826973	1.23809
g0115	0	1	1.55518	0.626645	0.833219	0.754142	0.661692	0.148935	0.295917	1.63944	1.26671	-0.713189	-0.576389	-0.618281	-0.797467	-0.485858	-0.415901	-1.31849	-1.43187	-1.42444	0.69655	0.522958	0.74449	0.465296	0.181026	1.40951	-0.283158	1.06991	0.48794	0.824549	0.519449	-0.2051	-0.156194	-0.287811	-0.297095	-1.90095	-1.89466	-1.89671	-0.600334	-0.646503	0.795481	1.68251	-0.606889	-0.624261	0.951223	1.29678	1.27839	-0.456556	-0.125929
g5935	0	0	-0.0433326	-0.250453	-0.250453	-0.250453	-0.250453	-0.250453	-0.250453	-0.250453	-0.250453	-0.250453	-0.250453	-0.247987	-0.250453	-0.250453	-0.204426	4.00208	-0.250453	-0.250453	0.629738	-0.470404	-0.320374	0.950033	1.29661	1.18992	0.0762557	0.0327972	-0.553376	1.65876	0.954743	0.385346	0.165531	-0.966494	-0.503081	-1.24012	-1.59697	-1.6889	-0.637883	-0.598683	1.16039	1.41226	-0.691721	-0.644368	-1.07196	0.200862	0.34836	0.225255	-0.744356
g3498	0	0	3.90962	-0.287785	-0.287785	-0.287785	-0.287785	-0.287785	-0.287785	-0.287785	-0.287785	-0.287785	-0.287785	-0.237816	-0.287785	-0.287785	0.644972	-0.287785	-0.287785	-0.287785	-0.47369	-0.753935	-0.165875	0.466429	0.233197	-0.666697	-0.990096	-1.08305	-1.06529	0.26357	0.691486	1.12429	-0.392112	-1.23122	-0.839955	1.75511	1.65405	1.47378	-0.654858	-0.727013	1.13746	1.42869	-0.648536	-0.535748	-0.137904	-0.0600557	0.0247075	-0.100874	-0.480394
g3389	0	0	0.0747294	-0.440936	0.385759	0.35131	0.425437	0.0376996	0.491584	0.688803	0.385759	1.96208	0.869256	1.50719	-1.18343	-0.602511	-0.991125	-1.92997	-1.20158	-0.830054	-0.0424451	1.69445	-0.0299957	-0.876806	-0.581481	-0.355282	2.15226	-0.254598	-0.121499	-0.0344148	-0.957096	-1.08134	0.661033	1.60881	0.79322	-0.485589	-0.939616	-1.1496	1.24388	1.25622	-0.871153	-0.289553	-0.92945	-0.409942	-0.132812	-1.72236	-0.553223	0.50509	0.104597
g3253	0	0	0.826175	1.4121	1.12617	0.56299	0.586305	-0.210529	0.929393	1.2816	0.744382	-0.163997	-0.604908	-0.272062	-0.463635	-0.578049	-0.220509	-1.51513	-1.64355	-1.79674	1.47506	0.941938	1.02063	-1.12068	-0.843911	-0.600235	1.20559	0.436609	0.746948	-0.413018	-0.984613	-1.34026	0.79423	0.964809	0.79423	-0.805479	-1.19356	-1.07829	-0.198157	0.8145	-1.17374	1.38821	-0.984361	0.153549	0.566688	1.30677	0.88715	0.537894	0.138152
g0008	1	0	-0.394644	-0.437965	-0.437965	-0.437965	-0.437965	-0.437965	-0.0801019	-0.432381	-0.437965	-0.437965	-0.435937	-0.437965	-0.437965	-0.432524	-0.437201	3.09234	1.76063	1.3015	-0.390366	-0.380042	-0.427818	-0.435921	-0.405945	-0.437234	-0.354444	-0.424524	-0.426382	-0.408384	-0.434806	-0.444327	-0.381935	-0.37565	-0.385977	1.06594	3.08106	1.96676	0.35588	1.89685	-0.518078	-0.527311	-0.605799	-0.601543	0.911336	0.880542	0.897559	0.880542	-0.0941393
g0136	0	1	0.485253	0.946987	0.959381	0.180071	0.623944	-0.336053	1.11256	2.08399	1.12064	-0.394724	-0.735085	-0.558139	-0.27217	-0.468312	-0.498537	-1.37841	-1.48039	-1.391	0.550826	0.479168	0.827879	0.181514	0.173144	0.296842	0.847642	0.990818	0.703322	0.406749	-0.188548	-0.183154	-0.0998835	0.288419	0.814841	-1.7963	-2.17113	-2.12215	-0.626702	-0.644866	1.10015	1.46455	-0.650884	-0.642254	0.791417	-0.984178	0.263078	0.880428	-0.451552
g4690	0	0	-0.501968	-0.32639	0.360448	2.82033	-0.651954	-0.651954	-0.311511	0.683928	-0.651954	-0.651954	0.0580962	-0.650168	-0.651954	-0.170453	2.06832	-0.651954	0.53305	-0.651954	-0.307647	-0.433738	-0.317518	-0.43724	-0.422594	-0.43724	-0.388524	0.0843171	-0.43724	-0.433738	-0.43724	-0.433738	-0.414156	-0.43724	3.67536	0.891808	0.687388	-0.00101715	1.00185	0.929973	-1.32839	-1.10623	0.160006	0.342787	-0.74416	-1.33228	-0.0684795	0.174883	0.0848025
g0125	0	1	0.335194	1.49476	1.19086	0.253449	0.242376	0.0128386	0.419908	1.64711	1.8254	-0.330082	-0.510828	-0.766603	-0.96264	-1.0541	-0.498668	-0.994168	-1.11987	-1.18495	1.0313	0.295673	-0.0754276	0.604054	0.882424	0.916365	0.435694	0.530589	0.457915	0.482783	-0.382576	-0.248736	0.137732	0.229665	0.725407	-1.82875	-2.10431	-2.08981	-0.660509	-0.625796	1.02783	1.52198	-0.654458	-0.609045	-0.256412	0.770591	-0.0678091	1.25985	0.260228
g0026	1	0	-0.509652	-0.510118	-0.498206	-0.48471	-0.5022	-0.475857	-0.491802	-0.496478	-0.482116	-0.499368	-0.467692	-0.450596	-0.00857036	-0.199501	-0.368295	1.92227	2.37849	2.1444	-0.430728	-0.180739	-0.41588	-0.470173	-0.418465	-0.487502	-0.506977	-0.457136	-0.495977	-0.421829	-0.507805	-0.406466	-0.393809	-0.443959	-0.355258	1.79355	2.74155	1.8576	1.30134	1.27988	-0.668973	-0.670508	-0.607592	-0.634148	1.67106	1.01295	1.20345	0.714991	-0.668271
g0064	1	0	-0.413379	-0.361054	-0.384897	-0.414031	-0.430166	-0.42745	-0.446664	-0.45649	-0.443034	-0.39045	-0.441918	-0.428566	-0.417082	-0.433617	-0.39662	2.93849	1.9193	1.42763	-0.404946	-0.423301	-0.418337	-0.415864	-0.407142	-0.403709	-0.423011	-0.41537	-0.407048	-0.423301	-0.378209	-0.392251	-0.422992	-0.386889	-0.410324	1.28282	3.16103	1.68884	0.646839	1.69411	-0.752913	-0.826752	-0.673394	-0.0878925	1.36491	0.767431	0.86319	1.13839	0.131508
g2670	0	0	0.0995746	-0.208272	2.79019	0.468499	0.040031	-1.30144	-0.263928	0.332224	-0.0661652	-0.255027	1.16195	-0.192209	-1.51178	0.313604	-1.28159	-0.777823	-0.292881	0.945052	1.20134	-0.242794	-0.624174	0.260704	0.167079	-1.14088	0.495937	-0.0900406	-1.01176	-0.641115	-1.0277	-1.22215	1.03182	-0.044246	-0.197793	2.79027	0.666018	-0.370505	0.883188	1.62602	-0.610612	-0.610612	-0.664903	-0.623084	-0.155195	0.403029	0.409544	-0.54042	1.17433
g0023	1	0	-0.380641	-0.428738	-0.420062	-0.428738	-0.428738	-0.428738	-0.428738	-0.425916	-0.428738	-0.41409	-0.410153	-0.428738	-0.428738	-0.200291	-0.427899	3.19793	1.45551	1.45551	-0.510548	-0.333798	-0.490116	-0.582759	-0.598791	-0.608544	-0.554572	-0.536269	-0.518896	-0.562902	-0.588219	-0.536505	-0.0705243	0.198738	0.38556	2.92505	1.88248	1.10061	0.529853	1.81638	-0.56657	-0.692947	-0.42428	-0.662438	0.581154	0.35254	0.702282	0.137561	-0.762733
g0105	0	1	0.381764	0.578195	0.639481	0.603891	0.305199	0.110159	0.876547	1.65858	2.07696	-0.203525	0.0180225	-0.40502	-0.88267	-1.00837	-0.939805	-1.50862	-1.16398	-1.13682	1.28734	0.721046	1.07021	0.55504	0.464056	0.825928	-0.316509	0.653385	0.293495	0.204579	-0.27963	-0.424435	-0.0390023	-0.0703778	0.773975	-1.72384	-2.00942	-1.98584	-0.619814	-0.745952	1.22719	1.34773	-0.65927	-0.549885	-0.739666	-0.704124	-0.828595	-0.556252	-0.669147
g4059	0	0	-0.454707	-0.397429	-0.429041	-0.460539	-0.460539	-0.460539	-0.460539	-0.423685	-0.40165	-0.410455	-0.373897	-0.460539	-0.351271	-0.361937	-0.457804	2.74171	2.12616	1.4967	2.96209	0.94065	0.281229	0.298206	0.206687	-0.651716	-0.176022	-0.782273	-0.713676	0.634768	-0.507284	0.428418	0.344052	-0.1132	0.101638	-0.460921	-0.91869	-1.87395	-1.20611	-0.707483	0.23826	-0.218257	1.70426	0.189325	-0.0853897	0.283528	0.197516	-1.82724	-1.40699
g0312	0	0	0.058679	-1.23026	-1.45351	-0.0482505	-0.346536	-0.275208	-0.543074	-1.26014	-1.08012	1.04442	1.39251	1.3717	-0.625023	-0.470812	-0.137464	0.790846	1.41613	1.39611	1.34942	0.842009	1.02859	-0.76921	-0.679223	-0.248612	1.10662	0.724526	0.688055	-0.105056	-0.845317	-0.784751	0.448512	1.0485	0.738642	-1.55309	-1.44109	-1.54852	1.04694	1.02323	0.637449	-0.95002	-0.920553	-0.837039	1.12607	0.765771	1.01061	0.951945	0.827966
g0152	0	1	0.0551104	0.52992	0.797142	0.984156	1.01996	0.458343	0.37999	1.86846	1.50864	-0.16149	-0.929778	-0.731701	-0.829511	-0.790216	-0.344209	-1.66939	-1.02268	-1.12274	0.630069	0.259975	0.242338	0.424066	0.597814	0.519469	0.0300318	0.329573	0.198905	0.866471	0.513628	1.11201	-0.0732673	-0.205949	0.718145	-1.96797	-2.22546	-1.96985	-0.593266	-0.53825	1.09	1.46124	-0.826459	-0.593266	1.70526	0.943104	-0.0687181	1.43397	-0.408291
g6332	0	0	0.487293	0.685845	0.240691	-0.142146	1.42805	2.48078	-1.39357	0.0214272	-0.325142	0.619385	-0.974372	-1.17067	0.189787	-0.62587	-0.871552	-1.28651	-0.0161292	0.652707	0.800952	0.800952	0.274859	-1.07806	-1.13785	-0.163525	-0.0889808	0.087846	-0.281688	-0.791796	-0.529037	-1.14832	-0.480142	-1.14012	-0.277039	2.13919	1.26593	1.74683	1.37625	1.17583	-0.580975	-0.411167	-0.774399	-0.785541	1.32574	0.849612	0.538764	-0.505512	-0.671334
g1970	0	0	-0.424664	-0.400916	-0.411741	-0.44327	-0.444366	-0.426397	-0.459354	-0.454047	-0.454508	-0.430979	-0.417369	-0.433971	-0.373412	-0.380153	-0.401992	2.86027	1.76928	1.72759	0.164225	-0.0787309	0.0271802	1.03241	1.52538	0.821901	-0.750655	0.144498	-0.483521	1.6719	0.971124	0.869935	-0.0787309	-0.883586	-0.562011	-1.27592	-1.53473	-1.58067	-0.443031	1.74187	0.52397	-0.13148	-0.691592	-0.999738	-0.26645	0.918064	0.0660458	0.283968	-0.911054
g4447	0	0	-0.701485	-0.687224	-0.684619	-0.698326	-0.689729	0.72691	-0.69232	-0.685825	-0.683129	-0.156199	1.67566	2.92548	0.480605	0.769333	0.143412	-0.511732	-0.160572	-0.37024	1.11448	0.515827	0.223936	-0.0389758	-0.403227	0.169243	-0.740336	-0.0803163	-0.0769927	-0.470165	-1.17532	1.62736	-1.34053	0.143471	2.36461	-1.58957	-0.607772	0.364284	0.200529	1.91849	-0.198866	-0.606669	-0.589855	-0.723633	0.498079	0.473641	-0.785685	-0.785685	0.713672
g0012	1	0	-0.449593	-0.358626	-0.394935	-0.429749	-0.382875	-0.440521	-0.408036	-0.428692	-0.415895	-0.417082	-0.440927	-0.451713	-0.358378	-0.403878	-0.371001	3.14796	1.64622	1.35773	-0.368089	-0.366082	-0.362661	-0.363748	-0.363996	-0.364007	-0.36417	-0.363619	-0.363128	-0.366898	-0.358155	-0.365188	-0.359916	-0.195214	-0.363422	0.0510447	3.45289	1.78436	1.6727	0.787701	-0.41849	-0.592151	-0.675163	-0.774592	0.640713	0.735741	1.00889	0.263773	-0.189435
g5068	0	0	-0.235748	0.381736	-0.25941	0.942394	0.133241	2.19846	0.673183	0.900297	0.613126	-0.596803	-0.8424	-0.676768	-0.817313	-0.846676	1.62735	-0.66489	-0.987601	-1.54218	0.575055	-0.431815	0.0285488	0.111451	-0.383879	-0.580185	-1.19436	-0.294093	-0.747542	0.127471	0.0655166	3.1631	-0.793845	-1.37231	0.915381	0.511208	-0.189207	0.489507	-0.752169	-0.618933	0.924084	1.5873	-0.687573	-0.452711	1.03209	0.349156	0.245177	1.01622	-0.283833
g0153	0	1	0.808298	1.3069	1.35481	1.14409	0.367462	0.46878	0.0207834	0.543804	1.52902	-0.0514356	-0.719257	-1.05924	-0.655835	-0.612996	-0.206241	-1.48746	-1.46835	-1.28313	0.916773	0.626047	0.847552	0.32409	0.732829	0.533106	-0.678968	1.10178	0.115868	1.30792	0.399084	0.260755	-0.340423	-1.07287	0.170083	-1.63671	-1.89593	-1.71099	-0.671549	-0.615813	0.895512	1.61753	-0.600831	-0.624852	-0.578208	-1.47204	0.86776	1.50223	0.405362
g5247	0	0	-0.102554	1.70454	1.63477	-0.0772972	0.278888	-0.505623	0.600977	1.56573	1.60845	-0.690011	-0.634278	-0.66248	-0.45518	-0.54665	-0.406846	-0.972425	-1.1716	-1.16842	1.8393	1.20725	2.25875	-0.259154	-0.203909	-0.305893	-0.528202	0.643152	-0.0841434	0.457483	0.0843087	-0.0948771	0.0131941	-0.517014	-0.501787	-1.52382	-1.27523	-1.20941	0.317849	1.71736	-0.700188	0.3145	-0.821923	-0.827597	0.4482	0.846857	1.02212	0.561683	0.0822834
g2370	0	0	-1.09432	0.329947	0.689333	-0.20734	-0.00804926	-0.61897	0.922514	0.947596	0.565412	-0.645146	-1.21225	-0.512513	-1.55692	-1.25057	-0.455292	1.65737	0.661652	1.78754	2.19145	1.04099	1.27849	-0.506131	-0.126471	-0.379375	0.638987	0.84191	0.658999	0.120466	-0.300895	-0.446457	-0.735622	-0.359046	0.42064	-1.23904	-1.65838	-1.44051	1.49656	0.96938	-0.368508	-0.347922	-0.745625	-1.00389	1.34966	1.17476	1.26013	0.473131	-0.70809
g0131	0	1	-0.241863	0.61289	1.71001	0.768456	0.169664	0.643622	0.521439	1.70289	1.40439	-0.41135	-0.505279	-0.489528	-1.13153	-0.938038	-0.218531	-1.62997	-0.988088	-0.979185	1.35861	0.247151	0.287022	0.511945	0.684423	0.841831	-0.210492	1.16167	0.653857	0.491812	-0.134511	0.00743177	-0.0866946	-0.281168	0.243737	-1.55774	-2.20454	-2.01436	-0.631278	-0.724831	0.983962	1.5523	-0.621029	-0.559122	-0.261	-0.729191	-0.418228	-0.44688	0.364036
g0141	0	1	0.951888	0.938365	1.57771	0.669154	0.235194	0.488323	0.179835	1.16774	1.65548	-0.378025	-0.766448	-0.968957	-0.895355	-0.709288	-0.400919	-1.40497	-1.15831	-1.18142	-0.360901	0.607298	0.817249	0.0464883	0.623365	0.795386	0.396483	1.25453	0.693584	0.467341	-0.18918	-0.328908	0.0913225	0.174976	0.795386	-1.8625	-2.06917	-1.95274	-0.578956	-0.660462	0.960941	1.56821	-0.729184	-0.560546	-0.64797	0.904294	0.559936	1.29301	0.16967
g3633	0	0	-0.753681	0.788149	1.68662	-0.500631	0.713057	-0.554385	0.934434	1.48216	2.1889	-0.629821	-0.671098	-0.497173	-0.627524	-0.64974	-0.634792	-0.737733	-0.757247	-0.779497	2.34396	1.23343	-0.973895	0.465065	0.440645	-0.903813	0.894956	-0.389971	-1.38568	0.166952	-0.515805	1.61808	0.0315801	-0.743329	-0.664355	-0.718172	-0.217324	-0.682325	-0.493442	-0.345569	0.639707	1.74214	-0.807654	-0.735187	-0.0563207	-0.271965	-1.04955	2.34817	-1.23994
g1359	0	0	0.770553	1.08161	1.07129	-0.555152	1.63817	0.131045	-1.01359	-1.46599	-0.688726	0.86956	-1.07361	-0.453764	1.54107	-1.09453	-0.732781	-0.878767	0.242681	0.610928	-0.757915	-0.488033	0.909555	-0.909473	-0.805588	0.414111	-0.532807	0.705815	0.889375	-0.749514	0.338838	-0.754858	-0.794969	-0.410843	-0.362515	3.01499	-0.496332	0.790163	-0.568404	-0.749081	0.979273	1.55259	-0.67406	-0.540313	0.628442	-0.0240816	-0.332879	-1.46014	-0.302807
g6133	0	0	1.45974	0.175219	0.228219	1.11176	0.549678	-1.12161	0.675816	0.292573	-0.134007	0.401884	-1.03959	0.951396	0.431551	-0.18456	0.887503	-1.16687	-1.15839	-2.36032	1.3621	0.934643	0.132877	-0.654586	-1.13814	-1.19718	0.634222	1.52522	1.24894	-0.833508	-1.31311	-0.839573	0.667478	0.941074	-0.346938	0.683107	-1.1622	-0.644423	-0.16045	-0.53545	-0.237974	-1.23755	1.69475	0.476665	0.0477478	0.254061	0.459666	0.0968542	-0.666328
g2709	0	0	0.0865162	-1.02534	-0.819969	-0.686544	-0.582727	-0.0307823	-0.886899	-0.688404	-0.875393	0.167698	0.280958	3.17852	0.545831	0.848855	0.966212	0.0395039	-0.516233	-0.00181357	1.00891	-0.0957997	-1.21604	0.18428	-0.0567742	-0.988046	2.03241	-1.34618	-1.12123	0.630897	0.375259	0.101793	1.3608	0.668074	0.475246	0.437823	-1.15105	-1.30037	-0.0935329	-1.52461	0.80537	1.3589	-0.167112	-0.379019	1.43758	1.29766	0.503527	0.346125	-1.74915
g0170	0	0	-0.957978	-0.872514	-0.713937	-0.416694	-0.115789	0.167241	-0.294325	-0.34077	0.109429	-0.296347	0.511345	0.281596	1.24246	2.73441	1.60406	-1.02708	-0.815738	-0.799359	1.54116	0.948359	1.82232	-0.0299219	0.155227	-0.273801	-0.435585	1.2956	0.373255	0.486722	0.155227	-0.646412	-1.03365	-0.65384	-1.0622	0.435166	-1.35342	-1.72419	-0.806188	0.239306	0.522173	1.30839	0.237012	-1.50069	0.075321	-1.30397	0.242127	-0.539483	0.718593
g1080	0	0	0.184584	0.499733	1.60114	0.320585	0.360922	0.0645608	0.910292	1.90744	1.58343	-0.308483	-0.407401	-0.750893	-1.1198	-0.912832	-0.72223	-1.19726	-0.854854	-1.15893	-0.0264485	-0.659285	-0.777646	1.7482	1.97633	1.06673	-0.313391	-0.451816	-0.698231	0.744708	0.520529	0.788829	0.543854	-0.653584	-0.226074	-0.580233	-1.4559	-1.54657	0.782305	-0.717018	-0.784023	-1.10134	1.35157	0.4685	-1.39566	0.19848	1.10296	0.504215	0.760582
g1174	0	0	0.33563	-0.491516	-1.26722	1.1638	0.266913	1.37758	1.50684	0.873851	1.51454	-0.502878	0.549597	-0.36858	-0.63697	-0.429569	-0.145875	-1.64166	-0.754969	-1.3495	0.507587	1.02422	0.0201602	-1.51516	-1.00893	-0.951695	1.47692	0.403856	0.228877	-0.628049	-1.04091	-1.42242	-0.0343239	0.550667	-0.217426	-0.533539	1.50345	1.63672	-0.560834	-0.377793	-0.601958	0.0313058	1.98761	-0.478333	0.679531	0.805487	-1.79128	-0.290319	0.545425
g3188	0	0	-0.601111	-0.700135	-0.359772	-0.672031	-0.281622	0.0122569	-1.03018	-0.657887	-1.11965	0.0637546	1.3517	0.203338	2.30556	2.13621	0.0974531	0.296306	-0.106005	-0.938188	1.04133	0.757399	-1.20083	0.5084	0.281447	-0.416895	1.3378	0.515394	-0.250719	1.47247	-0.7345	-0.203854	0.8956	-1.1342	0.981007	-0.689003	-1.58602	-1.57481	0.466454	1.08105	0.0446264	-1.88817	0.185114	0.110927	0.820223	-0.435161	-1.12885	0.91004	0.614415
g1640	0	0	-0.493385	-0.669326	-0.641869	-0.169892	-0.548454	-0.521352	-0.577031	-0.548454	-0.399127	-0.542333	-0.284842	-0.27779	-0.461293	-0.0473569	0.503275	0.519632	2.59643	2.56316	-0.4784	-0.585525	-0.629927	-0.154022	-0.238485	-0.356276	-0.933842	-0.71082	-0.791345	-0.0983435	0.0371564	0.302235	-0.502712	-0.341852	-0.651342	1.7359	2.54621	1.85139	-0.300075	-0.705694	1.53625	0.868493	-1.0989	-0.300075	1.96269	0.082593	0.265004	0.241748	0.797121
g3138	0	0	-0.647121	-1.07298	-0.661322	0.50996	0.658034	-0.0822443	1.43625	1.7066	1.60955	-0.748791	-0.329546	-0.579359	-1.14347	-1.36834	-0.825656	1.32605	0.305344	-0.092949	-0.427048	-0.547557	-0.515612	-0.135204	-0.0427527	-0.45077	-0.906629	-0.548626	-0.67345	-0.0292861	-0.0906769	-0.114854	-0.254928	-0.704334	-0.672062	1.35236	2.02531	2.73613	0.745906	-0.860081	-0.0566531	1.62104	-0.828445	-0.621765	0.538934	1.19998	0.219923	0.346308	-1.6505
g2150	0	0	-0.792189	-1.08494	-1.0526	-0.904031	-0.862525	-0.428454	-0.795403	-0.957114	-0.847562	0.226954	1.76519	1.43055	0.278001	0.384695	0.139109	0.576166	1.39239	1.53176	-0.581079	-0.599677	-0.678442	0.847688	0.564108	-0.33673	-0.962518	-0.824708	-1.1203	-0.483217	0.232629	2.41781	-0.345901	-1.08419	-0.47533	1.52305	0.814688	1.09213	1.30591	1.22005	-0.517908	-1.02623	-0.454211	-0.527611	-0.93909	0.844914	0.992446	0.992446	0.713604
g4190	0	0	-1.11247	-0.806151	-1.22744	0.769951	1.02769	0.477297	0.301638	-0.641107	-0.326028	0.57048	1.5752	0.287975	1.25043	0.941404	0.779407	-0.957846	-1.55797	-1.35247	-1.87161	-0.605821	-0.11803	0.545354	0.316081	0.144575	-1.265	-0.600669	-0.723651	0.00336989	0.850634	0.726088	-0.528485	-0.652166	-0.796107	2.18122	1.18816	1.20606	0.880691	0.263226	1.05485	-0.157259	-1.70404	-0.337467	-0.811446	-0.920829	-0.510226	-1.04766	-0.472175
g1292	0	0	0.0600129	0.103246	0.692035	-0.235171	-1.03402	-0.821315	1.31832	2.29196	1.78802	-0.13417	-0.641696	-0.103737	-0.922579	-0.0977383	0.570067	-0.887828	-0.646395	-1.29901	-1.21269	0.32655	0.925175	-0.585822	-0.642629	-0.998396	-0.398708	-0.121273	-0.475802	-0.0826341	-0.446179	0.545361	-0.816553	-0.906056	-0.56875	2.15286	1.62851	1.67704	-0.54007	-0.0210587	-0.515832	-0.386361	-0.537564	2.00089	-1.24437	-0.319638	0.125468	-0.69756	-2.16753
g5556	0	0	1.0643	-0.586432	-1.13154	0.540614	-0.544956	0.305059	0.39366	-1.38634	-1.02986	-0.121522	-0.229596	1.20041	-0.232452	0.498942	2.71279	-0.456972	-1.02129	0.025172	0.33157	-0.532563	0.241262	1.53645	1.32536	0.943284	-0.453751	0.125023	-0.238243	0.366346	0.705038	1.83276	-0.394219	-1.06154	-0.71862	-1.17071	-1.616	-1.22144	-0.317243	0.803972	-0.134051	-0.875511	-1.02929	1.55212	-1.62494	-0.944187	-0.922922	0.110121	-0.960134
g6291	0	0	-1.40587	-1.37246	-1.38685	-0.690055	-0.189485	0.333945	-1.08759	-0.0952885	-0.64387	0.00751121	0.626518	2.18925	0.578638	1.47896	0.689511	-0.206349	0.396512	0.77696	-0.406736	-0.98686	-1.66038	0.593491	0.739577	0.966279	0.422217	-0.716247	-0.471363	1.15598	-0.6564	0.921226	0.975151	0.402162	1.83027	-0.93897	-1.23348	-0.935918	-0.517422	-0.475862	-0.51143	-0.30247	-0.218867	2.02605	1.48426	1.72831	-1.19554	0.730653	-0.0203195
g6432	0	0	-0.453362	-0.786258	-1.05556	-0.113748	-0.377009	-0.305603	0.531652	-0.167068	-0.33717	0.534131	-0.281758	-0.254869	-0.953142	-0.983227	-0.7629	2.3168	2.03015	1.41894	1.86961	0.665331	0.770196	0.173022	0.641217	0.0832533	-0.583367	1.26395	0.191393	0.843189	0.401873	-0.447627	0.262005	-0.863107	-0.836842	-0.7024	-1.90641	-1.82529	-0.733334	0.280852	1.03798	1.14395	-1.36564	-0.363808	0.75665	0.187921	0.465595	2.01297	1.43881
g6995	0	0	0.355168	0.7884	0.600352	0.372604	0.540197	-0.214346	0.947175	1.29792	0.921307	0.427027	-0.667603	1.18873	-0.417808	-0.84365	-0.114958	-1.49548	-1.748	-1.93704	-0.605535	-0.475751	0.91646	-1.17971	-0.989009	0.370478	-0.98619	0.91646	0.956714	-1.1295	0.154084	-1.04588	-0.877025	0.901866	-0.533432	0.135295	1.85909	1.61159	-0.775824	-0.940809	-0.104637	-0.210011	0.180515	1.85077	2.41787	1.22768	1.13465	-0.896889	-0.364793
g4017	0	0	0.46904	-0.172626	0.72501	0.566632	-0.896908	0.317061	1.28491	0.892505	1.38349	0.892505	0.385633	0.381188	-0.701299	0.0376198	-0.412119	-1.80629	-1.56949	-1.77686	-0.313131	1.16127	-0.399356	-0.050449	0.911206	0.277637	0.0444082	1.08207	-0.372325	1.22696	0.779422	-0.104302	-0.088764	-0.254551	1.08207	-1.52088	-2.5972	-0.864075	1.18864	-0.253303	1.2611	-0.269661	-0.920737	-1.00604	0.768252	-0.100298	0.163605	0.880954	1.70663
g0574	0	0	-1.30852	0.846461	0.573293	0.799979	-0.809914	0.799979	1.04763	1.26858	0.380862	0.799979	-0.77187	0.114948	-0.588046	-0.978245	-0.283869	-1.14558	1.24461	-1.99027	-0.477162	-0.598014	0.370941	-0.601371	-0.587333	2.8359	-0.554678	2.08363	-0.119945	-0.598014	0.68238	0.537876	-0.579245	-0.601371	-0.586112	-0.601371	-0.591147	-0.0149624	-0.209271	2.01438	-0.209271	-0.585357	-0.4777	-0.532779	0.627745	0.164089	0.282843	1.86861	-0.0844216
g4774	0	0	0.318315	1.26638	0.97787	-0.862422	-0.504522	-0.390994	1.24191	1.44446	1.34384	0.0101813	0.736402	0.219819	-0.0142338	-0.622865	-1.26656	-1.0536	-1.3338	-1.51018	-0.386386	-0.294638	-0.396136	-0.396136	-0.395034	-0.381284	-0.392471	-0.396136	-0.395178	-0.395873	-0.396136	-0.395873	-0.394399	-0.35364	-0.394938	0.973384	3.4796	1.31127	0.614204	-0.893261	-0.982768	0.890564	1.18488	-0.813615	-0.648601	-0.46618	-0.440937	0.158348	-0.300181
g5267	0	0	-0.442585	-0.297699	-0.815071	-0.176016	-0.783769	-0.892866	0.0677477	-0.562414	-0.46833	-0.516489	0.312048	0.161765	-0.7005	-1.09863	0.233058	2.05753	1.9415	1.98072	-0.914547	-0.0775926	0.13117	1.46641	0.660691	-0.212703	-0.953367	-0.404734	-0.438127	-0.796163	-0.104137	1.50673	-0.508904	-1.45848	-0.987705	2.33888	0.0496554	0.702933	1.87841	-0.9852	-0.57244	-0.0114987	0.0956778	-0.404949	-1.45038	0.415858	-0.737054	-0.557959	-0.936392
g6709	0	0	0.587182	0.0305506	-0.832125	1.81792	0.416427	0.555428	-0.801166	-1.28217	-1.17589	0.474708	0.101247	1.1179	0.763909	-0.0618419	1.63166	-1.07442	-0.989306	-1.28002	1.64305	1.1645	-1.2164	-0.190425	-0.905175	-0.329336	1.57874	-0.294258	0.335392	-1.8383	-0.00283116	1.15967	-1.13423	-0.50874	0.800424	0.0144307	0.517686	-0.794198	1.31216	0.621416	-0.0837631	0.46086	-1.19435	-1.11632	-0.0221483	-0.0540833	0.283578	0.00145517	-1.82784
g1835	0	0	0.555087	-0.292397	-0.292397	-0.292397	-0.292397	3.92484	-0.292397	-0.292397	-0.292397	-0.292397	-0.292397	-0.282308	-0.292397	-0.292397	-0.104067	-0.292397	-0.292397	-0.292397	0.565798	0.236737	0.112377	-0.775872	-0.775872	-0.619635	1.88617	-0.093082	1.1329	-1.2372	-1.16996	-1.12444	0.89711	1.68181	0.857181	0.20733	-0.813036	-0.968313	1.27765	1.02833	-0.379879	-0.481635	-0.0549086	-1.38955	1.17606	-0.430584	0.67756	0.685001	-0.54555
g1626	0	0	-0.102471	0.0710356	0.912123	-0.500043	0.277262	0.290081	-0.836702	-0.200273	-0.445002	1.12346	-0.0572902	-0.223087	2.11873	1.90991	-1.07296	-1.5613	-1.24633	-0.457148	1.07855	-0.903825	-1.47931	1.44813	0.128956	-0.671137	0.656541	-1.33661	1.76896	0.769201	0.0912611	-0.653991	-0.13009	-0.692819	-1.29395	0.667028	1.02612	-0.473027	-0.401732	-0.588306	0.955867	1.49228	-0.348992	-1.10911	0.846674	-1.58907	0.83251	-0.427037	0.83251
g6149	0	0	-2.18682	0.966966	-0.230598	0.736976	-0.545498	-0.113738	-1.62098	0.19047	-0.129154	-0.538163	-0.480976	-0.830312	-0.025658	1.86132	0.155785	0.857317	1.40942	0.523645	0.0678337	0.31425	-0.852331	0.899574	0.332819	0.16455	1.77828	-1.05518	-0.593269	0.255183	-1.39744	-1.56815	-0.351974	-0.36494	0.253038	2.39315	-0.0108263	-0.264574	-1.09575	-0.461725	-0.220561	-0.601129	1.60547	0.773697	-1.14837	-1.46233	-1.00834	0.81408	1.48792
g0767	0	0	-0.530671	-0.0709912	1.26139	-0.227274	-1.27492	-0.389997	-0.437708	-0.463026	0.490108	-1.92938	0.447436	-0.923173	1.85676	1.56405	0.472582	-0.512531	1.13036	-0.463026	-0.00261723	-0.325998	-0.415967	-0.707627	-0.706357	-0.535474	0.857457	-0.401087	-0.353438	-0.59527	-0.438797	-0.707324	1.74729	2.59848	1.63088	-0.549981	-0.539477	-0.554688	-1.19047	-0.804557	1.06136	1.31496	-0.130724	-0.250563	1.30496	-0.687431	-0.509578	-0.601446	-1.32205
g6057	0	0	-1.19181	0.108075	0.886046	0.0834758	1.17344	0.948986	0.183113	1.69467	1.29731	-0.441973	-0.801513	-0.669216	-0.760855	-0.183859	0.280783	-2.42794	-0.193807	0.0150691	1.95447	1.47234	-0.708464	0.799769	0.229946	-1.14982	1.91943	-0.460966	0.0297599	-0.00110715	-0.879806	0.316179	0.0670701	-0.503071	-0.0559861	-0.492358	-1.23875	-1.29865	1.42902	0.516411	0.62378	-0.597968	-0.95674	-1.0145	0.296051	-1.20217	1.82571	-0.913897	2.14574
g2046	0	0	-0.66211	-0.417596	-0.122225	-0.461851	-0.151524	-0.267337	-0.217243	0.0837072	-0.493324	-0.713603	-0.800616	-0.587946	-0.553018	-0.425086	-0.547204	1.88712	2.11699	2.33286	-0.780638	-0.695891	0.101489	-0.159134	-0.0583432	1.49475	-0.533254	-0.304718	1.08864	-0.0047152	-0.332051	-1.42168	0.713246	2.82119	-0.572493	-0.982024	0.0464866	-0.420865	-1.77541	0.00737855	1.19794	0.602382	-0.173355	0.141058	0.308996	0.28656	0.967154	0.963241	-0.585634
g6040	0	0	-0.527725	-0.597058	-0.599039	-0.599039	-0.599039	-0.599039	-0.599039	3.18145	-0.453581	-0.599039	0.541702	-0.59819	0.599998	-0.527725	0.834881	-0.599039	0.983735	0.755785	-0.417219	-0.645788	-1.35098	1.16044	1.19816	0.372916	0.255932	-1.10923	-0.544855	0.127472	-0.561588	-0.0459859	0.140597	-1.30124	-0.201206	2.8211	0.147471	-0.0459859	0.052755	0.211792	-0.218998	-1.12922	-0.691477	1.77514	1.22733	-0.359626	-0.482638	-1.4821	-0.810602
g2665	0	0	-0.3006	-0.316064	-0.316064	-0.316064	-0.316064	-0.316064	-0.316064	-0.316064	-0.316064	-0.316064	-0.316064	-0.131976	3.89642	0.662241	-0.0737732	-0.259549	-0.316064	-0.316064	2.03312	0.010267	-0.843247	1.05692	0.600787	-0.755016	0.347229	-0.609857	-0.935177	0.526928	-0.696172	-0.465826	-0.576348	-1.56037	-0.867345	1.98194	0.499895	0.252279	-0.505431	-1.77949	0.446183	0.78351	0.850288	0.20494	0.342392	0.0445542	0.388476	1.44916	0.305182
g4289	0	0	-0.206768	0.12092	0.805885	0.442785	-0.740187	-0.273363	0.966887	0.271967	2.47403	-0.334882	-0.617731	0.337022	-0.806352	0.527834	1.09786	-1.32457	-1.15675	-1.58457	-0.198189	-0.857833	-0.798185	-0.252748	-0.268767	-0.364064	-0.468307	-0.594448	-0.499542	-0.355821	-0.139537	-0.0146972	-0.593151	-0.643147	-0.208181	2.58094	2.08806	1.58763	0.612208	-1.07304	1.23285	0.737786	-0.387636	-1.12217	-0.340339	-0.00531332	-0.684922	0.0992996	-0.700748
g1706	0	0	-0.51262	-0.611759	-0.659667	-0.843202	-0.3604	-0.074901	-0.944635	-1.05348	-1.04844	-0.175533	0.941834	-0.28567	-0.0230272	0.340375	-0.348124	2.08046	1.86265	1.71613	-0.607428	-0.980677	0.609971	-0.533172	-0.580885	0.399919	-0.714488	0.449571	0.535079	-0.980677	0.673927	-0.563466	-0.976767	0.366351	0.209766	-0.981376	3.04909	0.62526	-0.685578	-1.25994	-0.511373	0.151783	1.1277	1.1774	0.155261	0.393168	0.825932	0.529643	-0.423429
g1414	0	0	0.941643	-0.330708	-1.1358	0.55504	0.173688	0.666937	1.97541	0.439314	-0.0520542	2.00042	-0.327538	0.507879	-1.09674	-1.38162	-1.04433	-0.837437	-0.585428	-0.468665	1.59805	0.253468	0.419838	-0.143499	-0.403953	-0.0655233	0.637076	1.22918	1.05299	-0.438381	-0.745515	-0.433984	-0.305237	0.103076	1.73212	-1.10794	-1.74597	-1.6358	-0.323762	0.125997	-0.642606	-1.38135	0.8985	1.32322	0.509306	0.62448	-0.0353326	0.58834	-0.136457
g2729	0	0	-0.772584	-1.28784	-0.41151	-0.469237	-1.5279	-0.113375	-0.027422	0.241636	-0.639097	0.469031	0.883855	2.69019	0.224724	0.576106	1.2691	0.0143578	0.0236636	-1.1437	-0.79558	-0.887349	-1.12433	1.70306	1.1041	-0.166935	-0.780531	-0.747821	-0.790725	0.203639	0.96232	2.22021	-0.583236	-1.10641	-0.520347	0.309513	0.347949	0.652473	-0.486213	-0.563356	-1.03645	-0.435906	1.22989	1.29204	-0.333665	-0.192761	0.252521	-0.660225	-2.20214
g2299	0	0	-1.27604	0.208763	0.466171	-0.640102	-0.472538	-0.640102	0.306086	0.784047	1.33393	-0.741489	2.80609	0.861115	-0.0948792	0.0194654	-0.376882	-1.11352	-0.694704	-0.735413	-1.82757	0.707201	0.718942	0.322705	0.380906	0.567683	0.098616	0.960223	0.960223	0.658537	-0.36413	-0.396535	0.21471	0.306474	1.24224	-0.741783	-1.97009	-1.83835	0.342624	0.537276	1.32517	-0.0592401	-0.557119	-1.58871	-0.0738373	0.443792	0.251161	0.792888	0.0297668
g1202	0	0	0.0181815	0.317607	0.24995	0.744775	0.071596	-0.176204	1.50825	2.09582	2.05128	-0.767665	-0.677863	-0.67142	-0.61106	-0.675423	-0.760732	-0.910864	-0.874507	-0.931715	-0.780875	-0.492223	-0.536318	-0.094888	-0.124852	-0.892825	-0.205327	-0.678098	-0.763653	-0.37476	0.0261284	0.0931458	-0.348953	-0.56779	-0.221082	2.96804	1.40143	1.59289	-1.14164	0.284035	0.470286	1.6052	-0.804575	-0.4133	-0.86802	-1.07095	-1.06578	-1.28719	-0.801782
g1083	0	0	0.32488	0.906042	1.76852	0.282752	-0.189879	-0.676637	0.654392	0.954667	2.02893	-0.839888	0.279295	-0.364589	-0.817326	-0.470349	0.0424578	-1.07217	-1.46775	-1.34335	-0.283637	-1.16848	-0.435477	2.50088	1.83301	1.09302	-0.605613	-0.445987	-0.0977813	-1.04174	0.528467	0.791886	-0.933421	0.12579	-0.306077	-0.882887	-0.299327	-0.372627	1.46424	0.407392	-0.816818	-1.26762	0.549872	-0.337065	-0.446915	0.0627532	0.230279	0.169854	-0.018309
g0217	0	0	-0.487069	-0.645127	-0.324242	-1.01626	-0.547982	-0.222434	-1.02568	-0.358952	-1.04614	0.277741	0.169583	0.984316	-0.37894	-0.476913	-0.440531	1.40697	1.60278	2.52888	1.75634	1.23306	0.0837277	1.0596	0.743504	-1.34848	-0.242386	0.0650506	-0.792778	0.397702	0.187501	0.609164	-0.655278	-1.94739	-1.56191	0.900062	-0.0892605	-0.398223	0.252129	1.33801	-1.29191	-0.238593	0.812331	-0.871961	-1.29338	-0.684771	-0.968935	0.0656423	2.67137
g6754	0	0	1.15285	-0.977624	1.15285	-0.948873	-0.0557732	2.04416	-0.99067	-0.59254	-1.81041	-0.632089	0.12745	-0.540385	-0.711002	1.11829	1.04745	0.197547	0.153655	0.265116	-0.406326	-0.864683	1.08775	1.94598	1.19212	-0.0644749	0.30924	-1.91895	0.430664	-0.198357	-1.40749	0.383458	-0.558041	-0.454056	0.557268	0.333499	-1.31386	0.94626	0.209143	1.12382	-1.08737	0.622706	-1.36855	0.500244	0.384747	-0.808434	0.316654	0.316654	-0.726324
g3443	0	0	-1.25781	-0.374361	0.0425597	-0.900917	-0.846476	-0.051031	-0.548518	-0.68422	0.238981	-0.759949	1.00661	-0.591114	0.155255	0.0769505	-0.977244	1.82517	1.73502	1.9111	-1.75151	-0.345107	-0.218156	0.689317	0.541506	-0.357345	-0.7549	-0.286629	-0.960571	0.395445	1.09068	1.10114	-0.591314	-1.47501	-1.01261	1.43775	1.25658	1.24074	-1.32601	-0.589569	0.903422	0.903422	-0.738046	0.846783	-0.798523	0.402557	1.21243	0.699024	-0.284225
g5620	0	0	-0.287267	-0.471027	-0.471027	-0.471027	-0.471027	-0.471027	-0.471027	1.80483	-0.471027	-0.471027	2.51872	-0.468839	-0.471027	-0.471027	-0.430191	-0.471027	2.11328	-0.0692341	1.57353	1.19784	0.236242	0.310258	0.0521158	-0.776477	-0.707627	-1.02696	-1.5844	1.12914	-0.0929009	1.403	-0.138092	-1.34846	0.929187	0.706495	-1.1298	-0.73309	0.245475	1.5399	-1.49797	0.107412	-0.54024	0.145426	-0.0873756	-0.29499	-0.706734	-1.26005	-1.69641
g4845	0	0	1.16658	1.38426	-0.172463	0.167337	2.28443	-0.930872	0.778688	-0.788285	-0.931182	0.864549	-0.97081	0.291795	0.137547	-0.962348	0.447144	-0.824749	-0.97081	-0.97081	1.07252	-1.20772	-0.237444	0.729199	-1.19864	-0.871406	1.23977	0.246786	0.090566	-0.350067	1.13675	-0.241855	-1.19176	0.336444	-1.1976	-1.21057	1.33072	1.52431	-0.309216	-0.147975	-0.653448	-1.18147	1.61122	0.680891	1.53443	1.1738	1.07699	1.46548	-0.0689387
g1132	0	0	0.54465	0.057123	0.702814	0.624775	0.664625	0.396501	0.79851	1.87743	1.95217	-0.2211	-1.16317	-1.06382	-1.03626	-0.948511	-1.0221	-0.90295	-0.832554	-0.428125	0.147341	0.24563	0.00582543	-0.918556	-1.00308	-0.948551	-0.389115	-0.287908	-0.226961	-0.159627	-0.0293141	-0.161218	-0.211226	-0.631791	-0.225091	3.54282	0.595139	0.655681	0.39612	-1.34344	-0.105725	0.292129	1.53203	-0.77112	0.570454	0.783625	1.32521	-0.176075	1.43991
g5915	0	0	0.360989	0.694256	2.42508	0.780878	0.230985	-0.564906	-0.27356	1.3217	-0.283228	-0.597435	-1.91823	-0.410458	-0.929992	-1.39377	0.473636	0.453092	-0.421493	0.052466	-0.194612	-0.472346	-0.429538	-0.42314	-0.530434	-0.384187	-0.130554	-1.10307	-0.326806	-0.846741	-0.820745	-0.779641	-0.0762272	0.511536	0.00640231	2.2997	2.1702	1.5302	-0.566236	-1.69886	0.47491	0.837546	0.930441	0.0222038	0.31597	-0.0399694	-0.354521	-1.18674	0.0800509
g6758	0	0	-0.250078	-0.481996	-0.712762	-0.672301	-0.425183	-0.120206	-1.07489	-1.48779	-1.27245	-0.452854	1.46779	-0.386822	0.633872	0.989759	-0.120206	1.80958	1.03913	1.5174	-1.3976	-0.213371	0.0519768	-0.398727	-0.308641	-0.574713	0.219083	-0.604292	-0.146781	-0.739771	-0.647124	0.0235346	-0.77908	-0.560674	0.0632063	2.12718	1.86311	2.02268	2.00065	-0.67859	-0.0890346	-0.503937	-0.4326	-0.296486	2.23543	0.705339	0.354762	0.595334	0.231563
g1036	0	0	0.147073	1.24228	1.99491	0.191431	0.688017	-0.411614	0.0992097	1.70035	0.248522	-0.511651	-0.895129	-0.216182	-1.62563	-1.62563	-1.12189	0.353386	-0.155131	-0.102315	0.396957	-0.60058	2.1454	-0.55054	-0.255531	0.411604	-0.556399	0.47162	0.875416	-0.126475	1.0561	-0.586961	-2.38164	-0.733278	0.936144	-0.857426	-0.406282	0.761878	0.435681	-1.26482	1.33617	-0.501612	0.763273	-0.768691	0.752696	-0.338491	-1.18247	-0.544899	1.58028
g0235	0	0	-0.696119	0.525675	0.146376	-1.16939	-1.5126	-1.44452	0.870552	-0.451142	1.55445	-0.861333	-0.578543	0.227857	-0.466495	-0.120689	0.456551	1.26894	0.292661	1.95777	-0.250582	1.4441	1.16481	-1.9532	-2.09483	-1.23139	0.453939	0.503325	0.390671	-0.104333	-0.0377269	-0.707175	0.755602	0.710067	0.216803	-0.662493	0.932028	0.470373	0.113223	1.95343	-0.351824	-0.555491	-0.396762	-0.762575	0.183805	0.457975	0.282825	-1.12082	-0.139449
g0253	0	0	1.82082	0.0487715	-0.0454304	-0.512875	0.267168	-1.13238	-0.604171	0.368926	-0.571543	2.92389	-0.124365	0.774719	-0.098402	-0.497607	-0.464127	-0.624902	-0.904873	-0.623623	-0.260465	-0.551219	-0.608938	-0.853214	-0.327841	0.0308217	1.60514	0.499433	0.909219	0.09958	-1.4046	-0.657441	1.19609	1.44017	1.63837	-0.593229	-1.56864	-0.593229	0.955388	-0.27343	-0.176645	-1.09675	1.43666	-0.84523	2.12071	0.761895	0.684133	0.129007	-0.424147
g2050	0	0	-0.208783	0.923398	0.620288	-1.22897	2.4338	-0.54234	-0.577688	0.507255	-0.325753	0.386509	0.680541	-1.02428	0.945651	-0.423241	0.986783	-1.22367	-1.30112	-0.62838	1.55842	0.851343	0.993377	-0.571878	-0.85575	-0.642358	-0.976925	-0.0482986	-0.279422	-0.63602	-0.649438	-1.16745	-0.805198	-0.186491	-0.672184	1.07983	2.32196	0.686482	0.723236	0.265328	1.47423	-0.446387	-1.03027	-0.986136	-0.499058	-1.04379	-0.62096	-0.27051	-0.597442
g0283	0	0	2.67198	-0.8207	-0.869586	1.71543	-0.508906	0.967222	-0.333739	-0.808262	-1.02525	-0.553527	-0.549183	-0.4169	-0.797719	-0.0174426	-0.0949963	0.856024	0.563026	0.0225189	0.541388	1.4484	0.308921	0.222519	0.0196322	0.832599	-0.257457	0.76834	0.352707	2.00964	-0.165748	-0.440999	0.179318	-0.763628	-0.178073	-1.93595	-1.5316	-1.41002	0.697368	0.161617	1.18139	0.381819	-1.29044	-1.13175	0.488023	1.03302	0.555635	1.77747	1.07481
g4005	0	0	0.468903	-0.0321988	1.36737	-0.214385	0.461965	-0.133551	0.630529	1.8433	0.960718	-0.924597	-1.04767	-0.802408	-1.72494	-1.35675	-1.08938	0.056642	0.512271	1.02418	0.116335	-0.364429	-1.37644	0.555068	0.331182	-0.0167059	-0.442204	-0.650297	-0.895279	1.93467	0.925188	1.75586	-0.23398	-1.24585	-0.992323	-1.04061	1.27822	0.361595	-0.927318	-0.803451	0.833421	1.44658	-0.802122	0.252886	1.65553	0.0245382	-1.37556	1.79284	1.95942
g3378	0	0	-0.320021	-0.972885	-2.18828	1.42884	1.42884	0.0451284	0.4548	-0.242314	-0.111587	0.0306884	-0.500131	0.389872	1.05686	0.4548	1.65349	-1.04636	-0.890396	-0.671354	-0.258621	-0.281032	-0.124062	0.95627	1.14515	1.00726	-0.669424	-0.357565	-0.682419	0.965951	1.06012	1.60323	0.265034	-0.0268708	0.23264	-1.53578	-1.62658	-1.6733	-1.2475	1.51639	-0.0187952	-0.889138	0.592648	0.0463887	0.450647	-0.742046	-1.03378	-0.915765	-0.121186
g4130	0	0	1.20857	0.439003	-0.740449	-0.257581	-0.391223	0.544431	-0.323628	-0.805385	-2.12714	-0.053974	-0.211848	-0.943319	-1.13459	-0.220613	0.837858	1.46225	1.04422	1.67341	-0.373943	-0.235692	-0.383042	-0.611333	-0.691482	-0.602683	-0.193195	-0.307961	-0.262154	-0.654865	-0.510438	-0.141756	-0.582402	-0.496463	-0.369013	1.92945	2.34678	2.14019	1.12131	1.04295	0.418473	-0.476355	-1.18452	-0.921849	-1.87764	0.32489	-0.599701	-0.677808	-1.4655
g4077	0	0	-0.33024	-0.459627	0.0436954	-0.323684	-0.261617	-0.241497	0.34445	0.28659	0.28108	-1.0393	-0.606186	-1.09353	-0.858978	-0.594455	-0.915458	2.47332	1.4953	1.80015	-1.00218	-1.00802	0.0365628	-0.695238	-0.721581	0.0561963	0.514589	-0.210579	0.17875	-0.623054	-0.400794	-0.675861	2.46514	2.49187	0.00122751	-0.279591	-0.41847	0.29103	0.58934	1.31323	-1.2582	-1.09835	0.36042	0.0935563	0.0631676	-1.2187	-0.673103	-1.39799	-0.238129
g2574	0	0	-0.377946	-1.33632	-1.21913	-0.307118	-0.492682	0.329742	-0.431805	-0.748853	-0.559931	0.152402	0.437642	2.92192	0.472144	0.72675	1.4541	-0.589737	-0.315486	-0.115697	-1.18478	-0.307544	-0.761513	-0.470278	-1.22791	1.15473	0.224864	0.746638	-0.709957	-0.347929	1.03447	-0.806916	2.39034	1.17534	0.135671	-1.2334	-0.261305	0.449488	0.745003	-0.35571	1.17742	0.557154	-0.633976	-1.48989	-1.17186	1.19495	-0.927486	-0.281481	-1.13352
g2356	0	0	-0.847842	-0.00136507	1.4319	-0.0416004	-0.925241	0.606004	1.3479	1.02202	1.7435	-0.925241	-0.925241	-0.92432	-0.925241	-0.925241	-0.908042	0.899015	0.907308	-0.608273	0.551923	0.0111248	0.48493	-0.852742	-1.16516	-1.14056	-0.896276	0.692277	0.54673	-0.420915	-0.250398	0.40044	-0.793048	-1.03014	-0.930356	0.897127	2.21825	1.67679	0.382795	-1.98291	0.0674089	0.214708	0.624772	0.693224	0.961167	-0.0519183	-0.468541	-0.699971	0.76103
g3372	0	0	0.237638	-0.384735	0.191993	-0.620214	-0.400571	-0.584576	-0.393824	-0.519397	-0.322944	-0.317439	-0.46606	-0.435207	-0.52294	-0.416012	-0.406287	0.39868	1.54433	3.41756	1.60736	0.0820358	-0.0349232	2.16133	1.06562	1.26023	-0.704916	-0.124162	-0.211839	-0.235457	0.00749776	0.443267	-0.858433	-0.862941	-0.0391478	-1.72149	-0.722477	-1.11156	-1.26501	-0.582023	0.364573	-0.71396	1.15388	1.04255	-1.30514	1.41074	0.0171496	-0.606721	1.33332
g0264	0	0	-0.348636	-0.916517	-0.821072	-0.774678	-0.998328	-0.69402	-0.389423	-1.0166	-0.69047	-0.147187	2.4164	1.42371	0.95942	0.864131	1.39208	-0.301719	0.161679	-0.118764	-0.823208	0.0283611	-0.435956	0.680651	-0.0118298	-0.755058	-0.730344	-0.841039	-0.889646	0.251212	-0.403325	0.896619	-0.456854	-1.17833	-0.322658	1.24889	0.930035	2.81248	0.0590221	-0.258378	-0.859694	-1.23919	1.23314	1.0651	-1.34778	-0.749354	-1.12692	-0.62479	0.249282
g4881	0	0	-0.426652	-0.656172	-0.89587	1.41849	-0.714415	-0.0623924	1.58819	0.944685	1.27806	-1.15467	-0.663397	-1.2065	-0.0971062	-0.818086	-1.25526	0.903908	1.0799	0.737282	-0.124537	-0.563279	-0.294029	-0.56385	-0.561462	-0.415872	-0.236883	-0.287047	-0.215161	-0.563279	-0.429082	-0.563279	-0.181164	-0.318242	0.0838561	-0.0161622	3.27715	1.97232	1.66647	-0.949374	0.291713	0.436854	-0.704772	-0.740892	-1.32479	-0.6261	1.25277	-0.978695	0.530455
g1221	0	0	-0.581422	-0.609083	-0.690026	-1.03012	-0.694184	-0.494297	-0.317775	-0.287353	-0.341616	1.00347	2.83675	1.88887	0.0640184	0.26142	0.425806	-0.377976	-0.253862	-0.802619	1.54695	0.655359	-0.626891	1.36729	2.36318	-0.491514	-0.60518	-0.619796	-0.626891	1.48351	-0.626891	-0.62533	-0.066439	-0.626891	-0.619796	-0.626891	-0.626891	-0.626891	0.233023	0.551959	-1.64167	-0.77936	0.828453	0.807598	-0.743108	0.787058	-0.277353	-0.247586	0.586693
g2248	0	0	-0.541882	0.663212	0.805978	-0.00823776	1.07634	-0.239935	0.396634	0.271445	0.343374	-1.72852	-0.680138	-1.38346	2.10123	1.03547	0.579368	-0.36238	-1.26967	-1.05882	-1.03606	0.143304	2.5207	-0.256359	-0.533998	1.11493	-1.0734	-0.331631	1.40779	-1.09428	0.109564	-1.09428	-0.451008	0.514078	-1.08854	0.631029	0.0118715	0.506286	-0.643008	-0.0812046	-0.766306	-0.66886	1.85876	0.300623	0.715591	0.415431	-0.012626	-0.881923	0.244665
g6259	0	0	-0.0831246	-1.04874	-0.997863	-0.625563	-0.0889596	2.1881	-1.44637	-0.739915	-0.723477	-0.650825	-0.0982813	1.13909	0.662827	2.00608	0.422241	-0.116427	-0.164957	0.366168	-0.965537	-0.148884	1.48017	-1.04799	-1.03867	1.54287	0.301887	0.457681	1.56384	1.00104	-0.533	-1.04576	-1.0333	-0.891793	0.441068	-1.04799	-0.0423195	1.00671	0.469952	0.779544	-0.892325	-1.03256	1.35773	-0.682344	-0.404266	-1.4983	0.367134	-0.435964	0.493446
g0194	0	0	1.30788	1.12014	-0.171994	0.426176	1.94241	-0.812846	0.0539687	-1.15649	-0.500138	0.202556	-1.49083	0.478808	1.31956	-0.848854	0.743762	-0.961017	-0.79879	-0.85431	-0.49373	-0.717685	1.93977	-0.120272	-0.666012	1.63702	-0.214445	0.747734	1.4663	-0.902376	-0.404951	-0.463398	-1.05584	-0.72332	-0.669369	-0.532694	-0.49373	1.66699	0.127239	1.17665	-1.14007	-1.21346	0.89643	0.153213	-1.03421	-0.94851	-0.190227	1.93912	0.998155
g5949	0	0	-0.0660861	0.653218	-0.0660861	-0.977624	-1.03732	-1.32408	1.22395	0.588107	0.188736	0.0353477	-0.249574	-0.258472	-1.03891	-1.04695	-1.12987	2.06814	1.4056	1.03187	-0.424846	1.6461	-0.88105	1.14402	1.31743	-1.60624	-0.641819	-0.339746	-0.350815	1.60528	-0.928777	0.0542104	0.584743	1.14551	-0.0401726	-0.378428	-0.984835	-0.920564	0.0268433	1.13814	-1.34362	-1.03296	0.384875	0.826723	0.544549	-0.436003	-0.0537966	-0.361502	-0.0537966
g3117	0	0	0.173429	1.90797	1.54012	0.0656652	0.173429	-0.53297	1.35926	0.850483	1.31176	-0.235553	-0.542052	-0.654124	-0.356514	-1.24065	-0.575747	-0.893839	-1.24878	-1.10189	0.209061	-0.304156	-0.323596	0.423856	0.779297	-0.53745	-1.65499	0.0808764	-0.946146	1.52135	1.5864	1.64317	-0.507755	-1.48224	-1.3315	0.326517	0.405641	0.111666	-0.0263042	0.0553505	-1.25937	-0.166072	-0.399007	1.7954	-0.84612	-0.389737	-1.21814	2.26976	-0.603074
g0208	0	0	1.74173	2.06873	1.35965	-0.113579	-0.369084	-0.5604	-0.871737	-1.50127	-0.748192	-0.605143	1.10226	-0.851089	0.621059	0.385314	-0.12274	-0.223261	-0.522415	-0.789831	0.610392	0.0979473	1.0114	-1.08896	-1.29649	-1.00642	-0.120725	0.906392	1.50821	-1.32155	-0.283619	1.2877	-0.358062	0.820517	-0.86899	-0.818109	-0.65111	1.57147	-0.973153	1.38877	-0.712857	-0.225791	1.10661	-0.583577	-0.800856	-1.08249	-0.948243	-1.19061	0.530509
g0537	0	0	-0.119493	-0.457794	-0.681663	-0.827028	1.03738	-0.100648	-0.913905	-0.528649	-1.14061	0.377261	-0.433894	-0.564531	-0.276447	-0.622475	-0.404453	1.86637	1.59433	2.19625	1.57113	0.644432	0.803099	1.02805	0.539298	0.871396	0.888932	1.39126	0.761258	-0.953635	-0.992554	-0.990561	-0.996408	-0.904946	-0.838337	-1.03164	-0.915698	-0.875075	-1.57656	0.266684	0.351846	-0.130436	1.46894	-0.380475	-0.637482	-0.252189	0.919832	-1.51853	1.18912
g1054	0	0	-0.205854	0.58999	0.912801	0.626761	0.883281	-0.490345	0.896766	1.82904	1.47729	0.504234	-1.07728	-1.01502	-1.4359	-1.42361	-1.00283	-0.0879185	-0.525315	-0.456108	0.119687	-0.574958	-1.33401	0.176344	-0.167046	-1.2104	1.65773	-1.29346	-0.380288	-0.213965	-1.28851	-0.365664	1.30453	0.449958	1.02075	1.99794	0.0127643	0.0885972	1.03084	-0.346963	-1.64153	0.114937	-0.192678	1.03539	1.08314	0.470185	1.27307	-0.543626	-1.68063
g4051	0	0	-0.466994	0.357251	1.16771	-1.04309	0.522806	-0.200862	-1.7563	-0.953016	-0.883874	1.03248	1.46245	-0.902634	1.44203	0.814558	-0.89226	-0.890263	0.428128	0.761875	0.156185	1.6323	1.90165	-0.685013	0.118528	-0.136882	0.271904	1.28833	0.531941	0.531941	0.141381	-1.95222	-0.462565	-0.148572	-1.58644	-0.843473	0.0140827	-0.773069	0.658919	0.506599	-0.620256	-0.282776	-1.51147	1.24898	-1.25047	1.1722	-0.594558	0.156914	-0.773375
g4493	0	0	-0.577979	-1.43443	0.58547	-0.486916	-0.662785	1.09333	-0.771949	-0.854866	0.0504983	0.0504983	2.68604	1.09333	-1.05072	0.0504983	0.82597	-0.854866	-0.0927999	0.351682	-0.660893	-0.721241	-0.779364	0.293743	-0.130079	-0.612131	-0.744376	-0.822036	-0.750067	-0.563297	0.332173	1.61019	-0.436415	-0.515226	-0.694076	1.48977	1.59617	2.10715	1.23872	-0.305532	-0.623527	1.19689	-1.20936	-0.297203	0.313752	-1.56289	-1.1775	0.693459	-0.202857
g1560	0	0	0.894264	-0.0882162	-0.531898	1.21524	0.459953	0.614126	1.29319	1.06101	1.94027	0.132763	-1.23078	-1.44265	-0.936643	-1.17175	-0.658905	-0.283476	-0.857825	-0.408647	-0.0311888	0.137416	0.0816744	-0.99242	-1.01049	-1.10012	0.104176	0.428452	0.321718	-0.349015	-0.782628	-0.719748	-0.197304	-0.371569	-0.235947	-0.0514578	1.83533	2.93312	-1.05674	0.325133	-0.240572	0.0983744	1.72692	-0.853116	0.176343	1.16186	-2.43978	-0.931368	-0.937449
g2592	0	0	-1.03651	-1.21469	-1.68319	-0.123655	0.303119	0.407464	-0.637083	-0.103308	-1.2776	1.92646	0.634371	0.0954386	-0.308509	-0.667724	-0.0132522	1.30688	1.01865	1.37313	1.5203	1.14044	2.00945	-0.13757	-0.00370871	0.0436594	-1.04885	0.87778	0.233922	0.241819	0.10624	0.554961	-0.72532	-1.12737	0.12997	-0.864075	-1.70998	-1.24167	-1.18543	-1.01186	1.01669	0.819852	-0.452091	0.812836	0.304573	-0.970713	0.0972279	-1.28672	0.555178
g6949	0	0	0.760197	1.03046	1.21706	0.0499472	-0.162148	0.389988	0.515148	1.46814	2.00935	-0.300873	-0.347996	-0.978609	-0.703862	-0.919939	-0.362092	-1.48293	-0.99486	-1.18697	-0.713735	-1.11806	-0.815816	1.115	0.678821	0.419179	-1.51522	-0.93972	-1.16244	0.457897	1.35253	1.46864	-0.232508	-0.95394	-0.654176	1.17704	1.00101	0.435503	-0.313915	-0.760922	1.96689	0.0569805	-0.463709	-0.485322	0.0751076	0.91549	-0.071855	0.854421	1.15217
g2597	0	0	-0.197765	0.429571	1.454	0.838829	0.235127	-0.0621834	0.582712	2.09998	1.61088	-0.849426	-0.929989	-0.372073	-0.490297	-0.760923	-0.183847	-1.39691	-1.07552	-0.932159	-0.111916	1.22919	-0.285171	0.656772	0.702726	-0.188375	0.282911	-0.15054	0.265018	0.0990156	-0.643345	-0.988751	0.511736	-0.779316	-0.244892	-1.62336	-1.42638	2.69468	-0.668802	-0.798378	1.89424	-0.0476347	-0.545308	0.165881	0.137295	0.0701553	-0.124357	-1.9867	-0.124357
g4465	0	0	1.05834	0.129045	0.071383	0.636387	-0.0888001	1.28906	-0.53203	-1.06837	-0.344724	0.0751776	0.498928	0.672025	0.47163	1.05016	1.20274	-1.82102	-1.62342	-1.67651	0.272785	1.23629	1.08153	-0.039539	0.564743	0.397557	1.15884	1.5749	0.764146	0.235816	-0.370131	-0.758206	-0.680217	-0.347281	-0.239208	-1.85544	-1.47261	-1.52398	0.525729	1.0928	0.778292	-0.0969387	-0.782846	-1.51704	1.85297	0.124503	-1.25465	-0.0323071	0.650301
g4054	0	0	-0.969821	-0.753266	-0.762043	-0.212702	0.0215882	-0.271064	-0.810798	-0.9074	-0.806489	-0.692092	-0.481584	-0.337539	1.80144	1.59905	2.32384	0.68465	0.280545	0.293676	-0.458132	0.436098	-0.507252	3.37709	0.228414	-0.536915	0.610578	-0.287569	-0.870085	0.716482	-0.474381	-0.869169	-0.864044	-0.414637	-0.0010184	0.74952	-0.593784	-0.241199	1.28686	0.276285	-0.805235	-0.923964	-0.852857	1.01891	-0.951414	0.167562	-0.392194	0.119279	-0.212535
g2339	0	0	1.39632	0.883404	-0.421417	0.952159	0.706516	-1.30951	0.507046	-1.11167	-0.753559	1.40087	-0.460578	0.729278	0.426646	-0.609902	0.583425	0.302954	-1.49324	-1.72876	1.543	1.4769	1.33696	0.063486	0.219055	-0.0939944	0.433587	0.684259	0.37855	0.65319	-0.406636	-0.572385	-0.164756	-0.352017	-0.0939944	-1.6569	-1.62458	-1.82373	-0.216128	-0.825917	1.46662	1.01074	-0.532548	-0.902765	0.0986889	-1.3659	-0.0596006	-0.333968	1.07332
g0363	0	0	0.769531	0.535012	-0.0258256	-0.0898075	0.372409	0.0230136	1.96197	1.82266	0.914334	-0.543774	-2.00888	-0.776487	-0.69731	-0.7133	-0.840958	0.550663	-0.973918	-0.279324	-2.57174	-0.0461423	-0.198345	1.23891	1.10927	0.87303	0.204082	1.2636	-0.0637383	-0.977867	-0.664648	-0.504864	-0.540817	-0.0581713	-0.664648	-0.294282	0.27755	1.61882	0.285621	1.33832	-0.437844	-0.225829	-1.58094	0.620674	-2.31477	1.36575	0.193604	-0.417652	-0.759105
g6331	0	0	-1.44154	1.02529	0.959522	1.36625	1.14923	1.03065	0.0946989	0.521835	0.67073	-1.05977	-0.630548	-0.666112	-0.398958	-0.655186	0.370208	-1.99974	-0.950512	0.613957	0.969894	0.969894	0.969894	-0.539465	-0.258017	0.182075	0.682741	0.969894	0.682741	0.969894	-0.891187	-1.33001	0.182075	0.182075	0.969894	-1.58855	-1.54361	-1.58024	1.16891	1.20921	-0.842816	0.0958093	-1.06221	-0.568906	-0.0353477	0.636994	0.572681	0.632942	-0.6137
g0701	0	0	-1.53562	-0.774698	0.237555	-0.266635	-0.155869	0.864174	-0.519836	-0.181879	-0.548102	-0.784191	0.233554	-0.385743	-0.469604	-1.17004	0.0676188	1.3521	2.29177	1.74544	1.62006	0.863867	1.62558	-0.532794	-0.352444	0.243066	0.442716	1.16923	0.761407	-0.200094	-0.649314	-1.09607	0.0798164	0.383852	0.0700926	-1.52995	-1.37164	-1.52738	1.24688	1.3063	-0.355496	-0.734921	-0.767025	-0.695739	-1.42671	-1.23625	-1.11574	-0.870629	-0.656538
g6429	0	0	2.56514	0.861397	0.298382	-0.891717	0.304916	-0.373896	1.21677	0.640873	-0.351027	-1.30263	-0.401031	-0.32598	-1.37033	-0.356109	-0.0912998	-0.61983	1.13891	-0.942538	-0.978419	-0.548008	-0.684175	-0.317174	-0.246623	-1.15985	-0.183902	-0.844365	-0.890085	0.217791	-0.443941	-0.203127	0.320526	0.337288	-0.251558	1.77096	2.27885	1.82581	1.23728	-0.132724	0.722773	-1.34658	0.466828	-0.947585	-1.20438	-0.123529	-1.077	-0.121003	-0.42872
g0975	0	0	0.861589	0.429724	-0.318415	2.19568	0.564816	1.16207	0.877892	-0.162953	0.0139678	-0.307032	-1.2318	-1.01464	0.23033	0.00735083	0.726294	-1.29496	-1.49551	-1.2444	-1.28215	-0.188924	0.804859	-0.387104	0.274539	0.430267	-1.26132	-0.868491	-0.897028	0.831755	1.56711	1.22847	0.0614894	-1.75382	-0.875013	1.47564	0.219584	0.620138	-0.595924	-0.542432	1.61813	0.887574	-0.614091	-0.753259	-1.38999	-0.22603	-0.291047	-0.607528	-0.385507
g6884	0	0	1.81783	1.53161	1.02734	-0.0887043	-0.788486	0.322939	1.53384	0.228384	0.159732	0.496462	-0.0566676	0.159732	-1.31716	-1.18576	-0.963843	-0.851863	-0.948785	-1.0766	-0.348965	-0.542819	-0.511489	-0.548203	-0.525685	-0.548203	-0.473306	0.592152	-0.548203	-0.542819	2.45603	-0.542819	-0.512713	2.05021	-0.523727	-0.548203	1.70289	-0.0841308	-0.780732	-0.346492	0.377547	1.12465	0.994192	-1.36916	1.53528	2.22719	-0.910526	-0.910526	-0.595999
g5551	0	0	-0.431307	-0.689066	-0.554882	-0.164651	-0.663549	-0.241217	-0.241217	-0.489211	-0.0527637	-0.37909	-0.666639	-0.692702	-0.0783462	-0.397153	0.0657988	3.3348	1.4027	0.938499	1.65796	0.516713	0.857979	0.769531	0.780819	0.49902	-1.27356	1.01799	-0.105874	0.583181	0.407059	0.64936	-0.837556	-1.35022	-0.17371	-0.898003	-1.6767	-1.42398	1.72537	-0.118263	0.250156	-0.169846	-0.346715	-1.3407	-0.232135	-2.91533	0.223982	0.522948	-0.221259
g5742	0	0	0.96715	0.525602	-0.270884	1.47349	0.750725	-0.541965	-0.121241	-0.328534	-0.87291	0.213144	-1.039	0.867527	0.307708	-0.276911	2.08038	-0.574953	-1.3519	-1.80743	0.292317	-1.30566	0.134351	0.158476	-0.0871007	-0.707285	-0.905909	-1.05521	-1.67175	0.158476	0.292317	0.17224	0.621727	-0.745785	0.691322	2.72847	0.323622	0.905394	-0.464143	-0.179233	-0.857071	1.74336	-0.810318	0.567402	0.79842	1.3885	0.79842	-1.17498	-0.64051
g3178	0	0	-0.0291885	0.522102	0.478138	0.736239	0.420968	-0.0641359	2.22231	1.93572	0.98875	-0.389106	-0.976889	-0.536993	-0.876685	-0.945745	-0.902938	-0.79707	-0.823318	-0.962152	1.17835	1.17835	0.952766	-0.72674	-0.4835	-0.339316	1.57798	0.665944	0.766122	-0.281914	-0.795605	-1.2905	0.712145	0.995557	-0.247855	-1.26046	-1.23743	-1.36388	-0.0681526	1.09057	-1.16914	-0.71554	1.313	-0.450731	0.583449	0.0248258	0.38506	1.54938	2.84213
g3185	0	0	-0.24646	1.75401	-0.401193	-0.401193	-0.401193	0.756846	-0.401193	-0.401193	-0.401193	-0.401193	-0.401193	-0.399351	-0.401193	-0.376018	3.32529	-0.401193	-0.401193	-0.401193	1.52283	0.888221	1.07783	-1.14332	-0.721485	-0.502461	1.31491	0.765803	0.779523	-0.600303	-0.821548	-1.64983	0.452006	1.16522	0.0846803	-0.58055	-1.01576	-1.01576	-0.274603	-0.372792	-1.105	1.6526	0.693526	-0.593731	-0.572915	-0.310982	-0.446156	-0.341939	-0.414308
g2515	0	0	-0.27645	-0.289456	-0.294966	-0.294966	0.103131	-0.294966	-0.294966	-0.136734	3.98065	-0.294966	-0.0858147	-0.294746	-0.294966	-0.294966	-0.290852	-0.294966	-0.055028	-0.294966	0.922389	-0.289413	-0.0839589	-0.888591	-0.66066	-0.292222	-0.178966	-0.471411	-0.182173	-0.66066	-1.0556	-0.888591	-0.800524	-0.417729	0.413469	1.06785	2.32408	2.1427	-1.18661	-1.16846	0.127061	1.32985	0.309978	0.588174	1.1194	0.625335	-0.0513639	1.11163	-1.66748
g6400	0	0	0.125285	-0.632888	-1.07946	-0.392485	-0.598708	-0.581258	1.45649	0.225212	0.135505	-0.340355	-0.719856	-0.409857	-0.955642	-0.290055	-0.699714	2.69262	1.62675	0.438414	2.05667	1.53091	1.64566	-0.310642	0.172547	0.494834	-0.122899	0.742919	-0.137558	0.428456	-0.459655	-1.28491	-0.238922	-0.317945	-0.912485	-0.828901	-1.13878	-1.3193	0.687573	-0.288295	0.735295	0.168286	-1.88156	0.578699	-1.29425	0.638471	0.0564679	1.29998	-1.14592
g2965	0	0	0.167938	-1.03208	0.018046	-0.104874	-1.41419	-0.211053	1.40371	0.199008	1.79411	-0.55481	2.35895	-0.907661	-0.36922	0.018046	-0.31539	0.262038	-1.27253	-0.0400382	-0.217263	0.87417	0.346247	-0.924846	-0.950013	-0.842801	1.73586	0.0380815	0.456884	-1.07297	-1.10753	0.271022	-0.0339555	0.725357	2.50915	-0.638889	-0.661057	-0.507439	0.157027	-0.434166	-0.715008	0.0958046	1.83826	-0.941921	-1.33044	-0.291748	-0.70552	0.471207	-0.693186
g2136	0	0	1.13648	1.49296	1.559	-0.329959	1.51983	0.146576	-0.688356	0.0364041	0.0514611	0.722254	-1.05602	-1.24791	0.892708	-0.625027	-1.22747	-1.10436	-0.959893	-0.318687	0.300152	0.030438	2.18502	0.271375	0.105525	1.73461	-1.10807	-0.254715	1.42784	-0.593917	-0.617185	-0.59925	-0.11533	-0.769901	-0.671159	-1.22359	-1.06531	0.963487	-0.725095	-0.791602	1.55958	0.454858	-0.98526	0.487518	1.15701	1.86646	0.714846	-0.069069	-0.632472
g2562	0	0	-1.32084	-0.680196	0.486107	-0.915308	-0.952693	-0.491135	-1.10057	-0.556533	-0.362647	-0.222701	2.91012	1.07947	0.127688	0.163628	0.0634778	0.819331	0.651435	0.301363	0.0809714	1.93671	-1.26569	-1.42428	-1.69289	-0.0933659	-0.124669	0.215954	-0.217582	1.53312	-0.544454	1.88795	0.307963	-0.0571776	0.186008	-0.381516	-0.371292	0.0242462	0.955485	0.165859	-0.122371	1.10573	-0.501423	-1.60328	0.796168	-0.123581	-0.112254	0.699323	0.699323
g3384	0	0	-1.4831	-0.319461	1.26399	-0.180547	-0.466196	-0.965894	0.431343	1.6811	1.63352	-0.990474	1.38447	-1.00314	-0.117049	0.18573	-0.551667	-0.42495	0.909068	-0.98675	-1.42079	-1.5008	-0.852971	1.01993	0.933701	1.36367	0.0696929	-0.704268	-0.861791	-0.523893	-0.179605	-0.1651	0.126088	2.55787	0.130876	0.21918	-0.160846	-0.0509461	-1.02218	-1.00696	0.340014	0.250093	-0.209898	1.64893	1.16977	1.71427	0.982572	-0.499658	-0.813728
g0128	0	1	0.504319	1.22287	1.2696	0.337462	0.279427	-0.149375	0.894899	1.58648	1.47741	-0.174779	-0.336035	-0.300179	-0.992778	-1.02301	-0.630069	-1.42575	-1.24781	-1.29269	0.907175	0.275546	0.593123	0.49895	0.772346	1.10738	-0.197395	1.12404	0.593123	0.721641	0.073886	-0.236743	0.129822	-0.390387	-0.169878	-1.8617	-2.04649	-1.89444	-0.593502	-0.607399	0.885223	1.62432	-0.670298	-0.638346	-0.354235	-0.877865	0.986935	0.363607	-0.887452
g0428	0	0	-0.0554757	1.16369	1.47263	0.228133	-0.445501	-0.553639	1.10944	2.09634	1.22035	-0.972346	-0.576986	-0.803984	-1.34324	-1.26653	-0.305463	-0.118748	-0.452772	-0.39592	2.25685	0.241154	-0.889688	0.275421	0.0807754	-1.05329	0.330259	-0.440588	0.105937	-0.357393	-1.37917	-1.15312	-0.285384	-0.746989	0.270475	2.17011	-0.262277	0.836911	-0.457115	-0.23919	-0.269158	-0.533519	2.02489	-0.525905	0.607165	-1.71136	-0.567995	0.475554	1.52299
g6264	0	0	1.06899	1.12555	1.30389	-0.0691471	-1.32961	-0.850194	0.442379	-0.473999	0.0110539	-1.40055	-1.15277	0.519776	-0.818211	-1.32961	-0.281647	0.63297	1.06234	1.53878	-1.89789	-0.054198	1.14612	0.644769	1.01453	1.18528	-1.20179	-0.27554	-0.527492	1.06189	1.12651	-1.25834	-0.600587	-0.258405	-1.38624	0.989363	0.349048	-0.0570295	-0.790045	-0.83606	0.54614	0.776776	-1.01657	1.31976	-0.557257	0.133789	-0.0355207	-0.384443	-2.10018
g5978	0	0	1.87256	1.78574	-1.03321	0.620176	-0.187227	-1.17917	0.64082	-0.362166	-0.0245607	0.312656	-0.663015	1.14796	-0.668009	-1.51685	0.472431	0.131204	0.0775205	-1.42687	0.910729	0.0385093	-1.03927	-0.449974	0.245285	-0.241911	-0.663176	-0.990401	-0.771783	-0.0882053	-0.54253	-0.151143	-0.618891	-0.961479	0.634831	2.98044	0.422764	1.28621	-0.652959	-0.583232	-0.63157	-0.637889	0.872981	1.63267	-0.925393	-0.887165	-0.963258	-0.747786	-1.20198
g0536	0	0	0.770632	-0.480468	-0.724254	1.07688	0.442411	0.362348	0.98357	1.45544	1.46355	-0.211693	-1.23281	-0.159076	-1.58612	-1.59676	-1.24393	0.608916	-0.388772	0.460139	0.595467	0.558276	-0.496919	1.26089	0.933132	-0.272572	1.13526	0.0237734	0.425631	0.602748	-0.350763	-0.689291	1.45611	0.0582435	-0.379435	-1.58298	-0.94049	-2.33708	0.958808	-0.293428	-1.05593	-1.20626	0.524865	1.07194	1.64142	-0.534963	-0.277996	-1.14617	-1.41857
g3768	0	0	-0.542825	-0.46509	-0.49314	-0.862387	-0.747196	-0.50094	-0.589827	-0.850534	-0.505127	-0.540648	0.672151	-0.280728	0.165841	0.0322615	-0.0237897	3.07894	1.34023	1.11281	-0.809725	-0.781429	-0.77539	1.93642	0.477159	-0.0441317	-0.77936	-0.698883	-0.745301	0.0305303	1.94568	2.05965	-0.489839	-0.759704	-0.784217	0.115812	0.156943	-0.0542114	-0.564101	0.414003	-1.12433	-0.860084	0.729264	1.40524	-0.660984	-0.487496	-0.906027	-0.712023	-1.46527
g0883	0	0	0.0142391	1.17034	1.48649	0.012646	-0.208646	-0.0110017	0.447763	1.61471	1.97194	-1.79135	-0.790453	-1.06263	-0.813939	-0.429615	-0.522339	-0.47584	-0.609138	-0.00318552	-0.987165	-0.927537	-0.971147	0.343479	0.0056667	-0.312519	-1.00511	-0.447871	-1.15767	0.14982	0.740282	0.735969	-0.302497	0.0631496	-0.460379	0.0827103	2.47446	1.97636	-0.892298	-0.202656	-0.0693353	1.95933	-0.435716	-0.359322	0.586472	0.855897	0.67551	1.32677	0.578612
g4929	0	0	0.764689	1.12016	1.51966	-0.0972867	-0.194701	-0.262725	1.45025	1.34952	1.37838	-0.73802	0.222785	-0.806922	-0.725063	-0.774622	-0.760497	-1.16926	-1.10107	-1.17528	2.65352	0.613447	0.688419	-1.03736	-0.973182	-0.880711	0.774157	0.531805	0.48006	-1.15376	-0.445832	-0.688858	-0.807893	-0.249627	-0.0084531	-1.07492	0.983585	0.595604	-0.761703	-1.26148	-0.115763	0.324481	0.177966	1.6365	0.653609	-0.00474612	-0.841952	0.74795	-0.409448
g1708	0	0	1.22592	0.337149	1.20116	1.41505	-0.0904104	0.560665	-0.617973	0.187086	0.0564696	-0.707624	-0.101701	-0.617973	-0.307552	1.3722	0.697628	-2.24491	-1.15222	-1.21296	2.07646	0.717137	1.13077	-0.652405	-0.483937	0.0456799	1.2136	0.97266	0.635737	0.0525775	-0.915722	-1.18774	-0.0219917	0.236853	-0.048352	-1.63042	-0.797078	-1.34383	-0.400613	-0.596379	1.3195	1.14778	-1.15015	-0.320141	0.0425357	-0.680807	0.469043	0.477267	-0.239618
g6803	0	0	-1.56844	-0.588906	1.1067	1.83991	-0.415501	-1.10754	1.19426	1.04592	0.359097	-0.617826	0.0274833	1.15229	0.314413	-0.609887	0.29536	-1.6256	-0.0119838	-0.789757	-0.897953	-1.0214	-1.075	0.793057	0.364865	-0.0548229	-0.945971	-0.905694	-0.974232	-0.305669	0.835855	1.43965	-0.340098	-0.548771	-0.731364	0.951482	1.64108	1.77499	0.530101	-0.805735	0.627827	-1.00037	1.43423	-0.786051	0.646825	-0.128274	1.30756	-1.05531	-1.48166
g4674	0	0	-1.49956	-0.532022	0.910992	1.48909	-0.867421	-0.411137	-0.560945	0.943808	1.21895	-1.14312	1.27253	0.0573831	-1.46498	0.611932	-0.0219706	0.0735134	-1.12235	1.04532	-0.614144	-0.700557	-0.776124	0.272245	1.25693	-0.512998	-0.17088	-0.752327	-0.725008	1.33442	2.03846	2.23329	-0.305251	-0.527978	-0.331753	-0.605741	-0.780172	-0.332419	-0.981916	-0.229387	-0.720101	-0.363973	0.557001	1.73838	0.504965	0.260271	0.827424	-0.735924	-1.37301
g3964	0	0	2.56787	-0.840745	-0.307162	0.689159	0.257377	-0.367796	-0.0145204	-0.576347	0.257377	-0.840745	-0.840745	1.69027	-0.840745	-0.840745	0.793035	0.895954	-0.840745	-0.840745	-1.49253	-0.769728	-1.42641	1.04501	0.953763	0.199706	-0.755451	-0.504708	-0.804477	0.58692	0.584592	1.66312	-0.288903	-1.07785	-0.834361	1.46106	0.594831	0.865412	-0.922154	0.226968	-0.9714	0.121768	1.75893	-0.214111	-0.845839	-0.461979	-0.0697041	0.338621	1.79834
g0649	0	0	-0.487574	-0.248482	-0.116042	-0.210802	-0.953766	-0.611019	0.0281013	-0.627107	0.645642	0.440828	1.34701	0.787631	1.13513	1.47382	1.47382	-1.92218	-0.710075	-1.44493	-0.431971	1.10326	-0.457141	-0.542123	-0.529673	-0.542123	-0.500714	0.125556	-0.0417018	-0.539146	-0.0168025	-0.539146	-0.522501	-0.542123	-0.528591	0.55331	0.441398	3.51023	-0.995268	1.88553	-0.627384	-0.0909988	-0.222992	0.0511163	-0.654366	-0.689966	-0.778279	-0.797712	-0.579743
g1971	0	0	0.182044	1.33803	1.75743	0.0611037	-0.242569	-0.735812	0.925464	1.28192	1.88318	-0.275661	-0.223212	-0.565373	-0.903031	-0.857376	-1.15579	-0.613035	-0.877056	-0.980259	-0.65788	-0.413751	-0.542026	-0.00388286	-0.133349	-0.47631	-0.509181	-0.669859	-0.498581	-0.340603	-0.0331915	-0.0782275	-0.594435	-0.683314	-0.663734	2.52703	1.98494	1.78635	-0.166356	1.54342	0.107725	-0.46873	0.451832	-1.46789	0.724613	0.77962	-0.344805	-1.78857	-0.344805
g0947	0	0	-0.274371	-0.315531	-0.411753	-0.411753	-0.411753	-0.411753	-0.411753	-0.411753	-0.411753	-0.411753	-0.411753	-0.410117	-0.411753	2.07993	-0.381223	-0.411753	3.13674	0.693846	-0.506101	-0.515948	-0.754264	-0.133435	-0.408314	-0.513738	-0.734019	-0.623815	-0.443271	-0.424659	-0.144596	-0.00548271	-0.296442	-0.438352	-0.394295	1.67337	2.44452	2.21885	-0.634367	-1.34326	0.592263	1.5381	-0.256689	0.10395	1.55222	-1.03243	-0.647581	0.000214866	1.53183
g0314	0	0	0.38052	0.216985	0.472709	-0.620476	-1.42436	-0.821663	1.31175	1.33089	1.80573	0.841528	0.468202	-0.31048	-1.38222	-1.09224	-1.43135	-0.505688	0.274224	0.485931	-0.330697	1.62524	0.711432	-1.13374	-1.09921	-0.792249	0.948416	0.660973	0.424707	-0.317906	-0.715512	-0.852664	-0.917169	-0.665533	-1.28898	0.992149	1.53626	1.21447	0.19054	-0.599621	1.62504	0.548757	-1.11167	-0.653045	-0.39827	0.473822	-0.715672	1.69528	-0.265229
g5737	0	0	0.31175	0.108459	-1.6829	0.0965574	-0.19816	-0.187637	-0.128853	0.917458	0.691697	-0.889567	0.116012	-0.517195	-1.41133	-0.855615	-0.94966	2.26327	1.41921	0.896507	-0.478446	-1.03254	-1.75375	0.389718	0.128517	0.36028	1.11972	-1.31304	0.03879	-0.991992	-0.840275	-0.521095	1.55443	1.69985	0.941207	0.988327	0.154918	-0.444611	-0.353887	1.98136	-0.794925	-0.0960172	-0.503574	-0.232956	0.339191	-0.180747	0.339191	-0.290757	-1.6263
g5826	0	0	-0.0933511	-0.120861	-0.549834	-0.624292	0.433797	-0.371079	-0.994313	-0.67531	-0.58698	0.18504	-0.935868	-1.05796	1.0944	0.0976283	-1.06511	1.23486	1.73518	2.29406	-0.00704949	-0.351853	-0.30134	-0.84468	-0.791212	-0.657632	-0.19394	-0.281609	-0.209376	-0.644612	-0.616981	-0.449528	-0.565457	-0.100312	-0.179425	1.38544	2.4637	2.34587	-0.601725	-0.529785	-0.681341	-0.757574	1.19698	1.37344	0.200236	-1.1011	0.940055	2.02533	1.46998
g0809	0	0	-0.281466	-1.38009	-1.75496	1.17735	0.544397	1.31915	-0.247366	-0.882489	-1.19136	1.4511	-0.785309	0.871634	-0.247366	-0.200782	1.07995	1.06951	0.0559003	-0.597784	1.23638	1.26457	1.55818	-0.939757	-0.637949	-0.527474	1.12658	0.601751	0.542471	-0.286447	-0.887181	-1.78416	0.458575	1.03908	-0.125155	-0.992388	-0.469227	-1.17785	0.259966	1.22415	-0.089219	0.0323661	0.38325	-1.81052	-1.40332	1.39731	0.31289	0.990099	-0.312515
g5364	0	0	1.52967	1.14219	-0.261451	1.39244	1.41218	0.233849	0.623679	0.603263	0.542742	-0.0715262	-1.4918	-0.614076	-1.46629	-1.47654	-0.507714	-0.202569	-0.854997	-0.533063	-0.512451	-0.11605	-0.171027	-0.604944	-0.638343	-0.838234	1.87042	-0.3101	0.0988936	-0.648432	-0.633751	-0.663133	0.825728	2.79727	1.03815	-0.392466	-0.49015	-0.611377	-0.359916	-0.0759715	1.22814	1.14605	-1.25587	-0.682431	1.66635	-0.193397	-0.108444	-1.42275	-1.22152
g0274	0	0	0.420315	-0.632432	0.578649	-0.814626	-0.153256	-0.306806	0.332562	0.942615	-1.54874	0.487097	-0.299773	-0.0480063	-1.57205	-0.933416	-1.02825	1.87719	1.26508	1.43386	-0.393186	-0.174013	1.79369	-0.318941	-1.16094	1.23016	-1.15503	0.981349	1.10233	-0.569685	-0.261765	-0.901138	-0.457709	-0.344877	-1.16072	0.185365	-0.405615	2.01073	0.152273	1.22969	-1.7314	0.0207079	-0.289776	0.618496	-0.0655415	-0.534938	0.101655	-0.806631	-0.62748
g5386	0	0	-0.033266	0.724562	0.950584	-0.372845	0.608015	-0.636714	0.982467	2.10809	1.3921	-0.20226	-0.589366	-0.453621	-1.35399	-1.5297	-1.5131	0.367517	-0.315242	-0.13323	0.721577	0.0780758	0.421455	1.58569	1.44944	1.82915	-0.456676	0.459346	0.218006	-0.396673	-0.357804	-0.010529	-0.664767	-0.380987	0.0643488	-1.36139	-1.70631	-1.49195	-0.310789	0.591758	-0.644208	-0.734621	1.77284	-0.67498	-0.460536	0.770087	1.28772	0.770087	1.06556
g5558	0	0	-0.927704	-0.123605	0.80681	-0.988135	-0.964668	-0.362487	-0.579867	-0.589202	0.0736778	0.238573	2.00807	2.5885	0.00675167	0.717649	-0.781601	-0.284006	0.0266832	-0.865441	-0.671466	-1.02714	-1.02302	1.1692	0.827065	0.118921	-0.77938	-1.25059	-1.11362	-0.188189	0.545328	0.848759	-0.30489	-0.680388	-0.874253	1.76155	1.27666	1.36545	0.912703	1.59997	-0.648919	-0.689715	-0.689715	-0.484322	-0.1976	0.00903539	1.13431	-1.63782	0.0919812
g1647	0	0	-0.863306	0.116893	-0.806238	-1.36207	-0.585189	-0.935562	0.346901	-0.170561	0.47227	0.552392	0.945912	1.39873	1.75803	1.36289	0.584719	-0.303243	-0.781505	-1.73106	1.957	1.21347	0.60043	-0.837234	-0.848277	0.354406	1.86003	0.696593	0.814719	-0.893313	-0.896923	-0.773191	-0.427252	0.253453	-0.267044	-0.824499	-0.893313	-1.08906	0.115439	-0.0184903	-1.10418	-0.995543	0.380713	1.62206	0.418311	-0.192187	0.216391	1.55994	1.04336
g4739	0	0	-0.258715	0.914731	0.380483	0.997777	0.137844	-0.786887	1.12138	1.57123	0.442725	0.12659	-0.448346	0.404404	0.383424	-0.204693	0.514382	-1.59009	-1.56589	-2.14034	-0.64928	-0.21583	0.228583	-0.877319	-1.00435	-1.19908	-0.607556	-0.541091	-0.413637	-0.412058	-0.0826873	0.945216	-0.397308	-0.588767	0.119099	1.78706	2.01737	1.89163	1.2052	0.445728	0.378555	-0.321605	0.0526123	-1.76049	0.738247	0.00126585	1.6248	0.25533	1.0832
g1900	0	0	0.915937	1.66002	1.54729	1.694	0.344773	0.0701957	-0.0841508	0.374762	-0.449554	-0.253904	-1.30781	-0.836693	-1.16575	-1.63484	-0.8651	0.333836	-0.52009	0.177083	-0.780352	-0.810884	-0.757725	0.212374	-0.0666695	-0.227835	-0.823846	-0.883707	-0.902454	-0.394137	0.258836	0.84923	-0.507371	-0.485965	-0.443252	2.14484	1.83787	1.78104	-0.175088	-0.106884	-0.680994	-1.08324	0.239752	1.80645	-1.70799	-1.09307	-1.85359	-0.896357	0.589385
g3108	0	0	0.141571	1.11867	1.21639	0.45321	2.18515	0.207157	-0.548385	0.372915	-0.348923	-0.23863	-1.22591	-1.69307	0.0498873	-0.382392	-1.85906	0.357072	-0.396139	0.590494	-1.31249	-1.43496	0.507701	0.599544	1.98355	1.22566	-1.16154	0.80963	0.471761	-0.517289	1.25764	0.092097	-1.08485	0.509947	-1.16511	-0.48675	-0.0993124	-0.195219	-0.478643	-0.908299	0.828349	-0.939507	-0.0430687	1.54117	-1.01549	-0.575423	0.410076	0.44909	0.643081
g0908	0	0	-1.31528	-0.631979	0.157958	-0.578756	-0.586951	-0.0768781	-1.29374	-1.19284	-0.895783	-0.816564	-0.184135	0.733653	0.408339	1.68493	0.632586	1.05987	1.05987	1.8357	1.91502	0.644245	0.68225	-1.31848	-0.678395	-0.50833	1.59002	-0.0989262	-0.167895	-0.277354	-1.63339	-1.21019	-0.725022	-0.561127	1.19082	0.949151	0.242775	-0.0351673	-0.693296	0.423047	-0.918365	-0.697297	1.72795	0.157965	-1.55067	-0.326323	-0.574731	-0.231511	1.6629
g0113	0	1	1.12323	1.43542	0.919563	1.17578	0.99256	0.0579622	0.528603	0.719855	1.12323	-0.222823	-0.872334	-1.18087	-0.855576	-0.748931	-0.571757	-1.19933	-0.89647	-1.52812	0.933851	0.36778	0.583113	0.904542	0.908276	0.39469	-0.584633	0.589533	-0.107362	1.15656	-0.103845	0.424981	0.37412	-0.614879	0.476294	-1.7447	-1.95945	-1.99887	-0.649173	-0.655149	0.933425	1.5904	-0.559128	-0.66037	-0.0140117	-0.477059	-0.517159	-0.190266	-0.702899
g3336	0	0	0.815502	1.02907	1.35156	0.774653	1.38068	-0.497505	0.202886	1.49105	0.363529	-0.0620465	-1.64607	-0.585451	-1.27768	-1.47189	-0.908726	0.10633	-0.393959	-0.671929	-0.536406	-0.634624	-0.491117	-0.237965	-0.32737	-0.6748	-0.87516	-0.453922	-0.587412	-0.237965	-0.043956	0.408872	-0.145233	-0.580006	-0.655872	1.36502	2.05965	2.64827	-0.537527	-0.866205	0.733309	1.41874	0.377572	-1.12589	-0.0411572	0.126981	-0.0411572	1.22894	-1.01225
g5966	0	0	3.18304	-0.111006	-0.547443	-0.547443	0.812915	0.509756	0.446317	-0.353599	-0.547443	1.52477	-0.547443	-0.546951	-0.547443	-0.547443	-0.538252	-0.547443	-0.547443	-0.547443	-1.0357	-0.657139	0.947846	-1.43665	-1.27823	0.000485433	1.94456	0.108535	1.15831	-0.889246	0.344186	-0.833363	-0.822205	0.883927	-0.330055	-0.200721	0.624218	1.47123	1.27696	0.120069	0.844526	-1.36855	0.00379798	-0.876809	1.63614	-0.065064	0.920958	1.23502	0.350882
g1176	0	0	-1.0063	0.515806	-0.0268873	1.03225	-0.496081	0.315529	1.58836	-1.1043	0.410223	1.98619	0.273918	-1.10313	1.25586	-0.910246	-1.08252	-0.601275	-1.1043	0.0569181	1.59475	1.26706	-0.116429	-0.715169	-0.413178	0.0814305	-0.203024	1.47249	0.672743	0.359809	-0.514174	-1.10334	-0.964216	-1.44495	-1.37794	-0.76499	1.18864	0.980489	-0.157735	0.752432	-0.48242	0.785948	-1.70512	0.806896	0.106494	0.328461	0.461888	0.37807	0.459278
g5950	0	0	-0.594349	-0.509102	0.0714579	0.13364	-0.0435656	0.312211	-0.605998	-0.175915	-0.86803	-0.988655	-1.33286	-0.812397	-0.127665	-0.175915	0.0714579	1.10282	2.03455	2.50832	-0.985241	-0.656636	-0.94877	0.329806	0.313842	-0.0177739	-1.20919	-0.272732	-1.31372	-0.124791	1.24166	0.418484	0.0185951	0.0877543	-0.679995	2.93974	0.513583	0.345383	-0.605082	0.631104	1.3202	0.618234	-0.68146	-1.28299	-1.11196	-0.243951	0.428369	0.923765	-1.37783
g3171	0	0	1.83817	1.37994	1.47233	-0.00793901	1.35862	-0.278466	-0.108389	0.378393	0.18219	0.386722	-1.37679	-0.899214	0.284573	-0.740569	-1.03266	-0.897965	-1.28726	-0.651686	-2.15724	0.248614	0.206322	1.26737	1.1431	-0.585986	0.0186317	-0.521302	-0.426823	1.41672	1.15002	0.149811	0.580569	-1.64835	-1.1126	0.825173	-0.439648	-0.114374	-0.780501	0.381276	0.591063	1.37347	-1.40898	-0.156322	1.13472	0.334173	0.0176596	0.61456	1.58201
g1750	0	0	-0.457462	-1.37593	-1.1578	-0.513634	-0.704083	0.280407	-0.525421	-0.713674	-1.33024	1.22563	0.00363556	2.14462	-0.146557	0.981748	1.04207	-0.525421	0.616915	1.15521	1.69864	0.927336	1.25467	-0.454864	-0.022291	0.0924535	0.635285	0.960482	0.80855	-0.417899	-0.983987	-1.00958	-0.286458	0.131058	0.988737	-1.34801	-1.4328	-1.54131	-1.48639	0.882345	0.976694	-0.476149	0.694442	-0.590941	-0.0134119	-0.121114	-0.239497	0.413324	2.09884
g4984	0	0	-0.47271	-1.11406	-1.07492	-0.586789	-0.302679	-0.172246	-0.790691	-1.139	-1.0037	0.0230003	0.665611	-0.142731	0.561369	0.48265	-0.153468	2.4979	1.40272	1.31975	-0.77965	-0.64604	-0.848022	-0.0416808	-0.272878	-0.489058	-0.308755	-0.668173	-0.539333	-0.304981	0.0345665	-0.0215883	-0.36869	-0.493433	-0.553195	2.34373	1.92969	2.02749	-0.686477	-0.32251	-0.455119	-0.922669	1.70228	0.684497	-1.04165	-0.11553	-1.04165	-0.828826	-0.374098
g5487	0	0	0.16858	-0.514763	-1.14829	-0.906024	-0.980411	-0.61712	-0.940238	-1.4507	-0.9377	0.53648	2.2796	0.729906	0.541387	0.443676	0.343353	1.49019	0.637211	0.324858	0.170389	0.379006	-0.0222342	-1.2548	-1.16279	-0.999599	0.301909	-0.188513	-0.0681957	-0.943831	-1.12345	-0.932122	-0.175235	0.136669	0.712315	1.31143	2.04165	1.8174	0	0	0	0	0	0	1.08573	0.523141	0.259017	0.259017	-0.935392
g4861	0	0	-1.61152	-0.374379	-0.464425	-2.12017	-0.649112	-0.319269	1.412	2.24587	-0.0777629	-0.175373	0.842006	-0.374379	0.10384	0.252439	0.390418	0.716647	0.516307	-0.313147	0.79604	1.33794	1.22274	-1.04983	-0.49522	-0.0331892	1.04323	1.19997	0.69449	-0.108294	-0.635015	-1.47862	0.257025	1.03612	0.0640025	-1.43124	-1.2032	-1.21695	1.02704	0.968451	-1.23219	0.313401	0.0984975	-1.1752	-0.625702	0.512938	0.287385	1.62543	-0.259024
g3053	0	0	0.015078	-1.54673	-0.983275	0.784016	-0.633977	0.602622	-1.40115	-1.46521	-1.00844	0.987679	0.778129	0.86711	1.43425	1.3073	-0.504185	0.794709	-0.286591	0.25867	-0.1413	-0.773304	-0.334953	1.69792	0.915104	1.07703	-1.3234	-0.473684	-1.12018	0.120594	0.29416	1.60887	-1.08894	-1.28778	-0.488457	1.53708	-0.115955	-0.102806	-0.581417	-0.840771	0.877482	1.61548	-0.567091	-0.503687	0.674154	0.891415	-1.87741	0.285874	-0.93461
g5323	0	0	0.773274	-0.277193	0.124182	-0.282471	0.608942	0.615818	-1.12369	-0.630818	-1.05114	-0.0508119	-1.53458	-1.51505	2.36647	1.03958	0.986342	0.298589	-0.53304	0.185604	-0.0847021	-0.102177	-0.310361	-0.491949	-0.0755902	0.0516974	-1.34663	-0.269345	-0.452246	-0.0226773	-0.307365	-0.73504	-0.171197	-0.752224	-0.696963	1.41745	2.99975	1.34956	-0.96107	-0.432205	-0.0275665	1.76336	-0.771543	0.429021	0.742263	-1.2871	-0.775707	0.607773	-0.527419
g2194	0	0	0.299747	2.32639	1.65747	1.28456	0.522712	0.135272	-0.0530695	-0.770703	-0.681499	-0.799768	-0.986656	-0.86548	0.657522	-0.0639616	-0.499465	0.0785193	-1.42198	-0.819605	0.192365	-0.835154	-1.25549	0.663407	0.987941	-0.085892	-1.61311	-0.567601	-1.14602	1.26187	0.505281	0.0700467	-0.12526	-0.989535	-0.991241	1.31607	1.1419	1.47042	-0.658256	-0.161829	0.86896	1.56484	-0.938471	-0.675246	-0.386975	0.234594	2.06822	0.400572	-1.19599
g4823	0	0	0.830433	-0.309653	-0.309653	-0.309653	-0.309653	3.85709	-0.309653	-0.309653	-0.309653	-0.309653	-0.309653	-0.296081	-0.309653	-0.309653	-0.0563006	-0.309653	-0.309653	-0.309653	-0.546401	-0.492098	-0.243937	-0.473615	-0.551033	-0.202274	-0.466127	-0.462612	-0.022376	-0.483623	-0.520341	-0.500946	-0.550693	0.316966	-0.550982	0.524849	2.68033	2.54491	-0.541553	-0.48502	-0.848302	-0.681982	1.18356	1.3733	1.94427	0.63767	0.441723	-0.469665	0.361822
g4235	0	0	3.86022	-0.295765	-0.295765	-0.295765	-0.295765	-0.295765	-0.295765	-0.295765	-0.295765	-0.295765	-0.295765	-0.2944	-0.295765	-0.295765	-0.270279	-0.295765	0.845173	-0.295765	-0.703321	-0.815878	-0.830273	2.87055	1.40284	0.211897	0.0374664	-0.726649	-0.817978	-0.235676	0.769253	1.27001	-0.404711	-0.672874	-0.779189	-0.269153	-0.371812	0.0654923	-1.70286	-0.0515122	-0.358993	0.143506	0.921761	1.0481	1.20396	-0.870822	1.80871	1.68276	0.470077
g4469	0	0	-0.260748	1.36836	0.442029	0.559968	0.327529	-0.907774	0.671013	1.39911	1.54509	-0.771225	-1.36381	-1.16177	-1.26781	-1.25803	-0.962738	0.55228	0.492177	0.596361	2.82383	1.24096	0.786922	-0.192208	-0.0736545	0.210786	0.724543	0.466474	0.0549021	-0.145224	-0.956761	-0.651191	-0.139544	-0.471846	-0.0590472	-1.05072	-1.16925	-1.39897	0.966451	0.742377	0.604481	-0.0675862	-0.564628	-1.68109	-1.57961	-1.17062	-0.589099	-0.581151	0.729301
g2131	0	0	-0.493791	-0.716032	-1.08961	-0.648382	-0.442356	-0.870876	-0.345231	-0.907294	-0.870876	-0.0993696	0.727733	0.184286	0.543809	0.122881	0.0469191	3.07382	1.05664	0.727733	2.05804	1.05158	0.671695	0.180803	0.24198	-0.163782	-0.0209187	1.08654	0.702091	0.483642	-0.0302053	0.339941	-0.63562	-0.590428	-0.454778	-1.49166	-1.74514	-1.68377	-1.01169	-0.727621	-0.489375	1.73318	0.046632	0.448878	0.783034	0.129028	-1.42499	-0.479736	0.0150462
g0647	0	0	1.30825	-0.84683	-0.773774	-0.991801	1.07093	-0.590069	0.125168	-1.05689	-2.16625	0.70529	0.201951	0.797729	0.826145	0.23689	1.55385	0.623604	-0.049757	-0.974437	2.77003	0.857218	-0.278793	0.688624	0.715093	-0.785217	0.813464	-0.194891	-0.75455	0.730352	0.43109	-0.286398	-0.71055	-0.976379	-0.583092	0.00995071	-1.38473	-1.06122	1.50656	0.825673	-0.135098	-0.993514	-0.202509	-1.00111	0.333404	0.322864	-2.03434	-0.925193	-0.868242
g1328	0	0	-1.00444	0.195913	0.299125	0.375535	1.26395	0.322384	0.0688038	1.26395	-0.597235	-1.02966	-1.32152	-0.203448	-1.69258	-1.41558	0.424971	1.32806	0.183245	1.53854	0.565975	0.337641	-0.909142	0.190232	0.151326	-1.06061	0.958817	-0.837082	-0.628152	-0.48817	-0.860327	-0.630162	-0.538462	-0.637332	-0.250341	2.85879	1.46062	0.316386	-1.33191	-0.43009	-0.377016	-0.219417	0.992615	1.36582	-0.677714	-0.541571	-0.428489	-0.859401	-0.293118
g0025	1	0	-0.439458	-0.441464	-0.433388	-0.439458	-0.436747	-0.437165	-0.412413	-0.420285	-0.406295	-0.424989	-0.431336	-0.426193	-0.42258	-0.430177	-0.435265	2.66143	1.99862	1.77716	-0.449995	-0.373377	-0.444901	-0.533493	-0.53939	-0.533984	-0.499278	-0.475629	-0.457862	-0.513189	-0.52487	-0.508798	-0.144765	-0.00509217	0.188816	3.27351	1.50826	1.03403	0.488302	1.83299	-0.670259	-0.611942	-0.381469	-0.657623	1.55925	0.638286	1.13421	0.800429	0.199977
g6516	0	0	-0.301451	0.241803	0.52336	0.656124	-0.341046	-0.369172	1.88138	0.892289	1.98704	-1.12746	1.00105	-0.0312155	-1.60791	-0.883128	-0.102118	-0.74869	-0.795651	-0.875217	0.139328	-0.273935	0.348258	-1.39507	-1.31206	-0.906594	1.67811	-0.110039	1.07658	-0.91696	-0.819272	-1.00742	0.945909	2.13244	0.423646	0.320279	-0.115597	-0.207611	-1.24455	0.113908	0.402569	1.6071	-0.831265	-0.0477556	1.09369	-0.324174	0.813048	0.952236	-0.353971
g0622	0	0	0.196452	-0.274331	-0.470672	0.795865	1.29669	-0.511984	0.808196	1.0481	1.64529	0.34289	-0.95967	0.0422056	-0.62955	0.14295	0.851042	-0.590727	-1.60955	-2.12321	0.239928	0.856493	0.288035	-1.16238	-0.90679	-0.826758	1.99048	0.856493	0.860505	-0.444735	-0.644261	-0.234562	0.732251	1.15298	0.906291	-1.23914	-1.17532	-1.24951	0.838615	1.22275	-1.47033	0.201945	-0.773682	-0.0192922	-0.000760169	0.489941	0.108868	0.229158	0.120305
g4409	0	0	-0.403388	-0.682105	0.922474	-0.731597	-0.731597	0.0244565	2.28741	0.558448	0.992153	1.81593	-0.731597	-0.72769	-0.731597	-0.731597	-0.658662	-0.731597	-0.731597	0.992153	0.972889	0.322695	0.93464	-0.645599	-0.456911	0.528365	0.528365	0.0997347	0.79095	-0.0864669	-0.621238	-0.296193	-0.123467	0.509756	2.20418	-1.05331	-1.69933	-1.90907	-1.03965	-1.42984	0.220744	0.486731	0.745515	1.0165	-0.869177	-0.51109	-0.639896	-0.434218	1.54315
g0764	0	0	-0.202881	-0.532017	-0.532017	-0.532017	-0.532017	-0.532017	-0.532017	2.55952	0.82306	-0.532017	-0.149984	-0.528099	-0.532017	-0.532017	-0.458876	0.925589	2.35185	-0.532017	3.0569	1.98497	0.142965	-0.581563	-0.576325	-0.559701	0.723168	0.124063	-0.581563	-0.58031	-0.386625	-0.58031	-0.573308	-0.135779	-0.57587	-0.327528	-0.111525	-0.461662	-0.64151	0.00584735	-0.120908	-0.209184	1.90831	-0.942554	-0.442603	-0.640934	-0.401952	0.687657	2.32528
g0992	0	0	-0.808018	-0.633199	0.433061	-0.0337646	-0.375056	0.128269	0.0958092	-0.658443	0.433061	-0.597041	0.529848	0.670436	0.724186	1.74627	2.25918	-1.54824	-1.24924	-1.11712	1.72795	0.989588	0.992642	0.437459	0.761421	0.213402	-0.227319	1.11592	0.447695	0.385608	-0.217797	0.189638	-0.548905	-1.06178	-0.319442	-1.55162	-1.72131	-1.61316	-0.609613	0.266881	-1.0582	-0.892264	1.06968	1.22352	0.305821	1.38386	0.364219	-0.214484	-0.246022
g6856	0	0	-0.262978	-0.327094	1.56431	3.59006	-0.327094	-0.327094	-0.327094	-0.327094	-0.327094	-0.327094	-0.327094	-0.32633	-0.327094	-0.327094	-0.312846	-0.327094	-0.327094	-0.327094	1.66063	0.662235	1.23246	-0.362512	-0.613972	-0.740317	1.22835	1.08354	1.22835	-0.64369	-0.486893	-0.571639	0.0722074	0.400575	0.0511457	-1.32324	-1.43992	-1.4373	1.45458	0.581826	-0.892928	-0.430296	-1.16557	0.45239	-0.994763	-0.577335	0.0523035	1.3246	1.52287
g0339	0	0	1.87497	1.54377	0.606082	1.26725	0.104445	0.532826	0.399608	-0.857103	-0.608095	-0.135306	-0.103163	-0.673562	0.399608	-0.212303	0.245127	-0.955165	-1.8375	-1.59149	-0.921537	1.33283	0.969801	-0.836601	-0.68682	-1.39382	2.23269	1.1161	1.0487	0.289303	-0.0463426	0.167035	-0.491519	-0.309695	0.167035	-0.527882	-0.996317	-1.11295	1.26975	-0.684782	0.411267	-1.26754	0.879356	-0.608051	1.42773	1.28949	1.15298	0.113266	-0.857316
g5207	0	0	-0.834431	0.35608	3.26455	0.354246	0.585768	-0.888805	0.182493	-0.581548	-0.181942	-0.0993021	0.511543	0.364495	0.615975	-0.835941	-0.876721	-0.888805	-0.888805	-0.158855	0.374032	0.444233	-0.72776	-0.940397	-0.305043	-0.790227	0.379144	-0.672831	-1.065	0.504406	-0.720746	0.558385	0.379144	-0.329558	0.844337	3.1777	-0.689021	-0.4208	0.648995	1.02624	-0.0256112	-0.651804	0.641771	-1.63959	0.213977	1.8572	1.00773	-1.33292	1.04207
g6154	0	0	-1.78918	-0.591538	2.30997	0.126897	-0.154857	0.187218	0.318711	-0.669327	0.0274093	1.02185	0.887318	-1.20267	-1.20099	0.85477	-0.0280301	-0.930468	-0.225052	1.05798	-0.540956	-0.729558	-0.455582	-0.189596	-0.468119	-0.696559	-1.10174	-0.542984	-0.401519	0.726467	0.812583	0.313719	0.658192	-0.37067	-0.301941	3.40451	0.0183337	-0.134579	-0.893116	1.38333	0.0621867	0.955687	-1.09637	-0.41172	-2.0773	0.112347	0.245205	-0.272045	-0.0271653
g1539	0	0	-0.498621	-0.231991	-1.68307	1.47299	0.818026	1.03153	1.46277	0.128812	-0.147209	1.03153	0.197339	0.168761	-1.43955	-1.40901	0.197339	0.788392	-0.668386	-1.21966	0.603851	-0.349941	-1.05596	0.0234164	-0.72649	-0.76761	0.189169	-0.558566	-1.0106	-0.54591	-0.714734	-1.17213	2.02118	1.17169	0.120363	2.2626	0.312626	0.197038	0.782389	1.40667	-1.15132	-1.0396	-0.0367441	0.0386141	0.762482	0.303527	-0.271603	1.13099	1.59754
g0452	0	0	0.389806	0.455022	2.05966	0.725318	1.41234	0.279825	-1.25387	1.15428	0.0718653	-0.17178	-1.56617	-1.21491	-0.51275	-0.957148	-1.29528	0.156729	0.0482103	0.218845	1.16325	0.436205	-1.16632	1.68418	0.549435	-0.289603	0.0538519	-1.2114	-1.24322	-0.0756307	-0.368511	0.57638	-0.193544	-0.96381	1.19567	1.76766	-1.08151	-0.833087	-1.00134	-0.249686	0.654583	1.69354	-0.683816	-0.413284	-0.613231	0.229388	-0.901958	-1.10913	0.351813
g3325	0	0	-0.242953	-0.728873	-0.585927	0.507407	0.333196	0.894965	-1.05887	-1.10931	-1.29862	-0.573875	-0.80881	-0.342885	-0.0779201	-0.261135	0.501601	2.52958	1.57122	0.751221	0.542344	1.05697	1.31205	-0.8418	-0.43203	0.028406	0.810234	1.47869	1.49574	0.17042	-0.302978	-0.785415	-0.428707	0.129114	0.297022	-1.38368	-1.57887	-1.5675	-0.669709	1.27822	-1.03668	1.05717	-0.828073	0.199071	0.66775	0.578942	1.89839	0.246347	0.392353
g4120	0	0	-0.242899	0.453564	-0.699852	-0.31402	-1.28136	-0.48789	1.71971	0.952302	2.20842	-0.0599605	0.903518	-0.293023	-1.54066	-1.23755	-0.511746	0.266292	-0.346483	0.511625	-0.812748	0.624776	-0.444884	-1.03196	-1.00718	0.051167	1.39713	0.33878	2.08384	-1.02603	-1.03196	-1.02603	1.00395	0.294076	0.987793	-1.03196	-0.298923	0.930163	-0.160606	-0.88293	0.962265	1.01176	0.486624	-1.41712	-1.84652	-1.44529	0.361299	1.19109	-1.00098
g3297	0	0	-0.315751	0.808555	0.607544	-0.769407	-0.840358	-1.45812	0.760662	0.200549	0.578489	0.828969	-0.0884804	-0.929547	-1.11867	-1.19841	-0.974875	2.19992	0.817498	0.891432	-0.537478	0.290234	-0.168345	-1.18977	-0.643846	-0.45608	2.14068	-0.358278	0.369125	-0.423103	-1.36072	-2.00205	0.490795	0.736925	1.09831	0.994403	0.212868	0.80633	-0.351445	-0.983242	1.2437	1.22104	-0.906717	-0.223329	0.656274	-1.23187	-0.5794	-1.08329	0.671908
g4068	0	0	-0.749101	1.4304	1.20402	-0.530647	0.0558036	-0.884909	-0.0114334	1.48499	1.34709	-1.16373	-1.57089	-1.44027	-0.220431	0.0431514	0.44368	1.22175	-0.358326	-0.301155	-0.00948751	0.324771	0.0217121	0.141734	-0.0301579	-0.562318	-0.310045	-0.0530493	-0.215844	-0.256201	0.400924	0.246505	-1.08518	-1.47028	-1.70853	0.198996	2.56607	1.80037	-0.096007	0.300731	-0.685181	1.85468	-0.840092	-0.534127	0.591243	1.11518	0.438494	0.851241	0.706471
g0718	0	0	-0.023019	0.840904	2.31533	-0.193717	0.620754	-0.576145	-0.49018	-0.199385	0.242845	1.68901	-0.763929	0.881895	-0.680428	-1.41292	0.16074	0.00203538	-1.54254	-0.871252	2.49347	-0.0970158	-0.832575	0.988321	0.669766	-0.718936	-0.811057	-0.811197	-0.407976	-0.00531706	-0.832575	2.04553	-0.0695906	-0.482094	0.651482	-0.436526	-0.779201	-0.564511	-0.352144	0.765636	-0.167093	1.59021	-1.07083	-0.765777	1.24003	0.615355	1.98825	1.5702	-0.945354
g2644	0	0	-0.314557	1.6067	0.904519	0.805752	-0.114936	-0.191027	0.561823	1.14427	0.0264312	0.454801	0.570267	-0.270819	-0.179262	-0.183627	0.465855	-2.54151	-1.19549	-1.54919	-0.100453	-0.258516	-0.262906	-0.262906	4.00081	-0.262906	-0.201837	-0.262906	-0.262906	-0.258516	-0.262906	-0.258516	-0.233968	-0.0798964	-0.242949	-0.262906	-0.262906	-0.262906	-0.748655	0.194532	0.505643	0.514152	1.1407	-1.60638	-1.02004	0.463777	-0.533807	-0.779562	0.80651
g3277	0	0	-0.992121	0.00161165	0.102164	-0.401393	-0.564349	-0.653542	-0.369907	-0.300044	0.597407	3.38519	-0.377081	-0.692629	0.117081	-0.011484	-0.78743	1.28185	0.0560441	-0.391372	0.610358	-0.621581	-0.750595	0.539962	0.0520862	-0.618009	-0.374027	-1.2337	-1.45792	-0.358458	-0.482903	1.5796	0.202783	-1.00782	0.143733	2.23794	1.50676	0.0317946	1.57757	-0.100059	-1.14476	0.273131	-0.985812	0.379936	-0.587477	-0.932984	-0.296461	-0.518209	1.73166
g3894	0	0	0.125811	1.57729	1.79152	0.189785	0.498485	-0.310768	0.809648	1.24982	1.48553	-0.392136	-0.558351	-0.967168	-1.04076	-0.910255	-0.856018	-0.829595	-0.85215	-1.01068	-0.354551	-0.427477	-0.0109163	-0.429502	-0.421031	-0.347001	-0.401327	-0.208976	-0.409614	-0.427477	-0.429502	-0.427477	-0.416151	-0.429502	-0.420295	3.23262	2.05642	0.271763	-0.571352	-0.652825	-0.63027	-0.722005	1.21825	1.3582	-0.647711	0.242849	-1.09061	1.80333	0.979302
g5280	0	0	-0.55926	-0.200381	-0.636425	0.0914379	0.0684721	1.67485	-0.447493	-0.443206	-0.636425	-0.636425	0.0396883	-0.635506	0.360291	0.590255	3.19642	-0.636425	-0.636425	-0.553442	-1.06253	-0.679952	-0.619506	-0.619506	-0.14651	-0.0908515	-0.2275	-0.632855	-0.241752	-0.646615	-0.206809	-0.503582	-0.716226	0.0369057	0.15286	2.11308	2.12892	1.96242	0.326402	0.491412	-1.60661	-0.393978	1.37116	-0.188378	1.01879	-0.428922	0.35815	0.996703	0.79193
g1169	0	0	1.23422	1.54782	0.0962549	1.0747	1.01946	0.835673	0.953292	-0.766241	0.656406	0.801657	-0.766241	-0.920805	-0.530823	-0.830899	-0.700859	-1.17777	-1.52196	-1.00388	1.04542	0.156195	1.38672	0.77607	0.815679	0.580442	-0.617129	0.660329	0.130163	1.09604	0.912924	-0.52711	0.103021	-0.711506	-1.08191	-1.34661	-1.68292	-1.69582	1.10144	1.23106	-0.0569366	-0.940731	-0.171337	-1.1635	0.497165	1.24575	0.765068	0.348033	-1.26616
g5888	0	0	-0.956324	-0.85813	-0.804191	-0.485527	-0.00124351	-0.506431	-0.488853	-0.226934	-0.46147	-1.01423	-0.898363	-0.970718	1.58559	2.00865	0.758227	1.3701	0.858977	1.09086	-0.541299	0.536647	-0.344441	-0.653074	-0.498676	-0.325194	1.35738	-0.067938	0.106706	0.0991651	-0.620193	-1.2019	1.1986	2.12527	1.69499	-1.32547	-0.931509	-0.609068	0.64892	0.251878	-1.85024	0.250548	-0.277068	0.975968	0.97734	0.997383	0.943844	-0.52659	-1.25415
g2379	0	0	-0.146925	3.63915	-0.382316	0.35947	-0.316272	0.841191	-0.181551	-0.3129	-0.30595	-0.344976	-0.399218	0.327722	-0.915359	-0.807616	-0.103088	-0.157206	-0.714018	-0.0801406	1.98566	0.0131097	0.0392428	0.223042	0.452209	0.117505	1.28596	1.6165	1.13688	-0.839551	-1.02586	-0.870024	-0.116414	-0.0985042	-0.18515	-1.27993	-1.27993	-1.17473	0.572003	1.38484	0.0196951	0.32497	-1.13358	-1.16792	0.398359	-0.873498	1.82478	0.398359	-0.414084
g5455	0	0	0.413468	0.567205	0.365211	-0.29703	-0.245323	-0.331057	2.61239	1.42573	0.75188	-1.21221	-0.730795	-0.192577	-1.43379	-1.26337	0.640266	0.0167348	-0.534475	-0.552254	0.797656	-0.946162	-0.483829	0.00322064	-0.578532	0.512873	-1.51521	-0.810131	-0.870605	0.369024	1.72926	1.46041	-1.3821	-0.954942	-0.169713	1.03612	0.658423	1.14423	0.806833	0.231069	0.723143	-0.178401	0.324135	-1.90678	-0.779875	-0.692217	-0.492716	-0.369925	1.40561
g0683	0	0	0.367683	1.32972	0.796717	-0.852838	-0.378909	-0.878984	-0.54151	-0.487835	-1.40496	-0.487835	0.724451	0.578039	1.64676	-0.452842	-0.587306	2.14063	-0.415854	-1.09512	-0.45319	-0.235806	-0.560875	-0.940764	-0.964482	-0.907568	1.2419	-0.492792	0.723041	-1.29805	-1.28233	-0.296582	1.2419	2.29016	0.864604	0.665956	0.195427	0.209446	0.975326	0.0761623	1.11745	0.0930282	-0.793847	-1.46812	-0.950529	-0.417669	0.928021	-1.87664	-0.601103
g0347	0	0	0.885834	0.232497	-0.478634	0.118371	-0.506739	0.265307	0.6676	-0.414965	-0.282533	0.802665	0.292729	2.95578	-0.525777	-0.346495	0.127658	-1.19988	-0.971702	-1.62171	-0.812948	-0.45998	0.317261	1.82341	1.11071	1.65175	-0.585474	-0.262715	-0.164668	0.0200225	1.28222	0.707566	-0.348589	0.257287	-0.348589	-1.42554	-1.3569	-1.40482	-0.379027	-1.03713	1.18271	1.31005	-0.330814	-0.745799	-0.847087	-0.631925	-0.782765	-0.114646	0.258146
g5063	0	0	-1.85276	0.893756	-1.32658	-0.0463291	0.473923	-0.239571	1.02456	-0.0346567	-1.17391	-0.531935	0.178965	0.70107	0.507273	0.625478	2.43117	-0.622534	-0.372784	-0.635133	3.09685	1.11473	0.727703	-0.0871397	-0.207299	-0.990277	0.111683	0.346891	0.113264	0.0538684	-0.280089	0.223673	-0.598099	-0.829574	-0.305169	0.0044291	-1.05224	-1.44321	0.806	1.67565	-0.638266	-0.645348	-0.576256	-0.621785	-0.330735	0.0831453	1.54051	1.28594	0.264818
g4572	0	0	0.872444	0.646749	1.23729	0.93989	0.943435	-0.171258	0.719433	-0.64841	-0.243096	-0.403327	-1.29436	-0.820703	-1.19327	-0.766058	2.20979	-0.0540865	-0.730245	-1.24421	-0.373019	-0.701811	1.68203	0.0601508	0.251146	1.86301	-0.9077	0.940373	1.67642	0.103694	0.0888134	-0.53005	-0.758707	-1.04036	-1.05	-0.676418	-1.25411	0.626536	0.00150109	-0.242577	-1.11261	-0.404695	-0.119187	1.87757	0.0200317	0.276076	-0.12491	0.554225	0.809026
g5121	0	0	-0.870515	1.35781	2.50675	0.130737	0.441986	-0.460076	-0.553451	-0.174413	-0.277999	-1.37638	-1.44101	-1.29792	0.0750798	-0.344411	0.713553	0.203238	0.606134	0.760884	0.418129	0.20716	0.687184	0.0930248	-0.38934	-0.138321	0.154797	0.521783	0.776843	0.357874	1.41491	1.93666	-0.566488	-0.448174	0.0120853	-2.17305	-1.40172	-1.46335	-0.768357	0.141761	-1.46537	0.0447357	0.754684	1.29255	-0.0212808	0.0693852	-0.124102	-0.106028	-1.13615
g1494	0	0	-0.613021	-0.611341	-0.609521	-0.603873	-0.608307	-0.209112	-0.609908	-0.610261	-0.611052	1.99657	0.459022	0.921745	2.16132	1.74299	-0.422096	-0.608182	-0.574567	-0.590414	0.993742	0.212933	-0.474877	0.479549	0.25274	-0.914325	-0.432808	-0.645813	-1.11566	0.395233	0.963758	2.25062	-1.23767	-1.83192	-0.595062	1.00087	0.599007	0.0996808	0.798204	1.03009	0.0163976	-1.8001	0.151148	-0.195737	0.279439	0.77458	-1.88645	-0.472478	-0.0421057
g3851	0	0	0.547931	-0.807754	-0.578802	0.498782	0.512616	-1.19471	2.14961	0.405479	-0.454987	0.921839	-0.711274	-0.0540118	-0.653381	-1.11257	-0.535965	2.17967	-0.780736	-0.331734	-0.257708	1.75284	-0.882695	1.20462	-0.47584	-0.491421	0.360102	0.0586375	0.14442	-0.00692485	-0.932151	0.47197	0.449036	0.955416	-1.47897	-1.63461	1.73297	-0.969703	-1.29807	-0.588275	-0.725207	1.03656	0.534253	1.04074	-0.791622	-0.690113	0.268185	-0.112837	-0.456842
g3346	0	0	-0.995312	-1.18528	-1.01995	-0.0905923	-0.879845	0.20003	-0.609051	-0.955011	-0.48384	-0.453885	0.340822	-0.0846941	0.0372155	-0.0426619	0.817328	2.01611	1.23711	2.15151	-1.15489	0.433751	-0.632911	1.00525	0.540518	-0.991656	-1.18316	-0.2434	-0.900412	-0.344047	-0.939524	0.694019	-0.0428308	-0.687435	1.02595	0.754774	2.63462	0.0313883	0.507849	1.15211	-1.59235	-0.763187	0.182305	0.513272	1.06097	0.378196	0.316012	-0.988568	0.158252
g3952	0	0	0.691659	1.3395	1.36739	0.282176	-0.276925	-0.67422	0.258019	-0.105512	0.415358	1.00129	1.44024	0.537372	-0.330614	-0.637835	-1.00511	-1.95667	-0.661334	-1.68479	1.75658	1.19941	1.07192	-0.96055	-0.761393	-0.441809	1.11374	0.593152	0.770974	-0.246126	-0.746808	-1.03163	0.153196	0.932367	0.361349	-1.25535	-1.17331	-1.33571	-0.716462	0.0662942	-0.393604	0.0465511	-0.884859	1.88208	0.388517	-0.577747	-0.0330975	0.596377	-0.715327
g3085	0	0	-0.512503	-1.07122	-1.39165	0.200023	-0.440454	-0.512503	-0.213389	-0.180511	-0.564495	0.316579	-0.136407	0.624431	1.36301	0.881157	2.94257	0.0280427	-0.852289	-0.480399	0.224419	0.921592	-0.0925029	-1.14689	-0.884477	-1.9764	1.2809	0.108288	-0.139242	-0.811778	-0.925429	-0.567886	-0.101597	1.50021	-0.431665	0.294638	1.74057	1.00724	0.00992267	1.13522	-0.867887	-0.467404	-1.07142	1.26156	-1.27714	-1.07797	-0.894231	0.00325196	-0.0362484
g5848	0	0	-0.134174	-0.0605067	-0.149038	-0.884888	-0.663884	-0.7353	1.09878	0.428578	0.358672	-0.232578	-0.877246	-0.107796	-1.14136	-1.23801	-0.867843	2.00542	1.37381	1.82735	-0.0824806	0.671676	0.208003	-0.808313	-0.782301	-0.675698	1.92778	0.321892	1.15341	-0.63775	-0.835556	-0.905863	1.14035	1.96619	0.0894428	-0.868136	-0.920287	-0.962369	1.04603	0.907421	-1.46478	0.55819	-0.326842	-0.720016	0.513734	-0.915966	-0.987597	0.73759	-2.03878
g3781	0	0	-0.457017	-1.17138	-0.343472	-0.812897	-0.821949	0.120396	-0.204174	-0.429507	0.162398	0.375281	0.737709	0.703551	-0.0766278	-0.161195	0.296178	3.26117	0.141642	-1.3201	0.24045	-0.223982	0.559085	-0.883331	-0.759279	-0.527131	-0.0293804	1.02966	0.368241	-1.13997	-1.53702	-2.20954	0.877064	1.45186	0.591253	1.21511	0.379605	0.5973	-0.0249898	1.69755	-1.28032	-0.0972389	-0.608756	0.313746	1.26319	1.41125	0.0264935	-1.85156	-0.164186
g6607	0	0	1.12817	-1.32807	1.68644	-0.45007	-0.526391	-0.89903	0.964985	0.412187	0.449698	-0.656172	0.210672	-0.338977	-2.08238	1.19169	0.0895167	-1.02101	1.05787	0.110873	-0.706006	-0.332193	-0.626105	0.403787	-0.151825	-0.803545	-0.855023	-0.671464	-0.790978	-0.120664	0.16069	0.716971	-0.363256	-0.916169	-0.632472	1.23869	2.21015	2.23941	-0.873475	-0.665607	1.14981	1.38522	-0.667038	-0.328907	-1.54205	-1.20725	-0.760988	-0.321438	0.580365
g2396	0	0	0.366484	-0.667296	-1.38024	1.81609	0.954052	0.473518	0.0764603	-0.977968	-0.632893	1.29331	0.00881849	1.49358	0.203581	-0.286346	0.758699	-1.03634	-1.29836	-1.16515	0.0917365	-0.334149	-0.195491	-0.0286092	-0.123336	-0.516671	-0.294517	-0.895568	-0.59543	-0.37449	-0.232959	-0.364344	-0.0413817	0.20976	-0.156411	3.85804	-0.132555	0.12638	-0.821254	-0.217364	0.96636	0.100333	1.27708	-1.30516	2.87025	-0.345408	-0.345408	-0.162975	0.435954
g6317	0	0	0.0880737	0.565525	0.626466	-0.578726	-0.210577	0.366467	0.480435	1.53104	2.1078	-0.824363	-0.373391	-1.42351	-1.3783	-1.0967	-1.28962	0.0708209	0.325165	1.01339	-1.03114	-0.543371	2.19295	-0.0400759	-0.595674	1.71445	-0.952182	-0.462174	1.14705	-0.495791	-0.117392	-0.729343	-0.800417	1.10744	-0.272573	-0.823996	-0.498069	1.20032	-1.13535	1.23491	-1.01275	-0.140564	-0.014125	1.06788	-0.42442	-0.766761	-0.99853	1.75051	-0.105332
g6541	0	0	-1.5134	-0.813644	-1.10281	-0.868658	-0.813644	-0.396358	0.6672	0.963068	1.38395	-0.314582	2.36186	0.972319	-0.843533	-0.486605	-0.138932	0.486049	0.090363	0.36736	-0.34357	-0.353092	-0.387444	-0.440447	-0.427601	-0.352352	-0.161687	-0.368678	-0.294175	-0.407155	-0.457201	-0.454111	-0.321677	-0.100894	-0.285491	-0.313705	2.8497	2.61958	-1.38428	0.70572	-0.234773	0.736	-0.904605	1.08194	-0.221478	-0.422375	0.509598	-0.622757	1.50439
g0586	0	0	-1.08039	0.148423	1.07579	-0.423521	0.570718	-0.212545	-1.13619	-0.16677	-0.611108	-0.291086	-0.306247	-0.718272	1.84399	2.05423	1.37843	-1.3823	-0.440198	-0.302946	0.715016	0.681168	0.563265	-1.643	-1.16289	0.371099	2.50504	-0.479407	0.642324	-0.00843955	0.309891	-1.06449	-0.0772633	0.0735204	0.922777	-1.15951	-1.07247	-0.116631	-0.294618	-0.102216	-0.852251	-1.14378	1.24782	1.14504	0.251924	-1.45624	0.261506	0.68783	-1.31925
g0673	0	0	0.953183	-0.650915	-1.11103	-0.524408	-0.233202	-0.570431	1.10082	-0.745613	-1.47655	1.69804	0.412711	1.18708	-1.12943	-1.09882	-0.473491	1.31156	0.79458	0.555908	1.12941	0.984695	1.12941	-0.953431	-0.71574	-0.237577	1.12941	0.74087	0.74087	-0.391614	-0.787973	-1.15389	0.541436	1.12941	0.74087	-1.3149	-1.34048	-1.37076	-0.222116	-0.615682	-0.750931	-0.810286	1.68608	0.712935	0.167015	1.98321	0.116466	0.197587	-0.123672
g1232	0	0	-0.340028	-0.291008	-0.54591	2.39771	-0.54591	0.761278	-0.54591	-0.54591	2.18407	-0.54591	-0.299178	-0.543459	-0.54591	1.54396	-0.500158	-0.54591	-0.54591	-0.54591	0.904708	0.476259	-0.48061	-0.123553	-0.244292	-1.03258	0.161199	-0.560862	-0.617298	-0.0542734	-0.844671	-0.717056	-0.367654	-1.14769	-0.329151	3.02532	0.900158	1.05204	0.695575	0.93813	-0.627155	-1.11154	-0.947938	1.05293	0.193439	-1.20054	0.750664	-0.230689	-0.352718
g0442	0	0	0.802612	0.0108228	1.2726	-0.0708937	0.27219	1.14324	-0.123476	0.724146	0.606567	1.33733	-0.246456	0.320843	-0.885711	0.345541	-0.564631	-2.25664	-1.87431	-0.813782	0.431826	-0.412408	-0.677611	1.40488	0.976306	0.316006	-0.642202	-0.686978	-0.895943	0.415981	1.34655	2.45681	-0.210082	-0.599968	-0.230274	-1.03843	-1.01529	-0.939175	-0.441192	1.49759	-1.05899	-0.707506	-0.231655	0.941752	-0.552679	-0.353243	1.85641	0.690231	-0.0964526
g5261	0	0	0.216767	-1.26985	-0.959925	-0.378537	-0.649101	-0.423847	-0.192025	-0.458102	-0.568864	-1.21376	0.338907	-0.312511	-0.30493	0.25146	0.190387	2.20089	1.50088	2.03216	1.13862	0.925374	0.17844	-0.621924	-0.384822	0.334374	0.813918	0.752355	0.581672	0.0578954	-0.754493	-1.16945	0.573492	1.20096	1.13862	-1.69515	-1.59969	-1.47018	-0.286094	-0.317539	-0.813604	-1.04368	1.36835	1.09257	0.0894158	0.0916067	0.0741384	-0.163131	1.17552
g4097	0	0	-0.540202	-0.447043	-2.04242	1.54755	-0.629005	2.01642	-0.0250351	-0.405713	-0.0561998	-1.13311	0.272258	0.11744	0.810659	0.981339	1.17137	-0.405713	-0.724789	-0.507809	1.17085	0.73367	-0.856966	-0.868038	-0.189063	-1.55762	1.89324	-0.90109	-0.524299	-0.409588	-1.35895	-0.889886	0.869702	-0.276917	0.551964	1.27767	0.696861	0.638467	1.89695	-0.222793	0.22977	-0.875818	-0.471732	-0.556379	0.145592	1.68766	-0.548044	-0.298397	1.46234
g3167	0	0	0.26235	0.88422	0.360189	-0.199931	-0.573081	-1.28647	-0.112777	-0.223197	-0.671431	-0.976596	-0.577035	-1.05344	0.369339	-0.731253	-0.84845	1.64563	1.97471	1.75722	0.50096	0.676562	0.898071	-0.6081	-0.38853	-0.354192	1.71409	0.421586	0.785988	-0.0938315	-0.732608	-0.802107	0.820224	1.04879	0.837711	-1.58612	-1.55012	-1.58838	0.206129	-0.835714	1.46895	0.605608	-0.134886	-1.31009	-1.89325	-0.749411	-0.936975	-0.60493	-1.05834
g0209	0	0	0.453306	0.559321	0.287347	1.46609	0.528796	-0.138275	1.38774	0.481164	0.200002	-0.187174	-0.141225	0.94515	-0.507858	-0.566617	0.5743	-1.28146	-1.95933	-2.10129	-0.95178	1.52114	0.175743	-0.99468	-0.109273	-0.272019	2.78305	-0.40736	-0.224903	0.23593	-0.758782	-0.99352	0.366738	0.175743	-0.00534347	1.19185	-0.80769	-0.924849	1.85111	-1.00772	-0.148999	0.198069	-0.667812	-0.224648	0.0975472	0.553226	-0.736155	-1.62743	0.0937491
g6951	0	0	0.966138	-0.647282	-0.895764	-0.556562	-1.98865	-1.1772	0.884333	0.951445	1.70524	1.29721	-0.314499	-0.00040217	0.472526	0.91172	0.289374	-0.159162	-1.13704	-0.601423	1.05154	0.550463	0.0645732	-0.175729	-0.0839326	-0.699203	-1.76883	0.181739	-0.0972418	-0.249152	-1.01551	-0.86242	0.328962	-1.03766	-0.00108344	2.41446	1.71408	-0.315048	0.291391	1.79076	-0.22876	-0.802399	-0.0460066	-1.00498	0.0774296	0.768043	-1.91195	1.96309	0.280287
g3785	0	0	0.636588	-0.54797	-0.383693	-0.446347	-0.462658	0.551639	0.765275	0.459858	-0.439153	1.67681	1.13843	2.08531	-0.273953	-0.263749	-0.413633	-1.59533	-1.12317	-1.36426	-0.442225	0.557577	0.830967	-1.74774	-1.21486	-0.0513227	0.585379	0.971268	1.03032	-0.865759	0.263067	-1.32659	0.424308	1.52781	0.342627	-1.42583	-0.604929	1.14594	0.629739	0.757237	-1.78022	0.366744	-0.58924	0.615739	-1.20876	-0.0465593	1.53631	1.40008	0.24532
g6705	0	0	1.11204	0.0906887	0.499387	-0.69696	-0.523141	-0.672919	1.98232	1.66331	0.0906887	1.49651	-0.362713	0.0189122	-1.33452	-0.919879	-1.39502	-0.626547	-0.496332	0.0741718	0.373499	-1.11523	-0.354702	0.959391	1.05204	0.446763	-0.342192	-0.568103	-0.779454	1.63549	1.85954	1.24292	-0.680137	-0.66537	-0.693163	-0.178639	-0.497303	-1.69535	-0.940388	0.747194	-0.580648	-1.16101	0.982427	0.952424	1.44589	0.485327	0.404914	-0.185138	-0.100579
g5927	0	0	-0.173791	0.965959	1.00468	0.000217464	-0.0342523	-0.217875	1.24507	1.84635	1.65622	-0.65932	-0.503043	-0.236648	-1.66943	-1.56552	-0.922623	-0.0342523	-0.664095	-0.03765	1.5579	0.961296	0.322749	0.3086	0.503186	-0.296994	1.44337	0.719368	0.369983	0.510578	-0.578637	-0.46113	0.372682	-0.445557	-0.364037	-0.821193	-2.00599	-2.09617	-1.34001	-1.20889	0.418986	0.858337	0.741171	0.530406	-0.225329	0.272584	0.332904	0.743322	-0.0383827
g2985	0	0	-0.669405	-0.565723	-0.507775	-0.462121	-0.537367	-0.45452	-0.539287	-0.67342	-0.67342	-0.480558	-0.242217	-0.216984	2.69035	2.44025	0.718716	0.0487095	-0.0122262	0.137006	1.89547	1.00595	1.21842	-1.12579	-0.827247	-1.3723	0.536459	0.308652	0.166885	-0.349423	-0.571081	0.209365	0.678474	0.425767	1.09965	-0.421922	-1.48561	-1.39172	1.64541	-0.119211	-0.526382	-1.06296	0.69091	-0.627771	1.75537	0.525152	0.282653	0.883049	-1.48936
g0350	0	0	0.225267	-0.244622	-0.121645	-0.185304	-0.318721	-0.754743	2.58122	1.44835	0.920544	0.0451075	-0.124616	1.01914	-1.48244	-1.44362	-0.905846	0.103573	-0.155004	-0.60664	0.620137	-0.18036	0.147524	0.0322296	-0.78043	-1.49146	-0.726526	-0.676682	-1.68489	0.195737	0.242391	0.949707	-0.0273841	-0.410804	-0.949882	2.04448	1.25738	1.43883	1.45293	1.08837	-0.68903	-0.726006	-0.378223	-0.748036	-0.39064	0.0809307	-0.784316	0.075254	-2.03995
g2641	0	0	2.88616	-0.176433	0.0474922	-0.0912316	-0.954011	1.07767	-0.916897	-0.878852	-0.81741	-0.192169	0.440681	1.33938	0.788112	-0.410969	-0.359673	-0.684224	-0.187821	-0.909806	-0.0667983	-0.50717	-0.746703	0.786288	0.802465	-0.168443	-0.500751	-0.99794	-1.23481	0.217138	0.102989	-0.259432	-0.558392	-0.859294	-1.28494	1.69248	1.85446	1.72885	-1.72611	0.677398	-0.0689897	0.908199	0.700632	-0.491128	-0.316261	-0.0557447	0.382944	-1.15751	0.0321587
g6660	0	0	0.165987	-0.752201	0.704486	-0.630291	-0.762034	1.31044	-0.0585909	1.73835	1.35348	0.0957797	1.10363	-0.393237	-1.05629	0.527912	-0.856348	-2.17907	-0.31621	0.00421465	-0.182723	-0.396082	-0.402009	-0.402009	-0.377225	-0.402009	-0.319575	-0.402009	-0.402009	-0.396082	-0.402009	3.54406	-0.362947	-0.402009	-0.37507	0.800022	-0.402009	1.2817	-0.115699	-1.02057	-0.740045	-0.487999	0.755393	1.60892	-1.55262	-0.639762	-0.225204	0.18912	0.358203
g2673	0	0	-0.23162	0.980683	1.66813	-0.0749396	0.470648	-0.640513	0.166285	1.64131	1.11243	-1.40704	-1.72494	-1.62303	-0.776953	-0.433968	0.186708	0.208789	0.113685	0.364328	0.312662	-0.374866	-0.375954	3.79048	-0.371402	-0.375954	-0.360814	-0.375954	-0.244791	0.222912	-0.375954	-0.374866	0.779327	-0.375954	-0.371006	-0.375954	-0.375954	-0.375954	-0.496776	0.908773	-0.595629	-0.705611	-0.712813	1.60206	0.193451	0.310501	1.26967	-0.9497	-0.975051
g5072	0	0	0.348858	1.87129	2.57539	0.489379	0.104081	-0.0838929	0.0517861	0.737605	0.513432	-0.616465	-0.705578	-0.631314	-0.498057	-0.581154	-0.213744	-1.11655	-1.09556	-1.1495	1.50659	-0.231269	0.117743	0.83054	-0.0693609	0.686708	-1.57076	-0.208822	-0.343998	0.996464	0.71483	0.702012	0.563385	-0.175959	0.674963	-0.219108	-1.73942	-2.23454	0.873079	0.729896	-0.0358636	0.858256	-1.0989	-1.32646	0.205153	0.205153	1.2028	0.728041	0.0922352
g5528	0	0	-0.644307	-0.253529	-0.19927	0.149851	0.88419	0.00421853	-0.275516	-0.344438	-0.224276	-1.28296	-0.959575	-1.21336	-0.483722	-0.412759	-0.354659	2.04388	1.37925	2.18698	0.698342	0.631388	0.614936	-0.518878	-0.720813	-0.553286	1.59331	0.960566	1.37321	-0.867943	-0.821288	-0.620118	0.536419	1.03692	0.742159	-1.31405	-1.41594	-1.35492	0.0962241	-1.04464	0.542148	-1.34261	1.24434	0.504535	0.00350962	0.122695	0.300852	0.645839	0.624262
g4837	0	0	0.133493	0.974073	1.23868	1.63467	-0.591734	-0.573656	0.247257	2.38665	0.893551	-0.748937	-0.731853	-0.74854	-0.748937	-0.376391	-0.741521	-0.748937	-0.748937	-0.748937	-0.429126	-0.71092	-0.59669	-0.122615	-0.392952	-0.59669	-0.828152	-0.791491	-0.818628	-0.043423	0.474227	0.697172	-0.613479	-0.524659	-0.506404	1.65916	2.56407	1.5806	-0.363649	1.79877	-0.162451	0.262676	-1.19084	-0.344507	0.199434	-0.108935	0.193776	-0.959742	-0.48273
g5419	0	0	0.908536	1.61964	0.86302	0.626728	0.405651	0.30421	0.716249	1.43571	1.30498	-0.598849	-1.07369	-0.845435	-0.858669	-0.661749	-0.681046	-1.16492	-1.22529	-1.07508	-0.486504	-0.581717	-0.324448	-0.809263	-1.01232	-0.925574	0.388106	-0.86971	-0.337293	-0.679098	-0.365923	-0.0634905	0.396105	1.34703	1.28909	2.91544	-0.0481316	0.167703	-0.0290668	-0.474303	0.246311	-0.278944	-1.23068	1.76668	-0.0558763	-2.23101	-1.05079	0.945779	0.832349
g4267	0	0	-0.610418	1.04625	1.00251	-0.296663	-0.338625	-0.358942	0.752975	2.18938	2.1939	-0.833362	-0.72818	-0.741118	-0.824936	-0.832735	-0.725699	-0.154731	-0.210677	-0.528921	-1.04834	-0.431302	-1.34428	1.09976	0.31203	0.17366	-0.55944	-0.940794	-0.940794	0.689058	1.25739	0.508205	0.0379693	-0.814501	-1.5026	0.31203	1.76822	1.42372	1.52513	-0.717892	-0.928046	0.612336	0.387322	-0.878848	-0.16585	1.0763	1.8432	0.852267	-1.21844
g1304	0	0	-1.33719	-1.12862	0.00929361	-0.330234	-0.290486	-0.899362	-0.900729	-0.753361	-0.955095	0.162816	1.62077	0.968211	0.0251929	1.87328	-0.720708	0.823408	1.49391	0.338906	0.499926	-0.182516	-0.6232	2.44932	1.84575	1.60506	-0.949787	0.0442272	-0.329729	-0.196144	0.144427	0.0370494	-0.738028	-0.746404	-0.627359	-1.01956	-0.57405	-0.638985	-0.399548	-1.03361	1.52287	-0.576963	0.951192	-0.463939	-1.17501	-0.161139	0.319134	-0.342322	1.00935
g6017	0	0	-0.278147	-0.316479	-0.316479	-0.316479	-0.316479	-0.316479	-0.0918056	0.0599291	-0.316479	-0.108919	0.0580276	-0.316023	-0.316479	-0.200948	-0.307961	3.97408	-0.316479	-0.256394	0.721718	0.3818	0.596692	-0.396376	-0.682065	0.446415	0.884901	0.298227	0.36247	-0.414399	-1.79985	-1.05137	-0.340736	0.924472	2.56539	-0.791097	-0.818353	-0.887838	0.263799	1.64464	-1.36805	-0.440757	-0.328012	0.228377	2.241	1.05967	1.24296	-0.745651	0.651786
g4463	0	0	1.11647	-0.326148	-0.326148	-0.326148	-0.326148	-0.326148	-0.326148	-0.326148	-0.326148	-0.326148	3.76414	-0.308974	-0.326148	-0.326148	-0.00556567	-0.326148	-0.326148	-0.326148	-0.836818	-0.661931	0.241119	-0.762155	-0.775082	1.85156	-0.757741	-0.125343	1.2053	-0.809008	-0.236799	-0.471405	-0.591135	1.46259	-0.770398	-0.891221	1.30027	1.62819	-1.56396	-0.631418	0.125372	0.718727	0.0797774	1.2715	1.93399	0.637412	1.11845	-0.268027	-0.911744
g5366	0	0	-0.423727	-0.710873	-1.04941	0.237941	-0.396525	-0.083706	-1.13901	-1.23027	-1.13901	-0.338307	0.702548	0.012155	2.10636	1.72047	1.63169	-0.308469	0.343593	0.0645499	1.01626	-0.178273	0.212148	0.499029	0.29217	0.299263	0.342826	0.760031	-0.64848	0.370593	-0.888415	-0.0701568	0.337714	0.427555	2.04136	-0.747223	-1.77921	-2.2872	1.07843	1.02338	-1.20004	-0.748376	-0.700302	0.546905	-1.17506	-0.589115	-1.58861	-1.16401	0.526675
g1248	0	0	-0.197686	-0.999662	0.0363779	-1.13674	0.192038	-0.597947	-0.593924	0.566025	0.509002	-0.456613	1.13209	-0.881297	-1.15764	0.719999	-1.49063	1.91601	1.63552	0.805071	1.51962	0.771746	1.10684	-0.174857	0.0979432	-0.00320877	-1.34217	1.53767	0.274247	1.11692	0.684955	-0.151021	-0.154456	-0.634481	-0.323558	-1.21178	-1.56068	-1.55373	1.78087	0.128551	-0.724807	-1.01061	0.266653	-0.440657	-2.9093	0.230191	-0.40553	-0.741708	0.151966
g0360	0	0	-0.709328	-0.84204	-0.889566	-0.149799	-0.554533	0.204308	-0.940985	-1.05217	-1.06468	0.605584	1.08991	1.38377	2.21251	1.56764	0.355922	-0.425603	-0.228167	-0.562774	-0.494605	0.0473157	-0.270246	-0.570003	-0.578794	-0.503388	0.41425	-0.339082	-0.354666	-0.226105	-0.301077	-0.406762	-0.551224	-0.512624	-0.485686	-0.0638033	1.99047	3.20603	0.708834	1.69614	-0.489451	-0.320812	-0.854993	-0.739715	-0.959384	-0.524125	-0.661197	-0.876478	1.98214
g2610	0	0	-0.0780423	0.072666	0.381042	1.17058	-0.431392	-0.906377	-0.330015	-0.521745	0.536932	0.913246	0.838279	0.957326	0.101557	-0.203826	2.03369	-1.08856	-1.5905	-1.85486	-0.502348	-0.397309	-0.673384	0.109471	0.2859	-0.223589	-0.594336	-0.666287	-0.743912	-0.152452	-0.235575	-0.112585	-0.660154	-0.764411	-0.65776	1.12675	2.49759	2.36439	-0.880804	-0.994934	1.10679	1.35235	-0.220014	-0.363388	0.569131	0.649091	-0.43947	0.742035	-0.502343
g6312	0	0	0.187762	1.1391	1.10377	0.71524	0.950149	0.123044	0.970488	1.4543	1.51547	-0.734094	-1.11195	-0.975501	-1.00229	-1.1591	-0.617315	-0.793871	-0.9866	-0.778598	-0.707552	-1.32719	1.00105	-1.16146	-0.703808	1.17147	-0.511049	0.592171	0.867621	-1.20474	1.4895	-0.534435	-1.33775	1.31484	-0.364963	-0.291707	0.896673	0.811313	-0.00101626	-0.879406	-0.151624	-1.25104	1.26866	1.01442	-0.998855	0.859246	0.486318	0.880302	0.62051
g1519	0	0	0.262615	-0.831618	-0.724689	0.322626	0.126109	0.369604	-1.01945	-1.68774	-1.56596	-0.307078	0.903204	-0.436066	1.4729	2.10107	1.13622	-0.0583266	-0.29359	0.230175	1.69117	-0.0453123	0.0198988	0.724142	1.66546	1.4339	0.0130312	1.02862	-0.275445	-0.0844266	-0.451972	-0.00560406	-0.625914	-1.66798	-0.0130161	-1.44462	-1.33602	-0.625914	1.40877	0.717396	-0.0861131	-0.52847	-1.48777	-0.0238154	-0.129314	1.03255	-0.195173	-1.35032	-0.441561
g0464	0	0	0.341586	-1.44918	-0.535993	-0.101824	0.479252	0.572028	-1.21836	-1.25772	-1.24471	2.20139	0.910645	-0.077956	0.199324	1.5246	0.103926	-0.942897	0.597711	-0.101824	1.43275	1.19151	0.888632	-0.757072	-0.39185	-0.529509	1.16143	1.0558	0.853265	0.120247	-0.846294	-1.04752	0.228308	0.0812493	0.747967	-0.993588	-1.61552	-1.57981	-0.85936	-1.241	0.537775	1.02221	1.05801	-0.517631	1.12646	0.673873	-0.0609757	-0.294863	-0.102987
g4711	0	0	-0.386459	-0.394054	-0.357903	-0.394054	-0.394054	-0.394054	-0.394054	-0.394054	-0.394054	-0.394054	-0.394054	-0.393964	-0.394054	-0.379527	-0.392366	1.21502	1.2009	3.43484	0.987274	1.35982	0.840161	-0.549956	-0.487665	-0.430177	-0.644144	2.38003	0.293913	-0.147558	0.513072	0.849229	-1.76713	-1.05793	-0.695401	-0.482436	-0.204156	-0.75695	0.306288	-1.44708	0.557641	-0.794304	1.36754	0.00992183	-0.31111	0.754309	0.228004	0.216919	1.61155
g0588	0	0	0.403012	0.915619	0.953126	-0.104878	0.80651	0.101525	0.697275	2.1278	1.07411	-0.25141	-0.508629	-0.67066	-2.11173	-1.10008	-0.747422	-0.054125	-0.56728	-0.962754	1.87877	1.21196	-0.249578	-0.313313	-0.286192	0.241182	-0.377988	0.590169	-0.377988	1.70167	-0.978085	0.606135	-0.893113	-2.29632	-0.029832	0.520266	-0.307101	-0.640647	0.239348	1.73953	-0.788462	-1.12851	-0.130012	0.0681071	-0.73169	-0.71014	-0.543417	-0.857428	0.0902856
g2506	0	0	0.145001	-0.430679	1.1405	0.197993	0.564607	1.05818	-1.30639	-0.607861	1.15129	-0.38919	-0.244027	-2.4918	0.778175	1.20817	0.389047	-1.39441	0.0628333	0.168573	-0.231338	-0.434753	-0.351538	-0.440403	-0.416774	-0.440403	1.99903	-0.440403	-0.440403	-0.434753	-0.440403	-0.434753	3.03254	-0.440403	-0.41472	1.11423	-0.344346	-0.440403	-0.30469	-0.91357	-0.406199	0.946503	1.51836	-0.840402	0.858478	-0.421861	-1.0298	-1.44711	-0.403399
g6826	0	0	0.462711	0.519265	-0.347047	1.47941	0.335487	0.617062	-0.560282	0.0707415	-0.21456	-0.262512	-1.42329	0.433333	-1.54045	-0.837823	2.45068	-1.39354	0.00176755	0.209046	0.715289	0.212156	-0.436001	0.736926	0.736926	-0.491583	1.861	-1.07415	-0.848204	-0.0561612	0.411545	0.840905	0.74329	-0.00622112	0.451241	0.181767	-2.03911	-1.93962	-0.104523	-1.26839	-0.178349	0.2697	-0.467038	1.7486	-0.0645722	-0.118208	-0.73184	-1.52197	-0.689844
g6756	0	0	-0.399077	-0.468415	-0.511723	-0.551697	-0.528303	-0.531727	-0.463214	-0.476535	-0.530666	1.95421	0.0979277	-0.0441626	2.41408	2.02832	-0.425465	-0.554932	-0.508252	-0.500368	-0.595087	0.117103	0.247821	-1.03936	-0.711225	-1.95011	0.558821	0.234228	-0.572483	-0.162938	0.159579	-0.78152	-0.270596	0.132671	-0.382785	2.56252	1.29973	1.15363	-0.50761	-0.390306	0.62418	1.74956	-0.579171	-0.896654	-0.0761456	0.0207445	1.87253	-0.66848	0.931586
g6753	0	0	-0.434662	-0.67114	-0.82393	-0.294524	-0.557874	-0.186693	-0.60093	-0.542975	-0.300772	-0.495562	-0.368883	-0.337189	-0.0422723	-0.0325048	-0.0448083	0.548569	2.23716	2.94899	-1.09576	-0.967823	-0.795034	0.430406	0.574616	-0.190099	-1.13215	-0.827534	-1.05084	0.56932	1.46426	2.31273	-0.120705	-0.583001	-0.67595	0.757791	0.154272	1.17551	0.964221	1.01024	-0.0484526	-0.466535	-1.66906	0.209593	-0.322405	0.0919649	0.158952	-1.58186	0.643132
g5253	0	0	-0.299568	0.495797	0.701273	1.31812	0.66041	0.732372	0.873557	1.2525	1.81112	-0.312698	-0.662913	-0.765343	-0.756351	-0.770256	-0.212135	-1.28825	-1.39652	-1.38112	1.40882	0.602366	1.01686	0.0680072	0.0146288	0.152397	0.806013	1.32603	1.0273	-0.494091	-0.996929	-0.900342	-0.321282	-0.330262	1.08025	-1.28349	-1.64913	-1.52713	-1.37195	0.863397	-0.517458	-0.737249	0.824727	0.938529	-0.582977	-0.257421	2.46541	-0.423462	0.217071
g4713	0	0	3.96766	-0.269614	-0.269614	-0.269614	-0.269614	0.325116	-0.269614	-0.269614	-0.269614	-0.269614	-0.269614	-0.268916	-0.269614	-0.26229	-0.256594	-0.269614	-0.269614	-0.269614	0.479673	-0.354882	-1.63635	0.894265	0.066121	0.623633	-1.48171	-0.374924	-0.0301713	1.05984	-0.0878353	1.10329	-0.937584	-1.55727	1.00369	1.87712	-0.175454	-0.471458	1.44277	0.45783	-0.264934	-0.72531	0.466276	-1.37663	2.0097	0.767256	-0.55504	0.858519	-0.544118
g6373	0	0	1.92609	1.07657	0.588577	0.884953	-0.116199	0.89147	-0.142593	0.279612	0.851772	-0.468076	-1.63405	-1.70026	-1.16148	-1.14764	-0.445204	0.13086	-0.494827	0.680417	2.17687	1.42022	0.795306	0.429235	0.188949	-0.203138	1.11652	-0.515948	0.139702	-0.400079	-0.582665	1.04928	-0.745988	-1.14809	-0.14152	-1.12419	-1.38051	-1.07395	0.611975	0.163576	0.865356	0.754236	-0.743336	-1.65181	1.66785	1.81471	1.03784	0.367437	-0.23235
g2296	0	0	-0.0220665	0.688393	1.80918	-0.0931038	0.158466	1.53272	-0.0220665	0.927213	1.53272	-0.475773	-0.849307	-1.18174	-1.3473	-1.45795	-0.768426	-0.768426	-0.0931038	0.430561	-0.224003	-0.44114	-0.508658	-0.384984	-0.478539	-0.545136	-0.234763	-0.195621	-0.159708	-0.264634	-0.00699531	0.0235837	-0.536349	-0.514438	-0.536564	-0.366275	3.01656	2.35766	-0.960398	-1.03496	-0.0296908	-0.370188	1.19762	1.19762	-0.0854496	1.02025	-1.36735	-0.954928	-0.786724
g3409	0	0	2.64083	-1.14142	-0.369458	-0.621219	-0.0801039	-0.561919	-0.43114	-1.72066	-0.197381	-0.439877	0.757777	0.191513	1.47375	-0.650075	-0.139404	0.0419382	1.12126	0.125594	0.898395	0.397144	-0.185037	-0.463452	-0.0579556	0.527549	2.15755	0.400004	0.818197	-0.0694478	-0.604335	-0.738286	0.725474	0.610977	0.474869	-1.67615	-1.6247	-1.5908	1.30089	1.2109	-0.212097	-0.652977	-0.739001	-0.907708	0.496353	-0.0552688	-0.234911	-0.742675	-0.128418
g5771	0	0	0.726989	-0.400855	-0.470162	1.60777	1.37602	-0.641033	0.0498366	0.233507	-1.07834	-0.654373	-1.25102	1.54736	-0.444719	-0.210001	1.43891	0.499712	-0.766343	-1.56325	1.85027	0.249403	-0.522261	0.943077	1.55057	1.28514	-0.0242556	0.32794	-0.850763	0.304006	0.137256	0.378936	-0.766146	-1.21324	0.0655741	-1.78251	-0.742158	-1.19085	0.234869	-0.936212	0.880615	-0.741961	1.41802	-0.855327	-0.402407	-1.44125	-0.599987	-0.514414	-1.45281
g0735	0	0	0.484103	-0.245661	-0.403128	-0.0419844	-0.763172	0.499252	-0.503467	-0.649781	0.889355	0.621982	1.86652	0.022875	1.16343	1.44853	0.090983	-1.66686	-1.10941	-1.70356	-0.220658	0.220241	-0.0560392	-0.744191	-0.728702	-0.856532	-0.114704	0.0347167	0.507426	-0.525151	-0.482696	-0.801272	-0.691659	-0.633217	-0.707262	2.76833	1.61742	1.41395	-0.108658	-0.382147	-0.788212	-0.821687	1.86865	0.232052	-0.653652	-0.816683	-0.487088	-0.0454467	1.90684
g2109	0	0	-1.99698	1.11084	-1.47986	-0.858806	1.37356	1.05466	0.288822	-0.415926	1.07604	1.04899	-0.628713	-0.975412	1.04369	-0.405807	0.400038	-0.621903	-0.314356	0.301116	2.07945	0.230421	1.36111	-0.593244	-1.06484	-1.20442	-0.159075	1.81615	1.11054	-0.904545	-0.382187	-0.26744	-0.519579	-1.15596	-0.62925	-0.113289	-0.0734597	0.469613	1.74942	-0.307107	-0.796473	-1.04387	0.0541277	0.343904	0.186465	-0.73624	-1.05406	-0.673438	0.856309
g6091	0	0	0.963776	0.607894	-0.905641	1.26263	0.19746	-1.05525	1.35552	-0.131948	-0.131948	-0.141934	-1.91243	-0.169007	-1.12269	-0.807593	0.557683	1.95382	-0.695987	0.175648	-0.140661	-0.243648	-0.246509	-0.246509	-0.234545	-0.246509	-0.206718	-0.246509	-0.246509	-0.243648	-0.246509	-0.243648	-0.227654	-0.246509	4.00561	-0.246509	-0.246509	-0.246509	0.0401051	1.76896	-0.44228	0.355614	-0.682651	-1.03975	0.0140207	-0.25156	-0.699564	0.808	1.46118
g5312	0	0	0.343544	1.08183	0.950862	1.72308	0.598434	0.665734	1.10259	-0.154655	1.06663	-0.25496	-0.926927	-0.501197	-1.24345	-1.31757	0.355478	-1.0728	-1.15835	-1.25827	-0.210216	-0.31823	-0.32123	-0.32123	-0.308683	-0.32123	1.26952	-0.32123	-0.32123	-0.31823	-0.32123	-0.31823	-0.301455	-0.32123	3.71783	-0.32123	-0.32123	-0.32123	0.210964	0.818843	-1.51113	0.101437	-0.7896	1.16949	0.928659	0.827191	-1.15452	0.498297	-0.303834
g6412	0	0	-0.084807	1.16257	1.71628	0.477524	0.234886	0.184721	0.25553	1.87733	1.04025	0.0564999	-0.482849	-0.896012	-1.58793	-1.13213	-1.14277	-1.19675	-0.171752	-0.310591	-0.10456	1.34185	2.0421	-0.551124	-0.67229	-0.875639	1.12635	1.90086	0.409996	0.204796	-0.432069	-0.272046	0.0886961	-0.758185	-0.414297	-1.47304	-0.780701	-0.780701	-0.380027	-0.369992	2.01816	-0.16999	-0.465823	-0.632326	-0.949565	-0.674833	0.280028	-0.00268571	-2.1634
g0492	0	0	1.58092	1.97036	2.04195	0.255051	0.191757	0.0429657	-0.189928	-0.403817	-0.303341	-0.368944	-0.33881	-0.507352	0.0500368	-0.0531835	0.10381	-1.32039	-1.40648	-1.3446	-1.19172	0.609808	-0.0304999	0.335722	0.260763	-0.611003	-0.588586	-1.21413	-1.34273	0.768306	-0.0266461	0.150533	-0.614722	-0.434756	-0.526221	0.173488	2.57273	1.70967	1.37021	0.992193	-0.957411	0.137123	-0.85341	-0.688709	-0.483112	-1.32515	-1.42237	-1.32515	-0.124907
g3864	0	0	0.537846	-1.16852	0.0982899	-0.242758	-0.971176	1.61595	-0.420193	-0.20756	-2.137	-0.617159	0.57781	1.97817	-0.45319	-0.387921	0.78023	-0.278525	0.186187	1.10952	0.0532465	0.0148651	-0.448813	-0.0593603	-0.032468	1.2978	0.61397	-0.388732	0.475501	-1.38664	-1.27382	-1.35903	0.0748171	1.80682	1.8502	0.576996	-0.529518	-1.28584	-0.0744339	-0.511356	-0.949133	1.37258	1.06478	-0.902437	-1.59867	-0.356896	-1.50914	-0.789524	0.483097
g2326	0	0	-1.1337	-1.17189	-0.795217	-0.94195	-0.179019	-0.0951564	-0.793765	-0.500452	-0.856605	0.69746	0.216996	1.35396	1.67712	2.30276	0.718639	-0.341181	0.0604196	-0.218411	0.725079	-0.367185	0.369976	-1.32054	-2.01583	-0.659304	2.10551	0.214644	0.770882	-1.20585	-0.61289	-0.332715	-0.533893	1.13773	0.318935	-0.151828	0.656585	0.900693	-0.637972	0.269856	-1.02528	-0.444534	0.0294809	1.80845	-0.345367	0.655188	-1.13041	1.80813	0.226822
g1403	0	0	0.568027	0.666686	1.54332	0.212342	0.212342	0.163145	0.163145	1.77602	1.40705	-0.293076	-1.21134	-0.998591	-1.71461	-1.51018	-0.704905	-0.0295543	0.244988	-0.494817	-0.282504	-0.0612031	-0.288399	-1.07408	-0.899021	-1.01702	-0.0758574	-0.102977	0.0138553	-0.870982	-0.171997	-0.518849	-0.685679	0.229865	-0.0961726	1.40885	2.52558	1.96659	1.08673	-0.243365	-1.44282	0.325807	1.01274	-0.739089	1.40169	0.936618	1.35598	-0.807145	-0.959525
g5136	0	0	0.410226	1.15348	0.929203	-1.02484	-1.22826	-1.97888	1.35781	0.466704	1.0434	1.11545	-0.474371	-0.222373	-0.353611	-0.601262	-0.403773	1.25085	-0.371063	-1.0687	2.01016	0.847138	0.524516	0.633516	1.01699	-0.360194	-0.727191	0.284432	-0.971088	1.05249	0.117087	0.107706	-0.763731	-2.08303	-1.15842	0.767533	-0.549585	-0.748342	0.885862	1.32012	0.0295014	-0.0417907	-0.918273	-1.27542	1.57633	1.29513	0.869934	0.00758566	-0.471043
g1045	0	0	-1.13463	-1.15622	-1.28871	-0.560123	-0.870239	-0.22128	0.667547	0.139844	0.0251955	0.437696	1.37595	2.61731	-0.0797005	-0.608197	-0.334104	0.142909	-0.391243	1.23801	-0.476185	-0.265977	-0.523981	-0.497994	-0.669105	-0.813294	-0.275978	-0.547339	-0.375566	-0.478724	-0.185121	0.0275785	-0.472452	-0.340732	-0.254731	2.87677	1.99284	1.27998	-0.622073	-0.656281	0.712254	1.73082	-0.604691	-0.560027	1.16068	-1.27055	2.07341	-0.00554175	-0.658377
g2130	0	0	-0.59173	3.68219	-0.447001	0.16506	-0.669297	-0.357871	-0.527074	0.121795	0.0367121	-0.176815	-0.375215	-0.351126	0.424839	0.37377	0.391692	-0.272884	-0.970991	-0.456059	1.7717	0.178143	-0.519443	0.241804	0.548445	-0.942847	-2.15429	1.01471	-0.835696	-0.276619	0.535051	1.23532	0.246689	0.779766	0.397961	-0.53717	0.03018	-1.71371	-0.152116	-0.522325	1.18252	1.28811	-1.02719	-0.768988	2.56019	0.424254	0.0741352	0.715651	0.260553
g5714	0	0	0.500882	1.81275	1.23705	0.311956	-0.703327	-0.88533	0.958927	0.972927	1.59959	-0.659788	-0.415823	-1.02075	-0.811982	-0.325399	0.551498	-1.22218	-0.713789	-1.1872	0.524264	0.90302	1.20245	-0.725922	-0.792815	-1.41293	1.84183	0.223119	0.202325	-0.619875	-1.58252	-1.59496	0.828405	0.282803	-0.038623	1.21628	-0.37833	-0.0785327	-1.40563	-0.296233	-0.311135	0.0954852	1.66307	0.254443	0.33722	-1.01306	-0.54362	0.235853	1.24286
g4253	0	0	0.414844	1.3589	0.150879	0.186526	2.0799	-0.140152	-0.52964	0.305585	-0.100035	0.959182	-0.987545	-1.50157	1.58274	-0.313176	-1.27179	-0.378427	-0.783527	-1.03271	-1.13826	2.35063	0.756324	-1.1984	-0.167692	1.31002	0.228631	0.0644572	1.18309	-0.478234	-0.415283	-1.19677	0.600055	-0.535939	-0.657703	-1.1984	-0.252809	0.746275	0.843672	-0.364865	1.30756	0.197994	-0.524572	-1.45979	-0.490994	1.051	-0.0549596	1.21998	1.31408
g5028	0	0	1.145	0.0213985	-1.64538	1.59632	0.222258	0.423133	-0.148959	-1.42361	-1.89767	0.123816	-0.952726	0.409854	-0.549592	-0.572189	1.04561	0.813323	0.455883	0.933544	0.00149052	0.460924	0.153086	-1.12993	-1.16149	-0.466979	2.1206	-0.0699239	0.695633	0.703489	-0.917617	-1.57493	1.18779	0.938284	0.817593	0.279996	-0.984609	-1.05342	0.582592	1.02909	0.616179	0.226381	-0.945171	-1.50907	0.545123	0.684663	0.961444	0.770368	0.359604
g1108	0	0	-0.801055	1.95017	2.5077	-0.104485	0.757764	-0.511032	-0.357299	0.312375	0.456054	-0.293021	-0.58227	-1.02061	0.0226958	0.220341	-1.42381	-1.1624	-0.200815	0.229708	1.57487	1.08515	1.59536	-0.742029	-0.0235161	0.328937	0.384197	0.486168	0.127936	0.555004	-0.917461	-1.16001	-0.114986	-0.0453019	0.957289	-0.676151	-1.80888	-1.60657	-0.0525976	-1.01469	-0.334076	-0.330069	1.92594	-0.194503	0.686749	0.224325	0.30192	1.32849	1.14088
g6897	0	0	0.324518	-0.61845	-0.234451	1.11392	-0.938612	0.954757	-0.994283	-1.02113	0.589349	-0.167091	1.5804	-0.127251	0.942916	0.454003	1.64783	-1.79835	-0.860042	-0.848032	0.192619	0.316829	-0.0840514	-0.595944	-0.485616	-0.429846	1.51712	0.660226	0.941237	-0.533511	-0.748721	-0.344108	0.841694	1.51712	1.45719	-0.880492	-1.68013	-1.66162	0.133677	-0.620039	1.18314	0.850561	0.0254755	-1.57282	-0.295239	-0.0198081	-0.112256	1.24804	0.191401
g0418	0	0	0.0123327	1.34823	0.99842	0.290943	0.416207	0.0209192	1.14541	1.95867	1.4253	-0.543516	-0.646722	-0.847913	-1.1348	-1.11936	-0.842232	-0.903616	-0.824397	-0.75386	-1.70467	-0.394238	0.0224395	-0.644274	-0.14353	1.81637	0.270684	1.5408	0.547821	-0.492042	0.740967	-1.05042	-0.187803	1.89775	-0.582978	-0.716022	0.108821	-1.02967	0.370087	0.819501	0.14987	1.07226	-1.44152	-0.970199	0.0771336	-0.722967	-0.790629	0.071884	1.36139
g5307	0	0	2.43085	0.652273	-0.947316	-0.621453	0.671189	0.378072	0.573748	0.237553	-0.930785	0.616826	-1.13187	-1.11931	0.201311	1.18065	-0.284463	-1.52831	0.401756	-0.780729	0.923504	0.593266	1.67545	-0.130278	0.833398	1.0911	-0.478677	1.21092	1.01617	0.26576	-0.198024	-0.345367	-0.84948	-0.890644	-0.509815	-1.82067	-1.50253	-0.884093	-1.23513	-1.18625	0.195074	1.2406	0.446462	0.53924	-0.386939	1.18613	-0.683532	0.604399	-0.604228
g1880	0	0	-0.339429	-0.0736091	-0.78784	-1.5197	-1.07266	-0.697909	-0.598452	-0.57096	-0.690197	-0.321546	-0.0736091	0.219601	0.822186	0.555869	-0.300832	1.90206	1.84404	1.70299	1.04746	-0.422151	-0.402963	-0.425124	3.16486	-0.425124	-0.383775	-0.425124	-0.425124	-0.422151	-0.425124	-0.422151	-0.405531	-0.425124	1.84226	-0.425124	-0.425124	-0.194872	1.42636	0.652132	-0.233564	-0.957103	0.322735	-1.21056	-0.40962	-0.177125	-1.18925	-0.563609	-0.681254
g3562	0	0	-1.3266	1.36919	0.116007	-0.700335	0.921336	-0.225475	-0.642823	-1.07159	-0.427786	1.57265	0.130854	-1.36723	0.829317	-0.213483	1.57265	-1.36772	0.881935	-0.0508996	2.11543	1.19942	1.44395	-0.629102	-0.638545	-0.538326	0.66702	1.23581	0.74905	-0.454294	-0.769543	-0.861396	-0.414636	-0.18769	0.302515	-0.842615	-1.20336	-1.17369	-0.257242	-0.514901	-0.85697	-0.882827	1.25597	1.25597	0.116721	-0.14045	0.846718	1.5261	0.846718
g2507	0	0	-0.0639237	1.06235	0.301434	-0.354711	-0.0639237	-0.53985	0.403474	0.0449956	-0.270498	-0.851784	-1.42212	-1.38138	-0.337676	-0.94508	-0.589536	2.08373	0.968313	1.95618	-0.269226	-0.488015	-1.27617	1.25764	0.544275	-0.245747	-0.10638	-1.27991	-1.06847	0.489389	0.996325	2.17605	0.0588859	-0.987247	0.905867	1.01493	-1.02268	-0.699526	-0.665363	0.127718	0.421043	1.74239	-0.868441	-0.75735	-0.988887	-0.726544	-1.20993	-0.723597	0.874945
g1555	0	0	-0.300668	0.237864	0.946834	-0.0513584	-1.03226	-1.0405	1.2736	0.681395	0.220768	-0.564718	0.798918	1.94885	0.109957	0.214967	0.785564	-1.79448	-1.05026	-1.38449	-1.60662	-1.46168	-0.79003	-0.155547	-0.358195	0.691114	0.335303	-0.809349	-0.165098	0.335303	0.127328	0.794986	2.08518	1.89484	-0.800653	0.660092	-0.667426	-0.109546	0.229613	-0.981526	0.00317711	-1.16047	1.59283	0.316375	-0.249477	0.830575	-1.5419	0.791421	0.0300988
g6094	0	0	-1.18898	-0.841331	-0.423029	0.183582	-1.21011	-0.216174	-0.034258	0.178743	0.874299	-0.708797	2.68438	-0.61639	-1.27892	-0.198866	0.203328	0.408134	1.09903	1.08536	-1.4228	0.712618	-0.908895	0.879528	0.503763	-0.449053	0.923468	-1.11929	-0.758438	0.673818	-0.357823	0.74658	-0.139932	-1.08932	0.624663	2.47141	-0.812092	-0.478196	-0.491197	-0.325328	0.689546	0.466843	-1.56666	1.2268	-0.438976	-0.664544	-1.093	-0.784269	-1.50546
g6165	0	0	-0.242488	-0.262508	-0.85924	-0.853017	-1.29537	-0.921037	-0.630882	-0.921037	-0.398876	-0.696079	0.130304	0.491456	0.340257	0.41787	0.201108	1.44359	1.81411	2.24184	1.36506	1.09229	0.832957	-0.785945	-0.376477	-0.165938	1.28342	0.686342	1.02277	-0.229881	-0.90159	-1.12421	0.364375	0.693604	0.567333	-1.45429	-1.42336	-1.44646	-0.0702011	0.0438885	-0.940982	0.127143	-0.947149	1.7873	-0.921914	-0.840323	-0.534104	0.967546	0.537383
g6268	0	0	-0.511473	0.586577	1.70193	0.255132	0.126758	-0.669159	1.24401	1.52703	0.173836	-0.996966	-0.366603	0.14004	-2.04039	-1.5355	-0.406067	-0.555758	0.798658	0.527952	-0.376775	0.44129	0.563458	0.185929	1.11318	1.36633	0.209092	0.884982	0.456607	0.719079	0.439396	0.111946	-0.99589	-0.0663268	0.461525	-1.57488	-1.96693	-1.97202	1.35775	0.34776	-0.757634	-1.51649	0.274896	0.293722	0.860289	-0.646667	0.00713091	-0.00402677	-0.45381
g1321	0	0	-1.01961	-0.520372	-0.0930232	-0.411059	-0.306927	-0.755605	-0.685675	-0.283308	-0.741344	-0.569764	-0.430621	-0.121061	-0.216137	0.082181	0.0740411	2.74765	2.03167	1.21896	-0.590683	-0.740654	-0.811235	0.205321	0.255166	-0.329832	-0.955251	-0.738508	-0.681619	-0.182375	0.109897	1.16411	-0.5308	-1.0084	-0.562713	1.24006	1.84434	2.31317	-1.46267	1.41142	-0.361582	0.718982	-0.44801	0.141859	-0.362344	-0.377547	-0.0353922	-0.369192	0.940811
g3941	0	0	0.938155	-1.42199	-1.13331	0.776938	0.418395	-0.279138	0.624852	-1.21294	-1.30166	1.44629	-0.00789885	0.764315	-0.749238	0.0541591	1.9695	0.526694	-0.653065	-0.760065	-0.217635	-0.157805	-1.3511	0.928764	1.10339	-0.123522	-0.368612	-1.06125	-1.00112	-0.0367542	-0.460802	-0.0676363	-0.628492	-1.20382	-0.319475	1.60445	2.10152	1.2599	1.59735	0.14535	0.39874	-0.0893134	-0.747896	-1.30423	-0.0400803	0.357392	-0.314016	-1.3222	-0.266542
g1815	0	0	-0.235061	-0.469289	-1.10862	0.114464	-0.38359	-0.14061	-0.0154966	-0.49271	-0.0738372	1.84907	1.66807	2.54092	-0.387392	-0.616639	-0.114361	-0.231172	-0.940309	-0.963432	-0.252047	-0.713024	-0.0898408	1.89964	0.816821	0.671647	-0.771713	0.136108	-0.278448	0.213477	0.748609	2.48914	-0.790144	-1.06831	-1.09983	-0.695477	-0.626477	-0.590131	-0.163675	-0.612021	0.928227	1.52367	-0.911059	-0.765141	1.41383	-0.378864	-1.53117	-0.22751	-0.0894554
g5775	0	0	-0.648238	0.965865	1.24708	0.021226	0.810184	-0.028542	0.574393	1.46997	1.91655	-0.788177	-0.203847	-0.898342	-0.0504193	-0.117682	-0.11451	-1.28906	-1.41222	-1.45423	-0.256567	-0.973352	-0.853784	-0.232018	-0.914376	-0.589293	-0.142814	0.9162	-1.18966	-0.252771	0.968501	0.752192	-1.05497	0.322751	-0.430588	-0.137295	2.52524	1.5426	0.481035	-0.620523	0.57845	1.47966	-0.861802	-1.05682	1.36605	0.967859	0.156475	0.746068	0.905354
g3954	0	0	-1.29591	0.336408	1.3175	1.29422	1.01619	0.688752	-0.417283	-0.622007	0.31383	-0.81286	0.729859	-1.02234	1.06884	-0.555791	-2.13445	-0.274827	0.972449	-0.602567	0.559478	-0.278867	-1.06426	-0.300724	-0.101036	-0.22817	-0.414645	-0.873486	-0.676555	-0.522196	-0.790963	-0.466569	-0.574689	-0.489247	0.207422	1.76198	1.95894	2.29359	0.269811	0.531447	-1.20148	0.557545	-1.27824	1.12092	0.201339	-0.994233	0.106486	-1.41733	-0.931914
g3619	0	0	0.0470715	0.0838032	0.228916	0.480762	0.158865	-0.526339	1.30185	2.48026	1.92293	-0.782406	-0.871057	-0.839947	-0.952358	-0.902806	-0.860828	-0.271028	-0.396108	-0.301581	-0.472415	-0.631302	-0.183128	-0.00277517	-0.617259	-0.635716	1.74017	-0.508125	0.0674401	2.68005	-0.635716	-0.631302	-0.606627	-0.29146	1.81199	-0.0782064	-0.369901	-0.635716	-0.701975	-0.506208	-0.592238	-0.730688	1.55111	0.980004	0.58847	0.864411	0.615743	0.77685	0.117974
g0771	0	0	-0.820419	-0.427198	-0.373335	0.250426	0.70327	-0.532037	0.525245	2.6667	0.512409	-1.02222	-1.74582	-0.857897	-0.586479	0.29935	0.850462	1.15321	-0.402599	-0.193067	0.464117	1.59594	0.967749	-0.409925	-0.485336	-1.0683	-0.841703	-0.19235	-1.01664	-0.0196948	0.839815	1.94972	-0.0347957	-1.04511	-1.64898	1.14773	0.298727	-0.500972	-0.213111	-0.718118	-0.825393	0.469715	1.80727	-0.52036	0.0362259	-0.900942	0.782233	-0.615352	0.777891
g4784	0	0	0.15487	-0.850955	-0.857356	-0.137641	-1.18389	1.14755	0.0454701	-0.695457	-0.721315	1.04861	1.96089	2.07304	-0.126293	0.381515	0.211871	-1.21292	-0.828051	-0.409913	-0.43949	1.42909	-0.173401	-1.41978	-0.598639	0.384461	-0.0306237	1.45168	0.318863	0.136089	1.17042	-0.173401	-0.216115	0.167588	1.47339	-1.67518	-1.87798	0.073018	-1.04088	-0.350719	-0.597479	-0.212509	0.405123	1.79647	-0.620051	0.199348	0.461471	-0.347585	0.920273
g0905	0	0	0.827316	1.13215	-0.0511183	-0.579563	1.79679	-0.860005	-0.669958	0.116793	-0.712701	1.75574	0.12122	-0.62625	1.70841	-0.799313	-1.1258	-0.85429	-0.497459	-0.681952	-0.14583	-0.774521	-0.948724	0.240343	-0.123054	-0.499834	-0.339117	-0.921697	-1.00392	-0.347637	-0.381149	0.396138	-0.307679	-0.506674	-0.327236	1.55211	2.36594	2.07254	0.401791	0.2148	0.862337	-1.23524	0.994688	-1.23838	0.577732	0.872207	0.574811	-0.476278	0.74096
g5780	0	0	-0.836499	-0.102431	0.578359	-0.215904	-0.0120795	0.370089	0.482801	1.69829	0.585263	-1.40011	-0.585558	-0.828963	-1.09988	-0.580631	-1.07863	-0.0975356	0.633358	2.49006	0.406957	-0.152318	-0.598293	0.361179	-0.263234	-0.883188	1.86325	0.330649	0.797614	-0.907539	-0.170793	0.300761	-0.434062	-0.584078	0.164961	2.46626	-1.21889	-1.47923	-1.04491	-0.667458	-0.809902	0.60834	1.507	0.406935	0.569422	3.00234	-0.805485	-0.0294734	-0.381459
g5823	0	0	0.258524	-0.691413	-1.39098	-1.11544	-1.20787	-0.572973	0.151529	-1.06753	-1.07955	0.88189	2.05465	1.40754	0.395496	1.1325	0.720624	0.324778	0.118464	-0.320233	0.22541	-0.230961	1.52107	-1.18805	-1.22928	-0.0590383	0.424436	1.55189	1.53387	-0.698428	-0.168371	-1.57664	-0.383084	1.6635	-0.0137325	-0.472777	-0.741778	-0.158032	-0.45539	-1.15556	1.50337	0.924519	-0.342365	-0.474575	1.77822	0.471328	1.48226	-0.350283	-0.842987
g3961	0	0	1.02152	0.398285	1.33264	0.710624	0.245174	0.334803	0.0111839	-0.0690037	0.420468	0.60047	0.197227	-0.0115377	0.23526	0.204763	0.471017	-2.00564	-1.93028	-2.16697	-0.670346	0.505936	0.516985	-0.842831	-0.254034	-0.225047	1.68272	0.530274	0.833559	-0.0148438	-0.462254	-1.41967	1.23207	1.85254	0.125404	-1.62291	-0.924727	-0.842831	0.236673	-1.26938	1.43973	0.627343	-0.110163	-0.924201	0.615752	1.5099	-0.897181	0.00606702	-0.0199363
g3004	0	0	-0.369033	-0.078108	-0.848492	-0.538009	1.64508	0.132815	-1.38896	-0.751458	-1.08456	0.50162	-0.603128	-0.704154	0.629709	-0.70802	-0.302044	1.30885	1.0068	2.1511	-1.02283	0.936382	-0.883367	0.0544907	0.091427	-0.905437	-1.04398	-0.805289	-0.51796	-0.000768061	-0.30592	0.741415	0.370302	-0.950868	-0.577674	0.668333	1.64259	2.50915	-0.574407	-0.810891	-0.472651	-0.669269	0.991779	1.53544	0.607907	0.729324	0.585303	0.0789736	-0.110723
g5598	0	0	-0.465615	0.247867	-0.285341	-0.493417	0.235731	-0.449617	-0.405156	-0.381767	-0.152287	0.679354	0.115254	-0.493086	-0.228413	-0.493417	-0.487239	3.77633	-0.225765	-0.493417	-1.22863	-0.750426	0.675005	-0.142047	-1.26471	0.703638	-1.25402	0.285293	0.303432	-0.0124757	0.296436	1.14757	2.902	-0.413231	-0.297152	-0.667776	-0.281712	-0.00118261	-0.571892	-0.669012	-0.244837	-1.0168	1.24174	1.2608	-1.00652	-0.0842628	0.305639	0.289897	-1.1057
g6512	0	0	0.0482208	1.45554	-0.0370656	0.92583	1.86995	-0.137316	-0.255661	-0.332732	0.240604	0.950281	-1.10784	-0.744835	0.733153	-0.605022	0.975906	-1.30316	-1.81312	-0.86274	0.91899	-0.00268583	0.23472	1.61709	1.54177	1.17246	-0.859944	0.702439	-0.383454	1.02601	0.349008	-0.267188	-0.358554	-1.51957	-0.951963	-0.747644	-1.51036	-0.961123	0.0860807	-0.540772	-0.167357	-0.973168	1.90502	-0.309806	-0.00977308	1.7518	0.679261	-0.481663	0.175415
g6873	0	0	1.17885	1.69096	-1.01328	0.365387	2.1635	-0.288249	1.45431	-0.679959	-0.908024	0.0486611	-0.892461	-0.352764	0.180756	-0.703161	0.166514	-0.870296	-0.734381	-0.806347	-0.686357	-0.57803	-0.786705	-0.386888	-0.571601	-0.681599	-0.031809	-1.01341	-1.02215	-0.343223	-0.0799759	0.484912	-0.446523	0.216712	0.146597	1.48556	2.65059	1.6439	0.900124	-0.618862	0.999034	-0.763276	0.764348	-1.28137	0.447247	-1.79713	0.293806	0.985247	-1.6273
g6277	0	0	-0.289783	-0.314976	-0.314976	-0.314976	-0.314976	-0.314976	-0.314976	-0.314976	-0.314976	-0.314976	0.284107	0.512693	3.89705	-0.314976	-0.309378	-0.314976	-0.314976	-0.314976	-0.921612	-0.952783	2.58453	-0.953649	-0.950028	0.534787	-0.941605	1.05268	1.51088	-0.65064	0.100012	-0.261874	-0.48971	0.330171	0.0471954	-0.953649	0.513495	0.4018	0.767583	-1.0043	0.945063	0.480912	0.291546	-1.4808	-1.16771	-0.209621	0.455123	-0.850304	0.346201
g0005	1	0	-0.388499	-0.389898	-0.389898	-0.389898	-0.389898	-0.389898	-0.389898	-0.389898	-0.389898	-0.389898	-0.389898	-0.389898	-0.389898	-0.389898	-0.389242	3.41178	1.45953	0.975105	-0.426034	-0.427083	-0.427083	-0.42051	-0.427083	-0.427083	-0.426764	-0.427083	-0.427083	-0.427083	-0.427083	-0.427083	-0.426743	-0.427083	-0.427083	2.43504	2.47605	1.48688	1.04042	1.51251	-0.62413	-0.631617	-0.647046	-0.650142	0.7542	0.815935	0.864041	0.691742	-0.275717
g4468	0	0	0.226782	0.343869	0.326028	0.311154	-0.126483	1.28507	-0.00573585	1.36433	2.20522	-0.0435468	-0.126483	-1.32848	-0.866462	0.783409	-0.832866	-1.57524	-0.84749	-1.09308	-0.752692	-1.05757	1.36107	-0.979698	-0.483945	1.04907	-0.813535	1.32284	1.66648	-0.880072	1.22767	-0.686735	-0.775442	1.01216	-0.882781	-0.759299	-0.058156	0.490631	-1.28974	-1.15431	0.163076	0.357765	0.952464	0.970748	-0.576807	0.565892	-1.39534	1.07276	0.994008
g5288	0	0	-0.514491	-1.00557	-0.865795	-0.750561	-0.00742183	-0.236573	-0.945982	-0.653413	-1.57345	0.00427152	0.139082	0.812835	1.96433	1.64261	1.634	0.647987	0.160953	-0.452805	0.164059	0.344203	-1.22254	0.382027	1.27859	-1.27258	2.40444	0.0757345	-0.0343115	0.850215	-0.819985	-0.379734	-0.102573	-1.74346	0.0676829	1.0097	-0.332796	-0.668663	-0.896831	-0.582701	-0.774614	-0.221282	0.970055	1.50537	-0.535426	1.01414	0.575698	1.0379	1.98565
g0638	0	0	0.313898	-0.263653	-1.38621	1.28891	1.51431	-1.00488	0.229162	-0.686746	-1.23752	1.67224	-0.979424	0.175691	0.888265	-0.627213	0.142929	1.37725	-0.693065	-0.723944	1.08016	0.351047	1.41141	0.498721	0.371485	0.555472	0.731371	0.581431	0.81111	0.561146	-0.179081	-0.263986	0.27746	-0.497733	-0.854453	-1.6111	-2.14828	-1.67619	0.260301	1.54382	-0.828983	0.688452	-0.876165	-0.787421	-1.78154	-1.24021	-1.38628	-0.155496	-0.315986
g3000	0	0	0.715844	-0.574021	-1.02978	0.218847	0.280694	1.83009	-0.604402	-0.705748	-0.730854	0.0505926	1.75522	0.296681	0.731271	1.42472	-0.0214205	-1.42504	-1.03907	-1.17362	-0.190464	-0.0099229	0.124769	-0.700251	-0.887	-1.18179	-1.45154	0.390104	-0.248874	0.291254	1.0846	1.5846	-0.315104	-1.2644	-1.1053	1.1695	1.0216	1.6882	-0.41368	-1.26774	-0.0878369	-0.0232404	1.79261	-0.000119182	-0.724138	-1.58694	0.121555	-0.183299	0.41378
g3523	0	0	-0.0833808	0.969879	1.72717	0.390992	0.105616	0.685897	0.252318	1.82767	-0.439246	-0.233887	-0.420111	-0.142891	0.0460635	-0.400258	0.522413	-2.14709	-1.33692	-1.32424	-0.521912	-0.900806	-0.720982	0.126981	0.901049	1.1289	-0.846106	-1.1424	-1.20814	1.33835	1.93364	1.40232	-0.192495	-0.0882023	0.233848	-1.46152	0.20997	-0.192495	-0.916921	-0.935538	-0.646357	0.166441	0.922712	1.40966	-0.197638	0.928928	0.772107	0.743607	-1.16145
g4451	0	0	-0.42752	-0.3676	-0.311854	-0.129336	0.133223	-0.313402	-0.422476	-0.423691	-0.382251	-0.395715	-0.492749	-0.459439	2.96176	2.42899	0.0143755	-0.466411	-0.48752	-0.458383	-0.716504	-0.413895	-0.58105	0.0742639	-0.197254	-0.257771	-0.614946	-0.87279	-0.637351	-0.229318	0.0135828	0.200391	-0.730805	-0.724557	-0.418928	2.60872	1.56331	1.9349	1.15148	0.27233	-1.37911	-1.03564	0.754754	0.236186	0.68975	-0.0377577	-0.994443	2.07574	-0.458133
g3980	0	0	-0.922092	-0.975237	-0.7171	-0.586565	-0.828804	-0.574423	-0.893632	-0.739118	-0.623026	-0.536241	0.614578	1.42994	-0.275451	0.301967	0.263286	1.52231	1.94623	1.59338	-0.694499	0.473726	-0.065491	-1.1921	-0.613112	-0.179426	-0.622777	0.814466	-0.318925	-0.165302	1.50139	-0.433885	-0.0738941	0.458853	-0.968566	-1.64854	1.95342	1.77467	0.581197	0.610347	0.654034	-0.111416	0.215937	-1.9501	0.650715	0.00229773	-0.263192	-0.587769	1.9234
g2508	0	0	-2.2242	1.27555	-0.471638	0.9208	-0.511718	1.35419	0.939118	-0.410637	0.390023	0.961468	0.568406	1.02348	-0.349972	-1.1082	-0.00362702	-0.734632	-1.33943	-0.278972	-1.37219	-0.707637	2.14808	-0.71334	-0.842423	1.1673	-0.428453	-0.050087	1.19489	-0.455366	-0.445779	-0.528394	-0.676433	-0.456208	-0.632464	1.2346	-0.0270569	1.59096	1.55543	0.470247	0.327698	-0.600524	-0.454983	-1.29787	-0.610953	0.951467	0.827589	1.06989	1.61559
g5260	0	0	0.489975	0.222296	0.120783	1.29513	0.767581	1.25881	-0.541892	1.53026	-0.00244827	0.0287636	-0.824094	-0.514297	-1.68709	-2.03144	-0.965813	0.0545963	-0.32066	1.11952	0.443822	0.238738	0.109257	-0.802711	-0.887783	-0.555639	1.91307	0.402186	1.08625	-0.825996	-1.08045	-0.93592	0.719177	2.05395	0.641598	-0.80347	-0.865841	-0.850243	-0.32476	-0.682017	-0.174537	1.64559	-1.12185	0.657575	-0.533093	-1.14804	-0.533093	-0.840347	-0.062993
g5051	0	0	-0.570464	-0.859092	-1.4455	-0.645573	-0.947725	-0.155236	-0.622264	-1.07575	-0.0281283	0.308215	2.42856	0.751943	1.12147	1.51618	0.787014	-0.410383	0.0789085	-0.232185	-0.837337	-0.632293	-0.1359	-0.506165	-0.438391	-0.310105	-0.714445	-0.624636	-0.725275	0.011357	1.06236	0.571215	-0.644948	-0.152306	-0.376399	-0.388265	2.45685	2.38468	0.434095	1.0061	0.975532	-1.2317	-1.1531	-0.0309288	1.00054	0.606745	1.32961	-0.412928	-0.802067
g6034	0	0	2.98873	-0.451188	1.94159	-0.525868	-0.525868	-0.525868	-0.525868	0.246131	-0.525868	-0.525868	0.933648	-0.524467	-0.525868	-0.218748	-0.49973	0.316843	-0.525868	-0.525868	-0.870041	-0.460759	-1.28943	1.88565	1.15098	1.62467	-0.236826	-0.774096	-0.475969	0.158017	-0.141231	1.33355	-0.477845	-0.654461	1.17949	0.0854935	-1.09848	-0.938715	-0.768441	0.595243	-1.14073	-0.0492522	-0.272962	1.63615	1.47221	0.923309	0.938723	0.955696	0.211055
g6402	0	0	1.80753	0.474862	0.812587	-0.0677533	-0.794215	0.0722058	0.377424	-0.503231	-0.289538	-0.470095	1.52777	1.3137	-0.0419456	-0.119393	0.480328	-1.79427	-1.61564	-1.17033	-0.564539	-0.467484	-0.637304	-0.234347	-0.404216	-0.90339	0.35184	-0.733794	-0.72145	-0.430659	-0.144288	0.532392	-0.467484	-0.57569	-0.52215	1.23556	2.43435	2.25266	-0.716514	-0.741423	-0.528578	-0.533037	0.944097	1.57546	-0.0792737	1.07544	-0.011343	1.24269	0.0790212
g1513	0	0	0.781245	-0.982875	0.514728	1.14171	1.45479	-0.162287	1.64431	-1.35334	-0.227742	-0.50876	-0.328937	0.0401024	0.690364	-1.07723	-2.01463	-0.14503	-0.403072	0.936663	-0.578008	-0.650319	-0.652328	1.38817	1.06578	-0.388832	1.80359	-0.652328	-0.652328	2.30675	0.0830132	0.810685	-0.639089	-0.652328	-0.643198	-0.652328	-0.644567	-0.652328	0.963132	1.45708	-0.19842	-0.837845	-0.338229	-1.04572	-0.214698	-0.483832	-0.442731	-0.476398	-1.02874
g6440	0	0	0.355764	0.32136	0.418355	0.087714	-1.0989	0.125197	0.652756	-0.291785	2.538	-0.17713	1.31239	-0.815924	0.151611	0.597048	-0.238294	-1.81993	-1.0694	-1.04883	-0.3962	-0.533023	-0.536824	-0.536824	-0.52093	-0.222406	-0.48396	0.387082	-0.536824	0.897061	0.66142	3.31152	-0.511774	-0.536824	1.16898	-0.536824	-0.536824	-0.536824	1.2197	0.924285	-0.891974	-1.06228	0.503454	-0.693191	0.446719	-1.44013	0.569428	1.02968	1.19537
g1738	0	0	1.07575	0.859201	0.749331	0.909851	1.36753	0.667064	0.13884	0.902741	-0.0796221	0.412203	-1.07752	0.00555822	-0.430944	-0.203208	-0.113276	-1.85164	-1.73474	-1.59712	1.07601	0.321498	2.461	-0.615685	-0.950388	-0.615685	0.371103	-0.476782	-0.36663	-0.468456	-0.546624	-1.12291	0.165369	0.159609	-1.11271	-0.756538	1.875	0.602823	1.0358	1.06504	0.0828855	-1.00372	-1.32563	0.145623	-0.910471	-0.293861	0.610089	0.755644	0.129379
g1691	0	0	-0.00179076	-0.347174	-0.430496	-0.195342	0.203191	-0.336841	-0.406682	-0.28863	-0.460227	-0.477906	-0.826749	-0.625587	-0.475484	-0.785387	-0.76465	2.42089	1.55778	2.24108	0.467853	0.0775538	-1.09631	0.137809	-0.0184339	-1.0186	0.21081	-1.00273	-1.13547	0.310791	-0.396728	-0.176366	-0.357795	-0.93367	-0.0542693	2.96691	1.16628	0.852367	-1.3487	-0.133482	0.148797	1.729	-0.38934	-0.0062713	-0.343865	0.168044	1.48325	-0.817839	0.186608
g4020	0	0	-0.471238	-0.938646	-1.3216	0.0087396	0.161511	0.854838	-0.189391	-0.686442	-0.907527	0.684354	-0.0411494	-0.311225	2.27919	2.1484	0.628633	-0.42965	-0.618218	-0.850573	1.45337	-0.623653	-1.88832	0.819676	0.641769	-0.815613	-0.0557221	-1.04814	-1.5981	0.389731	1.46916	1.52383	-0.428389	-0.520772	0.553445	-0.251406	0.187497	0.19164	0.369933	1.72971	-0.935379	-0.449586	-0.876379	0.1617	1.065	0.653111	0.651241	0.82582	-1.44974
g1416	0	0	0.339835	-0.00871111	-0.418958	-0.151911	-0.381979	-0.0729915	-0.0629554	-0.0469144	-0.118807	-0.560173	-0.858764	-0.982897	-0.79834	-0.883575	-0.389656	0.543846	1.77236	3.08059	0.72261	-0.30062	-1.1557	0.947213	0.813609	0.463787	1.86466	-0.406123	-0.0878403	0.317422	-1.28522	-0.562585	0.592714	0.818955	0.693959	0.0121983	-1.49294	-1.9561	1.11626	1.30037	-0.242127	-0.951395	-1.03063	-0.192474	-1.62754	-1.20415	-0.856713	-0.865642	-0.450849
g6599	0	0	3.90962	-0.287785	-0.287785	-0.287785	-0.287785	-0.287785	-0.287785	-0.287785	-0.287785	-0.287785	-0.287785	-0.237816	-0.287785	-0.287785	0.644972	-0.287785	-0.287785	-0.287785	-0.314525	-0.729227	-0.935528	-0.441538	-1.00088	-0.492911	0.49718	-1.10062	-0.276767	-1.2805	-0.946008	1.20902	-0.0614098	0.553723	2.11305	1.02945	0.690579	1.48691	0.766928	-0.71914	1.37664	0.332997	-0.463772	-1.29366	0.416078	0.275608	1.96761	-0.059702	0.382115
g6016	0	0	-1.08827	-0.464044	-0.585528	0.667701	0.408902	0.348296	-0.246245	0.698471	0.819799	-1.92154	-0.246245	-1.46762	-0.878753	0.0689193	0.258205	0.168697	1.20977	2.24948	-0.202374	-0.192826	-0.484529	-1.19723	-1.08316	-1.25411	0.378968	-0.198738	0.297147	-0.678442	0.721749	-0.56281	-0.392408	0.96567	-0.740121	0.784003	2.73189	1.10733	0.0161037	-0.678533	1.83044	0.267452	-0.50917	-0.926296	0.839217	0.0888867	1.12435	-1.15418	-0.315942
g2774	0	0	0.0491193	0.287698	1.76589	-0.632382	-1.7074	1.24739	0.901702	1.56688	0.636036	-1.08814	-0.520372	-0.677115	0.264404	0.0491193	0.65355	-0.618529	-0.881835	-1.29602	0.484604	0.553084	0.700944	0.532273	0.670274	1.0736	-0.00699639	0.619724	0.299018	0.574662	-0.0517293	0.790725	-0.263432	-0.561472	0.553084	-1.78332	-1.98536	-2.19968	-1.06774	-0.932505	0.816754	0.215186	1.43498	-0.466677	1.59518	1.03659	0.838442	1.11464	-0.476082
g5481	0	0	0.00888804	-0.29224	-0.454712	-0.219383	0.180181	-0.333551	-0.362625	-0.439549	-0.463674	-0.503049	-0.690979	-0.645285	-0.374728	-0.69308	-0.710823	2.97953	1.13316	1.88192	2.13012	1.90142	0.111241	1.0701	-1.1212	-0.0177434	-1.09922	0.928794	-0.520434	-0.141388	-0.196329	-1.12839	0.70533	-0.801201	0.272164	-0.490755	-0.902253	-0.700252	-0.96824	-0.521595	-0.477172	-0.268507	0.413519	1.82199	-1.92142	1.54085	-0.62463	-0.5185	0.023326
g5125	0	0	2.14288	1.30424	0.213342	1.6155	0.620827	0.716623	-0.0342055	-0.76295	0.620827	0.213342	-1.11242	-0.661848	-0.80642	-0.80642	-0.261049	-0.969474	-1.22638	-0.80642	0.846174	1.16591	0.451432	-0.410823	-0.148753	0.790655	1.02692	0.541002	0.690158	0.317252	-1.09092	-1.11851	0.366032	0.0515903	1.31508	-1.62303	-1.66916	-1.50101	-0.0551579	-0.500446	-0.21933	1.79831	0.174174	-1.19755	-1.5387	-0.140029	0.656781	-0.371599	-0.365878
g0509	0	0	-0.572441	-1.88504	-1.52257	0.547013	0.669537	0.271391	0.978274	1.09203	1.86793	-0.812302	0.0550749	0.132858	-0.159937	0.762317	0.961174	-0.577582	-1.18865	-0.619083	-1.36568	-0.609596	-0.918579	0.898309	1.1326	-0.225538	-0.935094	-0.562419	-0.927073	0.898309	0.880142	1.70027	-0.468775	-1.31167	-0.734888	1.48463	0.484357	0.580691	-0.254659	-0.515913	1.47836	0.98451	-0.643366	-1.04893	1.91567	1.05489	0.602653	1.38466	1.16832
g0559	0	0	-0.0854378	-1.17687	0.207396	-1.22439	-0.583757	0.536853	-0.0760866	1.39361	0.871632	-0.846388	1.38935	-0.951777	-1.46265	1.03341	-0.678277	-0.525305	0.433704	1.74498	-0.940943	0.337472	-0.464513	0.901334	0.386416	-0.308132	-0.24622	-0.897331	-0.809591	0.495475	0.660091	1.16855	0.103487	-0.796947	-0.678306	2.87435	-0.577099	-1.20809	1.14693	1.39135	-0.841726	-0.762431	-0.573368	-0.360755	0.896087	-0.232762	-0.0958278	-2.16554	1.0369
g4023	0	0	0.606778	0.332749	-0.893024	2.1322	1.37348	-1.11586	0.563982	-0.557913	-1.05195	0.304234	-1.07696	0.228997	0.907086	-0.92803	1.07117	0.172561	-1.00073	-1.06878	-0.0475725	-0.857775	-0.553783	-0.505102	-0.282783	-0.155116	-0.918211	-0.595056	-0.286519	-0.0618621	0.196378	0.0726218	-0.613694	-0.882618	-0.481089	1.35609	2.74904	1.86706	0.635452	-0.800169	-0.667132	1.41217	-1.11121	0.530888	0.198235	0.37354	-0.389911	-0.498359	-1.05813
g2966	0	0	-1.72109	-0.576392	0.370779	-0.485449	-0.481736	-0.127094	0.561857	2.62753	1.82788	-0.677745	0.637035	-0.107524	-1.01391	0.190019	-0.56994	0.203381	-0.340878	-0.316711	-0.40534	-0.81007	-0.332997	0.96679	0.578957	-0.157212	-0.742261	-0.815451	-1.04795	-0.40534	-0.565809	-0.0952284	-0.363142	-0.69275	-0.659428	1.34432	2.47586	1.72704	-0.0881359	0.757754	-0.858634	-1.46844	0.554078	1.10338	-0.859574	0.110606	-0.647075	-0.368665	-0.374018
g6686	0	0	-0.414295	1.46198	1.18341	-0.322298	1.74763	-0.201587	-0.776816	-0.964394	0.154545	0.453723	-1.30999	-1.08099	1.17021	-1.30322	-0.619365	0.00239865	-0.500717	1.31978	0.654575	0.259714	0.718786	0.517953	1.1142	1.61479	-0.882734	0.667091	0.232934	1.40082	0.306698	-0.340108	-0.0565865	-1.08291	-0.653076	-1.22402	-1.77217	-1.47595	-0.432964	-0.640416	1.67986	0.771282	-0.823988	-0.55377	2.22947	-0.842267	-0.135323	0.75877	0.517242
g0226	0	0	-0.517854	-0.980834	-1.73696	0.718305	1.11291	0.681954	-1.02393	-1.0778	-1.26416	-0.689461	-0.0833526	0.0701905	0.583886	-0.167894	0.254708	1.10436	1.37344	1.64249	-0.793501	-0.833609	0.379203	-0.542218	-0.830064	0.457748	-0.819227	-0.644919	-0.15866	-0.53604	0.508491	-0.833609	-0.82738	0.992016	-0.829659	1.62149	2.15484	1.53509	0.773947	-0.232927	0.360438	0.675596	-1.91032	0.33327	-0.215356	0.498037	0.498037	-0.870896	-0.215356
g3814	0	0	-0.752597	1.51539	1.32833	-0.119404	0.744983	1.33851	-0.74813	-0.00398525	0.443752	-1.20721	-0.900532	-2.09813	0.520757	-0.571429	1.0246	-0.763852	0.526207	-0.277255	0.181792	0.623033	-1.09453	-0.113441	0.258278	-1.16031	1.04981	-1.1113	-1.07787	1.5534	-0.670724	-0.889765	0.769819	0.4902	1.42689	1.42148	-0.309048	-1.34772	0.647092	1.28179	-1.55119	0.00404158	-0.670043	0.288313	-0.00901167	0.207706	-0.437583	-0.286374	0.849538
g5048	0	0	1.76557	0.465749	0.232055	0.583783	0.514456	0.662275	-0.896699	-1.77275	-1.05445	1.44066	-0.755584	-1.29493	1.46039	-0.212336	-0.831869	0.209823	-0.521721	0.00557457	-1.75105	0.0728682	-0.00458367	-0.867251	-0.611342	-0.550953	-0.695737	-0.783971	-0.661648	-0.138989	-0.445705	-0.247054	0.264133	0.756308	1.42009	0.259071	2.07872	1.9071	1.11206	-0.707862	1.12707	-0.14319	0.0159242	-1.404	0.186037	-0.143672	0.0875327	-0.473313	1.19822
g0110	0	1	0.938994	1.48992	0.218796	0.679349	0.595297	-0.269238	1.34245	1.43152	1.17106	-0.353929	-1.08662	-0.673887	-0.597671	-0.777558	-0.277615	-1.30393	-1.41742	-1.10952	1.48039	1.00407	0.99311	0.49403	0.701875	0.525154	0.321711	0.629264	0.541066	0.554543	-0.111306	-0.459173	-0.801612	-0.0447608	-0.493558	-1.52039	-1.95128	-1.86314	-0.570279	-0.576643	0.804352	1.67396	-0.724153	-0.607239	-0.493308	0.437254	-0.493308	-0.82256	0.124049
g4857	0	0	-0.195941	-1.07384	-1.00033	-0.331994	-1.00033	0.25148	-1.63224	-1.4242	-1.01323	0.25148	1.03332	1.3613	1.06218	0.842703	0.404952	0.098501	0.93924	1.42694	-0.380961	-0.613134	0.207972	0.556524	-0.592613	-0.619583	-0.52988	0.172501	0.420503	-0.613134	-0.619583	3.0899	-0.577076	-0.619583	-0.590268	-0.619583	0.161361	1.76663	0.875761	1.01736	-0.110539	-1.59748	0.462752	-0.647849	-0.291221	-1.00319	-1.40081	-0.895303	1.23886
g4884	0	0	-0.225768	-0.00221351	-0.292313	1.68398	0.863281	1.4899	-0.661679	-0.25826	-0.535468	-0.416503	-1.76949	-0.00221351	-0.105162	0.693485	2.04382	-0.979242	-0.467912	-1.05825	1.52984	0.743632	0.43185	0.105751	0.46367	0.2036	0.353869	0.582534	0.267897	1.14779	-0.238583	-0.275919	0.404497	-0.381805	0.39381	-1.52142	-2.20575	-2.00527	1.22697	1.24464	-1.09874	-0.700819	-0.233026	-0.439016	-0.366682	-0.761494	-0.776632	0.443777	0.602693
g5827	0	0	-0.215741	-0.546281	-0.69659	0.65776	0.206516	0.867212	-0.871208	-1.55808	-0.994236	-0.763573	0.378591	-0.16478	1.66322	1.75559	1.78809	-0.142997	-0.586464	-0.777027	2.37213	-0.258288	1.18834	-0.366345	0.0302884	0.532894	-0.333333	-0.103876	0.0824415	0.471098	-0.592019	0.266443	-0.159407	-0.86099	1.25959	-0.0800932	-2.16933	-1.27954	0.377753	1.70787	-0.76148	-0.729201	-0.868404	0.273467	0.264132	0.512929	0.089123	-1.11527	-1.37897
g0700	0	0	0.282967	0.133177	-1.58209	0.97659	0.00630325	0.696539	0.468592	0.359085	1.22347	0.100633	-0.731822	-1.1645	-0.827822	0.501179	-2.07871	-0.785038	1.66215	0.759298	1.99365	0.979978	-0.985488	0.570645	0.846371	-1.29016	0.381011	-0.737004	-1.07615	0.801889	-0.414136	0.423471	-0.030716	1.60055	-0.342198	-1.03848	-1.27297	-0.410252	-0.729651	-1.1606	-0.391426	-0.145739	1.21422	1.21319	-0.322414	-0.602868	-0.193088	-1.04084	-1.03861
g0665	0	0	-0.347494	-0.377962	-0.382393	-0.0423351	0.00288133	-0.151949	3.92667	-0.299023	-0.11151	-0.201181	-0.351857	-0.381978	-0.382393	-0.30664	-0.374638	0.393695	-0.382393	-0.229502	0.0534141	0.543267	0.543267	-0.94954	-0.471081	0.673507	1.01976	0.897632	1.14786	0.112659	-0.962579	-1.5867	0.386678	1.48855	0.951906	-1.27253	-1.26774	-1.30832	-1.135	-0.726479	-0.680685	1.45327	0.455441	0.633453	0.00273323	0.848589	0.999639	0.42147	-1.27768
g0037	1	0	-0.37157	-0.443764	-0.438959	-0.436761	-0.451718	-0.430007	-0.444136	-0.433787	-0.436577	-0.441985	-0.438574	-0.411584	-0.390946	-0.398605	-0.425826	2.77486	1.72454	1.89539	-0.252734	-0.153086	-0.350045	-0.448748	-0.448748	-0.448748	-0.333479	-0.448748	-0.448748	-0.448748	-0.448748	-0.448748	-0.447387	-0.411058	0.016722	3.48202	1.51714	0.521888	1.18083	1.39497	-0.622425	-0.635108	-0.659832	-0.658438	1.102	0.641464	0.621486	0.755032	0.653324
g2235	0	0	-1.3862	-0.74397	-0.365627	-0.673105	0.780819	0.544799	-0.949894	-0.503354	-0.261108	1.08326	-0.193207	-0.0873544	0.896902	-0.984289	1.6951	-0.432785	-0.711206	2.29123	-0.352128	-0.251479	-0.528368	-0.392897	-0.449806	-0.644441	-0.466138	-0.39415	-0.541987	-0.504681	-0.450514	-0.438899	-0.163374	-0.300908	-0.155046	0.882833	2.22048	2.9315	1.78989	0.451278	-0.640133	-0.355902	-0.247698	-0.99743	0.226581	-0.35537	-0.0794639	-0.0704378	-1.91721
g6555	0	0	2.03526	0.394276	-1.98867	1.02605	-0.0550055	1.89392	-0.347465	-1.67824	-0.16418	0.243308	-0.210837	-0.685076	0.110733	0.133502	0.304384	-0.15946	-0.258886	-0.593613	-0.859881	-0.898521	-0.25818	-0.899594	-0.895106	0.180374	-0.884665	0.430851	0.109729	-0.898521	0.521304	-0.898521	-0.466016	0.427826	-0.0557591	1.44954	2.57459	1.32055	-0.298019	-0.136686	-1.32767	0.470065	-0.372128	1.66444	-0.978571	0.0954895	-0.319933	0.808096	0.260721
g4865	0	0	-0.744373	-0.296103	0.197101	0.0863469	-0.6148	-0.684531	-0.034951	0.352105	-0.238125	0.232834	-0.146351	-0.355099	2.56651	2.48115	-0.227874	-1.0649	-0.670006	-0.83893	1.24145	0.942493	1.44754	-0.194377	-0.160806	0.347917	0.635737	1.05382	0.886729	0.108166	-0.405575	-0.851222	-0.14373	0.201403	0.0889033	-1.80906	-1.73272	-1.65667	1.28463	-0.307731	0.0270217	-1.40372	-0.575974	0.975771	-0.249703	0.484712	1.01021	-1.42387	1.74493
g4921	0	0	-0.359181	-0.370029	-0.370029	-0.370029	-0.370029	-0.370029	-0.370029	-0.370029	-0.370029	-0.370029	-0.370029	-0.3699	1.68165	3.495	-0.367618	-0.1627	-0.370029	0.153072	0.741248	1.41009	1.07804	-0.838266	-0.849047	-0.77921	1.88207	1.12904	1.3703	-0.866124	-0.897776	-0.904411	-0.146488	0.0549225	0.155667	-0.869186	-0.84985	-0.821022	-0.605107	-1.72101	0.951339	0.156511	0.596368	0.621902	-0.709104	-0.763758	-0.0699277	1.01698	-0.650892
g0281	0	0	-1.31276	-1.44728	-1.17284	0.161958	0.153172	0.321216	1.37276	1.39752	1.58773	0.164022	-0.432725	-0.767918	-0.985902	-0.816781	-0.721201	1.18809	0.480469	0.830466	0.403915	-0.666883	-1.35478	0.0819497	0.436947	-0.13305	-1.16843	-1.1942	-0.739996	0.0819497	0.606987	1.04189	-0.242508	-0.914875	-0.621106	2.52468	0.645038	1.21246	-0.116989	-0.417124	-0.917269	-0.866748	0.642916	1.67522	0.121872	-1.19562	-1.17034	0.0591936	0.733364
g3322	0	0	-0.178024	-1.16181	-1.09515	-0.496803	-0.886911	0.0804001	0.392633	-0.697333	-0.645716	0.207209	-0.167043	0.193767	-0.738654	-0.483471	-0.0918858	1.56318	1.83952	2.36608	0.58582	0.123378	0.916084	-1.24506	-1.50621	-1.44207	-1.06456	-0.141166	-0.410551	-0.117562	1.00093	2.32934	-0.670451	-0.269247	-0.114377	0.279404	0.835843	0.910464	1.28535	0.177142	-0.00370448	-1.7175	0.537521	-0.278813	-0.638893	-1.58166	-1.31629	-0.991551	0.185709
g2201	0	0	-0.846931	-0.92964	-0.683592	0.121691	0.131513	-0.131796	-0.972286	-1.46137	-1.41563	-0.221962	-0.188767	0.217341	1.53639	1.2689	1.85211	1.50051	0.0517402	0.171788	1.20985	0.685513	-0.780186	0.173727	-0.185179	-0.706957	0.54364	-0.2209	-0.102536	1.20681	-0.659022	-0.631313	0.905973	-0.0888268	2.3877	-1.19905	-1.43978	-1.09946	-0.441195	0.46386	-1.77021	0.784208	0.916151	0.0471853	1.70559	0.876421	1.21098	0.170032	0.534459
g1662	0	0	-0.0330015	0.234734	0.217552	0.56653	1.16962	-0.16772	0.959176	2.39935	1.11355	0.133418	-0.393118	0.185039	-1.08855	-1.08855	-0.70996	-1.26592	-0.906094	-1.32606	-1.44718	0.726685	-0.909425	0.641111	0.298633	-1.02182	-0.0328216	0.559558	0.316994	1.04747	1.0304	2.2609	-0.573107	-0.892156	-0.892156	0.726685	-1.22003	-0.619731	0.985335	1.31758	-0.935224	-0.337017	-1.13732	0.106648	0.372733	-1.09062	-1.26907	2.16658	1.25019
g2375	0	0	-0.10662	-1.97045	-1.6722	0.840897	0.59903	1.56467	-0.777713	-0.852698	0.338537	0.698416	0.21284	-0.121013	0.269537	0.964031	1.60186	-1.04062	-0.271992	-0.27651	-0.738288	-1.28692	1.94487	-1.04622	-1.49634	1.25101	-0.480567	0.77616	1.15384	-1.49854	0.472643	-0.20523	-0.314687	0.922103	0.0619574	-0.341456	0.28802	0.537653	1.28065	1.28065	-0.479911	-0.525413	-0.739438	-0.816537	-1.36782	-0.679582	-0.0787878	-0.546438	-0.363007
g4443	0	0	-0.647392	-0.675167	-0.689539	-0.668591	-0.629921	-0.389061	-0.672804	-0.694994	-0.703447	0.231728	1.65839	1.18064	0.264555	1.43707	2.47951	-0.577778	-0.427308	-0.475887	-0.771948	-0.732832	-0.776673	0.133508	0.0387233	-0.271563	-1.12363	-0.61186	-0.867152	0.39371	1.53325	1.41707	-0.469755	-0.907101	-0.867556	0.680524	2.26428	0.939	1.52125	-1.45801	-0.175842	0.405123	0.25511	-0.547628	1.08292	-1.12552	-1.35139	-0.197891	0.37855
g1627	0	0	0.00155555	-0.962467	-1.35121	0.229999	0.567108	1.12744	-0.983189	-0.893328	-1.38885	2.1634	-0.157499	1.64327	0.0710551	0.209943	-0.186999	0.904217	-0.265887	-0.728551	0.330154	0.278691	0.275958	-1.06691	-0.833107	-0.0241457	1.47098	0.178448	0.773862	-0.60954	-1.13132	-1.41603	0.436077	1.42443	2.10208	-0.579266	-1.10773	-0.502634	-0.873827	0.865948	1.01028	-1.52367	0.195623	0.325648	-0.22456	0.997909	1.6553	-1.27873	0.997909
g5082	0	0	-0.117729	1.32752	1.13353	0.344822	-0.501766	-0.122346	0.969923	2.06468	1.46317	-0.774808	-0.576619	-1.15088	-1.28521	-0.576619	-0.6383	-1.22098	-0.245695	-0.0926816	1.33748	-0.192049	0.613809	0.551759	-0.877076	-0.0915558	1.08621	-0.588517	0.606232	-0.609015	-0.555698	-0.549038	1.06423	1.29142	1.17717	-1.70854	-0.795326	-1.76149	-1.31033	0.224104	-0.137288	-0.542149	1.70783	0.0578373	0.444437	-0.846163	-1.4231	0.298706	0.479964
g2443	0	0	-0.046989	0.528396	0.977146	-0.745072	-1.59694	-1.62674	1.60307	0.621138	-0.786274	-0.434109	0.807779	1.38644	0.748835	-0.538846	-0.249186	0.977146	-0.320219	-1.30559	0.143792	-0.416548	0.456066	0.166411	0.0798031	0.0483228	1.1409	-0.133575	0.0798031	-0.193525	-0.694713	-0.996402	1.17037	1.52621	1.94341	-1.33261	-1.43193	-1.55578	1.43225	0.353109	-0.218955	0.082188	0.0154601	-1.66405	-0.324463	1.3716	1.07019	0.915836	0.743508
g4091	0	0	0.436189	1.57133	1.48405	0.221647	0.966251	-0.471554	0.708364	1.40323	0.510334	-0.0514765	-1.45545	-0.507825	-1.2233	-1.54301	-0.973578	0.279965	-0.654051	-0.701126	-1.03925	-1.07645	-1.13105	-0.228376	-0.689137	0.30965	-0.89707	0.218138	-1.10996	-0.324257	1.09884	1.1142	-0.431181	1.40612	-0.0379824	2.22753	0.973362	-0.383138	-0.268147	0.10291	-0.556802	1.3377	-1.45424	0.83858	-0.246009	-0.158583	-0.0467351	-0.0322554	-1.58422
g5847	0	0	-1.2428	-0.328865	-0.131236	-0.233872	0.156728	-0.514276	-1.2976	-1.32012	-1.03465	-0.978176	0.676164	-0.278075	1.77286	1.73134	1.17541	0.642192	0.191704	1.01327	-0.129913	-0.139821	-0.749488	0.527196	1.01827	0.504804	-1.57879	-0.287158	-1.20871	1.59603	1.37542	1.94273	-0.44152	-1.4108	-0.246685	0.0412425	-0.357831	-0.454983	-1.62543	-0.145699	-0.108803	0.1081	1.49564	0.276201	0.180555	0.887945	0.571572	1.50525	1.22762
g6325	0	0	0.60053	-1.18456	0.67903	-0.0436268	-1.30539	1.52309	-0.361184	-0.838626	0.502983	-0.714912	0.7203	0.245359	-0.0605581	0.346369	-1.29462	2.23699	-1.30539	0.254209	-0.779927	-0.502883	-1.24429	0.271969	0.21397	-0.627364	-0.652157	-0.581057	-0.690526	0.175619	0.917829	0.585068	-0.364435	-0.695991	-1.25349	1.7792	2.12545	1.32302	1.18935	1.03445	0.418176	-0.805797	-0.866106	-0.970073	0.652392	0.595174	-0.379045	0.286661	0.618153
g1406	0	0	-0.546712	1.77195	1.76834	-0.0822899	-0.539453	-0.667329	0.176551	1.69767	1.49557	-0.661544	-0.770802	-0.578325	-0.688425	-0.731779	0.646247	-0.772486	-0.768385	-0.748804	-0.424875	0.00873451	-0.361729	-0.958139	-0.819423	-0.796935	1.16862	-0.918494	-0.398383	-0.969379	-0.717581	-0.481479	-0.320641	0.77558	0.342328	2.63833	1.37462	0.858843	-0.493872	1.66439	-1.20449	0.526807	0.0144839	-0.507323	-0.595356	-0.264791	-1.42549	-0.506457	1.95472
g2658	0	0	-0.95337	-0.0218877	0.194574	-0.864515	-0.956245	-0.733622	-0.99617	-0.910613	0.416215	-0.975175	1.61088	-0.769246	1.98227	1.84138	0.332917	0.0551632	0.314362	0.43309	1.64579	1.14932	-0.433609	0.755086	0.295526	-1.19302	1.52372	-1.23052	-1.06929	1.08418	-0.494691	0.831647	0.457632	-1.28667	-0.278388	-0.0282953	-0.569592	-1.15884	-0.856146	-0.600684	-0.686651	-0.137819	0.502862	1.77844	-0.768887	-0.468603	0.0141264	-1.21142	1.73733
g0852	0	0	0.738557	0.346263	1.14283	-1.18426	-0.401032	-0.542125	1.28283	2.18312	1.19231	-0.484854	0.0914172	0.599539	-1.24859	-0.259613	-0.820573	-0.673207	-0.81344	-1.14918	0.543438	-0.526507	-1.07033	1.97468	0.313671	-0.449418	0.755807	-0.991589	-1.4227	0.80035	-0.0959194	0.470398	1.09011	0.397209	1.0077	-0.357481	-0.455567	-1.98384	1.59272	0.481548	-0.767847	-0.848724	0.410163	-0.867864	0.0270809	-0.683238	0.136778	0.60709	-1.69217
g1468	0	0	-0.484175	-0.751323	0.650014	0.61481	0.915075	0.0708004	-0.867287	0.972815	-0.606955	-1.37197	-2.11303	-1.39643	0.414306	1.04046	1.14727	0.794736	0.995689	-0.0248079	-1.44131	-0.552253	1.46721	-0.747505	-1.17312	0.25638	-1.32264	1.0571	0.45399	-0.43284	1.21606	-0.168692	-1.03172	0.960862	0.140495	-0.996967	1.24636	1.06858	1.60574	0.0984874	0.635567	-0.431959	-0.980717	-0.927121	-0.525356	-0.13155	-0.944906	1.5163	-0.666652
g5658	0	0	1.7883	1.49057	1.29263	-0.245755	-0.697736	-0.65682	0.294496	0.583646	0.31653	0.451715	0.895578	0.625352	-1.23871	-1.45728	-1.37481	-0.777486	-0.74744	-0.542779	0.777807	1.14596	-0.700276	-0.700276	1.99706	-0.700276	0.893983	-0.700276	-0.700276	-0.113007	-0.700276	-0.336073	-0.695501	-0.700276	-0.696983	-0.533092	2.33815	0.123625	1.08171	0.56019	-1.84562	-0.176164	0.247291	0.132603	-1.18771	0.740681	-0.37511	1.20624	0.740681
g2566	0	0	-0.0736896	-0.517563	-0.806119	-0.278449	-1.42492	-0.0327945	-0.291742	-0.557939	-0.481697	0.0526321	1.08106	2.76281	0.600254	1.74338	0.0216065	-0.693587	-0.401536	-0.701709	-1.24385	-0.442129	0.764861	-0.372011	-0.161781	0.19611	0.672955	0.861292	1.21777	-0.136534	0.145946	0.318563	0.463064	2.23237	-0.539371	-2.07308	-1.11142	-0.792752	-0.610019	0.196633	-0.812089	-0.751486	0.148598	1.82836	-0.646092	-0.354189	-1.40764	-0.567734	-1.25393
g6893	0	0	-0.292319	-1.17651	-1.35047	0.809583	-0.055505	0.330103	-0.607392	-1.76663	-0.470106	-1.03136	0.422175	-0.754145	0.324039	0.98813	0.777411	2.00495	0.877762	0.970292	2.09655	0.61643	0.0918814	0.126471	-0.146147	-0.357542	-0.179095	-0.968815	-0.856818	-0.734474	-0.840123	-0.237667	-0.8301	-0.804075	-1.16645	1.79519	1.55649	0.838283	-0.858896	-1.16689	0.877319	1.44319	-0.0985991	-0.19612	0.213573	0.262064	-0.178061	0.636542	-2.05755
g6830	0	0	-0.531558	0.636185	0.258393	-0.342927	-0.214643	-1.16016	-0.0230455	0.39799	0.909551	-1.04543	-0.668886	-1.60062	-0.204894	-0.111687	-0.891709	2.58195	0.772636	1.23886	-1.0606	-1.68025	1.45702	-0.231308	-1.70324	1.78424	-0.364817	1.15209	0.388391	-0.848284	-0.153058	0.124246	-0.872032	0.381786	0.280343	-0.266349	0.623494	0.988326	0.829417	1.62359	-0.256808	-0.731176	-0.766571	-0.698449	-0.651808	-0.455573	1.12561	1.28906	-0.540079
g5002	0	0	0.725641	1.78589	1.13138	0.630732	0.688762	-0.77063	0.638648	1.17692	0.401136	-0.279151	-1.55782	-0.216806	-1.36503	-1.69808	-0.23525	0.404249	-0.723843	-0.73675	-0.730915	-1.25206	-1.57636	-0.433995	0.370364	-0.152966	-0.319363	-0.751978	-0.783298	0.0788758	0.370364	1.83113	-0.654875	-0.16087	1.54956	2.0247	0.016124	0.575556	-0.676691	-0.0477998	-0.646022	-0.289624	-0.323307	1.98344	-1.80279	-1.16719	-1.21867	-0.75892	0.905493
g3438	0	0	-0.588673	-1.08658	0.00331234	-0.269939	0.960517	-1.18909	0.614777	1.48863	0.171271	2.02704	-0.359112	1.4496	-0.311936	-0.409216	0.535764	-0.61588	-0.863532	-1.55696	-0.205778	-0.191218	-0.205778	0.971211	0.72776	-0.266719	0.396246	-0.21173	-0.355629	-1.16721	0.420132	-0.956945	0.0669687	1.20101	0.0598787	2.46364	-0.578581	-2.16726	-1.29993	-0.893163	0.919976	-0.190669	1.26029	0.203498	0.320568	0.338041	-0.72686	0.0464463	-0.711048
g5996	0	0	-0.238446	1.17244	1.17244	-1.59087	-0.515345	-0.972754	0.174047	1.24366	0.489989	0.689494	-0.604224	0.310565	-1.15482	-1.12705	-1.02666	1.87892	-0.452758	0.551374	0.529085	-0.0665548	0.483458	0.13957	0.86579	0.732528	-1.10951	0.576718	0.0581099	0.742427	0.752922	1.49983	-0.196742	-0.809334	0.896018	-1.49451	-1.92684	-1.67296	0.480198	-1.9216	0.310052	0.930105	-0.117743	0.318991	1.69717	1.18685	0.988312	0.277144	0.415495
g5569	0	0	-0.255862	-0.307213	-0.307213	-0.307213	-0.307213	-0.307213	-0.307213	-0.307213	-0.307213	-0.307213	-0.307213	0.347706	-0.307213	-0.307213	3.92582	0.283315	-0.307213	-0.307213	-0.80011	-0.178743	-0.916184	1.09862	0.421056	0.561097	-0.120159	-1.017	-0.899017	0.191512	-0.398592	-0.873982	0.81797	-0.48521	-0.489771	3.13399	-0.0764048	0.0309262	-1.33058	-0.218584	-0.453456	1.07819	-0.370362	1.29479	0.194246	-0.670498	-1.16713	-0.883512	-0.892472
g2076	0	0	0.434264	-1.09133	-1.44818	0.450173	1.44696	1.2258	-0.0737446	-0.830171	-1.7065	2.28604	-0.0976613	0.434264	-0.191367	-0.460083	-0.0848114	0.0281304	-0.59982	0.27803	-1.06603	-0.67307	-0.110144	1.35376	1.3747	1.1315	-1.27452	-0.493156	-0.899569	1.21174	1.68096	1.01516	-0.494562	-0.960663	-0.878249	0.00841294	-0.348117	-0.578162	-0.946113	-0.0238645	0.277217	-1.11747	1.66018	0.150059	0.570227	-0.877858	0.227807	2.17637	1.25456
g0532	0	0	-0.55816	-0.432856	-0.658308	-0.729029	-0.187846	0.121943	-0.931369	-0.653368	-0.627608	1.49207	0.313205	1.87493	2.38783	0.57216	-1.15727	-0.686632	-0.302826	0.163142	-0.75052	-0.506155	-0.483466	-0.483466	0.011454	-0.403947	-0.429671	0.00716822	-0.293443	-0.420889	-0.328001	1.16273	-0.75365	0.00333574	-0.7327	-0.510323	2.78394	2.1276	-1.06935	-0.112659	0.899757	1.48834	-0.388863	-0.817228	0.541803	-0.0234001	-1.27278	-1.30993	1.87143
g3879	0	0	-0.232974	0.331419	1.5426	0.878914	0.806346	0.101061	0.899779	1.01004	-0.606143	-1.21253	-1.14019	-0.333422	-1.68699	-1.54248	-0.00639374	-0.798266	1.22243	0.766801	-0.915916	-0.718322	-0.802848	0.0679043	0.0522673	-0.622879	-0.909047	-0.838088	-0.892744	0.170676	0.623995	1.35148	-0.38654	-0.75591	-0.581752	1.96511	1.50362	1.689	-0.99556	-1.14546	0.546192	1.53936	-0.089045	0.144515	-0.182186	-1.52956	0.679698	-0.27053	0.282286
g0117	0	1	0.621792	1.2609	1.176	0.213809	0.320656	0.131223	0.647444	1.57834	1.85236	-0.792801	-0.598598	-1.09953	-0.761855	-0.826927	-0.566852	-0.907863	-1.10697	-1.14113	1.08542	0.248207	0.316913	0.00221726	0.605919	1.18969	0.135331	0.566267	0.363033	0.743206	-0.389618	-0.809936	0.217015	0.42768	0.970995	-1.58202	-1.99319	-2.09713	-0.578241	-0.674167	1.26168	1.31813	-0.68448	-0.642915	-0.236412	0.651953	-0.57548	-0.357952	-0.693219
g2256	0	0	-0.657996	-0.701132	-0.701132	-0.11075	-0.701132	0.414927	-0.701132	-0.701132	-0.701132	1.47005	2.06651	2.00257	0.191373	-0.255821	1.18932	-0.701132	-0.701132	-0.701132	-0.693564	-0.626644	-0.694708	1.01071	0.340981	-0.423087	-0.539667	-0.470577	-0.642929	-0.124561	0.575007	3.38759	-0.269567	-0.459817	-0.680514	-0.366278	-0.144898	0.822518	-1.17684	-0.62353	0.948368	0.759479	-0.888025	0.980544	-0.303377	-0.0106298	-0.455877	-0.216713	0.654413
g0054	1	0	-1.09778	0.488964	-1.18533	0.0881903	-0.418866	-0.916555	-0.636882	2.24723	-0.805674	-0.590894	1.63116	1.14301	0.666613	0.0158023	0.478745	-0.520039	-1.18533	0.597631	-0.423316	-0.441153	-0.392901	-0.450867	-0.444536	-0.400444	-0.461451	-0.435001	-0.397507	-0.419821	-0.43962	-0.427799	-0.411119	-0.361006	-0.42557	1.42575	2.80564	2.10072	1.69075	0.764006	-0.730128	-0.660012	-0.637838	-0.426773	1.18297	0.995977	1.13324	0.83632	0.172528
g5510	0	0	0.24303	1.21545	2.36032	-0.801109	-0.629031	0.0844761	0.193961	0.123338	1.24016	-0.265005	0.840999	0.237578	-0.611018	0.254431	-0.514972	-1.18132	-0.932649	-1.85864	1.66518	1.20027	2.17896	0.581073	0.681821	0.0713385	-0.7837	0.165583	-0.574547	0.446349	0.073889	-0.413148	0.00249468	-0.861029	-0.764957	-1.3638	-1.01295	-1.29283	1.48654	0.769138	-1.23811	-0.749526	0.0503694	-0.318416	0.146159	-0.60884	0.560621	-1.59913	-1.4654
g0714	0	0	-0.557796	-1.23306	-1.28943	-0.339651	-0.731022	-0.220903	-0.912909	-0.995352	-0.838812	-0.428417	0.840076	1.5286	0.470573	0.191567	1.03937	0.109639	1.55516	1.81236	-0.518768	-1.25837	-2.02989	0.377084	1.65387	0.243107	0.336514	-1.353	-1.14048	0.869338	1.26427	0.869338	0.13478	0.665562	-0.869915	-0.00962254	0.718063	0.0481141	-0.504636	-1.02199	0.722619	1.60081	-0.784832	-0.0119773	0.610805	-0.0965137	-0.209229	1.17258	1.6154
g1594	0	0	0.166154	-0.36794	0.264674	-1.43435	-1.41971	-0.306032	-0.286173	0.680944	1.1498	-1.10057	0.139971	-1.73652	0.320813	-0.102557	0.350824	0.167763	1.91688	1.59603	2.83887	-0.569832	0.401952	1.10969	0.700743	0.133613	-1.25688	-0.918387	-0.185052	0.927697	0.477774	-0.707885	0.428521	-0.376906	-0.560226	-0.970808	-0.743649	-0.729241	-1.00304	-0.979084	0.880468	0.946476	-0.744674	0.89985	-0.210135	-0.338855	-0.52875	0.463135	-0.285162
g2091	0	0	1.80974	1.16902	0.12237	-0.5246	-0.79324	-1.06733	2.21579	0.858934	0.240648	0.478673	-1.35786	-0.0563651	-0.726684	-1.06842	-0.845174	-0.0361997	-0.35971	-0.059597	0.64206	1.33786	0.0545968	1.32135	1.19307	-0.14358	0.485652	-0.432457	-1.32366	1.81715	-0.540229	-1.1583	-0.418259	-1.58622	-1.15365	0.498001	-0.141054	-0.452334	-0.660298	-0.221111	-0.983539	-0.315499	0.358425	1.82202	2.00743	0.880296	0.691375	0.385508	1.3109
g3086	0	0	-0.948347	-0.748708	-0.969423	-0.170584	-0.446637	-0.581447	0.692342	0.51208	0.153249	0.0749571	-0.453181	-0.418014	-0.740422	-0.968926	-0.699842	2.02184	1.78977	1.90129	-0.455032	-0.309828	-0.422656	-0.416267	-0.406635	-0.512771	-0.396846	-0.317952	-0.304089	-0.382511	-0.396149	-0.309347	-0.313889	-0.424198	-0.403426	0.444014	2.25341	3.07417	0.91143	0.83565	0.752614	-0.575149	-0.361514	-1.56303	1.30641	0.987398	0.528627	1.50144	1.84313
g1515	0	0	-0.538659	-0.574997	-0.577043	-0.716711	-0.679856	-0.760036	-1.0339	-0.85772	-0.782824	-0.644057	0.0765023	0.516495	0.187927	0.475347	0.141174	1.96453	1.82216	1.98166	-0.334693	-0.23338	-0.473272	-0.527001	-0.458003	-0.856797	-0.406092	-0.579318	-0.581425	-0.294261	0.367429	0.0144538	-0.465359	-0.57037	-0.774636	2.39644	2.28344	1.49284	-0.222205	0.557729	-0.962673	-1.2454	0.484274	1.38827	0.902817	0.645752	1.03381	0.991359	-0.497228
g3746	0	0	-0.407831	-0.416528	-0.432682	-0.426629	-0.464952	-0.427493	-0.293176	-0.38768	-0.324742	-0.408631	-0.366419	-0.402727	-0.429154	-0.400893	-0.42652	3.27609	1.56182	1.17815	-0.845976	-1.01771	-0.635124	0.698843	-0.0959345	-0.388582	-0.793034	-0.771424	-0.845976	-0.341596	1.30838	1.85197	-0.819452	-0.793034	-0.388582	0.698843	1.52684	1.65155	-0.837698	-0.935613	1.77225	0.308812	0.110049	-0.417797	0.661634	-0.179219	0.385535	0.151887	-0.313309
g2118	0	0	-0.584057	-0.601945	-0.571442	-0.658828	-0.644721	-0.866778	0.329546	-0.33841	-0.194813	-0.221827	0.362964	0.0326302	-0.600221	-0.626198	-0.637749	2.93001	1.46063	1.4312	-0.307523	0.0316962	-0.342671	-0.342671	-0.338699	-0.342671	3.94023	-0.342671	-0.342671	-0.101124	-0.342671	-0.341721	0.219312	-0.342671	0.117883	-0.136013	-0.342671	-0.342671	0.732271	-0.603346	-1.13403	-0.78183	0.343064	1.44387	-0.20418	-0.67147	-0.577957	0.395418	-0.125072
g3131	0	0	-1.51298	0.273074	2.17879	-0.710806	0.89116	0.240779	-1.34169	0.423923	0.216527	-0.535664	0.00207232	-1.65858	-0.00104642	-0.150828	-0.643999	0.557372	0.127889	1.64401	-0.264826	0.96891	0.326285	-0.309712	-0.276765	0.223374	1.50568	0.986447	0.866588	0.607505	-0.740189	-0.999904	0.509216	0.869369	0.691061	-1.52916	-1.83429	-1.59959	-0.905624	-1.14458	0.639842	1.48267	0.324028	-0.396332	-0.554368	1.20213	1.14696	-0.369713	-0.554368
g5504	0	0	1.00345	0.942548	1.30111	0.445847	-0.542906	0.630461	-0.15249	-0.332183	0.681723	0.899521	0.965513	0.42025	-0.837393	0.0430255	-0.327945	-1.82633	-2.08512	-1.22907	0.243464	-0.836017	-1.15021	-0.00125385	-0.354146	-0.483654	-0.845344	-0.852538	-0.836017	0.010789	0.740023	1.54146	-0.783438	-1.0911	-0.0652589	1.82356	1.32751	1.61217	-0.482813	-0.353711	-0.416461	-1.13161	1.60741	0.777186	1.03744	-0.41836	-0.70111	1.5223	-1.25527
g2147	0	0	-0.294991	0.145331	1.115	0.497805	0.486402	0.659114	0.82197	0.500792	-0.255905	0.518153	-0.747431	-0.422051	-2.09464	-1.73126	-1.7222	0.442305	0.941555	1.14006	0.253136	0.201228	-0.104609	0.135701	1.37717	1.43259	0.0696528	-0.178128	-0.0347117	1.12346	-0.255696	-1.00155	0.368019	0.586464	0.930002	-0.743212	-2.1053	-2.05422	-0.759893	1.55997	0.957422	-0.537486	-0.469874	-0.750143	-0.279786	-1.73946	-0.282448	-0.282448	-0.0597986
g4390	0	0	-0.306353	-0.366275	-0.509553	-0.758339	-0.967646	-0.862419	1.3534	0.634792	0.483883	-0.590415	0.163212	-0.376832	-0.903908	-0.883813	-0.971405	0.937188	1.68817	2.23631	-0.488688	-0.671544	-0.749542	0.413183	0.015774	-0.255937	-0.789956	-0.806308	-0.666892	-0.7791	0.0672191	0.205341	-0.600416	-0.623897	-0.325596	2.21052	1.95413	1.89171	-0.103844	0.808391	0.0593824	-1.20124	-0.963211	1.40052	0.0127637	-0.638984	-0.638984	-0.186653	-0.195808
g1526	0	0	1.54936	1.23211	0.545014	-0.0716387	-1.21547	0.209343	-0.0716387	-1.1239	0.525382	-0.205218	1.57158	-0.793909	0.948193	0.881036	-0.186758	-1.05902	-1.39072	-1.34375	-0.274668	-0.152725	-0.838606	-0.350525	-0.26931	-0.782358	0.808116	-0.899204	-0.995254	0.127423	-0.674216	-0.992512	0.0457498	-0.00779113	-0.263412	1.03086	2.61518	1.87325	1.62128	0.245265	0.245265	-1.14183	0.00333838	-0.973315	-1.54685	-1.2681	-0.226735	-0.609806	-0.142868
g4692	0	0	-0.31122	-0.30557	-0.30333	-0.302619	-0.312624	-0.298827	-0.307915	-0.313211	-0.312235	0.433847	0.0682347	3.93449	-0.204673	-0.230376	-0.30606	-0.308251	-0.310584	-0.309078	-0.0301566	0.479647	-1.48226	0.391272	-0.156727	-1.04331	0.374232	-1.15568	-1.02793	0.313829	-0.497991	0.988352	-0.436261	-0.777228	0.723776	2.8048	0.0171415	0.514503	-0.0359696	-0.108619	-0.327896	0.507167	-1.53747	1.50279	-0.948881	1.45691	0.625871	0.287803	2.23265
g0239	0	0	0.463143	1.76098	0.768653	-0.248447	-0.154478	-0.782817	2.09474	1.67572	0.472482	-0.327041	-1.08017	-0.211237	-0.97864	-1.08408	-0.489379	-0.369352	-0.689345	-0.820725	1.81513	1.40284	1.23698	-0.363071	-0.0458184	-0.114791	0.0677746	0.364953	0.147895	0.906492	-0.485352	-0.687716	0.536819	0.172513	-0.053965	-1.54622	-1.55002	-1.80444	-0.480314	-0.158345	0.623002	1.68324	-1.09108	-0.576494	2.25639	-0.557474	-0.557474	-0.822704	-0.0772017
g0971	0	0	-0.23475	1.35457	-0.843464	0.440143	-1.29321	-0.46975	1.07463	0.0533214	1.73656	-0.880718	0.463106	-1.31287	-1.26197	0.426839	-1.19126	0.744254	1.29135	-0.0967752	-0.170646	-0.901266	-1.35361	-0.109663	-0.365588	-0.479911	-0.975895	-1.24834	-1.04494	0.137352	0.721758	0.925135	-0.325375	-0.407551	0.820045	1.07884	1.84983	1.84983	1.62714	0.202089	-1.0333	0.211095	0.0848078	-1.09184	0.238897	0.521819	1.00222	-0.428583	-0.939864
g3136	0	0	0.940415	0.0473765	-1.90328	0.517244	0.251802	-0.089184	0.153429	0.119807	-0.539958	0.277537	-1.09409	-0.784231	1.14546	1.98434	0.79161	0.600467	-0.588315	-1.83043	2.02492	1.61994	0.193662	-0.807022	-1.23303	-1.01527	1.68645	-0.583768	-0.0896594	-0.701259	-0.343925	0.108924	-0.249678	-0.714519	1.15393	-1.12658	0.187005	-0.110104	-0.43788	-0.935351	1.31675	1.15092	-0.17571	-0.918728	0.658264	0.946953	-0.00478889	-0.311364	1.6045
g6343	0	0	-0.271923	-1.97027	0.779854	0.523946	1.4357	0.763299	-0.822419	0.350314	1.58184	-0.668804	-0.764425	-0.228226	-1.58051	0.0780005	0.0374645	0.132282	-0.7869	1.41077	-0.366611	-0.470686	-0.554459	1.07625	1.07888	0.75336	0.376571	0.261163	0.263942	0.816136	0.948726	1.13058	0.434628	-0.129564	-0.12569	-1.68382	-1.97623	-1.83317	-0.354277	1.15053	-1.18482	-0.00265189	-0.82185	1.21307	0.889786	0.217356	0.109722	-0.335578	0.53686
g1128	0	0	-0.499605	-0.860119	-1.38789	0.605436	-0.614168	-0.945646	0.290093	-0.58496	-1.23054	-1.11495	0.231504	0.2453	-0.398631	0.482202	1.89915	1.46305	1.41309	1.00668	0.138987	0.841243	0.00814576	0.338748	0.262775	-0.884001	2.29766	-0.386998	0.0808355	0.358647	-1.22915	-1.22771	1.23251	0.632042	0.829231	-0.518775	-1.35511	-1.41908	-1.25876	-0.808115	1.01635	1.24027	0.199427	-0.389172	0.353392	0.252606	1.39199	-0.35709	-1.25796
g5089	0	0	-0.563121	-1.82917	0.517053	0.37922	-0.718843	-0.683661	0.455293	1.15391	-0.139314	-1.43731	0.0654759	0.566973	-0.629993	-1.54593	1.17163	1.27607	0.606756	1.35495	-1.34675	0.384836	-0.248739	-1.13334	-0.883557	-1.07868	0.165631	0.00199462	0.581053	-0.579433	-0.316715	0.429916	-0.778568	0.0874173	0.943585	2.9864	0.268196	0.51675	-0.40686	0.350522	0.585192	-1.79497	1.04881	0.217303	0.0912665	1.52087	-1.22446	2.07666	-0.714734
g0877	0	0	-0.771509	1.72496	1.05179	-0.161342	0.956545	-1.18479	-0.0355398	0.290376	0.146265	1.08706	-0.550866	-1.19166	1.85419	-0.311882	-0.737147	0.186516	-1.38194	-0.971016	-0.622596	0.267977	-0.180193	0.431915	1.04581	-0.532922	0.722709	-0.496635	-0.571297	0.240737	-0.703521	-0.701334	0.0336525	-0.473471	-0.69358	3.37753	-0.703521	-0.44126	0.160358	-0.888639	0.496117	-0.145316	1.57548	-1.198	0.269482	1.10614	0.848523	0.28026	-1.61435
g4377	0	0	-0.242835	3.96587	-0.273955	-0.273955	-0.273955	-0.273955	-0.273955	-0.230857	-0.273955	-0.273955	-0.273955	-0.273585	-0.273955	-0.273955	-0.26704	-0.273955	-0.273955	0.335907	-0.666647	0.0472939	-0.210869	1.05036	1.17296	0.211642	-1.21164	-0.0791729	-1.07698	0.807471	1.24477	1.17781	-1.18248	-1.09145	-1.51526	-0.792519	1.13632	0.978383	-0.553653	1.18668	0.439789	-0.973241	0.984547	-1.08412	-0.21043	-0.611723	-0.550564	-1.16715	-0.322417
g1570	0	0	3.17668	-0.487504	-0.529542	-0.529542	-0.529542	-0.529542	-0.529542	0.820506	-0.401351	0.387082	-0.529542	1.17344	-0.529542	-0.508985	-0.516607	-0.529542	1.12262	-0.529542	0.683699	-0.551751	-0.602912	1.49511	1.73013	1.25262	-0.690491	-0.234804	-0.545288	1.23385	1.00352	0.622243	-0.593179	-0.989876	-1.18299	-1.3008	-0.57928	-0.749786	1.13317	-1.60697	0.575503	-0.482771	0.688883	-0.30781	-0.98416	-0.264536	0.309726	1.50521	0.500038
g2735	0	0	-0.0695226	-0.872713	0.768336	-0.650227	1.07109	-0.223452	-1.25146	0.0939167	-0.952336	-0.735469	-0.329486	-0.958604	-0.267932	-0.671105	0.405147	0.95127	0.961904	2.73064	-0.423362	-0.775511	1.57923	-0.951072	-0.949704	1.46316	-0.808714	1.40686	1.52103	-0.786321	1.16539	-0.496846	-0.948916	-0.411155	-0.426262	-0.494318	-0.558316	0.894827	-0.431519	-0.271593	-0.511991	-0.405034	2.0351	-0.414966	0.566637	0.19996	-0.967151	-0.746718	-1.41725
g2208	0	0	-0.721901	-0.528505	-0.604199	-0.589908	-0.698058	-0.561599	-0.463489	-0.655136	-0.567536	-0.370325	0.0926763	0.208255	-0.276308	-0.360122	-0.182196	2.39256	1.85534	2.03045	2.16302	1.52735	1.33185	-0.936666	-0.702224	-0.736102	1.34694	0.440045	0.616419	-0.66838	-0.816264	-0.502852	-0.441273	-0.297867	0.246838	-0.84354	-0.88539	-0.841909	-0.567531	-0.127279	-0.582911	-1.15936	1.15485	1.28223	-0.734215	-0.126393	-0.139869	-0.460141	-1.40148
g5625	0	0	2.1494	0.106356	-1.29619	0.227221	-0.551611	0.951208	-0.198724	-0.763669	-0.751219	0.085275	-1.16028	-1.322	0.463426	-0.127313	1.0409	-0.798232	0.167834	1.77762	-0.334038	0.820371	1.07774	-1.45342	-0.23441	2.29754	0.190204	-0.39615	0.543132	-0.791775	-0.157148	-1.45198	0.188893	-0.216439	1.42286	-1.45342	-0.289635	0.23769	0.97791	0.570465	-1.65233	-0.762222	0.306702	0.559475	0.570529	0.837343	-0.886229	1.08728	-0.286839
g0819	0	0	-0.0598322	-0.250996	-0.0501098	0.15961	1.83851	0.465182	-1.2734	-1.29604	-1.35214	0.494992	-0.0835324	2.03056	-0.77253	-0.90848	-0.929031	1.02627	0.435617	0.525357	-0.114392	-0.872437	-0.617109	0.283563	0.72664	-0.543928	0.158255	1.42938	-1.13787	-0.195341	2.55986	-0.0358619	-0.764151	1.02641	0.478741	-0.667708	-0.0811544	-1.6329	-0.730388	-1.11536	0.372574	-0.759292	1.02906	1.20341	0.628838	0.789688	0.211351	1.89305	0.124779
g2087	0	0	-1.11306	-0.150035	-0.653562	-0.762479	-0.259975	-1.49538	0.48205	0.26642	0.443452	-0.907371	0.210546	-0.457141	-0.435943	-0.204271	-0.418483	2.39764	1.62795	1.42964	-0.707362	-0.813834	-1.3024	0.199572	0.198099	-0.340313	-0.503356	-0.6286	-0.964479	0.112033	0.473222	1.84004	-0.597803	-0.90257	-0.550812	0.942213	1.55663	1.98972	-1.15303	-1.07668	0.485843	1.41123	-0.171574	0.504211	0.264775	0.131186	0.404325	0.860571	0.025754
g4413	0	0	-0.178853	1.23204	0.7695	-0.11947	-0.418325	-0.834758	2.145	1.65453	1.34136	-0.48652	-0.701125	0.0978495	-0.542379	-0.74578	-0.11947	-1.12183	-1.10672	-0.865046	0.264474	-0.555107	-0.169418	0.484803	0.590312	0.55834	-1.31251	0.284525	-0.443891	0.843913	1.68907	2.3229	-0.485645	-0.743213	-0.145333	-0.46794	-1.25374	-1.46153	0.572558	0.307862	0.48965	1.07413	-0.908381	-1.53582	-1.26408	-1.41537	-0.0693985	-0.686524	-0.323034
g1932	0	0	-0.375645	0.174257	0.574329	-0.840666	-1.41939	0.294187	0.20399	-0.171249	0.354485	0.13057	0.560459	-1.0625	-1.24431	-0.672481	-0.226147	3.11886	0.493434	0.107814	-0.158584	0.0236685	-0.364439	-1.13927	-0.69699	0.180766	1.00055	0.0998463	0.409047	0.0897344	-0.73208	-0.853426	1.16545	1.90344	2.0932	-0.672969	-1.14076	-1.20718	-0.27466	-0.707212	-0.702276	-0.189651	1.97123	-0.0974336	-0.0188024	0.441432	0.548378	1.37011	-0.338584
g5137	0	0	0.587717	3.08006	-0.199564	0.0116679	0.741751	-0.37271	-0.849917	-1.6175	-0.929958	-1.24643	0.383708	-0.387226	-0.147585	0.126961	-0.0220628	0.353537	0.0176122	0.469936	1.0954	-0.360001	0.0716187	0.0153013	-0.0719213	0.107194	-0.196141	-0.0233072	0.168873	0.870121	0.652956	1.14089	-0.145237	0.292994	1.14089	0.0596789	-2.59784	-2.22147	0.113923	-0.83323	1.45777	0.882998	-0.619139	-1.00232	1.10462	-0.654115	-1.02224	-0.286742	1.11378
g1402	0	0	-0.499972	1.15114	2.02047	0.163141	1.39514	-0.00598075	-0.478014	0.835202	0.00990704	0.954696	-0.806666	-0.503963	-0.245567	-0.0644273	-0.20907	-2.24843	-0.294109	-1.1735	0.785077	-0.917886	-1.06519	0.0341603	0.328391	0.960377	-0.417515	-0.96639	-1.23583	-0.250749	1.46049	2.15543	-1.05781	-0.856189	0.17734	-0.756522	1.06176	0.561039	-0.219866	-0.183914	-0.206744	-1.04506	1.92608	-0.270488	-0.432918	-0.79414	0.65772	-1.84184	0.55783
g4914	0	0	0.652525	-0.0581307	0.808133	0.00420993	1.47297	-0.106253	-0.0526291	0.616271	-0.961392	0.773327	-0.760359	0.740518	-1.90555	-2.12432	-0.823124	1.28121	-0.0476112	0.490204	-0.837487	-0.563804	2.0876	-0.472837	-0.592164	1.72537	-0.841619	-0.273701	1.48078	-0.578159	-0.0990294	-0.442566	-0.563129	-0.0517768	-0.769154	-0.82275	-0.104966	1.71939	0.685898	0.728588	0.862135	0.201339	-1.508	-0.96996	-1.16145	-0.0814726	0.499086	1.62678	-0.499219
g3477	0	0	-0.169043	-0.519887	-2.14837	0.973529	-0.559966	0.440138	1.91375	1.76588	1.2762	-0.0442328	-0.0599517	-0.146227	-0.532199	-1.02764	-0.30914	0.112392	-0.107843	-0.857384	1.17295	-0.623653	-0.241828	-0.439942	-0.523441	-0.867852	-0.347871	1.11972	-0.393192	-0.893287	0.363645	-0.970722	-1.03507	0.183523	-0.822315	0.228545	2.46576	1.62503	1.2266	1.16306	-0.684211	-0.250995	-0.20097	-1.25348	1.92204	0.0604883	0.515826	1.27773	0.116977
g5477	0	0	-0.135391	0.366744	0.829088	1.00394	0.450866	-0.00096226	0.224835	1.3315	2.21561	-0.828654	-0.547777	-0.588576	-0.828654	-0.100364	0.714341	-1.55145	-1.22868	-1.32643	-0.162278	1.53353	1.42919	-0.740203	-0.75146	-0.089308	1.37869	0.459208	1.14957	-0.65852	-0.854101	-1.32837	-1.01896	1.52649	0.096247	-0.123271	-0.910568	-0.935884	0.238647	-0.272177	0.591475	0.0885243	-1.78992	1.14345	1.23066	1.12607	0.958039	0.923549	0.190969
g3596	0	0	-0.184534	-0.30881	-0.324344	3.77399	-0.324344	-0.324344	-0.324344	1.11204	-0.324344	-0.324344	-0.324344	-0.32268	-0.324344	-0.324344	-0.293275	-0.324344	-0.324344	-0.208945	-1.06329	0.396276	0.882406	-0.137405	-0.399136	-0.21561	2.50441	-0.70973	-0.544936	-0.696237	0.285322	-1.11517	-1.10711	1.46678	0.809178	-1.11661	0.739881	0.0209704	1.35796	0.0797695	0.303041	0.561511	-1.36587	-0.936407	1.47513	0.575531	-0.19131	0.740463	1.21473
g1682	0	0	-0.405448	0.571512	-0.169928	0.34391	0.151412	-0.281943	1.3691	2.48285	1.58591	-0.704014	-0.440068	-0.360453	-1.43692	-1.25948	-1.00453	-0.19689	0.157837	-0.402859	2.02651	0.540879	-1.02671	-1.06875	-0.0579135	0.329459	-0.928813	-0.380234	-0.891831	-0.0770249	-0.659003	0.587371	-0.531104	-0.45475	0.446608	-0.477261	2.60541	0.0171538	1.62599	-0.00865825	0.265607	-0.842194	0.198879	-1.23963	-0.2087	-2.50591	-0.0812903	1.14216	-0.370254
g1237	0	0	1.08956	0.760953	-0.9344	0.959129	1.31469	0.108099	-0.0238379	-0.873117	-0.637037	0.752083	0.186049	0.186049	0.708784	0.208423	1.071	-1.29952	-1.54521	-2.03171	1.11725	0.46727	0.0537683	0.88515	0.260772	-0.506917	1.11061	-0.0664253	0.531532	-0.20545	0.329089	0.782491	0.723018	0.637691	-0.39561	-2.17826	-1.67009	-1.87589	-0.804527	-1.21523	-0.365082	1.14618	1.19457	0.044095	-0.14651	-0.153076	0.388222	0.8588	-0.613454
g5424	0	0	0.72689	1.75371	2.50178	0.0996373	-0.728757	-0.382732	-0.0822099	0.405609	0.921015	-0.509634	-0.0399591	-0.449948	-0.61139	-1.52286	-1.385	0.114408	-0.322415	-0.488143	0.588068	0.419022	-0.00924241	-0.223474	0.50425	0.50425	1.16984	0.16845	0.608632	0.246695	-0.820211	-1.0009	0.510975	1.05392	1.437	-1.45162	-1.9136	-1.79204	-0.735129	-0.857111	0.902327	1.57999	-0.540566	-0.349515	1.15108	1.54606	1.08057	0.899609	0.950701
g5842	0	0	1.0731	-0.477516	0.129147	0.712723	0.915659	1.13306	1.60766	1.69915	-0.395495	0.0511198	-0.229857	-0.426032	-1.77899	-1.15185	-1.00605	-0.100473	-0.713325	-1.04203	-1.01111	-0.761612	-0.616732	-0.0818067	-0.123583	-0.217312	-0.916537	-0.484942	-0.554749	-0.160153	0.65203	0.482233	-0.628604	-0.720666	-0.713008	1.88233	1.89096	2.08326	0.230448	-0.742848	-0.700014	0.0311911	-0.67557	1.85679	1.20621	-0.796209	1.83501	-0.622475	-1.02592
g2227	0	0	-0.389612	-0.436345	-0.437794	-0.437794	-0.437794	-0.43164	-0.437794	-0.429529	-0.437794	-0.437794	-0.434915	-0.414367	-0.431001	-0.421273	-0.389612	2.75154	1.91633	1.73719	-1.41662	-0.3852	0.670172	0.293567	0.560619	-0.391701	-2.14743	0.326308	-0.336794	0.389081	0.955243	1.32161	0.293567	-0.825156	-1.78755	1.11288	0.862737	0.504673	-0.865268	0.441478	0.802762	-0.447761	-1.23232	1.30111	-0.306713	1.05843	0.677599	0.610657	-1.3382
g3198	0	0	-0.0432682	0.354534	1.53421	0.693641	-0.626571	-0.807199	1.5259	1.70958	1.5259	-0.905598	-0.457627	-0.659519	-1.61787	-0.781229	-0.363991	-0.00677709	-0.61522	-0.458901	-1.51042	-0.00680086	-0.324204	0.522044	0.516701	-0.548352	-1.11104	-0.356048	-0.711225	0.386327	1.40434	1.77263	-0.605746	-1.32869	-1.14536	1.28028	0.901547	0.86402	-1.33128	0.291181	0.0892592	1.64865	-0.643362	-0.0544522	-0.236877	-0.0265112	-0.945077	-1.28144	2.0538
g1689	0	0	-0.4631	-0.117714	0.143742	0.0144643	-0.494578	-0.271472	0.420616	-0.312927	0.129278	0.533433	2.24501	0.732707	0.797007	0.97697	0.638687	-1.75335	-1.49246	-1.72631	1.85767	1.92088	0.0703038	-0.307013	-0.443724	-0.986839	1.75762	0.589118	0.133729	0.123836	-0.65822	-0.798493	0.217148	-0.39682	0.0936119	-0.598941	-1.00014	-1.57372	-0.65146	1.34637	-0.752585	0.739016	-1.18277	0.501431	0.4244	-0.460163	0.285504	0.378732	-1.31799
g6577	0	0	-0.122859	1.10639	0.529666	1.13926	1.26457	-0.0668449	1.1135	1.26457	0.981193	-0.255838	-0.811416	-0.0713873	-1.64116	-1.61533	-0.825584	-0.115293	-0.552343	-1.32111	-1.14544	0.17516	0.0305959	1.2843	-0.654323	-0.367884	-1.03449	0.964053	1.1551	0.427091	-1.03078	0.599249	-0.332031	-1.10633	0.17516	2.36321	-1.21337	-0.289264	0.665952	0.912205	-0.05651	-1.11037	0.890651	-1.30193	-0.99024	-0.168802	-0.48724	0.960998	1.06917
g3491	0	0	0.0718641	0.562598	2.96981	0.161562	0.675614	0.629887	-0.673196	0.25952	-0.196512	0.294612	-1.26277	-1.36798	0.121412	-0.532048	-0.866608	-1.05817	-0.476467	0.686867	-0.367375	-0.991753	-0.785792	1.68395	1.72482	0.823753	-1.00132	-1.20774	-1.22187	-0.0695846	1.13277	1.31211	-0.605655	-0.928173	-0.486952	0.220071	0.411447	0.357293	-0.654451	0.289405	-0.982507	-0.941339	1.05228	1.23661	-1.72672	-0.355458	-0.424888	0.53575	0.457914
g1012	0	0	-1.53255	-0.0520621	-0.833441	-0.600714	1.59461	-0.472601	-0.354604	0.165357	0.283734	0.234302	-0.787027	-0.411452	-0.12747	-0.804537	-0.959199	0.984692	1.36148	2.31148	2.23026	0.707164	0.748869	0.215567	0.0798735	0.162512	1.11328	0.990427	0.917683	-0.691234	-0.907349	-0.915883	-0.453286	-0.148271	-0.0903776	-0.934641	-1.51859	-1.50601	1.2948	-0.365685	0.95718	0.194629	-0.852617	-1.22831	-1.50031	1.11243	-0.934428	-0.84268	-0.303461
g3471	0	0	-1.06436	-1.01492	-0.899689	-0.387532	-0.472688	0.478623	-0.845378	-0.823525	-0.592266	-0.244285	2.22431	1.58577	-0.53325	-0.542268	0.877091	1.61271	0.370862	0.270804	-0.616483	-0.668893	2.13534	-0.670349	-0.664261	1.13808	-0.6501	-0.654467	1.52296	-0.668893	-0.233329	-0.124008	-0.660754	1.42568	-0.663732	-0.670349	-0.667438	1.391	-0.552691	-0.470977	1.46699	1.07728	-0.805196	-0.7154	0.968192	1.83455	0.288002	0.907055	-0.329154
g5194	0	0	0.659031	0.888218	0.625938	0.670525	0.48228	0.333302	0.707199	1.60535	1.919	-0.157538	-1.05245	-0.856227	-0.93591	-0.9674	-0.543868	-1.22049	-1.22479	-0.93217	1.87428	-1.06777	-0.559718	0.776659	1.8059	-0.681519	1.41375	-0.933687	-0.603735	0.134937	-0.809709	0.723446	0.110086	-0.818695	0.428595	0.345826	-1.06932	-1.06932	0.0783763	0.819925	-0.127291	-1.38344	1.35596	-0.743527	1.08168	0.353699	-0.12147	-1.42839	-0.767473
g2371	0	0	-0.0732304	0.273697	0.867706	-0.274891	-0.822603	-0.341555	-0.213203	-0.888227	0.799951	-0.443071	1.8842	-0.264466	1.38177	1.45758	0.684445	-1.53639	-1.1043	-1.38741	-1.49605	-0.542549	-0.557305	-0.241122	-0.315886	-0.329702	0.412809	-0.502142	-0.374978	-0.668997	-0.0996845	0.0563347	-0.783644	-0.26495	-0.0890646	1.1273	2.31663	2.353	-0.974594	-0.483762	1.38551	0.420234	-1.08462	0.737232	-0.447821	-0.627536	-0.668401	-0.059743	-1.18362
g1474	0	0	0.230753	0.695763	1.13586	0.635552	-0.37267	-1.02532	1.80407	1.67375	0.0696571	0.182956	-0.247515	0.0455156	-1.67914	-1.55861	-1.12835	0.327147	0.0952287	-0.884647	0.538082	-1.22142	-1.22951	0.951822	0.425009	0.558616	0.10681	-1.68003	-0.975587	-1.54929	-0.329144	1.39365	-0.218031	0.0729437	0.513372	1.8338	0.223816	0.585091	1.6273	0.12012	0.0692722	-1.48907	-0.339382	0.0117565	-0.386732	-0.905084	-0.451389	-1.09938	-1.00303
g1112	0	0	-0.104305	-0.993142	0.544835	-0.741359	-1.39007	-0.196699	-1.14286	-1.11671	-0.255036	0.320506	2.1602	1.62499	0.617567	1.2671	0.536718	-0.620139	0.172517	-0.684122	1.63616	-0.327931	-0.125232	0.754011	-1.30404	-0.222528	-0.116527	0.127309	0.721579	-0.994746	0.47817	1.24006	-0.484031	-0.43103	-2.1768	-0.232087	1.80122	-0.34355	-0.72566	-0.406596	-0.803404	-0.471306	0.682058	1.72491	0.162775	-0.735041	0.269033	0.974187	-0.284649
g1179	0	0	1.99806	-0.0544468	-0.403966	0.0340305	1.80247	-0.25444	-0.223929	0.0970049	-0.862628	-0.497098	-0.985329	-0.552151	-0.468243	-0.116228	-0.25444	2.36091	-0.903061	-0.716508	-0.556077	-0.644677	-0.610325	-0.256272	-0.534334	-0.703405	-0.86114	-0.267796	-0.258454	-0.120918	0.667778	0.752763	-0.721447	-0.81715	-0.762085	1.40685	2.46996	1.81672	0.664446	-0.439603	-1.15709	0.613906	1.29909	-0.980757	1.28222	0.0751127	0.282771	0.802601	-1.59962
g6690	0	0	-0.305745	0.642005	0.524278	0.259228	0.259228	-0.867069	-0.435671	-0.997378	-1.13567	-1.31398	-0.705086	-0.435671	1.01837	0.55527	2.5465	1.36126	-0.102805	-0.867069	0.363214	-0.725319	-1.56207	1.30617	0.863428	0.292177	-0.529471	-1.31388	-1.26752	0.080404	0.725014	2.12731	-0.75138	-1.15568	0.034882	0.464728	0.641695	0.40629	-0.449902	0.519717	-0.819189	1.80982	-0.433582	-0.626866	0.387038	-0.423222	0.862181	-1.11378	-0.435942
g4702	0	0	1.51021	0.526324	1.72862	0.357673	0.983234	0.893045	-0.14679	0.433882	0.280664	-0.0718008	-0.352742	0.0972894	-0.810424	-0.240277	-0.173111	-1.62193	-1.70097	-1.6929	1.20645	0.410653	0.592837	0.212276	0.402088	0.0788956	0.0858987	0.455747	-0.679226	2.28208	-0.0909859	-1.11742	0.754163	0.163879	-0.563969	-0.68216	-1.50367	-2.00753	-0.786384	-0.529402	1.08509	1.45682	-0.455113	-0.771012	1.11212	0.747419	-0.280589	-0.74976	-0.927075
g4366	0	0	0.177321	0.181072	0.214302	-0.656026	0.0188294	0.144013	-0.428917	-0.931277	-0.538111	0.762365	1.25345	2.20139	0.250315	0.996398	0.738044	-1.21464	-1.5407	-1.62783	-1.31686	1.36182	-0.937086	1.47222	-1.87466	-0.341108	1.41421	-1.12819	-0.626158	0.362581	-0.295309	1.01491	1.00289	0.23612	0.45418	0.205359	-0.445109	-0.559803	-0.0420315	-1.80656	0.666078	0.569104	0.930762	-0.317352	-0.365508	0.585614	0.164294	0.24611	1.7713
g0246	0	0	-0.961683	1.44721	0.592703	0.18564	0.385802	-0.230323	-0.625229	-1.74594	-1.27276	-0.916673	-0.0111055	-0.625229	-0.230323	-0.410621	-0.0111055	1.90295	1.44721	1.07948	-0.49089	-0.435385	0.014396	0.651695	0.0726196	0.00216416	-1.29533	-0.407349	-0.511044	0.47908	1.19271	1.91966	-1.37514	-1.47708	-0.941932	-0.0714744	1.05494	1.61836	1.25983	1.30319	-0.451037	-0.577006	-0.762431	-0.772552	1.18106	1.68688	-0.645227	-0.311073	-0.839046
g3585	0	0	0.697331	1.94669	0.184649	-0.0872352	1.56913	-0.635363	0.303514	-0.684162	-1.0029	0.93796	-0.973483	0.14859	1.40804	-0.497516	0.188247	-1.22666	-0.999089	-1.27774	1.59666	-0.854099	-0.0293279	-0.408136	-0.205373	-0.0830798	-1.35027	0.521995	-1.28724	1.62003	1.99936	1.19401	-0.474916	-0.873953	-0.139442	-0.747584	-0.134145	-0.344495	1.45085	-0.902009	0.699125	-0.93214	0.422552	-0.738378	-0.0116819	-0.138344	-0.0560543	-1.0078	-0.135605
g4446	0	0	-0.650907	-0.667051	0.054146	-0.261122	-0.798093	-0.0589464	-0.258238	-0.578113	0.409796	-0.816064	1.20968	0.301372	1.29638	2.56886	1.12535	-1.31963	-0.523165	-1.03426	-1.34541	-0.757636	1.4912	-0.939595	-0.527818	1.34929	-0.960432	-0.48171	1.19928	-0.537036	-0.62217	-0.836883	0.154804	-0.117459	0.252838	1.98713	-0.413136	1.10475	1.22367	-0.44141	0.991851	0.0680025	-0.363077	-1.47904	-0.816237	-0.333568	0.445893	0.307796	0.835836
g1847	0	0	0.350342	-0.145606	-0.0079746	2.49685	1.94752	0.572841	0.137029	0.109581	-0.699161	-0.541449	-1.41451	-0.453127	-0.527209	-0.679557	1.02598	-0.480101	-0.726478	-0.964969	0.677574	0.0612766	-0.185695	0.284044	1.20555	1.27049	0.289307	-0.229935	-0.283277	0.771967	-0.534914	-0.704392	0.789938	1.0219	0.76161	-1.15988	-1.91068	-2.12487	-0.496797	0.0831856	0.862451	1.46614	-1.05575	-0.859227	-0.00511373	-1.03538	-0.166502	0.52499	-0.472313
g5202	0	0	-0.257769	-0.321138	-0.735913	0.0358379	-0.0109796	0.0602813	-0.827867	-1.45843	-1.17947	-0.546313	-0.533932	-0.553722	0.224768	0.165446	0.60359	2.68941	1.24001	1.40619	-0.467321	-0.132317	-0.575682	-0.51842	-0.693387	-0.208533	-0.22816	-0.623539	-0.369813	-0.661274	-0.465473	-0.054	-0.548392	-0.423396	-0.356125	1.79667	2.66061	1.86854	1.17937	-0.0518145	-1.24466	1.17937	-0.757076	-0.305197	0.896873	1.61268	-1.10606	2.11001	-0.230264
g0358	0	0	-0.026335	-0.0649827	-1.07567	1.26574	1.182	1.6441	0.793855	0.757832	-0.339095	0.332945	0.326504	0.00443998	-1.66147	0.980772	-1.64811	-0.539491	-0.947677	-0.985371	-0.486707	-0.721881	-0.989627	-0.0648649	-0.180617	-0.486707	-0.720293	-0.806998	-0.899349	-0.144959	0.623246	0.448604	-0.426384	-0.587874	-0.433657	2.11465	2.13713	1.62628	0.588138	1.75311	-0.362677	-0.946356	-0.618204	-0.41401	-0.321203	-0.257561	0.330253	0.880963	0.625489
g5218	0	0	1.21696	0.739545	0.517176	0.424178	-0.406302	0.0941555	2.09534	1.12824	0.56421	0.428413	-0.500475	0.396633	-1.36897	-1.39323	-1.16404	-0.750128	-0.986307	-1.0354	-1.11499	-0.282939	-0.171675	-0.0145721	0.12243	-0.769261	-0.420909	-0.781269	-0.985588	-0.0914558	0.120165	-0.113228	-0.26701	-0.655666	-0.20511	3.06075	1.16066	1.40966	-0.959094	-0.678062	-0.570959	-0.315221	1.33717	1.18616	-0.0645441	1.46519	1.96002	0.798831	0.266748
g1940	0	0	0.357297	0.123399	-0.192038	1.1903	0.0158236	-0.147093	1.3758	2.01603	0.353652	-0.696673	-0.53647	0.024061	-2.35597	-1.41711	0.499996	-0.0722374	0.26278	-0.801536	2.0836	1.52174	0.523372	-0.799189	-1.2097	-1.64282	0.579944	0.376468	0.568627	-0.884479	-1.03725	-0.71623	0.75624	-0.178523	1.04071	-0.542939	-0.312724	-0.12684	-1.05794	-0.132635	0.0011426	-0.124516	-0.564589	1.87854	0.728252	0.433325	0.664387	0.433325	0.195383
g2922	0	0	-0.0390631	-0.118809	1.11967	-0.113261	-0.504088	0.775538	0.673738	0.285399	0.720974	-0.8344	-0.736668	-1.00683	2.97533	-1.19362	-0.641895	-0.753999	-0.540431	-0.0675725	0.0501947	0.0501947	1.24656	0.904959	0.527381	0.753139	-1.26469	-0.79215	-1.11533	1.37902	0.827748	0.609444	-0.778378	-1.56242	-0.720336	1.53007	-1.0311	-0.614303	-0.59663	-1.6123	0.769692	1.10609	0.46083	-0.127687	1.04486	0.298376	0.815161	-0.486929	1.11228
g5284	0	0	-0.201864	-0.377553	-0.691155	-0.266901	-0.842339	-0.460427	-0.151772	-0.932542	-0.0556973	-0.414889	-0.632483	-0.680897	-0.063237	-0.0873196	-0.228759	1.31735	2.04134	2.72915	1.94034	0.363725	0.727613	1.16309	0.992208	0.697252	0.491217	0.389306	0.261495	-0.289153	-0.43554	-1.17341	0.196861	0.0252836	-0.792285	-1.34408	-1.59735	-1.61659	-0.980049	1.51581	-0.136461	-0.0064202	-1.10363	0.710746	-1.62462	0.647816	0.31286	0.0376825	0.531284
g3804	0	0	-0.95769	-0.858234	-0.52735	-0.966918	-0.766724	0.767479	-0.829708	-0.712785	-0.702862	0.217653	0.481159	2.03711	1.01993	1.69481	1.45558	-0.763941	-0.451275	-0.136228	-1.63744	-1.42484	0.0536836	0.714056	0.0163086	0.647302	-1.33803	-0.0780481	-0.198024	0.227521	1.62521	0.437887	-0.939365	-0.008546	-1.3847	0.782236	1.04339	1.46141	1.69857	-1.23358	-0.389657	-0.490982	-0.030786	0.446434	0.324863	0.846551	0.722672	0.324863	0.48564
g0970	0	0	1.24396	0.828312	-0.463396	-0.68439	-1.01706	0.236946	-0.505117	-0.935692	-0.244163	-1.06575	-0.3423	-0.875723	-0.565745	-0.150757	-0.440608	2.23125	0.882498	1.86773	0.714536	-0.195933	0.105914	-0.978847	-1.36694	-1.01807	1.14172	-0.0651199	-0.183883	-1.35487	-0.249269	2.96066	-0.327205	0.04458	-0.158907	0.624864	0.153382	0.153382	-0.790765	0.842048	-1.06621	0.682763	-0.835796	1.16796	-0.641633	0.737295	0.36139	0.0599597	1.003
g0954	0	0	-0.0579809	0.985755	1.03733	0.785575	0.464108	-0.236092	0.816242	1.81625	1.82615	-0.498348	-0.508463	-1.00495	-0.981356	-0.947078	-0.531075	-0.6699	-1.23994	-1.05624	-0.78052	-1.31055	-0.859608	1.53762	1.18076	0.889895	-0.497975	-1.31055	-0.767507	-0.785945	0.250838	2.06327	-0.456427	-0.365944	0.678636	0.983564	-0.123788	-0.32577	1.19398	1.38335	-0.638533	-0.652105	-0.642022	-0.644669	-1.17066	-1.43416	-0.753008	-1.43416	-0.493322
g0009	1	0	0.334106	-0.465292	-0.465292	-0.465292	-0.465292	-0.465292	-0.465292	-0.465292	-0.465292	-0.465292	-0.465292	-0.465292	-0.369882	-0.225219	-0.461524	3.2955	1.21368	1.33155	-0.428124	-0.428949	-0.424775	-0.423006	-0.428949	-0.418402	-0.428698	-0.428949	-0.418207	-0.42117	-0.413487	-0.411144	-0.428681	-0.421402	-0.417268	1.46532	2.81506	2.06083	1.00784	1.53228	-0.712156	-0.680865	-0.635558	-0.511549	1.03401	0.84942	0.825441	0.650269	0.105161
g2449	0	0	-1.32737	1.85395	0.517231	-0.047889	1.22734	-0.680301	-0.842422	-0.680301	0.259972	1.53015	-0.6664	-0.248924	1.20768	0.519843	0.419658	-0.999939	-0.529071	-1.51322	0.114979	-1.15053	-0.603649	0.713191	-0.370389	-0.026334	0.610124	-0.380404	-0.50768	0.233817	-0.0496758	-0.444121	-0.213857	-0.152033	-1.14437	3.4691	0.271195	-0.369364	-0.780144	-0.259727	-0.241689	2.00106	-0.394435	-0.325069	-1.57596	-0.202227	-0.395222	-0.395222	2.03878
g1549	0	0	-0.114056	-0.542115	-0.56178	-0.478389	-0.537827	-0.314215	-0.521025	-0.419504	-0.482026	-0.291514	-0.416648	-0.219311	-0.529226	-0.476909	-0.506062	2.17905	1.72254	2.50902	0.526315	-0.647091	0.804414	-1.38783	-1.24662	0.385788	0.464513	0.74468	1.15838	-1.1775	-0.221668	-1.18208	-0.868166	0.185922	-0.668115	-0.179867	1.24117	2.06775	-0.442614	1.68228	0.332994	-0.819038	-1.05073	0.297103	-0.456613	0.112245	0.35507	-1.22331	0.236389
g6651	0	0	1.55569	1.26212	1.50779	0.276028	-0.624343	0.946926	0.396482	0.3435	0.330765	-0.29163	-0.304461	-1.26414	-1.60645	-1.40681	-1.2356	-0.503154	-0.265883	0.883185	0.428484	-1.25772	-0.932939	1.07377	0.621336	-0.651016	-1.12632	-0.942093	-0.952831	0.556909	0.813366	2.2569	-0.135265	-1.28246	-0.450829	0.448865	0.890429	0.641404	1.45165	1.05185	-0.362625	-0.940022	-0.442057	-0.758797	-1.77161	-0.102206	-0.895071	-0.0873467	-1.26516
g6898	0	0	0.870547	0.121898	-0.0136318	0.23738	-0.295132	-0.668413	-0.000893321	-0.377306	-0.632181	-0.0823364	-0.894052	2.79406	0.461244	-0.6965	-0.882358	1.84578	-0.894052	-0.894052	2.78798	0.408984	0.199154	0.737669	0.161656	1.00579	0.0679362	0.616885	-0.154865	0.32141	-0.259892	-0.582858	-1.39192	-0.964739	-1.04191	0.293286	-0.946041	-1.25853	-0.528524	-0.962004	-0.583045	-0.345338	0.756441	1.66247	-0.237539	0.393608	0.062428	-0.169311	-0.512292
g4305	0	0	-2.28953	0.89803	1.17204	-1.61525	0.939044	0.329089	-0.19976	0.40955	0.796924	1.16024	-0.0865798	-0.11552	0.317108	-1.39681	-0.986674	-0.35294	0.731947	0.289089	-0.869544	-1.10399	1.06354	-0.819133	-0.740058	1.02982	-1.35491	1.21024	0.772672	-0.608315	-0.21372	0.276361	-0.849607	0.980096	-0.965609	-0.682541	1.35805	1.51665	0.669703	1.19253	-0.633796	-1.48938	0.618009	-0.357061	-0.0966238	-1.09368	1.95447	-1.6781	1.11459
g1410	0	0	-1.26491	-0.343609	-0.942069	-0.902903	-0.816961	-0.888244	1.26098	0.720929	1.76258	0.17719	-0.245134	-0.667234	0.157719	-0.962324	-0.73751	1.60631	1.28806	0.797136	0.746597	-0.903231	0.367531	-0.361224	-0.602565	-0.413032	-0.511766	1.59927	-0.941305	-0.092719	2.11804	-0.410209	-0.0733384	0.935824	0.381723	-1.92929	0.968405	-0.8787	1.8176	0.204239	-0.85087	-0.551649	0.15645	-0.775774	0.302034	-0.170923	-1.3018	1.22378	0.0600279
g4191	0	0	0.406753	-0.625036	-0.719727	0.790688	1.45922	0.36444	0.960095	0.339528	-0.662846	-0.0595356	-1.72734	0.412915	-1.57738	-1.18987	0.312065	2.04783	-0.0814316	-0.450369	1.27902	-0.887726	-0.967602	1.94857	1.01836	0.45702	-0.0971296	-0.863115	-0.827392	-0.106659	-0.455979	-0.510545	1.62356	0.793118	0.502079	-0.490926	-1.15927	-1.2554	-0.0804213	-0.0814314	-1.02598	1.63797	-0.983356	0.533218	1.49803	0.166669	-1.51443	0.630614	-1.39369
g5799	0	0	1.25947	1.63423	0.0994536	1.14303	0.473935	-0.590217	0.590644	0.191263	-0.0574523	0.961768	-1.02709	0.515928	0.129286	-0.977988	0.191263	-1.36008	-1.19425	-1.98319	1.70722	-0.238848	-1.0018	0.823984	0.195016	-0.647821	0.33042	-0.805177	-1.37753	0.364908	-0.645059	-0.060317	-0.376412	-0.917955	-0.866081	1.55932	2.11846	-0.16233	0.526407	-0.758652	1.1853	0.946553	-1.09504	-0.80457	0.424465	1.9194	0.0525996	-0.0523127	0.981832
g2362	0	0	-0.805552	-0.199097	-0.346299	-0.64255	-0.712269	0.515795	1.2622	0.743667	0.693652	-0.304809	-0.2891	1.46401	-0.459911	-0.476451	2.52621	-1.17014	-1.25309	-0.546264	0.570672	-0.0321412	0.468114	0.962228	1.16697	1.11164	-0.21479	0.593857	0.0534695	0.845122	0.468114	0.328236	0.0758532	-0.369383	-0.21479	-1.78457	-2.02163	-2.00698	1.54685	0.895466	-0.436082	-0.335179	-0.604584	-1.06647	-1.0277	-0.406943	-0.252796	-0.644281	-0.24421
g2313	0	0	-1.90935	-0.180791	0.498853	-0.840369	-0.5337	0.259505	0.607616	1.78604	1.71135	-1.12723	0.549805	0.308118	-1.23615	-0.77342	-0.320893	-0.421419	0.549805	1.07223	-1.02496	-0.658755	-0.419993	1.21436	0.312571	0.357242	-1.1438	-1.04031	-0.465341	-0.342294	0.0931177	0.460937	-0.726164	-0.419993	-0.522086	2.96044	0.578673	0.786364	-1.45589	-0.780171	0.0598996	0.0474246	1.0723	1.05644	-1.18766	-0.803007	-1.06016	-0.338899	0.165328
g2932	0	0	-0.173846	0.106042	-0.405235	1.62885	1.09732	1.39211	1.09398	0.119164	0.574895	-0.562402	-1.49338	-1.11458	-1.29837	-1.49232	-0.809901	0.244845	0.0757733	1.01706	-0.00431448	0.128542	0.471392	-0.553103	-0.722123	0.137992	2.13514	-0.613928	1.29508	-0.963614	-1.10765	-1.20791	0.343687	1.88301	0.633428	-1.08391	-0.659418	-0.11229	1.36884	-0.872908	0.295993	-1.12453	0.857978	-0.525365	-0.199779	0.1288	0.0228685	-0.950447	0.546324
g1829	0	0	0.387854	0.438964	0.474348	0.757824	0.531965	-0.933952	0.0553012	0.379449	-0.417295	-2.13517	-0.441427	-0.402789	-1.74547	0.499157	-0.940324	0.646657	0.782091	2.06282	0.280271	0.650386	-1.05306	0.630884	-0.192285	-1.20662	1.44805	-1.01031	-1.08125	0.135504	-0.619835	0.739326	-1.57363	-0.861792	1.21274	1.81592	0.484938	0.200762	-0.719047	0.279666	-0.855787	-0.848718	1.64376	0.50013	-0.875505	-0.646865	-0.517704	0.678753	1.95414
g4491	0	0	-0.757543	-0.851547	-0.0399281	0.221833	-0.215345	0.358382	0.117442	-0.060204	0.555616	-1.86424	-1.55761	-1.39639	-0.111973	1.132	0.707768	1.86805	1.2787	0.614997	0.143841	-0.54503	-0.992299	1.07576	0.651351	-0.287747	-0.835114	-0.797164	-1.12362	0.0948824	0.520855	0.903819	-0.618483	-1.48915	-1.0504	1.84474	1.47521	1.02856	-0.92081	-0.0215625	-0.348847	-1.03824	0.819173	1.51029	-1.0533	-0.53621	-0.433607	-1.06246	-0.40571
g6382	0	0	-1.10047	0.103077	0.449853	-0.646057	-0.498894	-0.674698	0.299958	0.677338	1.22572	-0.766236	3.00972	0.87752	-0.199819	-0.105624	-0.489321	-0.998375	-0.689964	-0.473733	1.43078	-0.373167	-0.388903	1.56311	1.56702	0.168403	-1.29824	-1.26128	-1.14311	0.982357	0.353732	1.00611	0.644897	-0.523268	-0.548902	-0.248244	-0.708597	-1.22271	0.406983	1.78387	-0.764504	0.00938304	-0.853787	-0.581946	-0.773068	-0.324704	-0.778207	-0.174878	0.917766
g1007	0	0	-0.805344	-0.588815	-1.04262	-0.365602	0.0527535	-0.272061	-0.836026	-1.06559	-1.52373	-0.395971	1.47915	0.896114	1.36516	1.63894	1.42489	0.633452	0.0527535	-0.647454	-1.46553	0.822875	0.147833	-0.601969	0.154092	0.118735	1.2547	0.795888	0.701211	-0.936277	-1.23925	-1.51671	-1.87926	0.822875	0.535809	0.935824	0.846574	0.502573	0.018721	-1.93793	0.464438	0.120287	0.915698	0.41879	1.20408	0.293648	-1.41903	0.74528	-0.954305
g1318	0	0	-0.462636	-0.408389	-0.487069	-0.101376	-0.316232	-0.156447	-0.372563	-0.388949	3.87161	-0.311093	-0.392149	-0.486778	-0.0734526	-0.272989	0.0266065	0.425583	0.280342	-0.374018	-0.517642	-0.832863	-0.916232	0.928341	1.15994	-0.948511	-1.05617	-0.394657	-1.06948	1.18987	0.125461	1.1582	0.227244	-0.822946	-1.14603	2.08953	0.69086	0.1351	-0.845905	0.0862417	0.842308	-0.565599	-1.00972	1.49268	-1.55335	0.426268	1.38842	-0.87253	1.35248
g6361	0	0	0.269362	-0.105424	0.595674	0.464082	0.649246	0.484551	-1.23663	-1.61213	-1.14618	0.391391	0.44668	0.474867	0.794257	0.805984	2.12686	-1.19996	-1.1043	-1.09833	-0.621823	-1.23167	1.42109	-0.868689	-1.32479	0.976311	-1.12099	0.932129	0.863439	-0.353623	0.986721	-0.551803	-0.940997	0.927694	-0.299498	-0.92327	0.626935	1.50284	0.856357	1.59869	-0.690793	-0.549329	-0.918801	-0.296125	0.310554	0.633823	0.191824	0.748142	0.289157
g1063	0	0	-0.943284	-1.29164	-1.21212	0.366438	-0.173073	0.404158	-0.839717	-1.22838	-0.903283	-0.580556	0.621694	0.483536	1.10519	1.93575	1.88374	-0.126554	0.266915	0.231195	-0.0765695	0.0983466	-0.211009	-0.790349	-0.791223	-0.727447	2.07374	0.00513614	1.07696	-0.791093	-0.791156	-0.790977	1.32064	1.81707	0.949577	-0.790608	-0.790501	-0.790535	0.203484	-1.20357	1.10086	-0.0265315	1.03402	-1.10826	0.334402	0.438199	0.0177159	0.871549	-0.176026
g3860	0	0	0.462405	0.447427	0.622357	0.10641	1.15325	0.447427	0.733761	1.26005	1.12933	0.0777276	-1.24179	-0.141689	-0.620313	-0.514298	0.982234	-1.53465	-1.82806	-1.54158	-0.332893	-0.428268	-0.430917	0.0107912	0.389639	-0.430917	-0.394068	-0.430917	-0.430917	0.670463	0.498019	-0.428268	-0.413456	-0.430917	-0.418875	3.73689	-0.430917	-0.304474	1.69779	0.640855	-0.852382	-0.105315	-0.778999	-0.601947	-0.952486	1.28576	1.38435	0.791139	-0.42471
g0772	0	0	0.601269	1.13148	-1.15746	-1.0255	-0.0913935	-0.34463	-1.57923	-0.981824	-0.942842	-0.103923	0.300038	2.64775	0.300038	0.889018	0.0936243	-0.296122	0.631971	-0.0722689	-0.267085	-0.196066	0.145315	0.538143	0.954244	1.97117	-0.69274	-0.351424	-0.565705	1.82309	0.155847	-0.693808	0.433856	0.118133	0.884417	-1.36442	-1.44666	-1.44632	-0.501634	-0.594725	0.0783775	-0.484238	1.98109	-0.478871	-0.398623	0.125786	-0.905598	-0.357107	3.1629
g3118	0	0	-0.660533	-0.0977571	0.300466	0.116989	0.467277	-0.551057	-1.41407	-1.49643	-1.20977	-0.856283	0.0617228	-1.11416	1.32704	0.852061	0.38002	1.86159	0.811495	1.2214	-0.659023	-0.715459	0.834568	0.0843942	-0.175997	-0.38727	-1.47335	-1.22775	-0.93449	-0.38727	0.485297	1.65944	-0.787233	-0.618563	-0.0803865	1.65944	1.42039	1.30328	0.550854	0.629465	-1.84436	-0.483223	0.514127	0.633132	1.64119	1.52392	1.31348	0.684025	0.496539
g4910	0	0	0.225858	0.315931	1.09337	-0.329544	-0.978489	-0.644059	0.890317	-0.370121	0.458251	1.02806	2.2399	1.07608	-0.379534	-1.21152	-1.31108	0.0786844	-1.29533	-0.886775	-0.0152683	-0.747597	0.396512	-0.300611	-0.381144	0.401457	-2.2249	-1.25199	-0.869175	-0.716263	0.0876119	-0.183113	0.862336	1.76661	1.7047	0.735695	0.856165	-0.121036	-0.317319	0.324954	-0.777241	-0.6151	1.88662	-0.501916	-0.870385	0.250238	-2.18445	0.647486	0.862929
g2482	0	0	-0.283161	0.488244	-0.0330731	0.894318	0.465046	0.457455	1.11212	0.571661	1.01431	0.468426	0.460315	0.0350263	0.182051	-0.156787	0.379093	-2.01066	-1.96155	-2.08283	1.33361	0.675336	0.985567	-0.335617	-0.169689	0.424907	0.541903	0.477851	0.745794	-0.207213	-0.368908	-0.268306	-0.0568314	0.853619	0.955874	-1.6212	-2.01208	-1.95462	-0.194995	0.627367	-0.245265	-1.79065	0.711915	0.891625	-2.12288	-0.266571	-0.551951	0.835993	0.13682
g5344	0	0	-1.53325	0.708957	1.17787	-0.520099	-0.577901	-1.39435	0.268191	1.70231	2.08296	-1.18783	0.100136	-0.438704	-0.470411	0.391734	0.552804	0.177813	-0.386844	-0.653372	-0.932927	0.389349	-0.184033	0.176418	1.17857	0.0424645	-0.643067	-0.963713	-0.602814	1.24704	0.283647	2.01945	0.123418	-0.855141	1.79142	-1.05626	-1.05011	-0.963713	1.4547	0.778512	0.170164	-0.444073	-0.722577	-1.23673	-1.48781	1.05105	0.525243	-0.871561	0.0999979
g4608	0	0	-0.0327095	1.56015	1.37075	0.00600572	1.22881	-0.860127	0.844379	1.01619	1.2077	0.30112	-1.2078	-1.61923	-0.171232	-0.815923	-1.20012	-0.384313	-0.576032	-0.667606	-0.371485	-0.529983	-0.534386	0.673961	3.1715	-0.324256	-0.473148	-0.534386	-0.228197	-0.529983	-0.258615	1.24411	1.34678	-0.534386	-0.514373	-0.534386	-0.534386	-0.534386	1.82367	0.399517	-0.251738	-0.339423	-0.862135	-0.769896	-1.04714	-0.188768	0.132706	-1.18753	-1.04148
g4506	0	0	1.5891	1.63154	2.16582	0.291425	0.841948	-0.182728	-0.160081	0.539389	0.00794852	-0.487356	-1.20303	-1.10937	-0.25919	-0.333056	-0.844148	-1.01919	-0.899287	-0.569743	0.423472	0.113132	0.503631	-1.18283	-1.19611	-0.603357	1.03309	-0.454713	0.347095	-1.12091	-1.39649	-1.14521	0.0620913	1.91756	1.76468	0.74407	0.296578	-0.105779	0.523965	-1.60107	-0.315847	1.23035	0.598647	-0.43604	1.53268	1.00777	-0.188005	0.702433	-0.0891069
g6688	0	0	-1.23309	-0.665721	-0.863077	-0.246471	0.385005	0.385005	-0.90379	0.652504	-0.031603	-0.790184	-0.326727	-0.639914	0.866701	1.94499	2.44692	-1.01167	-0.031603	0.062739	-0.343367	-1.52178	1.24042	-0.438713	-0.55439	1.26167	-0.167921	-0.173003	-0.00528291	-0.572127	-0.224031	-0.310331	-1.64589	0.18724	-0.378436	-0.170462	2.22855	1.58786	1.19202	-0.185326	-0.0166031	-1.79204	0.476745	0.325202	0.193485	0.614956	-0.628638	1.90089	0.91518
g1958	0	0	-0.168713	-0.247469	-0.682268	-0.298258	-0.542293	-0.265905	-0.640688	-0.834247	-0.640688	-1.26981	-0.486656	-0.486656	0.229767	-0.446865	1.11427	2.21326	1.598	1.85521	0.0910185	1.16026	1.51593	-0.667505	-0.68349	0.179773	1.08961	0.761557	1.07317	-0.313581	-1.27686	-0.931994	0.305945	0.299747	1.16172	-0.620455	-1.68003	-1.46482	-0.987594	-1.08302	1.17193	1.19717	-0.1331	-0.165388	1.05211	0.977869	-1.42303	0.270962	-1.03211
g0499	0	0	-0.396671	-1.0082	1.58472	0.367792	-0.294592	0.939818	0.391603	2.64111	0.874549	-0.355415	-1.17599	-0.801181	-0.977437	-0.00253429	-0.282165	-0.867157	-0.614132	-0.0241221	0.320049	0.0416277	0.906621	-0.223933	-0.175834	0.68233	-0.99429	1.13025	0.279831	0.473375	-0.373456	1.41684	0.612369	-1.22239	1.49454	-0.974869	-1.72985	-1.6632	-1.34607	-0.905024	1.17079	0.801314	-0.258791	0.537774	-0.362105	-1.26981	0.417045	-0.249351	1.1556
g2352	0	0	0.412815	-0.28819	0.697636	1.12901	-0.39693	-1.30807	0.057172	0.38964	0.832632	0.998473	0.142525	0.14911	-0.644088	1.60656	0.697636	-1.72695	-0.672595	-2.07639	-0.437973	-1.24588	-1.67103	-0.435165	-0.697777	0.0403934	1.51022	-0.403313	0.390861	-0.987161	-1.19022	-0.599496	0.773077	1.60617	1.4	0.806772	0.583244	0.557284	-0.0629346	0.715727	0.32623	1.28958	-1.39986	-0.868746	0.360712	0.974488	2.29004	-0.65316	-1.22115
g0693	0	0	-0.611472	-1.1054	-1.05357	-0.152156	-0.344762	-0.0394134	-0.77202	-0.791284	-0.864119	0.778745	0.963778	2.36175	0.640229	1.64766	0.988957	-0.559819	-0.36807	-0.719036	0.772957	0.271495	-0.99279	-0.682328	0.0648477	-0.672389	0.246992	-0.99279	-0.99279	-0.22003	-0.426775	2.83608	0.0303082	-0.875297	1.03687	0.680655	-0.99279	0.90777	1.43353	1.06594	-0.824902	-0.913776	-0.336124	-0.424665	1.16912	0.110666	0.49916	0.874596	0.161146
g6750	0	0	-0.0967362	0.190061	-0.523775	0.408938	-0.0647123	0.208419	0.880497	0.480199	1.2084	-0.184659	2.07234	-0.0117687	0.389791	0.240019	-0.49592	-2.49025	-1.63913	-0.571715	-0.565954	-0.657244	1.41454	-1.37395	-1.17559	0.843068	0.682166	1.79513	1.73115	-0.692178	-0.597366	-0.371703	-0.61312	0.146915	-0.692178	-0.81504	-0.0876503	1.02901	1.53182	0.704421	-0.594425	-1.31873	-0.0817363	-0.241348	-0.716957	-2.22249	-0.645967	-0.36443	0.139454
g5745	0	0	-0.700238	-0.225379	-1.41019	-0.738026	-0.112004	0.544048	0.487475	-0.297574	-0.640035	0.356621	-0.659558	-0.276203	-0.198106	-0.659558	-0.911604	2.65843	1.37221	1.40969	0.950122	1.1074	1.97743	-1.06181	-0.736279	-1.24408	0.40028	-0.253589	0.413929	-0.755072	-1.4487	-1.12701	-0.460446	0.234119	1.11028	-0.353871	-0.0855565	1.33285	0.112832	0.42145	-1.36165	-1.02517	1.23338	0.619164	0.870887	-0.273552	0.453687	0.6093	-0.0111375
g2957	0	0	-0.677917	-0.43398	-0.75923	2.27353	-0.75923	0.282666	-0.614513	0.0496999	-0.163423	-0.75923	0.436257	2.59491	0.802808	-0.443337	-0.74116	-0.0582327	-0.75923	-0.270387	-1.90353	0.578355	0.206731	-0.33512	0.117428	-1.17602	0.916413	-0.590242	-0.265222	-0.377735	-1.02928	0.621725	0.312759	0.0992293	0.510553	2.8421	-0.433941	-0.0942075	1.74918	-0.564773	0.297589	-0.389983	0.0802964	-1.17231	0.902837	1.2071	0.902837	-1.4842	0.0402675
g1262	0	0	-1.37954	0.141097	-0.295234	-0.268995	0.0743192	-0.00927026	0.0425804	-0.439002	0.146124	-0.488496	0.534219	-0.354941	-0.635799	3.16564	-0.439002	0.597382	-1.41914	1.02806	-0.519446	-0.86026	0.998728	-0.869727	-0.830138	1.02369	-0.738049	0.0873074	0.0597668	1.55901	-0.245761	2.15199	-0.80733	0.160892	-0.826695	1.39548	-0.869727	-0.869727	-0.627484	0.518455	-0.772386	-0.586194	-0.343305	1.81091	0.941238	0.641212	-0.24866	0.975951	1.52544
g6762	0	0	-0.617764	-0.618251	-0.618251	-0.605952	-0.615344	0.347885	-0.618251	-0.609794	-0.618251	0.184185	1.34763	2.69038	1.24923	1.37826	-0.557535	-0.618251	-0.596702	-0.503225	-0.521326	-0.933428	-0.208425	0.0241662	-0.643859	0.105482	-1.11862	-0.230683	-0.834858	-0.0295447	1.60668	2.5114	-1.01721	0.0842114	-0.537075	-0.326154	1.71241	0.356839	-0.323568	-0.872064	1.53415	0.961736	-0.724105	-0.576145	-0.968113	-0.730022	-0.261528	-1.50665	-0.554667
g3072	0	0	0.673374	0.254241	0.142938	2.14229	-0.544596	-1.58647	0.944855	1.5312	-0.155599	-0.737169	-0.720509	-0.145126	-0.229835	-0.75714	0.855782	0.715986	-1.18397	-1.20025	-0.256302	-0.284933	-0.783677	-0.960578	-1.25114	-0.603108	1.19373	-0.41601	0.506073	-1.10892	-0.732723	-1.21161	0.749633	2.36274	0.624632	0.561982	1.08036	0.529858	-0.870078	-0.899888	0.86848	-0.805038	1.38932	0.317207	0.507479	-0.618452	-0.0104156	-1.50755	-0.789248
g3306	0	0	-0.974878	-0.190432	-1.00947	0.103264	-1.00947	-1.00947	0.893956	-0.182539	0.959092	-0.45784	2.85092	-0.188991	-0.407323	0.000857956	1.50763	-0.0948213	-0.222211	-0.568276	1.24578	0.736094	0.374218	0.632559	0.514464	-0.0121405	1.00713	-0.551717	-0.582748	0.793219	-1.0115	-0.376423	1.00713	-0.0309425	1.20282	-1.54152	-1.63744	-1.76898	-0.182711	0.67062	-1.08379	1.57001	-0.0382519	-0.935878	-1.56915	-0.256523	-0.111279	-0.0233711	-0.493058
g0731	0	0	-0.00621368	0.838331	1.24843	0.546662	0.690726	-0.309635	0.637844	2.06817	1.50674	-0.477992	-0.889592	-0.665876	-0.580065	-0.463148	-0.36458	-1.24608	-1.23072	-1.30301	0.0335515	-0.355851	-0.319559	0.958349	0.979371	0.542166	-0.983591	0.25871	-1.0192	1.54306	1.5035	0.705186	-0.585186	-1.79855	-1.88671	0.479933	-0.121997	0.0668114	-0.806156	0.076431	-0.935493	0.19714	-0.350541	1.81862	0.639045	-1.4428	-1.0594	-1.37455	-0.817848
g4754	0	0	-1.70787	-0.224347	-0.989182	-0.457031	-0.540894	-0.0653627	-0.104804	-0.655457	-1.11828	-0.51233	1.09226	0.970478	0.581962	1.3531	0.829588	2.30508	-0.342671	-0.414235	1.42114	1.43071	0.91717	-0.255128	-0.708834	-1.04688	0.68024	-0.481382	-0.0538932	-0.394833	-0.976487	-0.318514	1.12829	1.33247	0.932001	-0.807819	-1.26545	-1.53279	0.363351	0.696391	-1.8856	-0.0763253	0.90647	-0.00428794	1.6766	1.4087	1.01687	0.727717	-0.15458
g5719	0	0	-1.50704	-1.39719	-0.762679	-0.347293	-1.00938	-0.42637	0.0389871	-0.279932	-0.148921	-0.894833	1.18881	-0.084127	-0.128671	0.417154	0.656413	1.11053	1.39535	2.1792	-0.832701	0.188283	0.281258	-1.50508	-0.848849	-0.781478	0.629254	-1.37475	-0.0426059	-1.22714	-0.781478	0.193167	0.0292113	1.3599	1.68154	0.592754	1.49423	0.944482	1.38518	1.08034	-0.333761	-1.13618	-0.407628	-0.587944	-0.254908	1.19306	-0.0954552	-0.0570418	-0.134756
g0062	1	0	-0.474376	-0.493659	-0.493659	-0.493659	-0.493659	-0.493659	-0.493659	-0.493659	-0.493659	-0.493659	-0.493659	-0.493659	0.0279221	-0.474826	0.0774804	2.38747	2.49522	1.39136	-0.373683	-0.422659	-0.4395	-0.43344	-0.428973	-0.4395	-0.408629	-0.4395	-0.437915	-0.425421	-0.434857	-0.400312	-0.439264	-0.432263	-0.429037	2.79016	1.67266	1.92213	0.699568	1.69609	-0.814321	-0.791037	-0.52307	-0.267233	0.766031	1.07702	1.11664	1.14176	-0.326437
g1608	0	0	1.33301	0.489805	-0.429149	-0.197672	0.530262	-1.55405	-0.112626	-0.86336	-0.628566	1.2994	0.283054	0.96297	1.23315	0.089807	0.873548	-0.106626	-0.97618	-2.22678	0.426813	0.187141	-1.32619	0.580111	0.650383	-0.180065	1.10153	-0.37037	-0.502664	0.691896	-0.209529	1.21003	-0.035044	0.631837	1.72521	-1.18674	-1.47794	-1.91642	0.946125	1.33018	-0.989195	0.149731	-1.1072	-0.329643	-0.219608	0.238732	0.173899	0.246274	-0.466654
g0549	0	0	-0.138979	-0.306396	-0.306396	-0.306396	-0.306396	-0.306396	-0.306396	-0.306396	-0.306396	-0.306396	-0.306396	3.85877	-0.306396	0.838949	-0.269192	-0.306396	-0.306396	-0.306396	-0.489356	-0.892886	-0.892886	-0.100353	-0.100353	0.75834	-1.1676	-0.892886	-1.1676	0.75834	-0.100353	-0.489356	-0.100353	-0.100353	-0.489356	1.82234	1.82234	1.82234	-1.277	-1.19032	0.893226	0.970168	0.426378	0.17755	-1.04071	-0.0946671	-0.216015	0.405056	1.94847
g5864	0	0	-0.444955	0.633911	1.75171	-1.00983	-0.465224	-1.25683	0.491426	2.20705	0.521326	-0.627518	-0.697612	-0.358346	-0.858979	-0.532578	-1.12174	1.28299	0.441486	0.0437019	-0.386471	-0.389446	-0.367051	-0.3814	-0.376888	-0.372232	0.0389214	-0.383485	-0.34757	-0.377926	-0.346875	-0.395766	2.98904	2.45904	-0.289587	-0.377472	-0.348037	-0.3468	0.183975	-0.700401	-0.972899	-0.846877	1.37174	0.964462	0.339897	0.255831	-1.9981	-2.23086	-0.171971
g5796	0	0	-0.904758	0.766614	0.0162683	-0.441609	1.25127	-0.448724	-0.795438	-0.466697	-0.801421	1.82669	-0.16316	-0.6923	2.44228	0.853949	-0.72421	-0.80793	-0.525818	-0.385007	0.640459	0.908346	1.02128	-0.647991	-0.445483	0.483196	0.640459	0.717979	0.920378	-0.445483	-0.944164	-1.4716	0.278264	1.44693	1.0034	-1.19735	-1.45808	-1.45055	1.29721	-0.712338	0.814052	0.39155	-0.453119	-1.33735	-1.59115	0.721436	-0.364015	-0.0629819	-0.829295
g2093	0	0	2.64506	0.82813	-0.55754	0.539512	0.470232	0.284303	0.599445	-0.645003	-0.730545	1.11656	-0.414172	-0.27086	0.321346	-0.154681	0.000915049	-1.32917	-1.53194	-1.17159	-0.60415	0.128446	-0.530462	-0.70637	-0.742651	-0.816068	-0.0281857	-0.416773	-0.0984074	-0.416773	-0.407627	-0.519899	-0.302538	-0.399292	-0.340407	2.71138	1.84144	1.64833	0.355614	1.75919	-0.341619	-0.576753	-0.0442764	-1.15216	-0.720713	0.00349203	-1.65644	-1.51389	-0.439079
g0598	0	0	-0.438454	-1.32503	-0.57534	1.17708	0.292484	1.84578	-0.61852	-0.566538	-1.15234	-1.76719	0.254017	-0.172652	-0.293735	0.93526	-0.28022	0.471164	1.77099	0.443232	0.413831	-0.455504	0.153712	1.01751	0.350096	-0.558145	-1.24351	0.276763	-0.727379	0.958405	0.463366	0.479452	-0.405126	-2.33428	-1.52039	1.53314	0.624195	0.973863	1.41005	0.74805	0.423324	-0.674879	-0.958581	-0.947964	-0.882468	-0.0713672	1.46194	-1.37535	-0.0852361
g6999	0	0	1.94539	1.50808	0.627275	0.444791	-0.122429	-0.29666	1.26444	0.929359	0.780196	-0.207943	-0.704085	-0.784525	-1.38141	-1.48116	-0.968433	-0.174209	-0.674596	-0.704085	-0.352337	-0.461585	0.0365158	-0.46462	-0.45193	0.273083	3.85511	-0.231226	-0.33137	-0.461585	0.115004	-0.461585	-0.444619	0.274876	-0.450826	-0.46462	0.0805186	-0.0588007	-0.243466	-1.36601	-0.0762636	-0.553753	0.762937	1.47655	0.184341	0.464635	0.925974	0.919679	0.374271
g6279	0	0	-0.261561	-0.195774	-0.392957	0.0334573	1.08997	1.07065	-0.447705	-0.512246	-0.856315	1.49395	-0.408803	0.90676	1.88729	0.193963	0.581475	-1.76238	-1.12369	-1.29608	-0.247834	-0.544743	0.437081	0.348102	0.836038	1.64077	-1.47279	0.303539	-0.315508	1.73798	1.25245	0.155262	-0.201583	-0.932729	-0.922237	-1.58208	-1.1345	0.642787	-0.565104	1.63126	-1.15974	-0.477329	-0.0912534	0.662172	-0.478788	-1.12329	-0.637901	-0.896609	0.418303
g5005	0	0	-0.46861	-0.468582	-0.463671	-0.465857	-0.468629	-0.455822	-0.466142	-0.468629	-0.468629	1.74084	-0.00707512	-0.340789	2.59319	2.07438	-0.46021	-0.468508	-0.468629	-0.468629	-0.193925	-0.268295	-0.270361	-0.270361	-0.261722	-0.270361	3.98399	-0.270361	-0.270361	-0.268295	-0.270361	-0.268295	-0.256745	-0.270361	-0.260971	0.186005	-0.270361	-0.228856	0.611913	-0.187786	-0.342725	-1.50884	1.481	-0.0535661	0.811443	-0.420084	-1.6533	0.36938	0.832684
g0914	0	0	4.0068	-0.237879	-0.237879	-0.237879	-0.237879	-0.237879	-0.237879	-0.237879	-0.237879	-0.237879	-0.237879	-0.23599	-0.237879	-0.237879	-0.202632	-0.237879	-0.237879	-0.237879	-0.328962	-0.894398	-0.974443	-0.467901	-0.556186	-0.618156	-0.743775	-0.673448	-0.665949	-0.537291	-0.165364	0.534595	-0.178446	0.0856871	1.10844	0.46173	2.47271	2.14116	-0.359443	1.16351	-0.534362	-1.54596	0.754527	0.521723	-0.386219	1.04179	-0.224313	0.0212981	1.95204
g6001	0	0	0.179036	0.392445	0.434293	0.641642	0.622805	0.188499	0.732112	1.9412	1.45219	0.884347	-0.928895	-0.383732	-0.518438	-1.05783	-0.410239	-1.74128	-1.05783	-1.37033	-0.327923	0.599179	0.353247	-0.457647	-0.410722	0.234803	2.31061	0.326519	0.86053	-0.28237	-0.595045	-1.11235	0.14004	0.881138	1.38498	-0.845848	-1.59827	-1.46087	-1.2004	-0.954202	-0.122185	1.50529	0.198519	0.572974	-1.267	0.00216069	-0.12002	0.175565	0.96997
g0867	0	0	-0.492101	-0.519895	-0.53631	-0.405957	-0.410419	-0.365775	-0.484264	-0.525184	-0.520222	-0.407556	-0.290113	-0.451411	-0.196579	-0.26905	-0.47305	1.42256	2.53338	2.39194	2.0551	1.00297	1.22611	-0.456857	-0.129167	-0.102858	0.795272	0.822204	0.727067	0.04811	-0.572418	-1.15949	0.00810272	0.370231	-0.290872	-1.43162	-1.3888	-1.52308	-0.926835	-1.14003	0.513829	1.60377	0.0190309	-0.0697673	-0.446107	0.146089	0.0180481	0.00732809	0.458896
g3391	0	0	0.539596	0.899859	1.50529	0.312064	0.0109716	-1.05702	-0.00266133	1.53477	0.973079	-0.723728	-0.0675579	-0.456649	0.279874	0.448127	0.562892	-1.31777	-1.46969	-1.97145	-0.376812	-0.529355	-0.533593	-0.533593	-0.515873	-0.448461	1.02555	-0.435942	-0.523192	-0.529355	-0.533593	1.15826	1.37609	-0.533593	-0.514332	3.07064	-0.147996	-0.474848	-0.786146	-1.03263	0.66562	1.6435	-0.0850231	-0.405323	1.25905	1.49499	1.20519	0.525758	-0.849522
g0137	0	1	0.203847	1.58218	1.7315	0.129895	0.0558373	-0.266504	0.979347	1.30088	1.56395	-0.57634	-0.578585	-0.857168	-0.996201	-0.838954	-0.45859	-0.970091	-1.07101	-0.933988	1.18834	0.222867	0.810921	0.511181	0.632281	1.1441	-0.180965	0.653449	0.254423	0.414537	-0.205691	0.304719	-0.232095	-0.404746	0.717048	-1.91395	-2.04446	-1.87196	-0.475796	-0.548073	1.115	1.43641	-0.767958	-0.759586	0.167469	1.05604	0.693683	1.13319	0.353875
g1127	0	0	-0.318967	-0.786152	-1.15701	-0.664813	-0.473602	-1.07333	0.595999	0.0503212	-0.201397	0.263893	-1.49283	-1.25678	0.600007	0.290852	1.36143	1.36688	0.953364	1.94213	-0.473682	-0.821632	-0.771102	-0.256831	-0.493025	-0.0560528	-0.78423	-0.410983	-0.448312	-0.343225	0.319868	0.678672	-1.21465	-0.321741	-0.256831	1.20202	2.7404	1.71133	1.75683	-0.730738	0.286175	-0.694288	0.249893	-0.86787	-0.714651	-1.98718	0.569279	0.0643777	-1.67452
g0311	0	0	1.17278	-0.46181	-0.766756	1.40446	0.378234	1.17852	0.514383	-0.0471912	0.776516	-0.0594968	-0.182815	-0.285624	-0.558756	-0.0307624	1.62355	-1.22926	-1.68289	-1.74308	1.71881	0.370041	1.54852	0.19266	-0.0419832	-0.015461	0.688415	0.90419	0.606645	0.132862	0.0553367	0.0787921	-0.848126	-0.054952	-0.317844	-1.05896	-2.02365	-1.9353	-0.793195	-0.685072	-0.274447	-0.718008	0.875895	1.59483	-1.68527	-0.998703	0.365277	-0.450573	-1.24204
g4858	0	0	-0.283478	0.894541	1.42884	1.28159	1.59066	0.167836	-0.697743	0.388506	0.489836	-1.04424	-1.952	-1.61619	-0.283478	0.115439	0.843876	-0.215843	-0.654226	-0.453941	0.543699	-0.221171	0.485773	-1.45421	-0.569649	-0.48637	0.475017	-0.663068	0.631433	-0.241299	-0.113616	-0.917666	0.948106	3.01347	-0.993262	-0.83869	0.111328	0.290176	1.59064	0.469735	-0.804691	-1.19266	0.266185	-0.329207	-0.622871	-0.73218	1.90414	-0.429773	0.193789
g6278	0	0	0.524321	1.28716	1.26711	0.57375	1.00242	-0.295697	0.864781	1.52646	0.517922	-0.0991907	-0.807938	-0.0290583	-1.24542	-1.327	-0.0405146	-0.972381	-1.38359	-1.36314	0.186974	1.05732	0.108793	-0.916495	-1.06202	-1.00711	-0.0722672	0.54113	0.549656	-1.08469	-1.01473	-0.57215	-0.562175	-0.168108	0.457552	-0.522339	2.57281	1.50784	-0.569029	-0.0946452	-0.674518	1.32661	-1.10153	1.11311	-0.367595	-0.739833	-0.0552526	0.502606	0.724254
g1759	0	0	-1.08047	-0.679345	-0.495327	0.0173334	-0.768663	-0.0542809	-0.413266	0.0204878	0.0700212	-0.850175	-0.369493	-0.893719	-0.294633	0.043803	-0.0172051	1.62949	1.23039	2.90506	0.814467	0.161446	0.675658	-0.737506	0.27511	-0.187179	-0.389296	0.0945681	-0.353097	-0.309709	-0.245069	0.0151825	-1.78119	-1.20097	-0.770464	-0.372781	1.91161	2.39922	0.782681	-0.0676919	0.858724	0.837214	-1.34368	-1.06724	0.153446	-0.621407	-0.688449	0.0841333	-0.103766
g5461	0	0	0.193732	0.0910904	0.615923	-0.342881	-0.486414	-0.193279	1.14441	1.67038	1.64126	1.2998	0.470855	0.382552	-0.795829	-0.768913	-1.05998	-1.27572	-1.22148	-1.3655	-1.57494	-0.789587	-1.28919	-0.17146	-0.524558	-0.504085	0.868436	-0.767684	0.00404329	-0.699747	-0.363906	-0.836912	0.876114	1.76948	0.400042	1.82853	0.762861	1.01257	-0.942424	-1.32942	0.467402	1.39034	-0.024509	0.438607	-1.03568	0.455065	-0.994559	-0.690991	0.168894
g3366	0	0	-0.134885	-0.243081	-0.396456	-0.463241	-0.390076	-0.539706	-0.518641	-0.679323	-0.677258	-0.21033	-0.402669	-0.346172	-0.289203	-0.43082	-0.420891	3.00934	1.2663	1.86712	0.550669	0.486276	0.169694	-1.21201	-1.20896	-1.93765	1.56675	-0.232096	0.0964573	-1.10573	-0.802339	-0.242573	-0.0851382	0.0659897	0.629492	2.02497	0.742412	0.493789	1.72979	0.00573705	-0.695468	-1.20825	0.24239	-0.0742013	-0.0753078	-1.75982	-0.929479	-0.0129982	-1.22746
g0398	0	0	0.938703	0.199633	-1.22075	2.29418	0.466173	0.0373849	0.283722	-0.0330762	0.682074	-0.368568	-0.985231	0.592029	0.344623	0.0158606	0.971301	-1.34564	-1.20778	-1.66464	0.745653	-0.459108	-0.0619602	-0.475579	0.0574228	0.388013	1.07216	0.373888	0.39987	-0.224695	-2.05313	-2.06511	0.435364	0.855303	1.15191	0.190852	-1.49405	1.16319	1.06723	1.37965	-0.925859	-0.0425118	-0.686534	-0.791978	0.366934	1.69083	-1.29832	-0.407678	0.507944
g4360	0	0	0.0640975	0.415521	-0.568825	0.339509	-0.528825	-0.259116	-0.311206	-0.896069	-1.19221	-0.817141	-0.406811	0.682186	-0.0654623	-0.841664	-0.731011	0.436014	2.45178	2.22923	-0.958408	-0.615517	-0.775705	0.0859551	0.377325	-0.000904682	-0.574164	-0.597562	-0.615517	-0.108924	0.436054	0.369255	-0.648044	-1.05238	-0.985264	1.40312	2.17206	2.08862	0.577964	0.269084	-0.915457	-0.915457	-0.611115	1.59498	-0.596595	-1.27189	-0.763315	-0.723729	-0.604469
g0002	1	0	-0.388011	-0.388183	-0.394419	-0.447624	-0.45395	-0.435552	-0.427347	-0.444338	-0.42694	-0.436547	-0.439193	-0.445823	-0.446125	-0.45317	-0.454441	2.01613	1.95321	2.51233	-0.383219	-0.34907	-0.366611	-0.433433	-0.443742	-0.438101	-0.449476	-0.471604	-0.376305	-0.431315	-0.461118	-0.480312	-0.449344	-0.425137	-0.44986	1.80552	2.74058	1.86254	1.44062	1.09475	-0.482406	-0.441476	-0.812131	-0.799355	1.31666	0.708825	0.905003	-0.408389	-0.112651
g5150	0	0	-0.467272	-0.539255	-0.610031	-0.670506	-0.655286	-0.53057	-0.71212	-0.769729	-0.758245	-0.617659	-0.699998	-0.700679	1.6775	1.63523	2.18157	0.736533	0.696461	0.804065	-0.320187	-0.120154	-0.305	-0.193311	-0.503586	-0.713664	-0.3568	0.122726	-0.598663	-0.00598169	1.41437	2.4474	-1.01254	-0.921218	-0.57836	-1.1145	1.03266	1.7268	-0.265984	1.86624	-0.986739	-0.663584	0.149807	-0.0997428	0.482695	0.980019	0.0384112	0.461879	0.182645
g4420	0	0	0.663415	1.36007	2.27458	0.0746121	0.242874	-0.0958028	0.0512302	1.50782	0.96191	-0.337339	-0.442806	-0.914615	-0.784542	-0.599868	-0.613992	-1.25034	-1.04672	-1.05048	1.13259	1.17497	-0.376287	-0.547805	-0.982339	-0.676518	1.42922	0.540008	0.416763	-0.641374	-0.933664	-0.895746	0.659675	0.774878	1.94589	-1.09925	-1.00134	-0.919671	0.330887	-0.345945	-0.981194	-0.778354	-0.0148186	1.78942	-0.389054	-0.969137	-0.778302	1.42586	-0.924284
g1423	0	0	0.624889	0.531778	0.56028	1.54785	0.744816	0.271634	0.29807	-0.365469	0.66934	-0.741177	-0.954897	-1.20579	-0.76839	-0.069977	2.21241	-1.26539	-0.792416	-1.29757	-0.287296	0.131889	-0.312439	1.06922	0.649277	-0.252824	-1.16165	-1.44473	-0.872718	0.865803	0.670582	-0.223187	0.264755	-0.563259	-2.05199	1.98218	0.865803	0.670582	0.969669	0.170922	0.925675	-0.29408	-0.0152172	-1.75697	-0.710723	-1.48092	0.348716	1.40013	1.2488
g5111	0	0	1.32057	-0.16452	0.0875894	0.832903	0.202913	0.199909	1.27163	1.66597	1.65168	0.114393	-0.780824	-0.89528	-0.746578	-1.15627	-0.244829	-1.37483	-0.78216	-1.20226	-0.633534	-0.0536221	0.314762	-0.934963	-1.3458	-1.53475	-0.961414	-0.0347444	-0.0046177	-0.0536221	0.965111	1.76786	-0.685269	-0.685269	-0.0186525	1.80378	1.25182	0.842919	1.50565	0.858004	-0.184096	-1.22396	-0.413459	-0.542144	1.54907	-0.112706	0.837498	1.84141	1.34942
g4102	0	0	0.816601	0.623733	0.801132	-0.646773	1.47466	0.24588	-1.41148	-1.02427	-0.469989	0.0316537	-0.37845	-1.77501	0.934712	0.773077	-1.33512	-0.561146	0.351871	1.54891	0.961931	0.0215557	0.75459	-1.19698	0.92574	-0.302406	-0.64573	1.96191	0.0692085	-0.190614	1.03417	-0.781031	-0.593151	1.07172	-1.19127	-1.57762	0.75459	-1.07661	0.370448	-0.210528	1.27014	0.739799	-0.695228	-1.47463	-0.0655471	-0.107158	-1.72899	-0.604955	-0.0655471
g3302	0	0	-0.436758	0.339053	0.558491	0.311436	-1.16053	-0.52888	1.3178	0.569209	3.03602	-0.461783	-0.543586	-0.0331251	-0.705498	-0.759535	0.558491	-0.556547	-0.604951	-0.899313	0.29734	0.892374	0.127602	-0.616209	-0.635392	-0.992729	1.82345	0.829692	1.00093	-1.0851	-1.35558	-1.44382	-1.01709	-0.104392	0.371417	-0.45941	1.28246	1.08447	0.579412	0.970474	-1.44712	-0.996469	0.103334	0.790368	0.390555	-0.240736	-2.35712	-0.255984	-0.323944
g5479	0	0	-0.463384	-1.05826	-1.2724	-0.774774	-1.05375	-0.395368	-0.589878	-0.894206	-0.696828	0.0634112	2.36538	1.03105	0.0347091	0.168732	0.244871	0.76588	1.16088	1.36394	-1.23488	-0.480729	0.0307511	0.332771	0.224492	-0.501241	-0.563745	-0.6368	-1.00019	0.301884	1.21135	0.658241	-0.517604	0.111408	0.265787	3.13969	-0.610558	-0.730619	1.36808	0.294754	-0.307906	-1.15816	0.792111	-0.988883	-0.984614	0.821713	0.325623	0.414709	1.03197
g2936	0	0	0.914494	-0.392578	-0.439846	0.109252	-0.999557	0.681117	-1.08656	-1.12785	-0.157337	-0.0916221	1.73712	0.872691	1.48317	1.20705	0.684952	-1.16396	-0.883115	-1.34742	-0.363124	-0.57685	1.76994	-0.816291	-0.923823	1.23222	-1.06927	1.48077	1.00286	-0.807264	0.594799	-0.818469	-0.834843	1.23222	-0.658601	-1.13807	0.631903	0.0618881	0.393575	1.71702	-0.648073	-0.975089	-0.695022	0.20759	0.721271	0.924369	-0.92827	0.198287	1.03764
g3194	0	0	2.54673	-0.762639	-0.766141	0.808002	-0.29096	-0.070269	-0.766141	-0.0392094	-0.656824	-0.766141	-0.743912	1.70858	1.02169	0.122103	-0.757615	0.891894	-0.766141	-0.713005	-0.447989	-0.473854	-0.474573	0.162601	-0.157652	1.93931	-0.464579	-0.474573	0.68449	-0.473854	-0.474573	-0.473854	3.16891	-0.474573	-0.471307	-0.156247	-0.474573	-0.46311	0.296284	-0.27839	0.929212	1.15613	-1.51143	-0.591807	0.931618	0.815876	-1.56448	-1.02822	1.39954
g4177	0	0	-0.59783	0.190253	1.13029	-0.0492623	-1.56803	-0.652944	1.85884	1.30078	0.561484	0.834995	0.327487	0.700336	-1.58488	-1.37914	-0.648014	0.547208	-0.28749	-0.68407	1.20373	0.813898	1.15387	-0.309635	-0.0027326	0.0479228	0.394641	0.729602	0.479371	0.813898	-0.00733063	-0.834783	0.717528	0.350258	0.0722078	-1.90105	-1.8789	-1.84249	-1.5014	-0.62981	0.0192505	0.0781054	0.646528	1.38733	-0.235759	0.0185861	0.674784	-0.713851	-1.06176
g2481	0	0	1.66466	0.606606	0.246455	0.195085	0.255586	1.04324	-0.813795	-1.15379	-1.05913	0.347074	0.489989	0.00540099	0.798659	0.958403	0.908857	-1.61121	-1.46365	-1.41844	-0.22023	-0.484542	-0.0758691	-0.751154	-0.817251	0.320924	-0.203153	-0.0855249	-0.0557612	-0.63274	0.353398	-0.989783	-0.761595	0.999162	-0.7677	-0.567318	2.14601	2.59313	-1.48465	-0.725006	0.743117	1.29901	0.174558	-0.00702997	1.58111	0.878788	0.248316	0.104649	-0.809973
g0584	0	0	0.975286	-0.0230043	-0.947051	-0.338995	-0.291635	0.148282	-0.222317	-1.38659	-1.25904	1.14203	1.03439	0.76719	1.78517	0.818213	0.877378	-0.385051	-1.29461	-1.39966	-0.545237	2.2432	-0.279703	-0.610538	2.52044	-0.610538	1.01668	-0.610538	-0.610538	0.974968	-0.410625	-0.608773	-0.598906	-0.109151	-0.602515	-0.392174	-0.233655	-0.532402	-0.723316	-0.570036	-0.554203	-0.495035	0.517151	1.82544	-0.540979	-0.742669	-0.620709	1.05647	0.937671
g1140	0	0	-0.779631	-0.389877	-0.689752	-0.941746	-0.809624	-0.791877	-0.481666	-0.628559	-0.488892	-0.604814	-0.193665	0.116984	0.673018	0.289631	-0.126093	2.43321	1.62563	1.78772	-2.61416	0.686632	0.473972	-0.687436	-0.162524	-1.24808	1.65683	0.0632383	0.216068	-0.0205167	-0.484103	-1.18922	0.572956	0.216068	0.385156	1.4859	0.439949	0.209266	1.58946	0.922635	-0.542631	-0.794475	-0.530878	-0.644114	0.396877	1.1088	0.91966	0.33405	-1.10763
g6545	0	0	-1.17052	-1.25935	-0.965043	-0.405277	-0.626736	0.868862	-0.368445	-0.523034	-0.279717	0.191202	1.41202	2.66911	0.101793	0.97853	0.687713	-0.746152	-0.30931	-0.255647	0.0851841	0.0336182	-0.478181	1.30636	1.03334	0.269906	-0.45593	-0.296888	-0.74215	1.77461	1.82497	0.954367	-0.347956	-1.1549	-1.60455	-0.589301	-0.778415	-0.834094	-1.40087	-0.837568	-0.341091	0.830977	0.889554	0.858997	-0.142582	-0.224621	0.0350851	-1.54266	-0.751008
g6146	0	0	0.683374	1.74417	1.23324	-0.771589	0.130694	-0.876309	1.25585	0.650589	0.144091	0.233947	-0.623287	-0.657674	-0.93162	-1.63853	-1.41657	1.40475	-0.29539	-0.269735	-0.35656	-0.26866	-1.08088	1.19102	-0.737917	-0.779605	1.60912	-0.45399	-1.3406	1.56682	-0.566094	0.568585	-0.350938	-0.968981	-0.934561	0.605404	1.61166	0.686174	0.700492	-0.26187	-0.96177	-0.852791	-0.271685	1.64762	-0.10738	-1.16437	0.129232	1.30795	0.527085
g1070	0	0	1.54389	-0.735081	-0.662209	2.00407	-0.306417	1.14359	0.617456	0.572173	0.259623	0.427749	-0.887377	-0.0427178	-1.45917	1.03918	-0.911531	-1.16694	-0.580063	-0.856222	-0.332002	-0.372782	-0.373915	-0.373915	-0.369178	0.0937211	1.99938	-0.257752	-0.373915	-0.372782	-0.373915	-0.372782	-0.366449	-0.373915	3.32062	-0.373915	-0.352598	-0.373915	-0.695068	-1.24695	0.615271	1.56996	-0.332679	0.0894642	-0.248918	-0.462608	-0.461584	-0.815995	-0.642386
g2281	0	0	-1.05138	-0.604607	-0.369713	-0.556576	-1.05972	-0.551932	0.197049	0.294382	0.0679067	-0.594598	-0.286629	0.274492	1.33818	2.04586	2.4701	-0.749696	-0.460112	-0.403006	-0.11788	-0.176011	-0.849005	0.935883	0.430521	-1.28992	-0.00703397	-1.38355	-1.30644	0.183163	-0.242698	0.445875	-0.216733	-0.678945	-0.154866	2.58153	1.51324	0.332863	-0.456496	-0.312618	1.14902	1.32838	-0.580358	-1.12793	-0.480257	-0.242722	-2.11291	0.881331	0.395447
g2654	0	0	-1.35809	-0.237312	-1.18896	-0.237312	0.686864	0.0612852	2.01393	0.963683	1.11361	-1.29522	0.189841	1.20816	0.0232601	0.126932	0.860193	-0.868577	-0.787999	-1.27429	-0.965747	-0.621259	-0.752778	1.43393	0.447452	-0.0429744	-0.773696	-0.461847	-0.396258	-0.00993768	1.97661	2.18987	-0.921932	-0.851034	-1.12389	0.459427	0.366387	0.0476802	-1.13107	-0.51272	1.66484	0.657391	-0.448349	-0.230094	0.743784	-0.317841	-0.0345769	1.73722	-0.371457
g3044	0	0	0.00363546	2.32652	1.04348	-1.0825	2.04538	-0.360563	-1.00966	-0.0909388	0.455712	0.658488	-0.269866	-0.450203	0.269971	-1.12609	-0.385587	-1.04643	-0.525275	-0.456077	0.571781	1.13497	1.51989	-0.498063	0.647796	0.546477	-0.0671335	1.2327	0.414134	0.391454	0.583237	-1.13814	-0.0773197	-0.437257	0.00847753	-2.15793	-1.64759	-1.02749	-0.0966848	1.43775	0.555106	0.27347	-1.39053	-0.779113	0.763852	0.46659	0.613278	-0.494298	-0.344684
g4116	0	0	-0.143952	-1.05103	-0.252838	-0.342355	-0.782606	-0.376569	-0.20924	-0.476152	-0.0764435	0.303823	3.57856	0.272017	-0.653714	-0.501516	-0.553341	0.213782	0.756895	0.29468	-0.870671	-0.921918	-0.652004	0.324959	1.09378	-0.217305	0.570277	-0.788239	-1.17933	0.913331	-1.10237	-0.759747	1.00244	0.407098	2.05363	1.32495	-1.22856	0.0296673	1.29102	-0.508707	-0.0497493	-0.532776	1.07658	-1.27637	-0.535512	-0.825314	1.14618	1.83204	0.538013
g6458	0	0	-0.909736	0.15695	1.36948	-0.49009	0.333572	0.467669	-0.674959	1.09544	0.0454341	-0.00365966	0.455587	-2.12902	0.768368	1.14333	-1.74265	-1.2008	0.835153	0.479942	0.850636	1.10757	-1.15067	-0.143476	0.886759	-1.18852	-0.452728	-1.08457	-0.944846	0.249284	-1.11524	0.993395	-0.139837	-0.976118	2.20008	0.98915	-0.309709	0.22884	-0.0461431	-1.26666	0.578522	1.63015	-0.441004	-0.454865	-0.268436	-0.291633	0.601865	0.316392	0.0278233
g3921	0	0	-0.951678	-0.970061	-1.31258	0.266043	0.0333469	1.00187	-0.384283	-0.736156	-0.677833	-0.175069	0.302901	-0.670933	-0.271383	-0.19252	-0.607231	1.31566	1.62593	2.40398	1.02996	1.51619	0.687208	-1.31921	-1.51261	-1.38828	1.77603	0.53923	1.24983	-0.418986	-0.194905	0.0887629	-1.03815	-0.595027	-0.406743	-0.503083	0.16237	0.327415	0.103194	1.8074	-0.583296	-1.16064	0.0202816	-0.186938	-0.626443	-0.167662	2.4847	-1.30638	1.06752
g1017	0	0	-1.10877	-1.19683	-1.07435	0.854245	1.08249	0.863697	-0.612485	-0.286864	-0.0912245	-1.27785	-0.321571	-0.453198	1.47981	2.00007	1.15456	-0.63619	-0.443348	0.0677968	0.888811	-0.293091	-0.688568	0.413597	0.08327	-0.428644	-0.374405	-0.348638	-0.596253	-0.161257	-0.444357	-0.331775	-0.558538	-1.35984	-1.01914	2.91016	1.19725	1.11143	0.287539	1.91733	-0.65312	-0.592028	-0.522183	-0.437535	0.495841	0.398899	0.495841	-0.541617	-0.0148986
g0961	0	0	-0.675125	-0.763952	-1.62009	0.401071	0.238528	1.33574	-0.916289	-1.64955	-0.228276	-0.126047	-0.159722	-0.904363	0.661991	1.43929	0.448881	-0.315663	1.28167	1.5519	1.12178	-0.612632	-0.725871	-0.993335	-0.672038	-0.249859	-0.419935	-0.035826	0.234284	-0.0523944	-0.354666	-1.03192	-0.354666	-0.139284	-0.161612	-0.315586	1.99702	2.76653	0.161608	-1.23452	-0.176628	1.74258	0.114382	-0.60743	-0.284783	1.46668	1.25894	0.0705608	-0.909363
g6449	0	0	0.866958	1.1989	-0.647849	0.698563	1.02572	-0.129673	1.00797	0.0788328	-0.694556	-0.0694452	-1.90579	-1.41613	-0.62718	-1.08994	-1.01178	0.988247	0.309362	1.41779	-0.0448239	-1.45685	-0.296029	0.951328	1.49707	-0.262401	-1.09894	1.05682	0.0330406	-0.667393	0.00260203	1.1739	-0.984883	-0.619412	-1.86968	1.18624	0.393103	1.00631	1.42868	1.08398	-1.01059	-0.418316	-0.554317	-0.529444	-0.0498933	0.387066	0.700445	-1.5132	-0.572368
g0692	0	0	-2.03066	-0.361352	-0.278284	-0.55903	0.386741	-0.139597	2.29321	0.834345	-0.0668824	0.0253351	-0.293453	-0.126354	1.57233	-0.409989	0.712753	0.29958	-0.168009	-1.69068	-0.144302	-0.857382	1.71218	-0.378405	-0.343444	1.41407	-0.818207	1.57062	1.77475	-0.726217	-0.65455	0.394073	-1.04989	0.244256	-0.81494	-0.8796	-0.91314	0.470129	0.83653	-0.578653	1.62096	-0.446074	-0.479219	-0.953541	-0.837247	-0.704489	-0.620097	-0.451917	-0.255891
g2761	0	0	-1.37192	-0.189397	1.70978	-0.35829	1.10764	-0.871682	0.0787108	0.157787	-0.332244	-0.651906	0.815235	-1.40535	1.24861	0.261432	1.88538	-0.881885	-0.879737	-0.322175	1.66422	1.16527	0.0305087	-1.19452	-0.541545	-2.12022	1.6467	-0.541545	-0.292373	-0.161062	-1.08773	-0.219569	0.774851	0.011074	0.102661	1.24841	-0.139833	-0.345302	1.61131	0.668089	-0.260698	-1.08669	-0.095753	-0.83625	0.479515	1.65917	0.0638059	1.02717	1.04382
g6175	0	0	-0.26581	-0.559779	-0.0426943	-0.507698	-0.867045	-0.349974	-0.47586	-0.966357	-0.364041	0.31592	2.48812	1.75515	0.658458	0.968768	0.857674	-1.2976	-0.429401	-0.917831	-0.874311	0.193285	-0.297447	-0.929001	-0.425101	-0.486443	-0.385125	-0.495983	3.40131	0.18146	0.776062	-0.927523	-0.457217	0.759265	0.0718114	0.56906	-0.21689	-0.457217	1.27726	0.779654	-0.89462	-0.875031	0.615793	-0.903059	-0.758114	0.589019	-0.509747	-0.300339	-0.898758
g3269	0	0	0.981604	1.33919	1.89624	-0.02802	-0.457548	-0.592568	1.22409	0.673013	1.1406	0.0780262	-0.497043	-0.110548	-0.671527	-0.534509	-0.305232	-1.3058	-1.29442	-1.53555	0.0865042	0.210481	0.461365	-1.0348	-0.972765	-1.08664	-0.836219	-0.075082	-0.0511163	-0.469254	0.673299	-0.0303484	-0.940849	-0.533486	-0.76108	2.23902	2.07187	1.0491	0.33477	0.53365	-0.871064	-0.666457	-0.925684	1.59478	-0.68721	-0.508869	-0.00142364	0.771645	-1.05172
g1326	0	0	0.612884	0.98409	0.80768	1.10548	0.108248	-0.0754639	0.852385	1.17242	2.01638	-0.00463158	-1.04854	-0.864046	-1.18529	-1.19538	-0.426132	-0.895982	-0.936742	-1.02736	0.245969	-0.816995	1.06231	-0.3713	-0.204881	1.79043	-2.18043	0.195843	0.715724	0.0808386	0.68708	-2.2211	-0.16965	-0.0340222	0.729759	0.0996001	-0.24756	0.638386	-0.990502	1.00725	0.0709378	-1.02954	-0.393897	1.33575	-0.864831	-0.0692555	-0.0615924	0.544538	0.60929
g6602	0	0	-0.121536	-0.250081	1.39474	0.455977	-1.02837	0.40877	-1.76828	-0.762711	-1.13259	-0.459933	0.424998	-0.121536	1.1347	1.54703	1.2799	-1.55416	-0.083487	0.636566	0.917631	1.09618	0.166975	-0.235832	0.445239	-0.250605	0.720067	0.307314	-0.152901	-0.0161458	-1.57834	-1.52894	1.02707	0.484072	1.93346	-0.590884	-1.41712	-1.32724	1.00707	1.43613	-0.469099	-0.333751	-0.469099	-1.17125	0.721603	0.721603	0.721603	-0.362021	0.721603
g3448	0	0	2.05284	-0.480284	1.63144	-0.493097	0.655713	2.51694	-0.493097	-0.462708	-0.493097	-0.493097	-0.493097	-0.492933	-0.493097	-0.493097	-0.490031	-0.493097	-0.493097	-0.493097	-0.693504	-0.851313	-0.916013	1.16825	0.765191	0.568964	-0.835509	-0.600046	-0.685754	-0.610505	-0.407044	-0.295685	-0.605781	-0.637635	-0.572824	1.29861	1.74021	2.17039	-0.295867	-0.278977	0.841232	1.55713	-0.770829	-1.05269	-0.70018	-0.826013	-0.642532	0.210992	2.02859
g2333	0	0	0.429276	-0.139518	-0.381586	1.13624	1.04367	0.943802	-1.21682	-1.472	-1.5809	-0.490921	-0.827566	-0.240824	0.83544	0.456138	1.95767	0.829257	-0.609475	-0.671882	-0.820048	-0.84625	-0.631078	1.00429	1.22953	1.59344	-1.0507	-1.04109	-0.9945	-0.590163	-0.438752	-0.444617	0.952938	1.76137	1.04166	0.558759	-0.693706	-0.591085	-0.612869	-1.21655	-0.546938	0.520523	0.275133	1.5807	0.0699439	-0.438677	-0.243918	-0.569288	-0.772981
g1641	0	0	0.163603	-0.893791	-0.810434	-0.843456	-1.07309	-0.544879	-1.06774	-1.38677	-1.1836	0.314144	1.27213	1.19786	0.360408	0.278345	0.354923	0.959855	1.82197	1.08052	-0.297909	-0.0381702	0.474919	1.21286	1.23754	1.04947	-0.777263	0.505436	0.279644	0.353422	0.361766	1.47138	-0.551019	-0.78611	0.374509	-1.23657	-1.93561	-1.6983	1.19649	-0.992238	-0.0437857	-1.2373	1.02384	0.0530014	-2.94082	-0.262251	0.898793	-0.535495	-0.526969
g6187	0	0	0.42011	0.724889	1.0946	1.14751	-0.46719	0.653286	0.42011	1.57648	0.856107	-0.741433	-0.83326	-0.981568	1.01316	-0.528116	-0.279345	-1.99684	-1.08888	-0.989621	-1.08736	-0.0435429	-0.131278	-0.589109	-0.799955	-0.772672	0.750224	-0.437802	0.0926703	-1.03164	-0.701923	-0.397712	-0.437802	0.170659	-0.37343	1.87685	2.26872	1.64511	-1.35858	-0.553077	0.313985	-0.566193	0.872119	1.29175	-0.785208	-1.10708	0.252715	-0.195454	0.30933
g0752	0	0	1.43783	1.58378	1.21356	0.238616	-1.0931	-0.309733	-0.715101	-0.710149	-0.53574	0.508986	0.878122	1.46951	0.120641	-0.236011	-0.281011	-0.69343	-1.02393	-1.85284	1.00402	1.45016	-0.652884	1.3948	0.928963	-0.114382	0.208197	-0.107761	-0.51435	1.8296	-0.585286	-0.515463	0.606496	-1.17564	-0.0937407	-0.923387	-1.40558	-1.33376	1.87799	-0.105658	-1.13015	-0.339647	-0.25993	-0.0426029	-1.18557	-0.525351	0.276505	-0.513726	-0.744977
g2428	0	0	-0.596873	-0.607254	-0.5395	-0.291816	-0.395024	-0.330826	-0.44576	-0.529387	-0.497364	-0.525081	-0.372594	-0.416559	-0.385705	-0.25034	-0.261494	2.14832	1.83993	2.45732	-1.50981	-0.897271	-1.21034	0.001022	-0.673653	-0.596398	0.323	-0.924245	-0.171361	-0.98876	-0.0522634	0.906328	-0.15269	0.768544	0.224093	1.58504	1.69844	1.67033	-1.3152	1.04461	-0.355383	1.27586	-0.651838	0.00194615	-0.728169	-0.483222	-0.74509	0.11571	-0.317924
g0123	0	1	-0.00507349	0.825085	1.53728	0.633899	0.0829811	-0.223343	0.418912	1.62183	1.9949	-0.375736	-0.325076	-0.456648	-1.04292	-0.920411	-0.195214	-1.30349	-1.04712	-1.21986	0.421331	0.0592614	0.840883	0.486482	0.992066	0.992066	-0.62055	0.840883	0.421331	0.840883	0.747577	0.325985	-0.0152891	-0.544227	-0.0838245	-1.65467	-2.12884	-1.92135	-0.56862	-0.679892	0.912684	1.60499	-0.630713	-0.638453	-1.37281	-1.08016	-0.259008	-0.401846	0.769903
g2457	0	0	1.19162	0.493841	-0.970145	1.04311	-0.393908	-0.713827	1.58097	0.200561	0.523477	0.56893	-0.986379	-0.0631662	-0.620215	-0.695096	0.90783	1.1823	-1.34463	-1.90526	-1.14087	-1.41026	-1.37835	0.146641	-0.168365	-0.0369454	0.0949112	-1.2708	-0.437596	-0.692205	-0.325506	-0.48087	0.976236	1.83804	0.755556	1.27505	0.961238	1.2941	-1.41503	0.0843214	0.845712	-0.600242	-0.271695	1.35693	0.741352	1.00961	-0.732849	-1.03875	0.748559
g3476	0	0	-0.22502	-0.232963	-0.308705	-0.106883	-1.10257	-0.73948	-0.0265157	-0.502023	0.255518	-0.743592	1.92454	0.132132	1.83106	1.5975	1.23961	-0.982327	-1.06257	-0.947719	0.427444	0.513678	0.757454	-0.879021	-0.753088	-0.242437	0.890102	0.609052	0.959015	-0.408192	-0.876969	-1.08396	0.440035	1.12242	2.13957	-1.20504	-1.20501	-1.20504	0.882431	0.530959	0.821402	-0.823701	0.186257	-1.59735	0.309845	-0.283616	-0.0913288	-1.21226	0.702873
g5698	0	0	2.25978	-0.230828	-0.901176	0.476282	-0.429018	0.72153	-0.304422	-0.987284	-0.128529	0.518815	-1.18658	0.529892	-1.09133	-1.11368	-0.572834	2.03524	0.0131822	0.390958	0.583977	0.0367083	0.09305	1.48266	1.70514	1.51081	-0.320484	0.166183	0.0234398	0.581668	-0.129829	-0.521953	0.174933	-0.298422	-0.0756334	-1.63521	-1.70691	-1.67013	0.264735	1.66638	0.360757	-0.65947	-0.458673	-1.17373	0.807235	0.0613185	-0.0628889	-0.757936	-1.16908
g4863	0	0	0.0317646	0.0549668	1.2821	-0.388443	0.178862	0.231183	1.08853	2.07032	1.90609	-0.683723	-0.653142	-0.976387	-1.46033	-0.958206	-0.758101	-0.508916	-0.52448	0.0679084	1.92239	-0.0279645	-1.32062	0.911636	0.918608	-0.737999	1.47348	-1.04111	-1.36065	0.520404	-0.0463286	-0.627613	0.57145	0.270918	-0.367513	0.520404	0.0801654	-1.65966	-0.832732	-0.20804	0.00263287	0.0624428	1.86324	-0.887539	-0.329504	0.414179	-0.538491	0.103585	-1.32778
g5039	0	0	-0.488312	-0.488312	-0.795828	-0.173169	-0.393439	0.0843373	-0.698619	-0.393439	0.285144	-0.86976	0.390764	-0.829969	-0.722538	-0.307757	-0.672385	1.94641	2.02638	2.10049	-0.250776	-0.0426752	-1.19484	0.702899	1.35546	0.478189	0.858371	-1.92924	-2.0709	-0.286659	0.44773	-0.0243864	-0.952234	-0.0910983	0.478189	0.561106	0.462754	1.49811	0.918146	-0.826139	-0.970783	1.36406	0.28351	-0.768795	-0.402364	-1.67585	1.28709	0.728626	-0.54178
g0036	1	0	-0.399112	-0.428939	-0.39554	-0.432506	-0.432723	-0.422568	-0.432664	-0.40149	-0.440849	-0.447086	-0.377384	-0.440605	-0.434134	-0.39364	-0.476602	2.81351	2.00327	1.53906	-0.351063	-0.453877	-0.473125	-0.326602	-0.463406	-0.471267	-0.381051	-0.434463	-0.419405	-0.432649	-0.456308	-0.399513	-0.411479	-0.443733	-0.434008	1.44173	2.72918	2.18104	1.34703	1.23277	-0.663628	-0.66337	-0.643389	-0.609412	0.510717	1.22704	0.927991	1.35389	0.927991
g6326	0	0	1.64348	0.71139	-0.590614	-1.7181	0.876407	0.487993	-1.1773	1.58348	-0.0094315	-0.783384	-0.49523	-1.71735	0.761645	0.749644	0.542874	-0.233079	-0.100441	-0.531984	0.0659118	-0.262978	-0.272114	-0.272114	-0.23391	3.99349	-0.145043	-0.272114	-0.272114	-0.262978	-0.272114	-0.262978	-0.2119	-0.272114	-0.230587	-0.272114	-0.272114	-0.272114	-0.355783	0.990973	0.536349	-1.83861	0.353002	0.314065	1.26554	-0.404624	-1.15405	0.352869	-1.04886
g2039	0	0	-0.641453	-0.731969	-0.695834	-0.448318	-0.573133	-0.0978798	-0.833111	-0.879592	-0.843135	0.00907936	1.81989	2.65944	0.36684	-0.0891131	1.39721	-0.581701	0.180966	-0.0181922	-1.16647	-1.35625	-1.37022	-0.66491	-0.540853	-0.684667	0.428446	-0.816144	-0.40338	0.478073	1.8809	1.01382	0.219656	1.47882	-0.783301	0.424526	1.20496	0.656995	1.23394	1.30587	-0.598046	-0.836518	-0.32469	-0.780551	-0.366394	-0.768122	-0.164648	-1.16414	0.620521
g5977	0	0	-0.466604	0.0342494	0.499762	0.312235	0.520256	1.38795	1.06721	1.29464	1.45512	0.133067	-0.23813	-1.26338	-1.57096	-0.939157	-1.80286	-0.918413	0.0636631	0.431367	-1.07304	-1.1024	1.54591	-1.10321	1.65213	1.17991	-1.09187	-0.136383	1.05045	-1.1024	0.0749051	-0.260917	0.241259	0.183348	0.0224446	-1.10321	-0.34541	1.36848	-0.398336	0.859447	0.456544	-0.874276	1.2291	-1.27248	-0.312974	0.640579	1.25612	1.48727	-0.552382
g1605	0	0	-0.0108584	1.40568	1.66423	-0.38136	2.11458	0.412987	-0.675899	-0.207754	0.115841	0.705638	-0.731395	-0.93115	0.798705	-0.421302	-1.07586	-1.26398	-1.16567	-0.352431	-0.816595	0.516979	0.0919151	0.880073	-0.846031	-0.80893	1.63211	-0.659836	-0.410203	-0.2744	-0.733996	-0.407431	-0.84387	-0.752138	1.91982	2.16505	-0.299392	-0.353126	-0.309709	1.36427	-0.110449	-0.88073	1.02966	-1.09305	0.579371	-1.26307	0.573579	0.487506	1.17486
g2626	0	0	-1.07106	1.94263	0.0677534	-1.02574	-0.479647	-0.42954	0.284012	-0.0909188	0.982315	0.666423	-0.526414	0.233324	1.01485	-0.0132892	1.89855	-1.45586	-1.11978	-0.877599	-1.06945	0.0588858	-0.716303	0.243595	0.0671771	-1.06236	0.414285	-0.619419	-1.05205	-0.0418079	-0.163086	-0.327498	-0.0205525	-0.7493	0.0981856	3.18866	1.07227	0.678768	1.37076	0.810378	-0.482491	-1.33284	-0.623431	0.257619	-0.327807	0.969198	-1.70341	-2.12059	-1.34678
g1793	0	0	0.0892975	0.675786	0.350691	0.206587	-0.362513	-1.44058	1.21217	1.25397	2.05076	-0.176873	-0.641769	-0.45105	-1.96367	-1.36311	0.420203	0.304679	-0.45105	0.286472	-0.673309	0.884963	-0.0924669	0.308966	-0.899815	-0.801975	-0.730315	-0.0820091	-0.144626	-1.16243	-0.0712102	1.73177	-0.983754	-0.826971	-0.508535	0.605158	2.45623	0.990324	-0.355402	-0.189009	2.01899	-0.35179	-0.62292	-0.499867	1.08278	-0.132964	1.3825	-0.34362	0.510213
g2650	0	0	-0.29974	-0.418147	2.34059	0.538954	-0.65496	-0.355686	1.05626	0.821588	2.01728	-0.707816	-0.0605109	-0.14992	-0.624616	-0.335222	0.0449568	-1.17546	-0.843137	-1.19441	-0.676155	0.0605356	-0.357342	-0.0896995	-0.702431	-0.654682	-0.694643	-0.0480645	-0.70578	-0.240444	1.2579	0.102462	-0.0232073	-0.0313232	3.41266	-0.70578	-0.542479	0.638475	-0.0621097	-0.572051	-1.17179	-0.403056	1.69335	0.515662	-1.28432	0.585389	0.269499	1.51472	0.269499
g2799	0	0	-0.713396	-0.386682	1.9008	-0.614219	0.223854	0.362956	-1.57619	0.134376	-1.17169	-0.992664	0.733854	-1.71518	0.181891	1.59717	0.524262	0.263348	0.3768	0.870712	-0.855692	-0.695492	0.761017	-1.08967	-0.865071	1.47078	-0.838894	-0.241837	1.61324	-0.629642	-0.699691	0.135437	-0.91246	1.66956	-0.43186	-0.601802	0.77321	1.43887	0.452656	-0.508864	0.0582833	0.918923	-1.73804	0.817042	0.787152	1.86778	1.48204	-0.568022	0.603583
g5227	0	0	-0.733804	0.316606	0.825417	0.454787	0.440361	-1.16388	0.454787	2.32684	0.990403	-0.914443	-1.78848	-0.537068	-0.99068	-1.18089	0.362024	0.27474	0.580414	0.282857	-0.726304	-0.753061	-0.753804	1.49853	0.782168	-0.0785224	-0.328155	-0.753804	-0.753804	2.67078	-0.342243	0.868994	0.166448	-0.725088	1.16265	-0.427177	-0.753804	-0.753804	-1.23991	-1.25754	0.574143	0.718622	0.995735	0.208954	-0.631961	-0.371996	-0.763966	-0.325572	-0.598499
g4486	0	0	0.965105	1.67176	1.75554	1.40511	-0.267969	-0.638465	0.63276	0.532846	0.559466	-0.960007	-0.628438	-0.893829	-0.845134	-0.39088	0.333617	-1.39979	-0.845134	-0.986562	1.17363	0.431501	1.08022	-0.468665	-0.0346339	-0.0312905	0.352898	1.16505	0.82112	0.742972	-0.081011	0.739688	-0.202606	-0.852791	0.508545	-1.40752	-2.08575	-1.85135	-0.170251	-0.166439	0.0739024	1.44586	0.444685	-1.62776	0.152202	1.12982	-0.103624	0.960046	0.91795
g3190	0	0	-0.373159	-0.477839	0.57895	-0.784279	-0.920692	2.54152	-0.157806	0.62271	2.19277	-0.734642	-0.370534	-0.584086	0.148046	-0.532295	-0.806962	0.703727	-0.260096	-0.785336	0.854107	0.856448	-0.741833	1.01269	0.649758	-1.18682	1.67746	-0.741833	-1.15873	-0.162527	-0.00458247	1.28388	-1.31294	-1.054	-0.574842	1.44491	-0.154012	-0.687127	1.50535	1.00332	-0.568506	-0.865999	-0.340622	-0.733545	-0.269999	1.00394	-0.0238202	1.67574	-1.43023
g0515	0	0	-0.349919	-0.32934	-0.237199	-0.304867	-0.306549	-0.330111	-0.12434	-0.149833	0.0265888	-0.340417	-0.340111	-0.33646	-0.328995	-0.31507	-0.334401	3.94467	0.344256	-0.187902	-0.256991	-0.200528	0.364931	-0.318944	-0.606244	-0.301572	-0.633655	-0.490692	-0.777697	-0.541831	-0.256991	0.376139	-0.996087	-0.932496	0.798331	3.2886	0.874214	0.611515	0.0252433	0.324275	0.783111	1.21702	-1.31514	-1.03451	-0.528693	-0.250811	-0.256207	1.82289	0.0793293
g2081	0	0	0.140594	-0.689146	-1.21352	0.210719	-1.11253	0.681359	-1.34928	-1.69857	0.47648	-0.784282	1.16206	-1.00518	0.912999	0.897912	0.695563	0.627725	0.405194	1.6419	-0.786386	0.79129	-0.353939	-0.304382	-0.861712	0.224361	-0.839386	-0.246897	0.169275	-0.869015	1.18691	-0.869015	1.1699	2.89208	-0.860878	-0.245227	-0.587325	0.39035	0.80524	0.531966	0.310112	-0.973739	0.845879	-1.51946	-2.05844	-0.377578	-0.145512	1.01742	0.332064
g3313	0	0	3.66635	-0.359165	-0.359165	-0.359165	-0.359165	-0.359165	-0.359165	-0.243615	0.336985	-0.359165	-0.359165	1.25921	-0.359165	-0.359165	-0.349787	-0.359165	-0.359165	-0.359165	2.11174	0.90148	-0.765275	0.298895	0.119369	-0.730976	1.95846	-0.341124	-0.741915	0.472153	-1.17046	-0.90029	-0.39509	-0.700482	1.09866	0.280654	-0.224825	-1.27098	0.00844871	0.655875	-1.7279	-0.540687	0.752414	0.85185	-0.393384	-0.502078	-0.238707	-0.87249	0.169422
g0272	0	0	-0.495388	0.112204	-0.357036	-0.484589	-0.254274	-0.786695	-0.267431	-0.753601	-0.432845	-0.459796	-0.273003	-0.783605	-0.0306712	-0.150418	-0.638603	2.95444	1.56133	1.53999	1.99666	0.868272	-0.670631	0.625748	1.06141	-0.670631	0.709649	-0.420697	-0.807096	1.05343	-0.33321	1.525	-0.179128	-1.2108	-0.682678	-0.545281	-1.08674	-1.23327	-0.935081	0.0154287	0.667387	1.64476	-0.645084	-0.747409	0.861959	0.776912	0.810892	-0.836238	-1.51812
g0478	0	0	1.58996	0.328016	-0.912818	2.04501	-0.224561	0.27054	1.71313	-0.327948	0.546505	0.384197	-1.24417	-0.622361	-1.45752	-0.957285	-0.00873392	0.0992176	-0.661997	-0.55918	-2.47728	-0.0758161	-0.820638	-0.641516	-0.390186	-0.861948	-0.0170691	-0.619502	-0.105169	-0.020862	-0.0484008	0.863545	-0.116058	0.195992	0.968489	1.99879	0.637054	1.53058	0.635993	1.74832	-0.608514	-0.766976	-0.693478	-0.315343	0.111832	0.440893	-0.802613	-0.406363	-1.33709
g1625	0	0	0.597472	-0.510809	-0.0961163	-0.161937	-0.613056	0.935171	-0.646506	-1.03893	-1.20791	0.106678	0.807136	1.80527	1.06461	1.39989	0.948986	-1.56345	-0.676655	-1.14984	-0.775418	-0.830235	0.499218	-0.831758	-0.82539	0.480253	-0.810579	0.191218	2.55389	-0.41177	0.551682	-0.830235	-0.821722	1.30597	0.0127161	-0.831758	1.54157	-0.167654	1.38214	0.105216	0.105216	-0.804928	0.63317	-1.42082	0.334343	0.849436	1.54393	0.465898	-2.02676
g3561	0	0	0.524408	1.31478	1.14216	0.327489	-0.146066	0.625568	0.13515	0.796065	2.1513	-0.755211	-0.449366	-1.32602	-1.6237	-0.617115	-1.26243	-0.752018	-0.343421	0.258423	-0.698473	-0.642285	-0.662451	0.485862	0.013789	-0.277619	-0.536439	-0.693495	-0.621047	-0.482378	0.215044	0.135938	-0.438896	-0.472977	-0.538829	3.37532	1.14897	0.689973	0.463232	0.703398	-0.288597	-0.740504	-1.41961	1.28208	0.43861	1.28023	0.722686	1.15698	1.60616
g5709	0	0	0.0135538	-0.243862	-0.672446	1.56599	1.85279	1.39385	0.554864	0.609684	-0.158943	0.655189	-1.91729	-0.198714	-1.24227	-1.22778	-0.517945	0.311108	-0.603806	-0.173963	1.98304	1.14885	-0.347401	0.663387	-0.892579	-0.900451	2.3328	-0.533747	-0.688437	0.0139128	-0.502946	-0.898568	0.822184	-0.330289	0.163726	-0.403014	-0.730018	-0.900451	-1.01443	0.772562	-1.05742	1.05095	-0.624367	0.87271	-0.692852	-0.589416	-0.796258	-0.74762	-0.669557
g3308	0	0	0.0594103	-0.287414	-0.508556	1.49905	1.05194	0.79199	1.03396	1.36532	1.52274	0.083592	-1.23566	-0.931066	-1.52898	-1.41753	-0.54301	-0.390334	-0.466235	-0.0992129	1.24722	-0.0344758	0.25649	0.895585	0.922911	0.0723144	-1.25676	-0.825824	-1.16808	1.33312	1.6008	-0.481519	0.428304	-0.430901	-2.25798	-0.185382	0.0203937	-0.136205	-0.577948	1.58077	-0.963004	-0.885556	0.201592	0.64415	-0.55628	-1.00975	-0.999102	0.104474	-0.258395
g0631	0	0	0.549158	1.09646	1.88407	0.184362	-0.330292	-0.30903	1.21371	1.18805	1.10309	-0.702158	-1.96193	-0.80725	-0.498679	0.138667	-0.262187	-0.805009	-0.512599	-1.16844	-0.857726	-0.918906	0.784718	-0.920605	-0.913499	1.03825	-0.896968	0.886685	0.00513269	-0.132986	1.06922	-0.918906	-0.909404	0.362172	0.125948	-0.627295	2.65558	0.168589	0.66712	1.17585	-0.180559	-1.76013	0.184704	-0.0869871	0.977725	1.20341	-0.698801	0.13118	0.583277
g6785	0	0	4.00692	-0.236421	-0.236421	-0.236421	-0.236421	-0.236421	-0.236421	-0.236421	-0.236421	-0.236421	-0.236421	-0.235799	-0.236421	-0.236421	-0.224802	-0.236421	-0.236421	-0.236421	1.23775	0.127189	-0.847081	0.355903	0.591389	-1.50942	-0.0660514	-0.908505	-1.58494	1.60702	-0.149538	0.355903	0.229722	-1.16793	0.549884	1.95891	-0.239611	-0.540595	1.49072	-1.57951	0.106843	-0.363941	-0.0260657	0.371947	0.390938	0.0209601	-1.01124	0.938045	-0.262497
g4883	0	0	-0.853047	-0.786924	-1.52528	0.604534	0.025626	-0.140624	-0.949605	-1.06411	-1.09608	-0.356745	0.23252	0.243541	2.53956	1.33286	0.938313	0.540208	0.249165	0.0660963	-0.700696	-0.761895	-0.461712	1.30432	0.696376	0.0388583	-1.54347	-0.908737	-1.08351	0.348911	1.4248	1.80724	-0.370196	-0.89728	-0.620572	1.52218	0.279145	-0.0737604	-0.756677	0.491369	-1.65297	0.450363	0.439433	1.02848	0.209235	-0.379319	-0.512007	0.764047	0.764047
g1135	0	0	1.39484	-0.508242	-1.16136	0.680793	0.519753	0.824996	0.0176516	-0.0989768	0.886287	1.75192	0.129557	0.465576	0.0836693	-0.300338	-0.00339045	-1.02954	-1.59791	-2.05529	0.189095	-0.886771	-1.3922	0.437602	-0.326645	-0.440899	0.955319	-1.39845	-1.21833	-0.635633	0.0527051	2.45235	-0.0348535	1.23591	0.746145	0.798658	-0.0348535	-0.499156	-0.28799	1.09338	-1.47458	-0.250841	-0.26835	1.18838	-0.455093	-0.412253	-1.05285	-0.494794	-0.499059
g0269	0	0	0.723063	0.0986656	-0.178432	0.424784	0.228595	0.0065404	0.470582	0.461444	0.752592	-0.0133391	-1.46843	-0.91089	-1.42661	-1.60996	-1.29187	2.11586	0.549008	1.06841	-1.70733	-0.954381	-0.756311	1.42824	0.855842	0.237564	-0.677213	-0.871969	-1.02855	0.733852	1.11431	1.42824	-0.330271	-0.9451	-0.656761	1.20061	0.0347239	0.894516	1.29552	0.837779	-0.257998	-1.13018	-1.07906	0.333943	-0.705741	-1.11807	-0.76903	-0.906037	0.646613
g1931	0	0	0.253011	-0.230026	-1.18651	0.743551	-0.111608	-1.24871	0.441592	-0.791445	-1.00554	0.864432	-1.28562	1.04697	0.314325	-0.637459	1.21984	2.38225	-0.214275	-0.554781	-0.786499	-0.641951	-0.617689	1.28646	0.858376	0.0798885	-0.725863	-0.492453	-0.627293	0.209598	1.69972	2.69363	-0.487428	-0.765783	-0.60244	0.0470338	-0.481428	-0.64588	-0.25082	-0.719235	1.08648	1.42219	-0.897862	-0.640756	-0.248527	0.107594	-0.256773	0.599306	0.841365
g4613	0	0	-0.779976	-0.514908	-0.72465	-0.541282	-0.602405	-0.463272	-0.429472	-0.423499	-0.359343	-0.293641	-0.0606281	0.0137871	-0.651945	-0.230375	-0.294438	2.38952	2.04071	1.92582	-0.0648564	0.176959	-0.775145	-0.250297	-0.458096	-0.812841	0.769291	-0.649328	-0.201325	-0.508229	-1.01328	-0.399604	-0.342244	-0.232286	0.610971	3.48328	0.459304	0.207726	0.933905	0.119558	1.12145	-0.394453	-1.63697	-0.14349	-0.300175	0.372856	0.279085	0.57426	0.197537
g1535	0	0	-0.694238	-0.863619	-0.863619	0.538034	1.55419	0.669965	0.898971	1.7468	0.983597	-0.212962	-1.43582	-0.694238	-1.30883	-1.0498	-0.878811	0.489294	0.533831	0.587261	-1.91334	0.63954	0.141558	-0.441544	0.39242	-1.4028	1.08098	-0.750513	-0.399722	-0.363988	-0.985878	0.828287	0.286126	0.596956	0.414867	2.47419	-0.276794	-0.320341	0.228877	-0.153235	-0.0822778	-1.03222	1.80634	-0.767478	-1.07708	-1.21379	-0.255523	-1.4536	-0.772498
g0345	0	0	0.127637	2.18488	1.39451	0.664519	0.74729	0.0159169	0.184763	0.430595	0.688247	-1.0289	-1.18327	-1.34305	-1.2878	-1.17671	-0.897131	0.65514	-0.17929	0.00265631	-0.344603	3.96902	-0.124523	-0.288438	-0.363833	-0.0814701	-0.40472	-0.138096	-0.14359	-0.325768	-0.190561	-0.16512	-0.390016	-0.267737	-0.302481	0.155589	-0.3244	-0.269254	-0.562282	-0.214242	-0.950919	-0.196359	1.92227	0.0015304	-0.320845	-0.286836	-0.759959	-1.46609	-0.924456
g1789	0	0	1.10558	0.141644	-1.20368	-0.233346	0.217202	-1.00732	2.14159	0.531516	0.381198	0.823418	-0.362279	0.604829	-0.110257	0.634083	0.141644	-0.27973	-1.3929	-2.13318	-1.09345	0.856496	0.162612	0.913133	-1.20163	0.758803	1.86848	-0.0353193	0.00198947	1.72823	0.712355	-1.21212	-1.19369	-0.483924	-1.20043	-0.426687	-0.546854	0.392009	1.5463	-0.371978	0.503468	-0.550967	-1.363	0.23618	0.456406	-0.870478	-0.685805	0.546015	-0.649171
g4401	0	0	-1.09549	-0.666209	-0.340292	-0.677157	-0.93576	-0.22012	-0.457781	-0.36862	-0.336275	-0.538296	-0.366178	-0.0924195	1.76023	2.30956	2.1154	0.0668833	0.0668833	-0.224364	1.6147	1.44826	0.709064	-0.638026	-0.388152	-0.519682	1.35892	0.455332	0.942059	0.301752	-1.1227	-0.703053	-0.784904	-1.33296	-0.302909	1.13829	-1.20975	-0.966236	-0.257883	0.754098	-1.05033	0.888261	0.9322	-1.26635	-0.582945	-0.62193	-0.713032	-0.765342	-0.471993
g0316	0	0	0.139369	1.10964	1.06648	0.287761	-0.424894	0.139369	-1.36849	-0.109158	-0.26399	-1.6904	-0.688462	-0.829445	1.65585	1.32557	1.30248	-1.45483	-0.207983	0.0111371	-0.183395	-0.10151	-0.249463	1.48373	0.363193	0.808913	1.34043	-1.42536	-0.406442	1.16326	-0.700952	0.746568	-1.48575	-1.2146	0.436332	1.1117	-1.54307	-0.143569	0.734223	1.04207	0.232159	0.477394	-1.2848	-1.20105	0.812135	-1.28167	-1.42473	-0.0144743	1.33812
g6682	0	0	0.0932593	-0.334825	-1.2868	0.226086	0.772808	0.230625	-0.157998	-1.52701	-1.92633	-0.205906	-1.18553	-0.176299	0.793931	0.417229	0.856704	2.15268	0.707633	0.549745	3.6787	-0.315782	-0.426739	-0.426739	0.0372661	-0.426739	1.11658	-0.426739	-0.426739	-0.315782	-0.426739	-0.315782	0.304574	-0.426739	0.0776145	-0.426739	-0.426739	-0.426739	-0.586037	-1.43496	0.519655	0.322643	-0.284903	1.4636	-0.200449	1.17388	-0.827437	-1.38241	0.829108
g1935	0	0	-0.347134	-0.480484	-0.480484	-0.480484	0.737659	-0.480484	1.4695	1.25307	-0.480484	-0.480484	-0.480484	3.10357	-0.480484	-0.480484	-0.45085	-0.480484	-0.480484	-0.480484	1.85451	0.196492	0.145828	0.907084	0.453995	0.551867	-0.0236312	1.28872	0.748381	-0.660441	-0.0236312	1.29485	-1.24944	-1.53966	-1.06292	-0.927088	-0.997634	-0.95729	0.359654	-0.299703	-0.252847	-1.01785	1.81944	-0.608696	-0.469555	-0.380528	-0.310405	0.346706	-0.65362
g2376	0	0	-0.544819	-0.629448	-0.61489	-0.688956	-0.746442	0.275236	-0.702494	-0.82878	-0.704853	0.223214	1.92244	2.114	1.44919	1.22361	0.215303	-0.692095	-0.639214	-0.631005	-1.23633	-0.000542804	-0.69657	2.55497	1.40396	-0.279299	-0.111235	-0.420495	-0.832403	0.758039	0.0136959	0.0152449	1.42374	-0.458266	0.431205	-0.990876	-0.395473	-1.17937	-0.333488	-1.10627	-0.328823	1.88413	-0.0683415	-0.0472059	0.021234	0.0742034	-0.0914042	-0.540186	-0.816046
g2271	0	0	0.14837	0.652547	0.756476	-0.454324	0.562578	2.28559	-1.39578	-0.253091	-0.38065	0.0680404	0.827966	0.179609	-0.264531	0.48102	0.827966	-2.1299	-0.920695	-0.991203	-0.740039	-0.685344	-0.975094	1.01031	1.84626	0.543082	-1.50605	-0.15504	-0.576863	1.08478	0.751982	1.9785	-0.228642	-1.15792	-0.228642	-0.576863	-0.487019	0.102604	-0.991042	-0.574625	0.841933	1.5152	-0.825712	0.0342509	0.0771956	0.136667	-0.344277	-0.283877	0.758022
g3989	0	0	-0.703271	-0.234062	-1.17623	-0.788572	2.23178	0.108746	-0.921434	-0.17242	-1.22888	0.752823	-0.658134	-0.355718	0.314375	-0.55711	-0.266236	1.03509	0.61844	2.00082	-1.21757	-1.04641	-0.95714	1.38917	0.636844	0.0861005	-0.856836	-0.760556	-0.9657	0.45755	0.801042	0.476878	-0.325179	-0.564047	-1.20488	1.07007	1.92461	1.05606	-0.698744	1.79281	-0.738246	0.229616	-0.806763	0.221326	-1.04212	0.201568	-0.66995	0.0533824	1.09861
g3527	0	0	-1.33609	0.0122802	0.699425	-1.1006	-0.604002	-0.991464	1.25569	2.27722	1.08006	-0.0814405	-0.764599	0.105642	-0.851586	-0.73857	-0.91412	0.372627	0.52294	1.05657	1.12817	1.32798	1.79948	-0.234367	-0.316714	-0.767542	-0.519686	1.05505	0.199155	1.01176	-0.118331	0.888948	-0.851448	-1.51081	-0.268954	-0.195472	-1.59755	-1.02967	-0.811324	-0.675572	-0.233487	-0.584617	0.507306	1.79769	0.0793427	-0.0467177	0.0660778	-0.455321	1.9389
g1009	0	0	-0.428861	1.61291	1.87252	-0.0484214	0.150039	-0.606542	0.642614	1.77614	1.46496	-0.717449	-0.717449	-0.717432	-0.699763	-0.715215	-0.71712	-0.717449	-0.717449	-0.716026	-0.806305	-0.518026	-0.743751	-0.750634	-0.4863	-0.0553164	-0.803668	-0.501896	-0.585681	-0.00441282	-0.0533001	-0.459015	-0.335488	-0.0784251	-0.093022	2.05358	2.19815	2.02351	1.01283	-0.234652	-1.58367	-0.24205	-0.110194	1.15774	0.980199	0.513844	-1.72654	-1.20617	0.518948
g0865	0	0	1.62026	0.764883	-0.945425	0.663642	0.29503	-0.119823	-0.613386	-1.80135	-2.0162	-0.0390405	0.408515	0.87532	1.1267	0.321999	1.15144	-0.335661	-0.655038	-0.701876	-1.478	0.0290431	-0.220881	0.224659	0.237172	-0.269545	-0.172539	-0.970507	-0.711808	-0.282994	-0.282994	-0.421024	-0.282994	-0.487472	-0.292593	3.05139	1.57753	0.753548	-0.323631	0.74323	-0.184259	1.3333	-1.59083	0.0221891	-0.207535	-0.418441	0.408927	0.174847	-0.4294
g6992	0	0	-0.320015	0.826838	2.25614	0.275537	0.105204	-0.82828	1.31324	1.76072	0.722336	0.124215	-0.629335	-0.769002	-0.787321	-0.612924	-0.952731	-0.703282	-0.798753	-0.982594	-0.710542	-0.483428	-0.618622	-0.381097	-0.3672	-0.583257	-0.46165	-0.672357	-0.684976	-0.325508	0.0711881	0.180524	-0.368673	-0.433776	-0.418421	2.61768	1.86404	1.77607	1.21789	1.16323	-0.164329	-0.182267	-0.887324	-1.1472	0.546351	-0.946866	-0.6793	0.648529	-0.107076
g2429	0	0	0.850864	0.421925	0.999129	-0.0455661	0.0817743	0.70027	1.19418	1.57768	-0.971771	-1.44504	-0.8448	-0.558637	-1.33976	-1.3645	-0.510528	1.62495	-0.164752	-0.205421	1.2636	-0.427133	-0.18844	0.404589	0.526209	-0.996124	1.8591	0.0586987	-0.988198	1.12807	-0.00886815	1.32447	0.577404	-1.49235	-1.0696	0.252109	-0.954804	-1.26873	1.66138	0.106744	0.30732	-1.02994	-0.00959292	-1.03591	0.330085	-1.76917	0.856006	0.160432	0.371444
g4069	0	0	-0.298904	-0.472066	-0.432669	-0.364178	-0.382938	-0.405188	-0.429665	-0.431529	-0.472128	-0.382789	-0.53179	-0.412085	-0.434583	-0.420785	-0.320304	3.09278	1.67009	1.42873	-0.77633	-0.871396	-0.933183	-0.0954385	-0.206156	-0.225098	-0.538637	-0.860915	-0.830484	-0.24131	0.470508	0.498374	-0.419401	-0.166771	-0.404023	0.861782	2.16964	2.56884	-0.723193	0.225654	-1.14406	-0.441435	0.428001	1.65504	-0.68733	0.16551	-1.01224	0.00784198	-0.0172571
g5743	0	0	0.3089	0.0503423	-0.25719	-0.519021	-0.519021	-0.475546	-0.519021	-0.519021	-0.519021	-0.168996	-0.219935	3.36831	-0.519021	-0.0961887	1.74141	-0.519021	-0.123295	-0.494664	-0.184299	-0.313532	0.359819	0.343264	0.113125	-0.260851	-1.28446	-0.712345	-1.09396	-0.00313826	0.137442	-0.694995	-0.177211	-0.451092	-1.26843	2.45202	1.19465	1.84399	0.718258	-0.293054	0.793316	-1.77605	0.757872	-0.200339	-0.508369	-0.899932	-0.187292	0.216837	-1.46336
g3492	0	0	-0.0136741	-0.583298	-1.4485	0.166075	-0.142895	0.4406	-0.736976	-1.82094	-0.750834	-0.0287338	0.552413	-0.0992629	2.12221	1.87271	1.10372	0.0230262	-0.58882	-0.0668266	-0.264085	-1.02874	0.264896	-1.20728	-0.289589	3.2515	-0.1357	0.651189	0.493818	-0.750535	0.311839	-1.00558	-0.356177	0.350303	-0.39664	-0.698319	0.171908	0.637196	-1.18927	-0.183459	1.31228	1.00287	-0.0352832	-0.907138	1.38886	0.0594483	-1.8141	-0.651084	2.03719
g0765	0	0	-0.0541682	-0.237734	0.193909	1.66869	0.537285	0.546002	0.175388	1.81314	1.75269	0.477368	-0.368381	-0.933939	-0.952657	-0.693493	-0.438846	-1.58721	-0.994036	-0.904007	2.09945	1.05332	0.776853	0.113711	0.629304	-0.241346	0.5733	0.648682	0.375367	0.0943573	-0.152765	0.0558395	-0.346168	-0.370533	-0.169624	-1.21681	-2.07369	-1.84925	-1.05667	-0.842325	-0.0898379	1.76017	0.258406	-0.02975	-0.630406	-1.05431	-0.690788	-0.881863	-1.18387
g2358	0	0	-0.369313	1.74122	0.746958	0.665626	0.663389	-0.779744	1.0319	0.00445539	0.459412	-0.904818	-1.34068	-0.915206	-1.22933	-1.31316	-1.07186	1.38409	0.611559	0.615491	-0.540158	1.15565	1.55801	-1.75379	-1.14579	0.115339	-1.03754	0.985895	1.4454	-0.0306008	0.639242	-0.78431	-0.529839	0.931913	-0.139319	-0.335604	-1.25642	0.721925	-0.521405	-0.393484	0.116366	1.95532	-0.394838	-0.761961	-0.45935	-0.672341	-0.742359	-1.38568	1.93005
g5831	0	0	-1.77103	1.04213	-0.240649	-1.0918	-0.0301694	-0.341462	-1.07067	-0.402864	-1.11889	1.17788	0.385459	-0.810782	1.14618	-0.108849	0.209345	0.869106	2.12851	0.0285669	0.140542	0.123832	0.191926	-0.936184	-0.756076	-0.0639408	0.993629	0.528128	0.935557	0.277737	-0.682563	-0.889892	0.675906	1.39967	2.06161	-1.32074	-1.34307	-1.33608	1.4676	0.62267	0.0884004	0.0346078	-1.11416	-1.09912	-1.00719	-1.30474	-0.98503	-0.408587	1.67253
g3779	0	0	1.65935	0.1515	-0.729111	0.304429	1.20149	-0.441782	1.34056	0.755692	1.55443	0.0534986	-0.99271	-0.742252	-1.03312	0.443272	-0.297759	-0.348054	-1.34571	-1.53373	0.0571119	0.102431	-0.717025	0.272423	0.0970506	-0.166663	-0.713902	-0.661874	-0.866226	-0.401419	-0.734621	-0.521924	0.0926653	0.0900843	0.0340147	3.68381	0.315653	0.0384111	-0.384912	-0.398821	2.0362	-0.410382	-0.312114	-0.529965	-1.08193	-1.07699	-0.417584	-0.91475	0.711116
g4134	0	0	-0.473209	-0.989296	-0.711875	0.603881	0.376998	0.851931	-1.33183	-1.08348	-1.0143	-0.820151	0.486579	-0.289731	1.21883	2.29556	1.37991	-0.620609	-0.0744923	0.195298	0.345985	-1.07517	-0.252034	-0.387558	-1.06059	-1.63855	0.0277207	0.319989	-0.867082	0.379398	0.892981	1.08782	-0.820639	-0.77168	0.295284	2.59118	0.794805	0.138152	0.416869	1.07017	-0.381284	1.07349	-1.15538	-1.02386	0.0520745	-0.190694	0.0423524	0.27018	0.358391
g5962	0	0	-0.235517	0.92471	-0.223374	-1.76121	-0.0492292	0.111292	-0.169176	-0.616978	0.714507	0.939074	1.34571	-0.852429	2.33712	0.265594	0.227241	-1.17658	-1.01169	-0.769059	2.36764	-0.738563	1.42807	-0.744141	-0.720816	0.115312	-0.666562	1.37787	1.00443	-0.738563	1.10077	-0.738563	-0.70738	-0.651857	-0.718788	-0.744141	-0.266498	0.0417895	-1.06614	-1.31468	0.204047	0.195776	1.20592	0.77508	0.728966	0.116768	0.588821	-0.801292	-0.00360136
g6299	0	0	0.204033	0.502377	1.84342	0.440056	0.717105	1.43482	-0.303236	1.19996	1.22554	-0.45626	-0.899668	-0.742538	-1.14291	-1.07523	0.100193	-1.50612	-0.702025	-0.839521	-0.546989	-0.831059	-0.924608	2.02023	1.23997	0.98617	-0.792184	-0.201245	-0.287859	-0.137244	-0.545497	-0.741256	-0.508084	-0.874166	-0.918848	0.0247167	1.03665	2.00131	-0.553343	0.323584	-0.594571	-0.637152	1.90583	-0.444347	0.985853	1.07842	0.754488	1.33621	0.0566989
g0466	0	0	0.724511	1.17762	1.4507	0.540864	-0.00418603	0.63223	0.0747184	0.105061	2.15465	-0.399724	-0.655164	-0.93475	-0.641483	-0.210218	0.0982881	-1.19173	-1.55229	-1.3691	-0.0631456	-0.411656	-0.421337	-0.421337	3.4026	-0.421337	-0.286685	1.71109	-0.421337	-0.411656	-0.421337	-0.411656	-0.357532	0.510665	-0.377333	-0.421337	-0.355331	-0.421337	0.923426	1.42939	-0.332396	-0.0393853	-0.868396	-1.11264	-0.357222	-0.305155	0.281755	-0.928658	-0.137579
g3808	0	0	-0.20719	-0.889644	-1.09346	-0.802932	-0.863604	0.329353	-0.627823	-0.884332	-0.861994	0.935913	1.32211	2.18509	1.48759	1.12025	0.186674	-0.637572	-0.353778	-0.34466	-0.288985	-0.414106	-0.206481	-0.660026	-0.620851	-1.09958	0.0445338	-0.388721	-0.19209	-1.07548	-0.65456	0.277668	-0.841045	-0.227389	0.391425	2.02854	1.76166	2.16549	-0.444996	-0.0659532	-0.514244	-0.53551	-0.4502	2.0109	0.476307	0.563597	0.337744	0.874267	1.47802
g2343	0	0	0.140773	0.517866	2.45185	0.0718499	0.474528	0.672834	0.419449	1.70641	0.49977	-0.906751	-0.60623	-0.548904	-1.52335	-0.677422	-0.201657	-1.27453	-0.654745	-0.561743	-0.238915	-0.939074	-1.4957	0.679112	1.1901	0.654889	-1.02502	-0.504993	-0.648215	0.0811262	0.385157	2.68998	-0.519078	-0.557745	0.948143	-0.765109	-0.375819	0.441167	0.588522	1.62293	-0.424066	0.0635583	-0.677599	-1.17334	-1.13312	1.97325	-0.0480005	1.46235	-0.594349
g5636	0	0	1.40918	-0.22503	0.972108	0.770369	-0.95815	-0.673738	0.0182648	0.0571954	0.0519464	-1.11011	-0.0771808	-0.471386	0.380363	0.957936	-0.500256	-1.45034	2.26968	-1.42086	-0.236078	-0.323764	-0.326199	0.265897	3.87948	-0.326199	-0.292321	-0.326199	-0.326199	-0.323764	-0.326199	-0.323764	0.605235	-0.326199	-0.315128	-0.326199	-0.326199	-0.326199	0.00509639	0.655885	-1.18572	-0.66645	-0.406968	1.59815	-1.08776	0.174783	-0.00988715	-0.708749	-0.300362
g3564	0	0	0.0368647	-0.590185	-0.919454	-0.464552	-0.739204	-0.650759	-0.453771	-0.742953	-0.262868	-0.295539	1.13105	0.0368647	-0.655923	-0.710799	0.0485745	2.89462	1.60169	0.736347	-1.54488	0.627803	0.151613	-0.660844	-0.369539	-0.144402	1.37758	0.00486903	0.500284	-0.0701463	-0.901192	-1.36555	-1.14886	2.53662	0.562168	0.645554	0.263421	-0.464498	-0.624533	-0.508955	1.0009	1.53696	-0.721464	-0.68291	1.11937	-0.219658	-1.23331	-0.04596	0.201174
g2898	0	0	-0.0302558	-1.06294	-2.39534	-0.266302	0.913244	0.58719	-1.22268	0.266492	-0.363067	0.0675796	-0.893416	0.831806	-0.179344	-0.204393	0.273688	0.883662	0.742705	2.05137	-1.60406	-0.809307	2.60874	-0.310957	-0.679456	0.804054	-0.674965	0.694533	1.04743	0.381422	0.212118	-0.852285	-0.638844	0.0646412	-0.908011	-0.748462	0.62345	0.789954	1.28091	-1.03899	0.905669	0.388309	-0.513731	-1.02217	-1.2311	-0.0272234	-0.0774627	1.40924	0.33
g3857	0	0	-0.495426	0.447297	1.3529	-0.216493	-0.31692	-0.502776	0.599537	1.77514	1.61488	-0.928845	-0.454842	-1.00257	-1.37946	-1.25095	-1.13459	0.811522	0.283572	0.798017	-0.160773	-0.358681	-0.333154	1.61682	1.40973	-0.464519	-0.812867	0.144982	-1.01694	-0.884573	1.02761	-0.59359	-1.87447	0.213963	-0.996147	0.609063	1.35638	1.11717	-0.542024	-0.953788	-0.364162	-0.659052	1.09101	1.42802	1.40305	0.303625	0.638831	0.243123	0.561905
g2923	0	0	0.213704	2.15792	-1.28995	0.681636	-0.524243	1.08771	-1.22888	1.53172	1.04862	0.057779	-0.424932	-0.959645	-1.18708	-0.204182	0.247055	-0.834881	-0.617571	0.245218	-0.0984372	-0.0984372	-0.370573	1.26938	1.39817	0.0994	-1.3865	-1.40845	-1.57268	0.885658	0.684645	1.11393	0.607248	-1.6457	-0.815809	0.548146	0.255929	0.534081	0.260709	-0.278932	0.676458	0.914493	-1.86423	0.291505	-1.01735	1.59408	-0.85282	-0.881131	0.385305
g4308	0	0	-0.489361	-0.489361	-0.183032	-0.303558	-0.5542	-0.48564	-0.635779	-0.326364	-0.227655	-0.832962	-0.547234	-0.637365	-0.381109	-0.262751	0.249834	1.26172	2.04454	2.80028	-1.67276	-0.446312	-1.52698	0.0641481	-0.0553393	-0.151213	-0.506348	-0.467093	-0.661104	0.847549	1.63858	1.26618	-0.619699	-0.534703	-0.69578	0.903858	0.903858	1.71315	0.0259568	-0.0445302	-1.54208	1.27346	-0.547915	0.835113	1.42525	-2.10594	-0.565608	-0.809166	-0.700474
g1511	0	0	-0.422141	-0.758321	-1.19352	-0.00879953	-0.239803	-0.889077	-0.639013	-1.06836	-1.20202	0.00307015	-0.312812	0.687607	0.968735	0.0953698	0.130023	2.6197	0.894842	1.33452	1.2862	1.04232	0.891333	-1.02819	-0.669526	-0.416285	1.2862	0.742445	0.810994	-0.1427	-0.825469	-1.13768	0.552981	0.833966	0.764947	-1.19164	-1.41677	-1.38312	0.551119	-0.624735	0.724838	1.34018	-1.02446	-0.966944	2.37575	-0.305518	-0.67176	-1.27574	1.44158
g5659	0	0	-0.434543	0.131608	1.44072	-0.812886	-1.432	-1.20001	1.18344	1.40336	2.10167	0.114784	-0.410155	0.000601478	-0.0232861	0.695386	-0.376779	-0.853715	-0.569379	-0.958806	1.85761	1.57294	2.07433	-0.826036	-0.945752	-0.694169	0.294643	0.385211	0.375962	-0.66171	-0.895625	-0.922696	0.0546395	0.511529	0.181444	-0.545385	-0.915117	-0.901817	0.937938	1.55046	-0.720288	-0.694486	-0.800349	-0.273269	0.223893	0.193244	0.692202	-1.8702	-0.325424
g5806	0	0	0.772698	1.71106	2.50963	-0.442518	-0.561773	-0.423173	0.269476	0.442777	1.14618	-0.82462	0.262743	-0.769324	-0.948917	-0.847248	-1.20863	-0.381335	-0.142817	-0.564203	-0.772448	-0.990264	-0.893376	-0.189565	-0.450391	0.148486	-1.15351	-0.868685	-0.736595	0.0729999	0.314397	1.5201	-0.883176	-0.663781	1.42919	1.78251	0.887293	1.44682	0.0464291	-0.463913	0.941442	1.34753	-1.34148	-0.53001	-0.0897635	-1.27518	1.38326	-0.225345	0.582817
g1401	0	0	3.00033	1.83692	0.584062	-0.0683176	-0.184265	0.110845	-0.0849855	-0.347706	-0.374346	-0.0339263	-0.139793	0.0787462	-0.605513	-0.72712	-0.0261018	-1.02807	-0.963747	-1.02702	-2.36714	0.90046	0.297797	-0.249219	0.308288	0.880105	0.714977	0.694412	1.00339	0.242769	-0.497662	-1.05167	-0.692601	1.22182	0.947559	0.152698	-1.49683	-1.00915	-1.72435	0.921365	-0.19054	0.896941	-0.359272	0.455858	0.310361	-0.347785	0.314396	-0.744094	-1.71757
g4147	0	0	0.258939	1.40544	1.58122	0.951356	1.14457	-0.0874175	0.739	1.29761	0.683253	-0.605631	-1.12839	-0.975144	-0.462694	-0.876573	-0.693053	-1.05902	-1.06789	-1.10557	-1.04649	-1.1315	-0.154898	1.06827	2.32767	1.72243	-0.941995	0.523529	-0.231592	-0.156069	0.763233	-0.590857	-0.19762	0.330844	-1.00608	-1.29647	0.184565	-0.166967	1.37666	1.06938	-0.774847	-0.269928	-1.09191	-0.309368	-1.32399	-0.487713	0.200912	-0.36728	-0.43372
g2921	0	0	1.87262	0.723326	-0.517866	0.143319	-0.237078	-0.600547	-0.187862	-0.736496	-1.7554	1.30052	0.536036	1.51111	-0.467538	-0.616658	0.698718	0.62692	-0.804601	-1.48853	0.146473	-0.524479	1.65542	-1.06938	-1.02905	1.28315	-0.794726	-0.308384	1.39766	-1.16895	-0.457235	-0.661158	-0.890543	1.37004	-0.501165	-0.496833	0.747386	1.30177	-0.395147	-0.13285	-0.501152	-0.70753	2.00113	-0.264451	-0.416551	0.689599	0.0511793	-0.9117	-1.24153
g1452	0	0	1.07114	1.25189	2.89642	-0.740462	0.0338665	-0.0110696	-0.460167	0.0559159	-0.512485	0.960799	-0.845353	-0.257732	-0.40895	0.132621	-0.59983	-1.31685	-0.854327	-0.395422	-0.794858	-0.367183	0.390031	-0.691824	-0.525494	0.156071	-1.11235	0.43633	0.33539	1.7927	2.59554	1.03804	-0.440552	-0.011557	-0.56052	-1.0357	-1.06456	-0.139509	1.16053	-1.36448	0.748404	-0.645615	0.686707	-0.585554	0.245213	-0.541508	-0.253057	1.4104	-0.0412569
g4286	0	0	-0.425243	0.773484	1.68466	-0.940793	2.02567	-0.36764	-0.0822168	0.37876	-0.0157561	0.545508	0.757581	-1.66997	0.996798	-0.0511621	-1.28457	-0.775729	-0.770238	-0.779148	0.513699	0.368969	-0.0604573	0.511838	1.07259	-0.339197	-1.38313	0.997027	-0.804359	-0.325796	1.96711	-0.912162	-0.548103	1.20251	-1.39847	-1.02793	1.06641	-0.900548	1.08773	0.333663	-1.26235	-1.23501	0.600747	0.475225	0.781516	0.490048	-0.238784	0.634607	-0.254109
g3177	0	0	-0.471366	0.036368	0.42417	0.287787	-0.580853	-0.199905	-0.336213	0.151079	0.696457	-0.789	1.07519	-0.477466	1.73482	1.93609	0.772458	-1.61511	-1.1659	-1.47861	-0.478375	0.176424	-0.567303	-0.264769	0.210311	1.0961	-0.482901	1.42556	-0.187941	0.762305	1.86976	0.358236	0.226874	-0.124164	0.57017	-1.73822	-2.17292	-0.679161	-1.3548	1.09512	-0.530373	-0.463418	1.21136	0.0421153	-0.138075	-1.60558	-1.07956	-0.0271926	0.603537
g3735	0	0	0.731747	1.36481	-0.0134064	-0.753897	-1.6872	-1.44851	0.315568	0.129646	0.745136	-0.989766	-0.0743695	-0.237144	1.7511	1.36481	0.24431	0.57774	-0.934394	-1.08619	-1.19507	-0.622403	-0.370547	1.21616	0.0539504	0.00226796	-1.03009	-0.370547	-0.284032	-0.829763	0.304798	0.589133	-0.786394	-0.427562	-0.995549	2.69316	0.972464	1.08002	1.96272	-0.101583	-0.151721	-0.736065	-0.264323	-0.70903	-0.385456	-0.558211	-0.683343	-0.0572398	2.14989
g6852	0	0	0.142869	-0.936261	-0.964817	-1.51584	-1.00865	-0.189756	-0.645535	-0.507639	-0.841859	0.438844	0.936287	0.269235	-0.196908	0.135909	-0.0958912	1.49772	1.06166	2.42062	0.703355	-0.777888	-0.985133	-0.403028	-0.321825	0.0933019	-0.0690205	-0.677117	-1.0896	-0.786614	-0.156125	-0.0865297	-0.589927	-0.115203	0.0671772	0.768375	3.1084	1.3174	0.885497	0.0120389	1.23804	-0.664934	-1.49673	0.0260912	0.159225	-0.0567869	0.463195	0.511053	1.40774
g5203	0	0	4.00678	-0.237986	-0.237986	-0.237986	-0.237986	-0.200619	-0.237986	-0.237986	-0.237986	-0.237986	-0.237986	-0.237904	-0.237986	-0.237986	-0.236453	-0.237986	-0.237986	-0.237986	-1.08569	0.645081	0.514166	0.0994362	0.369994	0.443514	0.725259	0.719675	0.953587	0.878799	-0.249217	-0.340576	0.250667	0.106268	1.31942	-1.19204	-2.15601	-2.00232	0.189425	1.634	-1.32376	-0.0485317	-0.693378	0.242251	-1.82663	1.56321	0.852582	1.13599	-0.00333318
g4871	0	0	-0.272605	-0.0304815	0.719112	0.0302773	-1.57378	-0.41993	-0.202104	-0.260636	-0.105586	-0.821931	1.69689	0.499597	1.06555	2.01755	0.692199	-1.33832	-0.1715	-1.5243	0.416001	-0.236054	-0.553418	-0.340683	-0.209862	0.155479	1.30302	-0.0546508	0.521619	-0.163859	-0.623763	-0.688857	1.89177	1.97229	0.669736	-1.41683	-1.28406	-1.35788	0.210919	-1.18512	-0.376167	1.71322	0.270533	-0.633384	0.692526	-1.87305	-0.319932	-0.123794	-0.58637
g5735	0	0	-0.573174	0.95744	0.97298	0.216562	0.00288113	-0.278024	0.942488	1.40105	1.18637	-0.40741	0.4532	-1.33948	-0.589892	0.782139	-2.17466	-1.28815	-0.794154	0.529843	-0.569627	-1.26855	-1.54957	0.59732	0.50019	-0.270147	0.194702	-1.24369	-1.10122	0.475614	0.382561	0.59245	-0.0529275	-0.843766	-0.449142	2.09895	1.25505	1.25182	-0.452387	-0.868458	1.15243	1.32358	-0.960972	-0.194189	-0.912866	1.0732	-1.7762	-0.941524	1.42445
g4150	0	0	0.247962	-0.0720191	0.346032	1.22809	1.61855	2.04092	0.493728	0.0412096	-0.254586	0.499742	-0.187882	0.112104	-0.250969	-0.784681	-0.545699	-1.38372	-1.75312	-1.39565	-0.72603	-0.733959	-0.19747	-0.919808	-0.905076	0.45995	-0.781729	-0.384222	0.607101	-0.339833	0.330083	-0.213308	-0.793566	0.662623	-0.904435	0.278509	2.63742	1.92375	1.54646	0.877686	-0.194957	-0.970829	-0.447697	-0.810664	-0.627194	-0.655493	-0.408629	-0.529228	-0.637101
g6982	0	0	-0.492131	0.694457	1.30651	0.0502054	1.08441	-0.418376	0.488897	2.3301	1.47046	-0.920522	-0.917699	-0.866908	-0.494583	-0.22322	-0.348138	-1.01055	-0.916476	-0.816437	-0.570408	-0.978381	-1.25215	0.5785	1.10803	-0.475295	-0.979153	-0.993748	-1.12274	0.129464	0.331672	1.26097	-0.609071	-0.745419	0.0595967	1.92004	1.37824	0.959855	-0.418428	1.74924	0.244615	0.236016	-0.972255	-0.839192	-0.253033	1.77649	0.744798	1.25775	-1.29601
g1384	0	0	-0.858817	-0.713156	-0.258581	-0.586107	-1.0188	-0.127071	0.353521	0.543764	0.54615	-0.784556	0.336114	-0.544641	-0.644884	-0.54095	-0.782489	0.388623	2.16345	2.52843	-0.344878	-0.40243	-0.404029	-0.404029	-0.397343	-0.404029	-0.381793	-0.246197	-0.404029	-0.40243	-0.404029	-0.40243	-0.393492	-0.404029	-0.396762	2.91173	2.46803	0.412159	1.62038	0.361755	0.416225	-0.708574	-0.579833	-1.10995	-0.598003	1.62441	-0.52397	0.633932	1.8187
g2899	0	0	-0.683228	-0.0847582	0.182935	-0.808267	-1.00202	-0.776158	0.0706539	-0.211271	0.296387	-0.641338	-0.276371	-0.445169	-0.572538	-0.45742	-0.343952	1.32053	1.44493	2.98705	2.31345	0.663819	0.364308	-0.621984	0.265359	-1.32862	0.967042	-1.21079	-0.855468	0.364308	-1.30663	-0.617381	1.61012	0.220259	0.445514	-0.228986	-0.347995	-0.696338	1.30758	-0.524926	0.738857	-1.50801	0.305177	-0.318683	1.48093	0.651723	0.501784	0.366273	0.742232
g2766	0	0	-0.181628	0.0658961	0.141094	-0.351094	-0.38093	3.80625	0.0616907	-0.00341372	0.3168	-0.506777	-0.203929	-0.250344	-0.741849	-0.78625	-0.670081	-0.0190717	0.0246325	-0.321002	-1.1421	-1.13315	-0.649077	0.83134	0.764898	0.271127	-1.27443	-0.388508	-0.898313	0.59465	1.44438	0.643025	-0.418761	-0.9701	-1.25445	0.846723	1.18725	1.5455	1.32606	0.326125	0.802619	-1.24561	-0.281818	-0.927379	1.71952	-0.211922	1.35247	0.756713	0.800661
g5779	0	0	0.544741	1.20228	-0.319978	2.70249	-1.24239	-1.05516	0.74261	-0.366197	0.0478776	0.672835	-0.352753	-0.037747	-0.172044	0.153592	-0.0168842	-1.30962	0.253943	-1.4476	-0.0299095	-0.511189	-0.41469	1.16072	-0.255905	-0.0366656	-0.766869	-0.994167	-0.750828	-0.772974	0.189899	2.98183	-0.788308	-0.698901	-0.665588	0.911281	0.543254	0.89901	1.53027	0.109432	-0.300742	-0.413002	0.526104	-1.45206	0.448868	1.00797	1.48851	0.0499672	-1.14459
g2860	0	0	0.659791	1.16956	0.694228	1.63066	0.988135	0.867366	-0.242884	-0.872759	-0.375001	0.13428	-0.20616	-0.689797	0.731927	0.198712	0.261863	-1.63713	-1.75151	-1.56129	-0.280966	0.233534	0.0819836	2.75771	-0.107857	-0.894248	1.74788	-0.484353	0.267673	-0.707142	-0.881441	-1.02546	0.0571434	-0.361503	-0.202391	1.21273	-0.940453	-0.472834	-0.808854	0.633294	-0.215655	-0.414249	-0.901531	1.70699	0.708653	1.60889	0.633527	-1.37263	-0.28153
g4387	0	0	-0.390906	0.635321	0.93882	0.0171713	-0.221939	-0.752138	1.81194	1.14945	1.33942	-1.18168	-1.37498	-1.1153	-1.06539	-0.713622	-0.995347	0.508707	0.451138	0.959332	-0.318697	0.411533	-0.616959	2.67771	2.44906	-0.407544	0.498613	-0.566652	-0.621512	-0.690106	-0.643979	-0.690106	0.0800806	-0.436977	-0.263861	0.0348487	-0.552669	-0.342781	-0.710688	0.527653	-1.66391	0.668633	0.197607	0.980707	-0.696805	-0.608979	-1.58688	0.110854	-0.13986
g4458	0	0	-0.664866	-0.00196502	0.616938	-0.209521	-0.785211	-1.19464	0.51718	0.852375	0.51718	-1.01649	0.148379	-0.350885	-1.48858	-0.751998	-0.440134	2.47016	1.59288	0.1892	1.2036	1.45696	1.2036	-0.836698	-0.871997	-0.650279	1.09921	1.00428	0.976133	-0.341167	-0.735247	-0.428924	0.162147	0.482636	0.184642	-1.98018	-1.04049	-0.888224	0.23517	1.82118	-0.185503	-0.0944313	-0.946648	-0.82977	-0.353809	-0.356736	0.62061	0.306409	0.709351
g5534	0	0	-0.373572	-0.930514	-1.66546	0.638849	-0.746391	0.972309	-0.449335	-1.21337	-0.0938959	-0.0102831	1.42385	1.71218	0.740106	0.972309	0.972309	0.117966	-0.834258	-1.2328	2.84824	0.945748	-0.75225	-0.0806158	0.967488	-0.753664	0.756807	-0.679608	-0.753664	1.01035	-0.753664	-0.75172	0.312114	-0.461768	-0.744827	0.398366	-0.753664	-0.753664	0.2601	-0.0678768	1.01339	1.04655	-0.759074	-1.49309	0.96978	-0.683588	2.20345	0.668599	-0.464473
g5726	0	0	0.92628	1.28317	2.44145	0.417498	0.240365	0.836962	-0.291676	0.493899	-0.828872	-0.291676	-1.05303	-0.759196	-0.264705	0.176707	0.0419468	-1.90478	-0.653198	-0.811135	-0.755292	-1.01012	-0.269982	-0.0557386	-0.524596	-0.432899	-0.113343	-0.507071	-0.658149	0.54014	0.510673	2.51325	0.0469721	0.834404	2.15912	-0.854116	-1.02461	-0.398644	-0.959498	1.32902	-0.87912	-0.218556	-0.419296	1.14745	1.07769	0.800928	0.985965	0.489313	-0.833815
g6507	0	0	-0.110457	0.656143	-0.0170383	-0.463789	1.15582	0.218374	-1.26886	-0.28521	-0.328033	0.738739	-0.363251	-1.02482	2.44785	0.810543	-2.07797	-0.582748	0.211994	0.282727	-0.366288	0.666208	-0.02294	-0.770006	-0.541853	-1.54781	0.496755	-0.702246	-0.392156	0.366103	-1.03	-0.0996187	-0.483189	-1.04726	0.173447	1.53817	2.22451	1.53817	0.324416	1.21676	-0.0596341	-0.462377	-1.66664	0.647478	-0.712339	-0.83816	1.43995	-1.21934	-1.11654
g6483	0	0	-0.751749	-0.677675	-0.73366	-0.798356	-0.836355	0.510633	-0.75891	-0.79215	-0.72367	0.0647597	0.967779	2.19314	1.81892	1.60463	0.0895138	-0.327233	-0.388306	-0.461306	-0.824194	-0.951914	-0.955462	-0.394269	-0.940626	-0.168179	0.283679	-0.817421	-0.438132	1.76955	-0.741789	1.76955	0.524605	-0.59875	2.12014	0.701026	-0.20414	-0.133669	0.718655	1.58378	-0.896431	-0.845513	-0.667302	0.106812	-0.118242	-0.635864	1.2918	-0.715631	1.99193
g6598	0	0	-1.862	-0.0121622	-0.767606	-0.877818	1.88155	-0.814395	-0.778476	0.83375	-0.173945	2.00486	-0.299546	-0.911347	0.0952672	-0.0827885	-0.310843	0.774158	0.386351	0.914985	-0.880019	-0.873387	0.6127	-0.23427	0.274758	1.33972	-2.02155	0.0934432	-0.423476	0.665907	0.20184	-0.863526	0.42608	-0.14532	-0.80349	-0.593314	0.818057	2.40584	-0.106186	-1.61046	1.3761	-0.437712	0.329647	0.448613	-0.779057	-0.786224	-0.619488	-0.644342	-0.619488
g0376	0	0	-0.0626222	1.94657	1.92544	-0.218602	-0.38681	-0.668739	0.589968	1.61779	1.19487	-0.615	-0.879003	-0.777308	-0.680645	-0.630502	-0.35932	-0.162009	-0.850586	-0.983488	-0.703741	-0.801586	-0.789359	0.860209	0.878258	1.07325	0.417858	-0.470118	0.496668	-1.32667	-1.04578	-0.79308	0.551426	2.08107	1.54164	-0.346774	-0.840362	-0.782902	-0.780831	-0.400115	-0.279762	-0.794278	1.82699	0.427998	1.50357	-0.839126	0.0329503	-0.740112	-1.19329
g5610	0	0	-0.535482	-0.316553	-0.588464	-0.397922	-0.100646	-0.1399	-0.744487	-0.455539	-0.47083	-0.418458	-0.424479	-0.305442	2.9623	1.81617	1.37398	-0.117068	-0.680101	-0.45708	-0.53591	-0.641504	-1.00974	1.68016	0.642657	-0.343382	-0.426798	-0.938409	-0.804772	-0.273954	-0.132455	0.464506	-0.555326	-0.941844	-0.772691	0.711107	2.15138	1.72698	0.0472613	-1.68516	0.336927	-0.00856906	-0.115603	1.42515	-0.1007	-0.563736	-0.87701	0.425398	-0.301664
g4723	0	0	-0.356886	1.32773	0.905777	0.905777	0.128159	0.0685912	1.34077	0.90027	2.07385	-1.19538	-0.924447	-0.694678	-0.825409	-0.27094	-0.642309	-0.718737	-0.862222	-1.15992	-1.26675	-0.627971	-0.243829	0.213118	0.220925	-0.0852049	-0.719975	-0.998481	-0.818268	0.745467	-0.0727192	-0.891556	0.268407	-0.307354	-0.574801	2.85243	1.20761	1.09896	0.975923	0.0325669	-0.0852786	-1.67662	1.06386	-0.310454	-0.387162	0.11685	-0.289288	0.0225532	-1.2142
g2736	0	0	-0.355484	-0.755423	0.410599	0.253128	-0.447669	0.306967	-0.726121	-0.817619	-0.0673423	-0.959819	1.14559	-0.101376	0.888127	1.95679	2.13798	-1.36037	-1.03247	-0.475493	-0.0170018	0.246395	0.500579	-1.41351	-1.5597	-0.660564	0.393063	-0.111069	0.393063	-0.773908	-0.695322	-1.15596	-0.849393	0.122093	0.807509	1.42191	1.83994	1.51188	1.66854	-0.171761	-0.00170199	-1.02725	0.480858	-0.948682	0.480721	-0.181528	-0.793052	-0.00128721	1.90149
g3486	0	0	-1.96178	0.418852	0.504271	-0.0269599	0.112859	-0.320992	-0.50575	0.531707	0.415	-0.139342	0.477104	-2.77928	-0.31491	0.569416	1.59349	0.346949	0.180842	0.89852	-1.74868	-0.151616	0.0802116	-0.388436	-0.617696	-1.41567	0.93111	-0.780841	-0.454142	-0.671584	-0.745767	0.0861772	0.170528	0.897912	0.936766	2.43312	0.792998	0.645606	-1.37916	0.379131	-0.882081	0.256543	0.184673	1.4409	-0.285432	-1.6042	-1.18834	-0.799267	0.856887
g2024	0	0	-0.889829	-1.32222	-2.07239	2.1885	-0.0896123	1.06175	-0.148783	-0.852085	-0.15933	0.603304	1.32349	0.0842846	0.565001	0.153204	0.683945	-0.486135	-0.108955	-0.534148	-0.491331	-0.736938	-0.299752	0.98188	0.4776	0.615074	-0.682911	-1.17201	-0.172097	-0.468289	0.36888	0.0978438	-1.45291	-0.39114	-1.37435	2.27134	1.04342	1.3857	0.622673	0.874657	-0.824324	-1.19752	-0.631083	1.1556	-1.52364	-0.80486	-0.377368	0.771296	-0.00573231
g3985	0	0	-0.263076	-0.711121	-0.875465	-1.30049	-1.43979	0.226655	0.26568	-0.112859	-0.82734	0.303035	0.86212	2.88309	-0.269862	0.987306	-0.0398127	0.65404	0.271902	-0.614024	-0.651421	-0.466847	-0.9379	-0.359491	-0.338912	-0.70853	0.129935	-0.541619	-0.366671	-0.436318	-0.220371	-0.210134	-0.407849	-0.332774	-0.495481	1.93995	2.10564	2.2988	0.530594	1.23171	-0.887599	-1.36051	-0.228549	0.714358	0.279013	-2.39543	-1.99544	1.32665	0.703103
g4009	0	0	-0.769801	0.516972	1.16731	-0.882798	-0.322161	-0.98359	-0.0345653	0.220209	0.254849	-0.514293	-0.197842	-0.381081	-1.01697	-0.685996	-1.22008	2.62217	1.19453	1.03314	2.24009	0.634616	-1.07863	0.977859	0.78292	-0.815535	1.1677	-0.414038	-1.03494	0.420161	-0.0311561	-0.562471	-0.130982	-1.26424	-1.15392	1.24234	-0.254007	-0.725761	0.47843	-1.4848	1.11826	0.722021	0.0557732	-0.889683	-1.22536	-1.23569	-0.640549	1.05675	0.082768
g4931	0	0	-0.651125	-0.837626	-0.905739	-0.442135	-0.444221	0.306729	-0.922126	-0.794446	-1.02077	-0.371804	0.0282257	0.498249	2.26042	2.08473	1.47552	-0.0704221	-0.100507	-0.0929425	-0.688909	-0.806236	-0.107311	1.61319	0.793973	0.434289	-0.764164	-0.381074	-0.798236	2.44336	-0.487142	-0.806236	-0.788014	-0.809495	0.212227	1.59423	-0.0609432	-0.593507	-0.523501	-0.690076	-0.529956	-0.751027	1.63032	0.864243	-0.997638	-1.13694	-1.53143	-0.352892	-0.939856
g6657	0	0	-0.3535	-1.61525	1.35577	0.51783	-0.578093	-0.573036	-0.628756	0.421692	-0.718636	-1.15012	0.817239	-1.67003	0.546462	1.64084	1.45225	-0.248489	0.110004	0.673824	0.619975	-0.560167	1.16389	-0.722941	0.0198264	0.44946	-1.43092	1.12543	0.208086	-0.229337	1.08103	0.614693	-2.02258	-1.34512	-1.24335	0.658776	0.601305	1.01193	-0.873664	1.1105	-0.398869	-0.131604	-1.03301	1.32665	-0.816395	-0.732075	-0.922491	0.426648	-1.25216
g4581	0	0	1.475	0.861984	0.0320891	-0.408964	-0.337402	1.54364	-0.12436	-1.35807	0.453974	1.19642	-0.890909	0.740767	-0.597178	-1.68849	-0.546062	0.239106	-1.48713	0.895574	-0.911466	-0.907317	1.20764	-0.957394	-0.815402	0.889988	-0.814798	0.979567	1.03446	-0.885627	0.614136	-0.760647	-0.850421	1.88417	-0.557643	-0.938557	0.979567	0.809746	1.25266	1.128	-0.918909	-1.04739	-0.463298	0.0489342	-1.65525	-0.329211	-0.692796	-0.509452	1.06956
g0531	0	0	-0.632844	-0.610105	-0.596604	0.249343	0.165437	-0.507106	1.46167	2.13318	1.96523	-0.43828	-0.261302	-0.348581	-0.774784	-1.04602	-1.18706	1.11412	-0.424987	-0.261302	0.134557	-0.834428	-0.105683	-0.440026	-0.831341	-0.0413016	-0.821905	1.63279	-0.311527	-0.834428	2.08514	-0.834428	-0.523192	1.9543	-0.315584	-0.835398	1.12947	-0.207018	-0.920124	0.687419	-0.649497	1.59913	-0.830037	0.113107	-0.310312	-1.14047	-0.106939	0.911901	0.292191
g0823	0	0	-1.04269	-1.21273	-1.07208	-0.866362	-1.00374	-0.811217	-0.60814	-0.824408	-0.602664	0.00464953	1.85686	1.12918	1.02867	1.24266	0.668655	1.05898	0.611272	0.443115	-0.699876	-0.850961	0.319665	-0.865551	-0.651594	-0.426564	-0.790925	0.695028	0.060131	-0.746028	0.749701	-0.702361	-0.580903	0.884912	-0.422489	-0.162532	2.96092	1.22942	-1.02187	-1.26805	0.837766	0.363409	1.22306	-0.134314	-1.02013	0.00766609	0.812721	1.49337	0.448528
g6679	0	0	-0.654214	-0.77372	0.0715219	0.135109	-0.118523	-0.795794	-0.433709	-0.461068	-0.805313	-1.20413	-1.15105	-0.659799	-0.158186	0.714381	1.64443	1.78106	1.94243	0.926567	-0.886816	-0.914067	-0.522641	0.813699	1.64992	0.616472	-0.467003	-0.283918	-0.620773	2.64159	1.03405	0.356072	-0.259488	-0.211524	-0.365775	-0.914824	-0.914824	-0.750147	1.4401	-0.318889	1.05156	-0.574549	-1.03512	-0.563092	2.35507	0.775022	0.898664	0.549906	-0.275319
g2713	0	0	-0.526819	-0.567684	0.628084	-0.610885	1.40402	0.871274	-0.47728	-0.35752	-0.467439	-0.610885	-0.610885	-0.609884	-0.610885	-0.591536	-0.592204	0.979692	3.01745	-0.266616	1.24261	0.301541	-1.59969	0.330718	0.452947	-1.26808	0.70102	-1.14412	-0.877914	-0.166233	-0.679354	0.0107828	-0.437005	-1.06111	0.0596443	2.11075	1.01443	1.00905	0.147333	-0.609207	-0.956999	1.88307	-0.369258	-0.0949385	-0.153966	-0.338594	0.179352	-1.06751	-1.18165
g1813	0	0	-1.82621	-1.08413	-0.24479	-0.808349	-0.832234	0.515319	-0.853242	-0.350787	-0.443642	0.683188	1.54239	1.72186	0.462848	0.011042	-0.920581	0.661509	1.55419	0.211621	-0.289616	0.142331	-1.57015	-0.680035	-0.527914	-1.09089	0.0566077	-1.37694	-1.30545	-0.167194	-0.43122	0.780833	0.555213	1.00845	1.85578	0.649913	1.30482	1.08547	0.186824	-1.01443	1.75673	-0.585823	-0.644827	0.301527	-0.586586	0.505373	1.34767	-0.824514	0.989227
g2113	0	0	-0.840258	-1.34914	-0.711323	0.484884	-0.749418	-0.537937	-0.487251	-0.489047	0.0537295	-0.0187887	-0.601961	-0.2246	1.49836	2.89598	1.09925	-0.265318	0.278023	-0.035193	-1.08013	-0.691685	1.13757	-0.501349	-0.233164	1.87844	-1.07079	0.995727	0.584816	-0.1878	1.83711	0.0254715	-0.648202	0.870246	-0.590099	-1.57466	-0.53061	-0.220898	-0.590107	-0.775263	-0.438891	-0.731624	1.49976	1.03612	0.529401	0.769331	0.361597	0.402194	0.17381
g5706	0	0	-0.503772	0.551132	0.590685	0.639831	0.754566	0.185921	0.408854	1.9402	1.96012	-0.85827	-1.04659	-0.305644	-0.950507	-0.575715	0.494993	-1.30709	-1.33228	-0.646431	1.04408	0.0115826	0.399776	-0.321701	0.231359	0.16631	1.0373	0.198483	0.769073	0.204258	-0.0670744	-0.115382	0.636642	0.783485	0.8908	-1.37649	-2.23777	-2.25473	-0.687886	-0.930538	-0.775891	0.792578	0.0432586	1.55848	1.17011	1.15637	0.881518	0.0525596	-0.179031
g5041	0	0	1.60714	1.43479	2.96978	0.199553	0.00515215	0.191533	-0.552072	-0.548149	-0.552518	-0.541891	-0.561322	-0.499406	-0.525652	-0.526906	-0.384376	-0.623431	-0.604629	-0.487598	0.793968	1.19142	1.40039	0.212959	0.105039	0.324057	-0.0258503	1.2575	1.16887	0.389228	0.0312341	-0.429706	-0.744685	-0.523418	-0.0826047	-1.40766	-1.94211	-1.71862	0.954741	-0.648076	1.3015	0.197592	-0.512272	-1.29348	-0.697075	0.452596	1.34372	-0.387833	1.91748
g3609	0	0	0.981623	1.22978	1.97769	-0.273294	0.725577	-1.13501	0.460263	-0.408122	-0.439896	0.339337	-1.32623	-0.524362	-1.45487	-1.4116	-0.34595	1.30778	0.246371	0.0509076	-1.05419	-0.991353	-1.31894	0.588872	0.505977	-0.0569133	0.374707	-0.0763316	0.128173	-0.0763316	0.069422	-0.188841	-0.453349	-0.823045	-1.57489	2.19418	0.937948	1.81491	0.526561	-1.24783	-0.857938	0.735624	-0.453611	1.29719	-0.757579	-0.510607	-0.656072	-0.727164	0.75497
g1266	0	0	-0.353416	-0.672201	1.02716	0.443981	-0.322067	3.04557	-1.36704	-0.418794	-0.932842	-0.696249	-0.991387	1.07988	-0.18622	0.310679	0.023311	0.0760957	-0.261244	0.194794	-0.376756	-0.427243	-0.292588	0.138681	-0.530573	-0.292588	-0.277449	-0.799172	-0.491938	-1.13579	-0.756137	-0.590034	-0.277449	0.218849	0.126463	2.97186	1.68395	1.10792	-0.300082	0.0719892	0.919413	1.35707	-0.779396	-1.269	-1.33187	-0.1028	-0.815039	-0.292879	-0.331156
g1369	0	0	-1.36513	0.262025	0.84221	-1.43822	2.30536	-0.0307502	0.177774	0.0220335	1.32219	0.0510355	0.0353744	0.177774	-1.43822	0.774345	-1.42198	0.343086	-0.591649	-0.0272699	-0.00537798	-0.407391	-0.510106	2.75189	1.87234	1.68102	-0.609921	-0.0879827	-0.346037	-0.349792	-0.361606	-0.361964	-0.552207	-0.559876	-0.463438	-0.542368	-0.588508	-0.558675	1.25391	1.21196	-0.269014	-0.306098	-0.893656	-0.997094	-0.891433	-0.553251	-1.09733	-0.200171	-0.0742624
g4154	0	0	0.473788	0.702746	0.60505	0.415644	-0.22666	0.514359	0.906893	1.8115	1.40439	-0.996914	-0.157914	0.439862	-1.22346	-1.01901	-0.812557	-2.15329	-0.152565	-0.531862	2.34094	-0.100362	0.355108	0.878466	0.271502	-0.218955	1.1056	-0.155239	0.659386	-0.738748	-0.703912	-0.352697	0.0223788	0.0645231	1.01721	-1.38927	-1.47896	-1.57697	-1.20339	1.13201	1.03892	-0.816461	-0.582014	0.430935	-1.64939	-0.293427	-0.59661	-0.336712	0.487324
g6971	0	0	0.232981	0.984001	1.57204	-0.0818654	-1.12917	-0.675354	-0.734679	0.209111	-1.10057	-0.558471	-0.063901	0.291536	0.0277976	-1.87873	-0.872469	0.767154	1.22187	1.78872	1.39881	-1.15839	-0.581184	-0.894082	-1.15596	-0.355229	-0.775118	0.452146	-0.574431	-0.519439	1.29704	-0.372005	-0.100386	0.737687	0.335305	-1.15916	1.74818	1.67621	-0.631044	-0.70541	1.25945	1.31281	-0.742184	-0.493621	-0.60111	0.380493	1.05477	-1.80949	1.14984
g6011	0	0	-1.33883	-1.6024	-0.728358	-0.833551	-0.944048	0.497616	-0.85605	-0.607166	-0.609666	-0.0813718	1.04022	1.21696	1.09584	1.34496	1.66656	-0.156676	0.348675	0.547282	-1.12842	-0.947353	-0.784194	-0.171409	0.118509	-0.0800063	2.63928	-1.26901	-1.27157	0.50949	0.973507	0.96416	0.334205	1.15634	-0.0110639	-0.485689	-0.265358	-0.281403	-0.229576	0.7575	-1.28293	-1.01463	1.14199	0.627646	0.221871	0.335801	-1.12747	0.558271	-1.12747
g6536	0	0	-1.03634	0.842411	0.0583093	-1.11283	0.360354	-0.5816	-0.895939	-0.307483	-0.00452814	1.8296	-0.910054	1.39247	1.91125	-1.0632	-1.09583	0.650408	0.189752	-0.226736	-0.32014	-0.159729	-0.498849	-0.643441	-0.651829	-0.642686	0.859619	-0.523275	-0.125723	-0.632425	-0.641484	-0.645325	-0.465903	-0.212408	-0.212408	0.757714	3.05466	1.70363	-0.979038	-0.0245413	1.08048	0.546329	-1.40266	0.779432	0.944106	-0.0813902	1.11191	0.629561	-1.90687
g0122	0	1	0.0471654	0.882197	0.934115	0.457736	0.857865	0.320231	0.780675	1.68868	1.45584	0.364525	-0.520314	-0.430292	-1.37147	-1.06897	-0.712892	-1.40765	-1.03165	-1.24579	1.22251	0.843719	0.821853	-0.176435	0.144341	-0.0714879	0.749953	0.960587	0.74065	0.300604	-0.125143	0.0539982	-0.0046113	0.105443	0.374084	-2.03488	-1.97892	-1.92627	-0.393282	-0.718285	1.11642	1.43082	-0.66708	-0.768599	-0.377837	0.276388	-0.701681	2.0357	-2.08754
g1002	0	0	-1.04082	-0.446412	-0.696534	0.269149	-0.0321478	0.607702	-0.415499	-0.535809	0.213744	-1.51207	-0.279056	-1.15438	-0.535809	0.205825	-0.0855703	1.44274	1.68987	2.30506	2.28102	0.109245	-0.930205	2.2567	0.10354	-0.795358	0.0101133	-0.432193	-0.39082	0.723618	-0.883308	0.225858	-0.780525	-1.25204	-0.115491	0.635896	0.16527	-0.931323	0.109489	0.643268	-1.15633	-0.99773	-0.0930149	1.49432	0.390686	0.727613	2.65994	-1.34387	-0.639571
g5405	0	0	-0.730718	0.61759	-0.045283	-0.416713	0.18283	-0.647773	-0.172653	0.386204	0.0376271	-0.426148	-0.982978	-0.86923	-1.05239	-0.899974	-0.6592	1.96813	1.4934	2.21727	-1.20367	0.142658	-0.0806825	0.22585	0.0738649	-0.322603	-1.0462	-0.488616	-0.0843698	-0.306767	-0.0204314	-0.591236	-0.31503	-0.329885	-0.2277	3.58099	0.528842	0.464989	1.27874	0.0911976	-0.483726	-1.53493	0.851669	-0.202949	1.98884	0.687526	1.15174	-0.122975	0.521536
g4386	0	0	3.90962	-0.287785	-0.287785	-0.287785	-0.287785	-0.287785	-0.287785	-0.287785	-0.287785	-0.287785	-0.287785	-0.237816	-0.287785	-0.287785	0.644972	-0.287785	-0.287785	-0.287785	-1.21644	0.139531	0.339541	0.169921	0.0399753	0.554078	0.757251	0.07585	0.379557	0.0399753	0.305552	0.868511	-0.813624	0.849278	2.05123	-2.33061	-1.18173	-1.02784	-1.33029	0.825624	0.0763744	1.42875	-0.477498	-0.52296	1.508	0.710685	0.881456	-0.119579	-0.96153
g1271	0	0	0.745518	-1.08655	-1.39783	-0.167132	-0.410619	1.6679	-1.49852	0.128501	-0.795533	2.42383	0.68319	0.670568	-0.330369	0.128501	0.117727	-0.392906	-0.584351	0.0980784	-0.708502	-0.579331	-0.342331	-0.444414	-0.347131	-0.438285	0.88585	-0.447231	-0.212799	-0.639398	-0.499512	-0.637911	3.11612	1.87462	-0.108845	0.0852487	-0.422398	-0.133747	1.01117	-1.04152	-1.03172	-0.492183	0.342266	1.212	0.941551	0.457743	0.791268	0.999878	-1.1804
g5052	0	0	0.835102	-0.995147	-1.76909	-0.0459615	0.463503	0.735424	-0.335241	-1.4715	-1.27575	1.97578	1.10625	1.35064	-0.172629	0.119353	0.186718	0.216707	-0.548442	-0.375725	-0.963648	-0.421362	1.58968	-0.807539	-0.992357	0.874031	-0.983848	1.17687	0.867431	-0.689881	-0.179763	-0.704156	-0.314798	-0.21722	-0.587571	-0.643756	0.645475	2.35241	0.558062	1.20943	-0.137704	-0.862105	-1.42523	0.657554	1.01986	-0.385132	1.7136	2.22439	0.373459
g1100	0	0	-0.126834	0.549545	1.56812	-0.239495	0.536704	-0.31652	0.249453	2.01226	0.903545	-0.588549	-0.947012	-1.30425	-1.01798	-1.4323	-1.41293	0.512471	0.56711	0.486651	0.440873	-0.335893	1.27509	-0.676604	-0.335893	0.958194	-1.16028	1.12726	1.37654	-1.05811	-0.595468	-0.833779	-1.50782	-0.199654	-0.859093	-0.230684	0.876144	1.73917	0.849921	0.611894	-1.12823	-1.42593	0.560504	0.531847	-0.296844	0.587984	-1.11361	0.77752	0.809879
g3082	0	0	0.726217	1.911	-0.594866	-0.594866	-0.594866	-0.594866	1.50471	0.988337	-0.594866	-0.594866	2.29369	-0.579139	-0.594866	-0.594866	-0.301292	-0.594866	-0.594866	-0.594866	-0.130712	-0.959929	0.736252	-0.56342	0.0606425	0.827442	0.165586	0.182456	0.0453192	-1.05309	0.50605	-0.88439	-1.36431	0.641383	-1.64625	-0.157094	2.44412	1.14993	-0.0869097	1.6958	-0.850955	-0.00249359	-1.12177	0.366329	-0.456057	-1.00224	-0.0508121	0.0698796	-1.43082
g2291	0	0	1.71684	2.11214	0.588237	0.380603	0.657857	0.68558	0.316386	-0.246117	-0.253421	0.0180891	-0.957467	-0.047976	-0.189135	-0.414477	0.151672	-1.45048	-1.61047	-1.45785	-0.0834549	-0.259108	-0.408374	-0.584911	-0.515139	-0.664193	0.0998662	-0.637126	-0.213054	-0.581668	-0.295471	-0.536391	-0.592549	-0.502544	-0.591116	1.90477	2.17218	2.28829	0.294943	-1.26059	0.0600614	-0.898628	0.236837	1.56738	-0.100656	0.587475	-1.34126	1.26652	-0.884451
g1356	0	0	-0.784724	-0.289668	-0.383901	-0.688903	-0.702192	-0.616717	-0.669549	-0.483333	-0.333316	-0.932593	-0.0333749	-0.127916	0.105323	-0.0476663	0.0197254	2.82894	1.86882	1.27104	-0.532062	0.134628	-0.756009	-0.35727	-0.244517	-0.205846	-0.129525	-0.40819	-0.345009	0.567658	-0.792572	-0.680226	-0.345239	-0.69882	-0.594124	0.49957	1.72694	3.16061	-0.154689	-1.18665	0.80884	0.0310212	1.43121	-0.929733	-0.174984	1.33821	-0.38891	-0.0120486	-0.307581
g4108	0	0	0.148071	0.535711	1.04907	0.975129	0.000352822	-0.236149	0.124452	1.5279	1.50588	-0.715482	-0.178523	-0.856758	0.096475	0.252205	0.668024	-1.66974	-1.31693	-1.90969	-0.822986	-0.245589	-0.862961	-0.0927008	-0.988865	-0.660618	-0.366471	-0.746386	0.0392683	-1.49272	-0.526889	-0.267019	-0.0524403	1.16741	1.38239	1.16741	2.18939	1.17978	-1.31702	1.02029	0.263247	0.855096	-1.14785	0.326237	0.602262	0.547089	0.547089	0.877984	0.406846
g5857	0	0	3.1563	1.01787	-0.163675	-0.244466	1.22185	-0.555514	-0.423165	-0.461777	-0.373683	0.243049	-0.449039	-0.555514	0.806681	-0.364268	-0.371848	-0.915335	-0.673239	-0.89422	-0.47204	2.17134	0.859806	-1.09092	-0.228162	1.64036	-0.722012	1.26139	0.287665	-0.530532	0.36598	-0.875974	-0.0163931	0.665437	-1.03591	-1.46549	-0.498814	-0.315728	-0.741018	-0.0269806	-0.713596	-0.451403	-0.00018051	1.93318	-0.322708	0.188776	-0.560537	-0.72998	1.51423
g2585	0	0	-0.736808	1.90858	1.76911	1.3152	0.91207	-0.561088	-1.16624	-0.143708	-0.214581	0.91207	-0.380802	-0.868323	0.383085	-0.0314633	-0.110464	-1.49211	-1.01874	-0.475785	0.974437	1.53316	1.737	0.0192363	-0.378599	-0.551301	0.407003	0.411761	0.318978	-0.455102	-0.034441	1.36793	-0.374694	-0.681651	0.29654	-1.53985	-1.55705	-1.49335	1.86271	-0.669632	0.304359	-0.204981	-0.409563	-0.882896	-0.352807	0.0164346	1.2714	0.531661	-1.5965
g5338	0	0	-0.893048	-1.37165	-0.79563	-0.42079	-0.409677	-0.572681	-0.93023	-0.947421	-1.20817	-0.261115	0.73097	0.257438	1.77291	1.40637	0.199823	1.18115	1.06064	1.20112	1.29582	0.533223	0.70209	-0.532447	0.011486	-0.0470733	0.247972	1.19296	0.317886	1.57957	-0.404442	-1.15133	0.899903	-0.123655	0.302597	-1.61628	-1.52557	-1.68271	-1.26119	-0.671134	0.938645	1.40197	-0.0836428	-0.324652	-1.05269	-0.388541	-0.578197	-0.115684	0.137765
g0157	0	1	0.473112	0.955574	0.926351	0.473112	0.866463	-0.013961	1.2869	1.66305	1.21699	0.0506107	-0.786714	-0.762021	-1.41346	-0.934155	-1.1315	-1.09216	-0.874381	-0.903816	0.642493	-0.0396348	0.376624	0.311163	0.81159	0.8328	-0.0396348	0.457528	0.0271343	1.63323	0.401011	-0.240583	0.563541	-0.0444193	0.187816	-1.86264	-1.99303	-2.02499	-0.637797	-0.667763	0.942191	1.58493	-0.637971	-0.583588	0.788249	-1.08705	-1.1925	-2.24643	0.50605
g2609	0	0	-0.0624655	-1.22343	-0.244573	1.06999	0.0942902	1.2897	-0.289512	-0.244573	0.433896	-0.458442	-0.0571766	0.902447	-0.396621	1.30519	1.90461	-1.55569	-0.840472	-1.62717	-0.63752	-0.0962963	1.61697	-0.871028	-1.33557	1.10861	-0.416065	1.74485	0.934343	-0.858573	0.505474	-0.811767	-0.922013	1.55156	-0.545937	-0.897706	0.180081	-0.249411	-0.121769	0.124962	-0.937248	-0.03187	-0.863069	1.82899	-2.04739	0.241201	-1.83224	0.495022	0.495022
g4162	0	0	-0.654824	0.549144	0.631536	0.0376014	-0.91992	-1.33899	0.730544	1.96301	1.05639	-1.27981	-0.814874	-0.555298	-1.13239	-0.255763	-0.192191	1.67342	0.885899	-0.3835	-0.58537	-0.715743	1.5187	-0.719365	-0.70422	0.0539837	-0.668993	2.67231	0.804945	-0.715743	1.0466	-0.715743	-0.695496	0.84939	-0.702903	-0.719365	0.351273	-0.354255	-0.665732	-0.65357	-0.0451263	1.95499	-0.551448	-0.0391146	0.74578	1.51601	-0.298503	0.47947	1.98264
g1279	0	0	-0.294108	-0.461062	-0.350041	0.856204	-0.553777	-0.605366	-0.658339	-0.688718	0.472099	-0.0835859	2.37935	1.26208	-1.12778	-1.33646	-0.58085	1.75495	0.39824	-0.382836	2.40547	0.653131	0.538049	-0.0104928	-0.0972892	-0.118513	-0.430698	1.00666	0.269591	-0.159753	-0.179706	0.619735	-0.874383	-0.759977	1.17629	-1.39082	-1.86969	-0.777616	8.43461e-05	-0.312622	0.150764	1.85592	-0.8522	-0.841943	-0.676065	-1.66632	-0.160162	-0.950379	-0.0658664
g2556	0	0	1.10952	2.02304	1.82923	0.100514	0.756274	0.393352	-0.611279	-0.28712	-0.0319267	0.238653	0.595203	-0.611279	-0.360152	-0.451883	-1.0861	-0.83027	-1.00312	-1.77265	0.631431	0.736253	-0.995912	-0.194089	-0.524588	-1.57785	1.53445	-0.844931	-0.995912	-0.339256	-0.793634	0.501756	-0.303771	-0.992149	-0.0901823	1.17454	1.63521	1.43863	1.6864	0.53948	-0.0193677	-1.03132	-0.352543	-0.822646	-0.141252	-0.0474595	-0.270974	-0.604458	-2.13629
g3797	0	0	1.153	-1.00296	-1.53088	-0.278281	-0.121718	0.537078	-1.10404	-1.34006	-1.4517	0.718192	1.34274	1.022	0.100172	0.611629	1.59491	0.494795	-0.323012	-0.421879	-0.0713193	-0.453365	-0.91574	-0.280377	-0.285079	-0.944771	-0.53103	-0.372431	-0.591967	-0.334317	0.00407333	-0.0415937	-0.300495	-0.551697	-0.603582	2.39025	1.92092	1.96252	-0.0645575	1.75707	-0.0517106	-0.401043	-1.31863	0.0788711	-0.259031	1.70719	-0.0329579	1.70719	-0.0971119
g4519	0	0	-0.656934	-0.948501	-0.36589	0.409718	1.28576	-0.0821558	-0.49484	-0.683856	-1.03774	-0.888324	-0.769427	-0.543791	1.40738	1.86094	2.0915	-0.603703	0.18015	-0.160291	-0.02421	-0.538116	1.41418	-0.141409	0.0975497	1.28716	0.628353	0.830947	1.69356	-0.871857	0.68088	0.00746523	-0.768522	0.332632	-0.476972	-2.24303	-1.13463	-0.773991	0.437085	1.86237	-0.513083	-0.62023	-0.503592	-0.662553	-0.655639	0.928689	0.821304	1.40721	-0.0420091
g6604	0	0	-0.517869	-0.614933	-0.388133	-0.360701	-0.691793	-0.733292	-0.473195	-0.134075	-0.580858	-0.0328812	0.0905041	-0.724466	0.0806457	0.395353	-1.00634	1.09563	3.00665	1.58976	-0.561449	-0.584249	1.6446	-0.584883	-0.582234	0.292067	-0.576074	-0.497884	1.83938	-0.400119	-0.520858	-0.150323	-0.580708	2.72347	-0.582004	-0.361313	-0.479633	-0.0377895	-1.0283	-0.680451	-0.515354	-0.0111104	0.519378	1.71584	2.36743	-0.316647	0.273531	-1.48364	1.0595
g1796	0	0	-0.512288	-1.48578	-1.30947	-0.0567677	-1.05241	-0.43117	0.193619	-0.443114	-0.423566	-0.689295	1.95608	0.137364	-0.486045	0.616874	0.402488	2.19907	1.01789	0.366521	-0.613596	-0.558232	-0.207292	2.09399	1.08744	1.18267	-1.22546	-1.71802	0.51851	-0.893608	0.133314	0.880435	-1.05999	0.0831592	-0.726718	0.940335	0.512125	-0.429063	0.660299	0.844227	0.773519	-0.914682	0.180563	-1.54393	-0.344253	-0.705483	-0.848354	0.275073	-0.637781
g2846	0	0	-0.980789	1.40561	1.72609	0.155652	0.159837	-0.768493	0.61203	1.77503	1.56041	-0.229698	-0.887879	-0.505572	-0.0240618	-0.437053	-0.761826	-0.918585	-0.913744	-0.966954	-0.125176	-0.478697	-0.342186	-0.479275	-0.476858	-0.406606	-0.0466743	-0.479275	-0.361864	-0.478697	-0.479275	-0.170837	-0.475465	-0.479275	-0.476648	1.34324	0.994814	3.41875	1.26292	-1.51876	-0.401793	0.755296	0.376443	-0.474111	-1.18152	0.64488	-0.686756	-0.471928	1.06674
g2584	0	0	0.692692	1.37639	2.32849	0.573978	0.467743	0.324015	0.341773	0.720095	0.288197	-1.32366	-0.763862	-1.20931	-0.480589	-0.142355	0.122931	-1.36356	-1.00432	-0.948657	2.4998	0.821687	-0.831502	0.630016	0.884567	-0.645858	-0.401788	-0.768475	-1.01187	0.884567	-0.223924	0.341973	-0.390437	-1.03234	0.456288	1.04167	-1.19778	-1.05659	0.768687	-0.285283	-1.12015	-1.17391	1.07222	0.738435	-0.178613	0.0483281	-0.948142	-1.07682	-0.333293
g3445	0	0	0.562623	-0.496878	-0.793174	0.858749	1.19438	1.01404	-0.327266	-0.649638	-0.579609	0.655722	-1.66568	-1.87545	0.706017	1.48561	1.19885	0.0320105	-0.740688	-0.579609	-0.87819	-0.941204	-1.03826	-0.962695	-0.591289	-0.371665	-0.753507	-0.444865	-0.506686	-0.734461	0.448539	0.69815	-0.300616	0.241034	0.719728	1.98957	1.48418	1.94224	1.95057	-0.239667	-0.329905	-0.128648	-0.288344	-0.964005	-2.04435	-1.32732	-1.1951	-0.352939	0.811989
[truncated: 2,111 more rows]
[truncated: 35 more columns]
