# Supplementary material for: UNCLES: method for the identification of genes differentially consistently co-expressed in a specific subset of datasets
Source: BMC Bioinformatics. 2015 Jun 4;16:184. doi: 10.1186/s12859-015-0614-0 (PMC4453228; doi:10.1186/s12859-015-0614-0)
Supplement: Additional file 4: — Synthetic data with the genome-size (GS) of 5,000. [file 12859_2015_614_MOESM4_ESM.xlsx]

## Sheet: GS5000
Gene	C1?	C2?	P1																		P2																		P3						N1
g6684	0	0	-0.0603378	-0.459782	-1.66242	-0.671283	0.93578	0.559028	-0.372668	-0.797776	-0.973923	0.030739	-0.208841	-0.29707	-0.289949	-0.532625	-0.257568	1.94258	0.702764	2.41335	-1.78677	-1.84573	0.821971	-0.437958	-0.185972	0.803212	-1.13466	0.145592	0.363632	0.889416	1.05527	-0.27828	1.8923	0.584799	-1.14523	-0.0872625	0.426685	-0.0810094	-0.194724	0.456696	-1.74395	-0.276834	0.668685	1.09013	1.73359	0.399763	1.18702	0.140201	-1.34374
g0273	0	0	-0.522225	-0.992213	-1.77946	-0.419034	0.818469	-0.0310024	-0.946777	-0.3395	-1.24304	-0.21144	0.281906	0.256724	0.203202	-0.0310024	-0.0606761	1.38343	1.35528	2.27737	0.424194	-0.148882	0.024636	0.561336	0.492374	1.00457	-0.751312	0.860185	0.381439	0.45473	0.79921	1.92251	-0.624513	-0.807051	0.261675	-1.20629	-1.91742	-1.73139	-0.947029	0.722633	0.385339	0.0505345	-1.41102	1.19955	1.1122	0.354117	0.845888	1.21765	0.706591
g1032	0	0	1.16525	-0.378866	-1.10812	0.00364585	0.236838	-0.217771	-0.198151	-1.11748	-0.844557	1.47439	-0.696723	2.10019	0.353695	0.852508	1.1389	-0.413736	-1.08994	-1.26006	-0.0790792	-0.511279	-0.970099	0.00565238	0.2577	-0.609	-0.886789	-0.0349934	-0.625369	-0.18028	0.516093	1.1878	-1.19878	-1.07422	-0.814709	1.01491	2.29356	1.70888	-0.636404	-0.882804	0.0132021	-0.913349	1.37495	1.04441	1.28869	1.38229	0.644856	0.627415	-0.00745544
g0138	0	1	0.319689	1.03374	1.68407	0.857045	0.0605027	0.263552	0.263552	1.12763	1.87513	-0.172177	-0.929582	-1.07997	-1.20752	-1.07997	-0.579667	-1.2808	-0.583402	-0.571806	1.50459	0.449033	0.911446	0.319594	0.669906	0.425304	-0.69348	1.17106	0.00523253	1.14375	0.276628	-0.211	0.177157	-0.668321	-0.241694	-1.7605	-1.78405	-1.69466	-0.598419	-0.741939	1.02553	1.52046	-0.6267	-0.578931	1.41961	0.857324	0.207696	-0.239977	1.38087
g4193	0	0	0.454661	1.45359	-1.07761	-0.212717	1.22668	1.01124	-0.027014	-1.32383	-0.281348	0.514663	1.26561	-1.18924	0.326382	-1.00964	-1.2608	0.902083	-1.3877	0.614984	1.46485	0.530204	0.570239	0.143293	0.259552	0.541193	0.60751	0.900622	0.766576	0.0863593	-0.443172	-0.533343	-0.0940821	0.248254	0.705256	-1.83907	-1.96989	-1.94434	-0.56317	-0.142986	-0.388038	-0.490127	-0.43596	2.02028	1.8235	1.07895	-0.393859	1.8537	-0.292098
g1350	0	0	-0.768559	1.06918	1.10629	-0.427134	0.729431	-0.135598	-1.41446	-0.229784	1.79643	-0.170157	-0.365041	-0.890996	2.12473	0.467092	-0.890236	-0.796795	-0.29615	-0.908247	-0.680318	-0.692574	1.48749	-1.09595	-0.89324	1.16199	-0.10374	0.294089	1.90802	-0.739539	0.149424	-0.642772	-0.625493	1.70047	-0.216999	-1.36367	-0.335305	0.688119	1.18648	1.31883	-0.875537	-0.907353	-0.393857	-0.328569	-2.60359	-0.740987	-0.0360112	-0.937776	1.08346
g0107	0	1	0.640556	1.54734	2.19567	0.420694	0.285499	-0.206339	0.566346	0.920456	1.11463	-0.710295	-0.786416	-0.84452	-0.812001	-0.624089	-0.423268	-1.09977	-1.05124	-1.13325	0.537199	0.537199	0.537199	0.114838	1.36629	1.36629	-0.735619	0.537199	0.114838	0.841611	0.114838	0.114838	0.537199	-0.199813	-0.199813	-1.6848	-1.9463	-1.95318	-0.742478	-0.636939	1.25715	1.3177	-0.674391	-0.521038	-1.19652	1.30558	-0.543291	-0.724169	0.82152
g0074	1	0	-0.434743	-0.435894	-0.435894	-0.427583	-0.435894	-0.435894	-0.420054	-0.435894	-0.435894	-0.435894	-0.435894	-0.435894	-0.435894	-0.435894	-0.435354	2.24338	2.0197	2.24949	-0.277331	-0.356146	-0.37654	-0.403859	-0.399413	-0.385904	-0.376354	-0.336425	-0.325514	-0.397265	-0.393767	-0.40749	-0.387148	-0.324674	-0.369535	0.0813201	3.0091	2.42694	1.43616	1.12889	-0.577955	-0.584981	-0.657169	-0.744945	0.892987	0.850258	0.866813	0.710085	0.217986
g6126	0	0	-0.849979	-0.785127	-0.81847	1.29892	0.66882	1.94683	0.432858	0.479986	0.899169	-0.0978059	-0.115572	-0.118184	-0.150098	0.560618	1.01494	-1.6862	-1.3332	-1.34751	-0.350899	-0.119643	0.0943605	1.91028	1.08192	0.841634	-0.40229	0.0406956	-0.279699	0.702352	0.524923	1.48525	0.070749	-0.205629	-0.582623	-1.62477	-1.64449	-1.54211	1.72655	-0.106597	-1.12388	-0.615872	0.483035	-0.363241	0.861485	-0.303119	1.35091	1.04363	1.60824
g6969	0	0	0.569885	1.38586	1.05426	1.34614	0.173888	0.871266	0.337901	0.715781	1.39176	-0.00976355	-0.413405	-1.16993	-1.01631	-0.863593	-0.562369	-1.27746	-1.29216	-1.24176	-0.0652991	-0.113002	0.0192093	1.97433	0.501265	-0.645504	-0.942083	0.627304	-0.470619	-0.324158	0.508162	1.53899	0.248807	1.44488	-0.652972	-1.9049	-0.394569	-1.34984	-0.222788	-0.936246	1.17825	1.31206	-0.862966	-0.468312	-0.796069	-1.13265	0.813158	0.130343	0.457755
g2829	0	0	-0.236895	0.937962	0.129544	0.130989	-0.703318	-0.496287	2.77394	0.949964	1.07218	-0.580299	0.11284	-0.172276	-1.58446	-1.21724	-1.06301	0.0122335	-0.172276	0.1064	1.02568	0.0259473	-0.73073	0.632328	1.56592	0.81532	-0.0446401	-0.541645	-0.778741	1.04448	-0.256165	-0.492906	0.15008	-0.466065	1.28083	0.590967	-1.72718	-2.09348	-0.694262	-0.753468	1.05824	1.49103	-0.534185	-0.567355	1.65379	0.748139	0.295731	1.97988	-1.07247
g0063	1	0	-0.43075	-0.431213	-0.432637	-0.432637	-0.432637	-0.432637	-0.423785	-0.432637	-0.432637	-0.432637	-0.429664	-0.432637	-0.432637	-0.432064	-0.431752	1.86354	2.06967	2.53975	-0.468741	-0.290672	-0.437166	-0.416238	-0.437308	-0.493682	-0.447293	-0.421937	-0.437059	-0.428351	-0.470994	-0.407916	-0.389087	-0.353206	-0.346881	1.18549	2.25969	2.80135	1.29065	1.29065	-0.603282	-0.64569	-0.664047	-0.668287	0.810296	0.74829	0.668247	0.433782	-0.166894
g5669	0	0	0.901485	0.110015	0.474154	0.738687	-2.16978	0.280527	1.23942	0.793152	0.515012	1.18382	-0.635655	0.263369	-1.42391	-1.60944	-0.645568	0.882689	-0.23007	-0.667916	-0.761716	-0.877164	-0.0264649	-0.880371	1.94971	0.815926	-0.835766	-0.279226	-0.104305	-0.0373975	-0.880371	-0.877164	-0.859235	0.236791	1.50759	-0.880371	1.80787	0.981663	-0.762446	-0.262658	-0.946798	-0.47056	0.86837	1.57409	0.60076	0.645369	0.814955	0.683982	0.0815427
g0014	1	0	-0.43329	-0.435108	-0.441589	-0.434994	-0.440849	-0.434445	-0.434083	-0.439333	-0.438151	-0.430845	-0.423182	-0.412419	-0.438461	-0.432788	-0.437903	2.02239	2.1238	2.36125	-0.352851	-0.37572	-0.464076	-0.474783	-0.201025	-0.497045	-0.496281	-0.470309	-0.48677	-0.497045	-0.497045	-0.372314	-0.395344	-0.496281	-0.28011	1.67299	2.79972	1.8843	1.09929	1.45241	-0.800206	-0.686594	-0.573277	-0.491619	1.17754	1.42169	1.09838	0.793892	-0.361406
g0003	1	0	-0.375457	-0.311345	-0.423202	-0.421099	-0.33637	-0.386281	-0.384357	-0.465987	-0.425812	-0.418691	-0.43776	-0.465987	-0.405534	-0.425362	-0.40062	3.20432	1.22342	1.65613	-0.424453	-0.323399	-0.405916	-0.406686	-0.372084	-0.414071	-0.426215	-0.415991	-0.419665	-0.426985	-0.414702	-0.426985	-0.426164	-0.412169	-0.299305	1.0052	3.21482	1.79477	1.28998	1.28998	-0.687734	-0.680767	-0.634458	-0.577005	0.992497	1.14278	1.06757	0.309335	-0.72013
g5602	0	0	-0.288049	1.58563	1.07732	1.50146	0.559728	-0.0625176	0.987559	1.23478	0.446925	0.213086	-0.324092	-0.376621	-1.087	-1.01163	-0.594769	-0.981157	-1.5042	-1.37645	-0.069738	-0.856568	-1.55604	0.581966	0.58676	0.560319	-1.39302	-1.26661	-1.3737	0.0114042	0.644529	1.27537	-0.0998427	1.04418	0.0135226	-0.502353	1.95386	0.445965	-0.517013	-0.697341	0.828344	1.65552	-0.551996	-0.717511	-0.620145	-0.704397	-0.607546	0.392764	0.528271
g0159	0	1	0.566495	1.20481	1.24903	0.194082	0.3752	0.10541	0.932658	1.65152	1.37704	0.21438	-0.82703	-0.998106	-0.663031	-1.06178	-1.13592	-0.998106	-1.00989	-1.17675	1.1417	0.709085	0.683238	0.0512399	0.464736	0.264598	0.59645	0.605228	0.449873	0.486283	-0.343946	0.0855614	0.359466	-0.0460089	0.642235	-2.03915	-2.08143	-2.02916	-0.694228	-0.673234	1.18509	1.38585	-0.690145	-0.513327	-0.754191	-0.626943	2.56837	-0.626943	0.123068
g0075	1	0	-0.434818	-0.435615	-0.435615	-0.435615	-0.435615	-0.435615	-0.435615	-0.435615	-0.435615	-0.435615	-0.435615	-0.408765	-0.435615	-0.435615	-0.435241	2.2853	1.95771	2.2632	-0.336293	-0.449148	-0.449148	-0.449148	-0.449148	-0.449148	-0.447861	-0.436314	-0.449148	-0.396245	-0.363443	-0.449148	-0.326507	-0.376401	-0.239755	1.41997	3.23883	1.40805	0.595551	1.79387	-0.594752	-0.60086	-0.593707	-0.600096	1.43874	0.906012	0.416508	-0.228706	-0.219288
g5531	0	0	0.378316	0.740267	0.47354	1.69349	1.27519	-0.0960875	0.196558	0.120292	0.390822	0.0496199	-0.787443	-0.282309	0.0940495	0.234586	0.866817	-1.33999	-1.87819	-2.12953	-0.286102	0.0387578	-0.208196	-0.808045	-0.807652	-0.537747	2.09691	0.282259	1.15162	-0.796301	-0.807602	-0.80974	0.872589	1.74778	1.3146	-0.808256	-0.817065	-0.817801	1.44219	1.10902	-0.804892	-0.703377	-0.564547	-0.478394	0.968785	0.700156	0.679494	0.498689	-0.110144
g6506	0	0	-0.884285	0.61486	0.932303	0.966486	0.751173	0.720846	-0.218371	0.643326	1.67726	-1.68397	0.31419	-1.88366	-0.449584	0.0817004	0.932303	-0.903438	-0.764787	-0.846357	-2.24027	-0.0168085	-0.1487	-0.299663	-0.769223	-1.12384	-0.268379	-0.556641	-0.12429	-0.335902	0.425342	0.297396	0.142485	0.305401	-0.450932	1.8287	1.59185	1.74348	-0.613621	-0.684627	0.995155	1.54613	-0.595663	-0.647373	-1.18337	-1.2003	-0.661514	1.30236	2.0023
g2085	0	0	-0.833391	-0.814484	-0.786778	-0.665604	-0.700977	-0.336974	-0.794656	-0.777294	-0.772451	0.0787522	1.46381	2.96038	0.31164	0.459765	0.488015	-0.318739	0.374646	0.664338	0.362825	-0.0911955	0.0192288	-0.747	-0.605265	-0.336197	1.88411	1.84861	1.92109	-0.145733	-0.789878	-0.651318	-0.174034	-0.213825	0.738628	-0.471037	-1.23646	-1.31255	-0.668926	-0.739054	0.90922	1.60149	-0.609989	-0.492743	0.234742	-2.19522	-0.14895	-0.178976	0.895599
g0079	0	1	0.934055	1.01529	0.86473	0.0864251	0.926942	0.519876	0.305951	1.57906	1.22926	0.270251	-0.175201	-0.303283	-1.23211	-1.17444	-1.01494	-1.53031	-1.14047	-1.16109	1.57143	1.09927	1.42188	0.051548	0.364819	0.614869	-0.0309808	0.913288	0.4789	0.466004	-0.0418183	-0.606424	-0.525196	-0.38618	-0.308239	-1.71606	-1.71526	-1.65186	-0.651135	-0.647655	1.25537	1.32553	-0.611995	-0.670112	-0.0593036	0.499806	-0.371185	0.165439	0.306615
g0127	0	1	0.0116745	1.66304	1.73973	0.407762	0.793261	-0.134584	0.450837	1.50952	1.08576	-0.45132	-0.918361	-0.662672	-1.18327	-1.10906	-0.631054	-0.950397	-0.781609	-0.839248	0.840062	0.309093	0.428197	0.553856	0.745792	1.15091	-0.491763	0.90083	0.475106	1.01467	0.693934	0.178872	-0.365586	-0.271372	-0.554332	-1.89866	-1.90753	-1.80209	-0.65724	-0.584459	0.889395	1.62047	-0.582219	-0.685946	1.67649	1.48642	-0.170478	0.499509	-0.735382
g3967	0	0	0.727302	-0.695997	-1.13095	0.150282	0.206457	0.952442	-1.04948	-1.60277	-1.10315	1.13388	0.50635	1.62692	0.491073	0.832874	1.30807	-0.554448	-1.10898	-0.689875	-0.287857	-0.673488	-0.00263266	1.3892	0.823066	0.581151	-1.43088	-0.351623	-0.757536	0.468522	1.26347	2.23164	-0.604218	-1.4472	-1.0809	-0.506726	0.289025	0.0969928	0.732707	1.71378	-0.633149	-0.717244	-0.477103	-0.618991	-1.28483	-0.355999	-1.66861	0.570626	-0.65924
g5076	0	0	-0.153662	-0.881778	-0.733748	-0.510356	-0.443124	0.786953	-0.531976	-0.952146	-0.773509	1.10706	2.81197	1.75109	-0.505163	-0.25441	-0.20306	-0.423154	0.117394	-0.208374	2.16652	-2.01606	-0.208938	0.845258	-1.82662	0.349095	-1.00691	-0.0717354	-0.458366	0.456406	-0.203754	1.04547	-0.621824	-0.25815	0.492895	0.687994	0.521708	0.107005	-0.623013	-0.586336	0.825434	1.66222	-0.581225	-0.697081	1.72253	0.932625	0.893032	-0.238798	0.985545
g3024	0	0	0.484955	0.669455	0.754729	1.09651	-0.0467413	-0.466781	1.05031	2.0202	0.968635	0.13032	-1.37075	-0.856584	-1.45868	-1.36225	-1.04213	-0.26528	0.286167	-0.592083	0.00436456	0.543534	-0.585778	0.0817432	0.543534	0.00436456	1.51835	0.342718	1.09086	-0.415767	-0.585778	-1.47292	1.09086	1.51835	0.543534	-1.28651	-1.52507	-1.41039	-1.00979	1.31606	-0.956794	1.07254	-0.427191	0.00517322	-0.905697	1.68719	-0.0028981	-1.00614	-0.659781
g0579	0	0	-0.856194	-0.872692	-1.20273	-0.997067	0.00594759	0.61537	-1.27683	-0.110831	-1.13766	0.361485	0.537402	1.43476	-0.145876	-0.014679	-0.502217	0.733457	1.17445	2.2539	-0.969441	-0.665274	-0.448667	-0.166293	-0.599619	-0.68649	-0.217064	-0.735313	-0.338981	-0.597146	0.297994	0.537705	-0.462137	-0.338981	-0.68304	2.09331	1.87642	2.10303	0.453247	1.77142	-0.900014	-0.758269	-0.519036	-0.0473482	0.985896	0.885733	1.13623	0.0308666	0.0530059
g0007	1	0	-0.423546	-0.432575	-0.424072	-0.434489	-0.426695	-0.425179	-0.419607	-0.433851	-0.424264	-0.434224	-0.420817	-0.411996	-0.427856	-0.418831	-0.418036	1.93914	1.63287	2.80403	-0.468312	-0.498326	-0.498326	-0.356766	-0.335779	-0.479221	-0.498049	-0.486905	-0.495273	-0.498326	-0.485198	-0.465058	-0.308714	0.116322	-0.453737	1.17496	2.47127	2.56543	0.891822	1.61349	-0.601897	-0.574933	-0.778325	-0.550161	0.847655	0.962134	0.702564	1.11171	0.343558
g5555	0	0	0.694187	1.56151	1.4847	0.885017	0.896614	0.227001	0.318175	0.782107	1.13086	-0.295499	-0.974693	-0.94642	-0.896126	-0.953294	-0.231305	-1.10043	-1.26634	-1.31607	-1.02637	-0.35201	-0.320626	2.51147	1.38502	0.256435	-1.18241	-0.459194	-0.380511	0.43588	0.603818	1.00223	0.645417	-0.400018	-0.371111	0.220599	-1.12055	-1.44807	0.255874	0.200947	-1.95579	0.321278	0.957854	0.219838	0.789685	0.991943	0.727329	0.396461	0.0406627
g0092	0	1	0.542823	0.979263	1.04399	0.803372	0.321824	0.184035	0.678265	1.1983	2.0236	-0.736915	-0.638042	-0.927545	-1.00884	-0.579191	-0.357571	-1.55737	-0.649379	-1.32063	0.931275	0.651035	0.652948	0.859151	1.23915	-0.133272	0.444254	0.418205	0.189866	0.230097	-0.182172	0.826276	-0.16852	-0.309513	0.163308	-1.42227	-2.14493	-2.24489	-0.605189	-0.632665	0.919915	1.6012	-0.640915	-0.64235	-0.10468	-0.832857	-0.0102439	-1.06662	-1.39863
g6839	0	0	0.417547	-0.710564	0.0140924	-0.0499193	-0.174891	1.39292	-0.917831	-0.779846	-0.405754	-0.157634	-0.325984	-0.899073	-1.2455	-0.927922	-0.469539	1.75623	1.68067	1.803	-0.440848	-0.610604	-0.906816	-0.0645671	-0.271153	-0.25164	-0.442624	-0.531374	-0.449155	-0.610604	-0.0436991	0.322098	-0.801347	-0.744841	-0.291976	2.59418	1.86082	1.68414	-0.0047594	-1.62568	0.595724	-0.56111	1.25292	0.34291	-0.308331	-0.00825603	-0.152421	0.308737	2.0337
g0150	0	1	0.927337	1.16926	0.729883	1.45268	0.353296	0.18178	0.749988	0.903434	1.12277	0.301329	-0.576691	-0.483604	-0.953029	-1.07885	-0.426748	-1.41485	-1.32964	-1.62833	1.66833	0.561666	0.522842	0.869902	0.657056	0.695374	-0.0713672	1.04077	0.625407	0.228126	-0.0498861	0.00243875	-0.474901	-0.601758	-0.277233	-1.69787	-1.97929	-1.7196	-0.594907	-0.430662	1.10578	1.43912	-0.839038	-0.680298	-0.547522	-0.49966	-0.340533	-0.816475	0.467292
g4535	0	0	0.591392	0.498346	0.447116	1.13079	1.15964	-0.492866	0.19901	0.498346	-0.259472	0.545249	-2.0915	0.865951	0.321465	-0.0339166	0.923122	-1.14385	-1.18911	-1.96971	-0.669745	-0.759834	0.274368	-0.762337	0.603898	-0.185631	-0.72753	-0.051408	-0.271398	-0.759834	-0.631185	-0.759834	0.951854	-0.762337	3.1381	0.0956689	0.0907777	1.1864	-0.0940149	0.982277	-0.400074	-1.26345	-0.604699	1.37996	1.75717	1.33391	1.25798	0.745701	0.309808
g3426	0	0	0.0410431	0.31632	1.60149	0.725313	0.289591	0.675009	0.212973	1.58623	2.01078	-0.376307	-0.77795	-1.02887	-1.10505	-0.708725	-0.591214	-1.0778	-0.986091	-0.806742	-2.25452	-0.47851	-0.64954	0.143923	-0.225466	-0.408364	-0.53385	-0.528516	-0.556101	0.125066	0.567084	0.541765	-0.0230133	-0.0640283	-0.721264	1.30778	2.21709	1.54046	-0.305109	-0.413558	0.997867	-0.39118	1.39406	-1.28208	-1.15446	-0.665881	-0.589138	-0.165175	-0.221546
g6561	0	0	-0.0944645	0.945534	0.602654	1.92069	1.78139	0.418047	0.469977	0.716484	0.674376	-0.963002	-0.912943	-1.09486	-0.506522	-0.943483	0.141484	-0.8579	-1.20471	-1.09274	-0.923125	-0.454837	-0.808486	-0.925914	-0.291641	1.44475	-1.37178	0.525567	0.294895	0.792519	1.88827	-0.132137	-0.565074	0.937287	-0.181432	-1.68352	0.14485	1.3098	0.469611	0.0750056	1.41258	-0.192974	-1.65184	-0.112383	0.763542	1.09101	0.854485	0.155148	-0.324652
g0084	0	1	0.261531	0.627234	0.627234	0.871556	0.524552	0.72766	0.68091	1.48085	1.84406	-0.0386435	-1.09569	-1.23498	-1.14059	-0.587904	-0.0386435	-1.07396	-1.09569	-1.33947	0.184638	0.70151	1.43474	0.231864	0.660465	0.50438	0.125153	0.530469	0.50438	0.50438	0.125153	0.0408588	-0.0032617	0.231864	0.379855	-2.01316	-2.15375	-1.98953	-0.57392	-0.651664	1.14019	1.42278	-0.551856	-0.785532	1.75481	0.887671	0.379053	-1.04132	-1.44295
g0045	1	0	-0.470429	-0.461409	-0.398947	-0.411218	-0.455574	-0.432664	-0.459956	-0.259051	-0.446089	-0.41669	-0.469149	-0.471959	-0.42237	-0.444479	-0.471241	2.40508	2.13778	1.94836	-0.60936	-0.0534248	-0.621811	-0.546835	1.36455	-0.621811	-0.263212	-0.621811	-0.621811	-0.276757	-0.621811	-0.327949	-0.235438	-0.256006	-0.42249	0.276351	3.2193	1.24032	0.781885	1.69104	-0.608195	-0.614095	-0.624848	-0.625783	1.43601	1.00001	0.637459	0.85444	0.590969
g0100	0	1	1.16484	1.1287	0.977251	1.1287	0.656644	1.00999	0.508592	0.533321	1.24766	-0.580871	-0.998244	-0.895922	-1.04748	-0.927419	-0.265157	-1.14862	-1.26388	-1.22811	1.11953	0.4422	0.660987	0.790401	1.27143	0.602682	-0.181524	0.459133	0.0768945	1.05057	0.130144	-0.214611	0.236108	-0.758694	-0.100443	-1.69304	-2.02517	-1.8666	-0.759692	-0.640777	1.2443	1.33113	-0.557116	-0.617838	0.560178	1.26879	0.75664	0.281779	-1.5774
g1742	0	0	2.6625	1.0528	0.65594	0.233174	-0.773938	-0.425296	0.0682416	-0.2959	0.269719	1.65753	-0.510837	-0.470058	-0.0694206	-0.012158	-0.956715	-0.897864	-1.20442	-0.983304	-0.385188	-0.515612	0.316829	-0.519235	-0.504085	0.720122	-0.468844	-0.37926	-0.174402	-0.515612	-0.344019	-0.515612	-0.495357	0.051864	3.54943	-0.519235	1.0699	-0.371685	1.64348	-0.459543	-0.0482527	-1.35526	0.444908	-0.225334	-2.41864	-0.027492	-0.464479	1.05067	-0.0205068
g5578	0	0	0.958022	1.70195	0.790836	0.398005	2.17978	-0.39741	-0.259172	-0.510076	-0.739597	0.675325	-1.21355	-0.0703216	0.0483154	-1.1148	0.548248	-0.72717	-0.998097	-1.27029	1.66402	0.931133	0.996014	0.00965881	0.688183	0.112511	-0.488581	0.897863	0.48734	0.650891	-0.218501	-0.0966285	-0.101839	-0.795019	0.495054	-1.48662	-1.94592	-1.79956	-1.01115	0.49653	-1.10433	1.32461	0.744483	-0.450143	-1.17855	-0.453689	0.594115	0.433922	0.433922
g0016	1	0	-0.504111	-0.516272	-0.516272	0.552445	-0.348516	1.37982	-0.516272	-0.516272	-0.516272	-0.516272	-0.516272	-0.516272	-0.415666	-0.25586	-0.51057	3.34254	0.773201	0.116894	-0.187292	-0.476185	-0.39134	-0.339666	-0.36946	-0.396158	-0.388125	-0.471786	-0.400597	-0.432132	-0.43714	-0.433494	-0.417016	-0.364668	-0.415968	3.25103	1.81626	0.853739	1.04639	1.50747	-0.629654	-0.672059	-0.610044	-0.642108	0.62615	0.655162	1.19423	0.50833	-0.73971
g4044	0	0	1.05095	0.40959	-0.526195	0.0997562	0.121574	1.15272	-0.888413	-1.83115	-1.46491	0.811721	1.03836	0.942294	0.858631	1.16585	0.077455	-0.837048	-1.12326	-1.05792	-0.436411	-0.378421	-0.436496	-0.42741	-0.437213	-0.43341	-0.436969	-0.437213	-0.437213	-0.437213	-0.42723	-0.418403	-0.417214	-0.431417	-0.425533	1.56187	2.3241	2.5318	0.209768	-0.586957	0.0295881	0.389175	1.47224	-1.51382	-1.03061	-1.15937	-1.09817	0.548064	-1.341
g2458	0	0	0.397704	1.43151	1.86385	0.51697	0.334833	-0.0920864	0.926791	1.00212	1.39969	-0.588096	-0.689348	-0.812501	-0.955487	-1.12069	-0.580963	-1.00966	-0.851217	-1.17341	1.93331	-0.00193274	0.186748	0.536961	-0.655836	-0.850384	1.93331	0.173924	-0.390073	-0.569886	-0.68585	-0.461834	-0.147229	-0.924055	0.994953	1.25471	-1.75941	-0.56743	-0.637472	-0.0681076	0.580658	-1.58882	1.21675	0.496984	0.592732	0.917956	1.32831	1.7939	1.14085
g0065	1	0	-0.391155	-0.430922	-0.434132	-0.428464	-0.428998	-0.435777	-0.439107	-0.439914	-0.43254	-0.438378	-0.437197	-0.417269	-0.430396	-0.435266	-0.445868	2.5795	2.00248	1.88341	-0.433676	-0.437879	-0.437879	-0.437879	-0.437879	-0.437879	-0.436601	-0.437879	-0.437879	-0.437879	-0.437879	-0.437879	-0.379475	0.170289	-0.119806	0.198575	2.75171	2.62778	0.703446	1.7355	-0.608875	-0.628882	-0.6532	-0.547993	1.37571	1.43718	0.90927	0.278707	-0.606738
g2538	0	0	-0.432572	-0.433712	-0.434208	-0.434208	-0.434208	-0.429293	-0.429293	-0.434208	-0.434208	-0.434208	-0.434208	-0.434208	-0.434208	-0.434208	-0.433441	2.15431	1.95205	2.39403	1.69961	1.30056	1.07958	-0.857836	-0.876146	-1.44017	1.04032	1.54491	0.732286	-0.22261	-0.422156	0.223014	-0.092855	-0.664347	-0.175055	-0.79898	-1.29226	-0.77786	0.193411	0.764232	0.307152	-0.848639	1.11052	-1.52668	-0.280748	-1.01315	1.35943	-0.560494	2.24908
g0059	1	0	0.000814995	-0.399967	-0.399967	-0.399967	-0.363372	-0.399967	-0.388546	-0.399967	-0.399967	-0.399967	-0.399967	-0.33419	-0.399967	-0.399319	-0.398063	3.62163	0.941744	0.919012	-0.439779	-0.443069	-0.431306	-0.337796	-0.443069	-0.425749	-0.304669	-0.429016	-0.399149	-0.414348	-0.443069	-0.443069	-0.442002	-0.402024	-0.443069	2.94911	2.00844	1.28363	0.900296	1.58221	-0.821681	-0.384179	-0.482706	-0.793935	1.06277	0.6157	0.6361	0.346139	-0.598153
g5998	0	0	0.379802	0.867574	2.46226	0.181072	0.0550602	0.430185	0.289003	1.0254	1.52301	-0.770386	-0.399571	-0.883195	-0.813664	-0.473422	-0.736353	-1.27997	-1.07196	-0.784834	0.087669	0.263212	0.197955	-0.99735	-1.23152	1.06958	-0.92002	0.703267	0.454526	1.5489	0.789842	-0.791135	0.452242	1.12614	0.125301	-2.53526	-0.00260427	-0.340748	-0.84334	-0.934512	1.64494	0.720436	-0.198843	-0.388681	-0.0267831	1.02759	-0.148242	-1.58489	0.389375
g2425	0	0	0.191247	0.112822	0.0507075	-0.633023	-0.400675	-0.216203	-0.149667	-0.271936	0.230629	0.0848343	2.06846	-0.00892518	1.32954	1.41027	0.818609	-1.97239	-1.10811	-1.5362	-0.417878	-0.391532	-0.41573	-0.379181	-0.377652	-0.423257	-0.387145	-0.430011	-0.425734	-0.386153	-0.399447	-0.432192	-0.390285	-0.405811	-0.416916	0.944266	3.04555	2.08911	0.0591694	0.0870892	-0.347793	-1.34589	-0.190469	1.73789	0.443406	0.176075	0.724631	0.57728	-1.81302
g0090	0	1	1.14569	1.66895	0.989092	0.711668	0.448574	0.0802225	0.546593	0.648698	1.20947	-0.538541	-0.0859314	-0.594359	-0.533353	-0.533353	-0.371854	-1.68572	-1.60033	-1.50552	0.583962	1.08113	1.02109	0.27481	0.692062	0.420034	-0.30671	1.13383	0.420034	1.33699	0.179535	-0.233745	-0.132337	-0.954969	-0.247417	-1.59004	-1.87362	-1.80464	-0.505567	-0.563521	0.855877	1.63669	-0.746562	-0.676916	1.75619	0.468099	0.2487	-0.582521	-0.45063
g5592	0	0	-1.16182	-1.03735	0.568055	-0.828757	-0.733846	-0.29956	1.96156	0.41415	1.46501	-0.828757	1.57051	0.929111	-1.48757	-0.403179	-0.0576654	0.0634994	-0.492474	0.359075	-0.618053	-0.719031	2.52451	0.463384	-0.710106	1.18285	-0.682821	0.0998874	1.01443	-0.719031	-0.558511	-0.719031	-0.703349	0.68166	-0.709086	-0.721836	-0.642787	1.53691	1.2929	1.23279	-0.863933	-0.824524	-0.292208	-0.54502	0.83181	1.67343	0.623572	0.916429	0.421276
g0099	0	1	0.376648	1.30083	0.376648	0.947256	1.11058	0.0569055	1.11058	1.48444	1.11058	0.0569055	-0.885322	-0.588911	-1.19969	-1.19969	-0.773036	-1.16564	-1.11364	-1.00546	1.01932	0.388786	0.57808	0.526415	1.12003	0.795776	-0.0961594	0.974464	0.361121	0.940397	0.0432269	-0.274223	0.182212	-0.570252	-0.301003	-1.78201	-2.01007	-1.89611	-0.631762	-0.564958	0.847649	1.64631	-0.573013	-0.724227	-1.27842	-0.65563	-0.210351	-0.125546	1.06479
g3184	0	0	0.789578	1.43314	0.771927	1.25422	0.735376	-0.0315233	0.828406	1.35061	0.97054	-0.214717	-1.11617	-0.779382	-0.960881	-1.21833	-0.582753	-1.22417	-0.966364	-1.03951	-1.18923	0.382364	-0.641289	-0.77481	-1.00563	-0.946701	1.41026	-0.686101	0.15922	-0.234593	-0.991339	-0.0657136	0.760675	1.54957	0.313363	2.31935	0.305798	-0.665194	-1.40269	-1.08123	0.996285	0.632147	0.19833	0.657162	0.367331	-0.208882	-0.281953	0.565206	-1.90343
g3470	0	0	0.721475	1.28822	1.87899	0.617371	0.47621	0.382561	0.290795	0.685227	1.17001	-0.430244	-0.475562	-0.66526	-0.825459	-0.516462	-0.084721	-1.42988	-1.59198	-1.4913	-0.510128	-0.401069	-0.402346	-0.408693	-0.414775	-0.499969	-0.402346	-0.299974	-0.266862	-0.390392	-0.315906	-0.295024	-0.239775	-0.275249	-0.331119	0.298259	1.69879	3.45658	-0.0188225	-0.265531	-0.976678	-0.958491	1.65446	0.565063	1.37002	0.0625988	-0.79764	-0.790029	1.17758
g6669	0	0	0.131234	-0.372859	-0.0952088	-0.178565	-0.211322	-0.287128	-0.350878	-0.0766379	-0.343511	-0.269288	-0.0309718	3.95872	-0.372859	-0.372859	-0.369449	-0.0256745	-0.372859	-0.35989	0.923689	0.837553	1.45706	0.0783355	0.519674	0.351076	0.0817917	1.49666	0.484393	0.755892	-0.261338	-0.565071	-0.192063	-0.617812	-0.142826	-1.74014	-1.7877	-1.67916	-0.109963	0.924779	-1.40653	-0.646056	-0.0778642	1.31564	-0.395463	-1.19964	-1.14357	0.766373	1.22996
g2207	0	0	0.929178	1.32316	1.49388	0.659	0.329415	0.378178	0.469732	0.951675	1.40441	-0.0464799	-0.817036	-0.805018	-1.13633	-1.05432	-0.433064	-1.31345	-1.07955	-1.25338	-0.0222058	-0.535521	-0.138923	0.246749	0.0942155	-0.428177	-0.97687	-0.869927	-0.860776	0.381559	0.876399	2.78684	-1.37183	-1.21553	-0.0222058	0.13657	0.751104	1.16854	-1.44133	-0.357958	1.25105	-0.00310277	-0.45826	1.0096	-0.763208	-0.119358	-0.328624	0.0225631	1.7338
g0044	1	0	-0.351759	-0.454289	-0.454289	-0.454289	-0.454289	-0.454289	-0.454289	-0.454289	-0.454289	-0.454289	-0.454289	-0.397414	-0.37156	-0.396141	-0.453287	2.15947	2.09335	2.26024	-0.357009	-0.36162	-0.350289	-0.353717	-0.35758	-0.349695	-0.357956	-0.35476	-0.343429	-0.353505	-0.358462	-0.357136	-0.35486	-0.351897	-0.355245	0.0201106	3.38512	1.91193	1.08868	1.44329	-0.63607	-0.341695	-0.741192	-0.813011	1.51765	0.895179	0.668696	0.847993	0.56812
g0156	0	1	0.0722957	1.16202	1.71309	0.195519	0.150201	0.472667	0.713857	1.49558	1.62673	-0.413455	-0.939821	-1.21132	-0.968228	-1.07369	-0.873045	-0.681305	-1.00024	-0.440851	0.403283	0.577457	0.577457	0.797796	1.31312	0.527546	0.403283	0.63987	0.542237	0.797796	0.300661	-0.56577	0.312503	-0.449482	-0.398356	-1.85522	-2.05819	-1.866	-0.607523	-0.697788	0.907786	1.60833	-0.614851	-0.595955	1.24178	0.749544	0.277591	0.191104	0.598161
g3868	0	0	-1.51721	-0.202595	1.97105	-1.26801	0.09734	-0.72396	0.536691	0.553125	-1.49908	0.512156	0.398586	-0.607728	-0.105535	-0.398565	-0.339619	2.05403	0.687372	-0.148047	2.63155	0.406794	-0.648229	-0.409224	-0.599661	-0.607358	-0.365387	0.891518	0.457474	-0.848982	-0.939434	-0.710368	-0.615344	-0.899387	-0.176555	-0.387016	1.45567	1.36394	-0.600878	-0.591569	1.0998	1.46269	-0.712086	-0.657955	-0.466115	-0.4795	-0.767124	-1.03984	0.169284
g0027	1	0	-0.33826	-0.377913	-0.444546	-0.449214	-0.459966	-0.45484	-0.416352	-0.427354	-0.411555	-0.45617	-0.453226	-0.44423	-0.459966	-0.459966	-0.441508	1.94111	2.1476	2.40635	-0.417533	-0.394965	-0.41272	-0.418415	-0.418415	-0.411783	-0.418146	-0.417815	-0.388876	-0.408321	-0.418415	-0.418415	-0.401245	-0.416564	-0.418415	1.13262	2.98818	2.05924	1.00385	1.51576	-0.831394	-0.717626	-0.578866	-0.39173	0.0828411	0.284605	0.303481	0.303481	0.392733
g4654	0	0	-0.74482	-0.453902	-0.95484	-0.30125	-0.853183	-1.03598	-0.678279	-1.03598	-1.06015	-0.636397	0.470457	0.381542	1.50669	1.54774	1.91313	0.884796	0.109187	0.941248	0.575867	-0.484644	0.549508	-0.10516	-0.371482	-0.242421	-0.769724	-0.321754	-0.388794	-0.503971	-0.200974	-0.830685	-0.732609	-0.71868	-0.884291	0.588671	2.73048	2.11066	-0.603938	-0.61315	1.08427	1.47656	-0.689483	-0.654258	0.257151	0.00473781	0.133784	0.704962	-1.12294
g0022	1	0	-0.425131	-0.409782	-0.401969	-0.444628	-0.450567	-0.433008	-0.458259	-0.447456	-0.454556	-0.434497	-0.410371	-0.442184	-0.371108	-0.376661	-0.400423	2.85235	1.78765	1.72059	-0.444659	-0.447576	-0.447576	-0.406742	-0.394564	-0.443986	-0.332778	-0.447576	-0.444509	-0.447576	-0.447576	-0.447576	-0.446631	-0.37218	-0.395927	2.82595	1.87551	1.66597	1.09525	1.46475	-0.540441	-0.705381	-0.687009	-0.627162	0.631992	1.07602	0.602953	0.412775	0.136655
g0323	0	0	-0.227453	1.51662	1.42039	-1.05836	-1.21994	-1.35491	0.571175	0.589502	0.774366	-1.32015	0.289149	-0.561337	-0.113686	-0.114869	0.214183	1.88895	-0.262963	-1.03066	1.75154	0.745491	0.920671	-1.01048	-0.57183	-0.635888	1.4091	0.638799	1.12167	-0.682296	-0.975851	-1.53356	0.136706	1.0431	-0.0960442	-1.33363	-0.340705	-0.58679	1.31855	1.2609	-0.583551	-0.619511	-0.687048	-0.689341	-0.0973032	-0.446621	-0.56787	-0.56787	-0.571366
g5879	0	0	0.394846	1.0141	1.9609	0.353407	0.853796	0.439111	-0.0864049	1.31947	1.2006	-0.201704	-0.800635	-0.241582	-1.20949	-0.939894	-0.386921	-1.1932	-1.17552	-1.3009	1.05795	1.79134	-0.378709	0.542118	0.539449	-1.17508	0.558738	-0.579761	-0.430181	0.0822045	-0.3408	2.20656	-0.893652	-1.71593	-0.294775	0.270194	-0.437907	-0.801769	-0.661992	1.72302	-0.989266	0.614713	-0.363424	-0.323052	0.790243	0.112301	-0.481193	0.354574	0.953339
g0355	0	0	0.304027	0.879801	1.48452	0.326916	0.252816	0.41485	1.40244	1.44847	1.31724	-0.795866	-0.650235	-0.750881	-1.50026	-1.32467	-0.326643	-0.815621	-0.83345	-0.83345	1.07427	1.18221	-1.22471	0.851972	-0.498926	-0.703635	1.64755	-0.303521	-0.954591	0.1929	-1.06783	1.17048	-0.112303	-0.739552	1.68951	-0.46901	-1.06039	-0.674418	0.15609	-0.558502	1.86251	-0.525802	0.023683	-0.957982	0.198388	1.05307	-0.679301	0.965245	-0.210346
g4178	0	0	0.592556	0.616004	-0.662147	0.695073	1.75899	0.688684	0.182244	-0.834777	-0.339939	2.07808	-0.248947	-0.686924	-0.429372	-0.875437	-2.17141	0.287508	-0.571897	-0.0782854	-0.784101	0.578403	1.2065	-0.196109	0.753642	1.82501	-1.12745	0.970981	0.669696	0.385967	1.13133	-0.38992	-1.10636	-0.121018	-0.13282	-1.53992	-1.57744	-0.54639	-0.594709	-0.714093	1.3011	1.27798	-0.593337	-0.676942	0.800893	0.317179	0.424615	1.79421	0.767579
g1823	0	0	0.0655756	0.180093	-0.0347609	-0.718439	-0.818652	-0.805694	0.279162	-0.269479	-0.16452	-0.522553	-0.195808	-0.187313	-0.897077	-1.012	-0.810741	2.52312	1.75442	1.63467	-1.40547	-0.368737	0.157927	0.923461	0.817988	0.460796	-1.57424	0.12639	-0.323924	1.75806	1.78252	0.75804	0.434023	-0.986497	-0.894198	0.16705	-0.821014	-1.01218	-0.876252	-0.0268868	0.277316	1.80883	-0.893935	-0.289073	1.29571	0.965286	1.00254	0.616178	-0.48839
g0146	0	1	-0.025823	1.8614	1.45322	0.10456	0.745116	-0.221012	0.598313	1.28366	1.50733	-0.154601	-0.815173	-0.849872	-0.925397	-1.06895	-0.692187	-0.979473	-1.01898	-0.802127	0.659864	0.619787	0.787765	0.167008	0.210375	0.29284	0.911896	0.917252	0.600632	0.463749	-0.277948	-0.169997	0.148894	0.261999	0.544587	-1.7971	-2.22266	-2.11894	-0.641115	-0.741286	1.14176	1.41494	-0.735946	-0.438361	0.678692	-0.418926	1.449	-0.411504	-0.692495
g3728	0	0	-0.748656	-0.612194	0.116369	0.78792	0.745484	0.832341	-1.10419	-1.59838	-1.50141	-0.0640541	1.20589	0.29351	1.2435	1.40057	1.16053	-0.38495	-1.01978	-0.752497	-0.370285	-0.409482	-0.427215	-0.412318	-0.384261	-0.433868	-0.433441	-0.425636	-0.426717	-0.433868	-0.433868	-0.402346	-0.345144	-0.366427	-0.278592	3.29199	1.5978	1.09367	-0.122019	-0.729338	0.00588514	1.95141	-0.423326	-0.682607	0.0773533	-1.72348	-0.966001	-0.437372	1.199
g0130	0	1	0.148237	0.86817	0.912014	0.81866	0.00506723	-0.0333666	0.67401	1.19886	2.36444	-0.388561	-0.543521	-0.97543	-0.480383	-1.15662	0.157833	-1.20083	-1.16571	-1.20287	1.78704	1.01847	0.897162	0.282261	0.652992	0.501525	0.0247572	0.558647	0.0914152	0.571446	0.0330442	-0.502838	0.330938	-0.461968	-0.424053	-1.44706	-1.79935	-2.11442	-0.712647	-0.817714	1.06302	1.47747	-0.491442	-0.518687	0.42117	0.212634	0.964829	-0.502846	-0.563977
g5208	0	0	0.556904	1.36766	1.19749	0.354189	1.01351	-0.182719	1.55251	1.25502	0.874767	-0.546364	-0.867249	-0.862246	-0.903846	-0.859678	-0.61461	-1.03648	-1.19576	-1.10309	-0.756333	-0.265904	-0.684686	-0.707687	-0.75944	-0.305949	1.54243	-0.523197	-0.280771	-0.173164	-0.946513	-1.13711	1.7345	2.35052	1.02742	-0.37588	0.163562	0.0981962	0.720346	1.14313	-0.385637	-0.143996	0.361505	-1.69535	-0.380583	-1.724	0.727647	0.236491	1.17029
g0052	1	0	-0.406571	-0.462704	-0.462704	-0.43478	-0.462704	-0.406076	-0.45207	-0.462704	-0.459548	-0.462704	-0.452961	-0.369702	0.236249	-0.230476	-0.46213	0.788956	1.64642	3.31621	-0.451886	-0.393349	-0.38219	-0.401293	-0.401293	-0.457932	-0.417933	-0.337723	-0.383753	-0.38047	-0.391599	-0.432174	-0.320462	-0.3682	-0.432854	0.868111	3.22606	1.85894	0.247267	1.92003	-0.64636	-0.67338	-0.528549	-0.319005	0.806786	0.983634	1.27947	0.471656	-0.446218
g0070	1	0	-0.440205	-0.429425	-0.425474	-0.443194	-0.427578	-0.435339	-0.437519	-0.435465	-0.433368	-0.431878	-0.435484	-0.44081	-0.420743	-0.419461	-0.439315	2.42682	2.1371	1.93134	-0.482765	-0.487279	-0.437395	-0.487279	-0.487279	-0.45781	-0.485907	-0.361282	-0.474546	-0.487279	-0.432276	-0.487279	-0.485816	-0.397565	0.0142294	1.78969	2.29498	2.35286	1.5311	1.00456	-0.526754	-0.60685	-0.795839	-0.606217	1.35986	1.009	1.07702	0.964063	0.61969
g0047	1	0	-0.445272	-0.438184	-0.439373	-0.446062	-0.446062	-0.442338	-0.420538	-0.446062	-0.424081	-0.419183	-0.444332	-0.40275	-0.441115	-0.445586	-0.40465	2.37957	2.04273	2.08328	-0.376074	-0.377983	-0.377983	-0.35827	-0.377983	-0.377983	-0.377403	-0.377983	-0.377983	-0.377983	-0.377983	-0.310157	-0.377364	-0.369696	-0.342486	0.290568	3.36873	1.87602	1.21441	1.32366	-0.827189	-0.831123	-0.514493	-0.365266	1.30205	1.12003	0.94926	0.760211	-0.713538
g5008	0	0	-0.283077	-0.329735	-0.329735	-0.329735	-0.329735	3.85343	-0.329735	-0.329735	-0.329735	-0.329735	-0.329735	0.553055	-0.329735	-0.329735	0.492882	-0.329735	-0.329735	-0.329735	0.646584	0.430703	1.67422	0.0682927	0.469138	-0.193594	0.404394	1.47325	0.758822	0.845935	0.278029	-0.491446	0.0682927	-0.83699	-0.985551	-2.16022	-1.3715	-1.07835	-0.67127	-0.584583	0.992769	1.54699	-0.593562	-0.690345	-0.432284	0.200625	1.30372	2.22722	0.226301
g4786	0	0	0.885779	0.877831	0.928419	0.689078	0.598648	0.70523	0.136792	1.70294	1.25302	-0.0402568	-0.222357	-0.603141	-1.33937	-1.15904	-0.870685	-1.5971	-0.903825	-1.04195	-0.747625	-0.647911	-0.772832	-0.138779	-0.212345	-0.489062	-0.426808	-0.682987	-0.634724	-0.33068	0.159892	0.306878	-0.48728	-0.512722	-0.587721	1.7409	2.21433	2.24947	-0.105977	-0.614778	1.35462	0.795106	0.0347281	-1.4637	-0.0373599	-1.34596	-0.408404	0.0731734	0.754401
g5535	0	0	-1.44918	0.342948	2.2601	-0.542826	-0.479328	-0.319227	0.0889919	1.08689	1.86065	-0.751084	0.382681	-0.498674	-0.422045	-0.727481	-1.09651	-0.843089	0.234238	0.872953	0.73258	1.50041	1.22709	-0.4173	-0.074955	0.233998	0.537872	0.84987	0.66673	0.431714	-0.847641	-0.66709	0.379935	-0.270057	0.590304	-0.738049	-2.11547	-2.01994	1.2119	1.36624	-0.603577	-0.636963	-0.674699	-0.662902	0.603545	-0.978	0.788791	1.37302	-0.453412
g6408	0	0	0.819742	-0.170148	2.24571	0.571366	-0.392621	0.888391	-0.289982	1.312	0.410404	-0.776939	-1.61331	-0.720038	-0.476904	0.606341	-0.488866	-1.60446	-0.803568	0.482891	-0.963179	-0.554356	-0.653303	-0.137587	-0.0189164	-0.288983	-0.353761	-0.496353	-0.322986	-0.449459	-0.431323	0.482009	-0.415876	-0.0666784	-0.452407	-0.0666784	2.9727	2.21714	-0.531369	-0.631676	0.864513	1.63246	-0.575811	-0.758122	0.902219	1.43315	0.366307	-0.910409	-0.216046
g0057	1	0	-0.37807	-0.402246	-0.447841	-0.437587	-0.436789	-0.45862	-0.358742	-0.390762	-0.421967	-0.440226	-0.477977	-0.4501	-0.471802	-0.471615	-0.457716	2.24412	1.95264	2.30529	-0.347077	-0.342767	-0.379948	-0.365761	-0.357341	-0.382175	-0.352587	-0.364912	-0.370644	-0.358825	-0.385932	-0.376158	-0.368433	-0.36663	-0.365554	0.244215	3.39522	1.84531	0.883113	1.59959	-0.516965	-0.460168	-0.909357	-0.596217	0.430569	0.929033	1.0223	0.782315	-0.188847
g0096	0	1	0.699126	1.29618	0.800532	0.404938	0.333185	-0.26057	1.52123	1.11247	1.52123	0.221396	-0.336034	-0.936241	-1.12871	-1.07935	-1.00497	-0.825972	-1.36638	-0.972064	0.356072	0.653075	1.00181	0.865426	1.44913	0.194462	-0.0971092	0.79787	0.0436096	0.940926	-0.16909	0.156164	0.107828	-0.482291	-0.15202	-1.85558	-1.89024	-1.92005	-0.419468	-0.74546	1.15246	1.40315	-0.741919	-0.648764	0.977761	0.308982	0.169057	-1.43369	-0.905242
g0024	1	0	-0.533026	-0.448611	-0.515091	-0.455828	-0.482276	-0.507122	-0.398859	-0.22123	-0.465933	-0.413097	-0.455828	-0.459348	-0.116309	-0.445842	-0.535725	2.43762	1.88626	2.13025	-0.412076	-0.407951	-0.361597	-0.429903	-0.417238	-0.377077	-0.429736	-0.370412	-0.381206	-0.429903	-0.366704	-0.408487	-0.429725	-0.362472	-0.39897	1.09905	3.29857	1.58584	1.32425	1.25245	-0.591873	-0.564976	-0.699181	-0.72067	0.821118	0.973626	0.916531	0.290347	-0.976645
g1533	0	0	0.934387	1.51743	0.0635034	0.934387	1.03747	0.200103	1.03747	1.21104	1.03747	-0.0358329	-0.951943	-0.675924	-0.976922	-1.14108	-0.675924	-1.24629	-1.08157	-1.18777	-0.32567	-0.624246	-0.384026	0.206413	0.15361	-0.302537	-0.551427	-0.662808	-0.755842	-0.10564	-0.1883	0.180558	-0.729251	-1.15422	-0.696543	2.36817	1.30165	2.27012	1.23432	0.637739	-1.03627	-0.768862	-0.870872	0.803942	-0.75842	-1.93667	-0.41337	0.492829	0.30924
g4815	0	0	0.346626	1.28556	1.305	0.130885	0.368822	-0.268408	1.23816	1.29893	1.42144	0.616562	-0.892035	-0.784479	-0.929608	-1.25579	-1.14788	-0.877887	-1.01535	-0.840546	-0.752486	1.25621	1.41625	-0.754563	-0.247144	0.103546	1.09088	1.20166	0.964539	0.791896	-0.150595	-1.07592	0.324317	0.342278	-0.0599504	-1.4139	-1.5079	-1.52912	-0.142817	-1.20558	1.65479	-0.635993	0.570426	-0.240827	0.283158	-0.80153	1.08902	2.6548	0.633548
g5014	0	0	-0.480094	-0.494344	-0.494344	-0.372029	-0.494344	-0.494344	-0.494344	-0.494344	-0.494344	-0.494344	-0.484137	1.07975	-0.494344	-0.494344	-0.491178	1.26517	2.97147	1.45449	2.69697	-0.357685	-0.561808	-0.840431	0.0607836	0.477693	0.779012	-0.3835	0.0353729	-0.613727	1.92986	-0.419219	-0.374173	0.329791	0.0962143	-1.42462	-0.745459	-0.685079	1.15459	1.40119	-0.606373	-0.860374	-0.581157	-0.507869	-0.12325	0.268796	-0.110319	0.118911	-0.28755
g4967	0	0	-0.37198	-0.89299	-0.777716	-0.121198	-0.768639	-0.0302844	0.309223	0.166108	-0.107098	-0.500851	0.0699568	3.0604	-0.119224	-0.410118	0.0342947	-0.760639	1.95	-0.729246	-0.401344	0.703114	0.446589	-0.930605	-1.0579	-0.664559	2.08852	0.316411	1.37041	-1.15149	-1.30793	-0.55363	-0.570242	-0.62867	0.162196	0.0585253	0.340392	1.7802	1.08788	1.47356	-0.585201	-0.635224	-0.670027	-0.67099	0.413654	0.048681	-1.23557	1.65032	-0.252977
g0879	0	0	-0.953565	-1.55561	-1.14201	-0.21969	0.279557	2.08801	1.74698	0.956802	-0.0573035	-0.862872	-0.417027	-0.859309	-0.765204	-0.405758	0.0663606	0.77323	0.762108	0.565299	-0.511098	-0.540587	-0.401892	-0.485863	-0.422069	-0.417985	-0.463419	-0.474995	-0.404584	-0.522706	-0.503925	-0.530838	-0.430441	0.245798	-0.351288	1.27783	2.25816	2.6799	-1.10259	-1.14132	1.01975	1.19973	0.0446955	-0.0202655	0.319901	0.622613	-2.03317	-1.39176	1.73727
g0147	0	1	0.556765	1.45513	1.96886	0.399487	0.390895	0.269413	0.556765	0.93214	1.21693	-0.196099	-0.634794	-0.780787	-0.867452	-0.92238	-0.63285	-1.274	-1.24657	-1.19146	0.325988	0.647602	0.919086	0.247669	0.16954	0.325988	0.921306	0.580274	0.583813	0.347782	-0.359019	-0.173156	0.334456	0.619347	0.672383	-1.9582	-2.15022	-2.05464	-0.688838	-0.664376	1.12855	1.43943	-0.589123	-0.62565	0.118939	0.737449	2.39466	-0.446298	0.543474
g0041	1	0	-0.353959	-0.456225	-0.446577	-0.442095	-0.455212	-0.43069	-0.429306	-0.421269	-0.446835	-0.453417	-0.419432	-0.420708	-0.416681	-0.352736	-0.420708	2.83662	1.69439	1.83484	-0.429084	-0.462249	-0.445505	-0.391454	-0.409584	-0.410675	-0.449159	-0.445768	-0.441496	-0.446838	-0.434594	-0.440979	-0.404229	-0.376721	-0.385749	2.70585	1.49353	2.1747	1.35453	1.21261	-0.740534	-0.755405	-0.567663	-0.50354	0.64867	0.545104	0.905676	0.480641	-0.169611
g0061	1	0	-0.391585	-0.43737	-0.43737	-0.418411	-0.422383	-0.400974	-0.43737	-0.436074	-0.423883	-0.43737	-0.420366	-0.42021	-0.419192	-0.393881	-0.399903	1.37586	2.03907	2.88141	-0.236112	0.188225	-0.437366	-0.64068	-0.654321	-0.61741	0.109192	-0.495162	-0.290021	-0.611453	-0.423066	-0.654321	-0.482453	-0.474806	-0.395072	1.46329	2.87423	1.77731	0.73374	1.71612	-0.625504	-0.710813	-0.550392	-0.563146	1.99651	0.662541	0.378123	0.860925	0.493507
g0102	0	1	0.050231	0.516603	1.23794	0.606308	0.243501	0.474629	0.393708	1.82877	1.99489	-0.532032	-0.620259	-0.949752	-1.45833	-1.16905	-0.514683	-1.11888	-0.451563	-0.532032	1.25049	0.644286	0.876541	0.233853	1.04372	-0.247788	-0.0320738	0.766157	0.000626227	1.13807	0.407867	0.407867	-0.17746	-0.665867	-0.11959	-1.52103	-1.94772	-2.05795	-0.621928	-0.674892	0.9486	1.58065	-0.61804	-0.614386	1.30537	1.4301	1.20762	0.360894	0.102065
g2725	0	0	0.2081	-0.616411	-0.348648	0.121464	0.591522	-0.00586416	1.32053	1.38391	0.810242	1.59865	-0.00586416	0.226628	-1.52196	-1.61271	-1.53573	0.523982	0.127614	-1.26546	0.874646	0.647298	0.801769	0.32645	0.810199	0.623724	-0.173928	0.866696	0.423402	1.0015	0.668299	-0.16614	-0.0238054	-0.283948	-0.62337	-1.95997	-1.94627	-1.86655	-0.0442058	-0.956985	1.23861	-1.31209	0.184453	0.890212	-0.521442	-0.24686	-0.460125	0.197513	-0.214319
g2253	0	0	0.156515	0.759615	2.17759	-0.0260269	-0.170264	-0.501005	1.29504	1.24177	0.681685	-0.146841	0.505571	-1.2708	-0.909632	-6.11505e-06	-1.74639	-1.22404	-0.204122	-0.61867	-0.196985	0.833435	-0.0544564	-0.959686	0.105322	-0.667217	1.67136	-0.3308	1.13588	-0.238039	-1.0439	0.248527	0.501215	-0.47702	1.5423	1.17174	-1.63568	-1.60599	1.4485	1.1081	-0.776585	-0.692137	-0.551042	-0.536832	-1.41042	0.928951	0.286422	-0.123419	0.0199648
g0019	1	0	-0.399483	-0.397601	-0.394059	-0.401063	-0.401063	-0.401063	-0.401063	-0.401063	-0.401063	-0.401063	-0.400061	-0.401063	-0.389207	-0.398979	-0.400322	3.2576	0.998453	1.73217	-0.362959	-0.347284	-0.351148	-0.349265	-0.349045	-0.349403	-0.363345	-0.349365	-0.347818	-0.340149	-0.365021	-0.353163	-0.355049	-0.346536	-0.338486	0.0216611	3.45575	1.79063	0.872098	1.62797	-0.578337	-0.764603	-0.59591	-0.561216	1.53059	1.13674	0.954634	0.521733	-0.494714
g1391	0	0	1.07002	1.51706	1.6055	0.57866	0.395028	0.0946153	0.685794	0.650769	1.22174	-0.0506618	-0.78886	-0.964698	-0.904711	-0.753923	-0.542318	-1.22653	-1.26905	-1.31844	0.148072	-0.127613	-0.723284	-0.504543	-0.439442	-0.837645	0.92876	-0.0699792	0.072768	-0.688509	-0.394824	-0.0248266	-0.661179	-0.670867	-0.876152	-0.0330378	2.68965	2.21265	-0.817631	-1.32983	1.10411	1.13116	0.130151	-0.217955	0.442548	0.386461	0.296529	0.140219	-1.04287
g5393	0	0	-0.388397	-0.38561	-0.388708	-0.445059	-0.445582	-0.442692	-0.432277	-0.442478	-0.43163	-0.429985	-0.447296	-0.44486	-0.453332	-0.452318	-0.448936	2.26161	1.805	2.41255	0.448308	1.04258	0.39706	-1.03122	-0.747773	-0.123047	1.53177	0.300461	1.04258	-0.328031	-0.985357	-1.08736	0.484446	0.956687	1.60803	-0.818214	-1.57623	-1.11469	-1.30284	-0.484121	0.180724	1.16466	-0.66849	1.11007	-0.35311	0.945567	2.02683	-0.0152895	-0.166499
g0048	1	0	-0.460715	-0.460414	-0.460073	-0.426689	-0.430775	-0.420751	-0.438224	-0.438844	-0.441033	-0.443203	-0.441563	-0.430011	-0.406239	-0.380114	-0.41254	2.46717	1.98988	2.03414	-0.408661	-0.411553	-0.411553	-0.411553	-0.411553	-0.411553	-0.33786	-0.411553	-0.411553	-0.411553	-0.384582	-0.342893	-0.410616	-0.351709	-0.310221	0.722973	3.29976	1.81623	0.906229	1.60695	-0.645109	-0.521573	-0.643691	-0.702802	1.02852	1.16903	0.939371	0.656822	-0.122324
g0021	1	0	-0.44025	-0.403757	-0.378326	-0.465111	-0.462015	-0.44189	-0.472364	-0.470354	-0.474881	-0.453968	-0.444923	-0.460242	-0.228257	-0.36897	-0.415465	2.78708	1.83712	1.75657	-0.623097	0.152934	-0.466431	-0.171407	-0.631612	-0.562558	0.163477	-0.535501	-0.295511	-0.368402	-0.447047	-0.631612	-0.40466	-0.387771	-0.631612	3.11705	0.942222	1.78154	0.852673	1.62885	-0.537933	-0.588333	-0.496095	-0.859166	1.02968	0.759249	0.963994	0.586958	-0.415457
g0015	1	0	-0.354965	-0.365755	-0.443436	-0.449582	-0.455857	-0.423167	-0.426488	-0.442879	-0.413066	-0.456473	-0.453814	-0.451092	-0.463318	-0.455182	-0.440517	1.94885	2.13593	2.41081	-0.3867	-0.45734	-0.368133	-0.452525	-0.45734	-0.432757	-0.383401	-0.433855	-0.434591	-0.435174	-0.44208	-0.445609	-0.444735	-0.438548	-0.43339	2.30478	2.47786	1.66354	0.404349	1.85589	-0.544751	-0.307447	-0.773375	-0.634663	0.61857	0.972658	0.472753	0.998827	0.21006
g4645	0	0	0.218865	1.3314	0.605989	0.783651	0.733606	0.262241	0.663585	1.47985	1.86486	-0.497211	-0.906251	-1.04154	-0.818763	-0.888578	-0.517725	-1.2197	-0.981228	-1.07305	-0.45777	-0.459014	-0.53585	-0.357197	-0.376804	-0.585266	-0.301322	-0.357707	-0.293666	-0.528456	-0.444543	-0.348099	-0.295567	-0.455643	-0.452707	1.25666	2.15474	2.83821	-0.888553	0.727294	-1.02679	-0.0490936	-0.345682	1.58282	-0.751204	-0.817016	-0.98021	-0.385457	0.00101546
g3544	0	0	-0.405069	0.160114	1.58632	0.180532	-1.55592	-0.457811	1.04552	1.1599	2.21391	-1.10646	-0.310723	-0.564447	-1.11824	0.812858	-0.249532	-0.608228	-0.421135	-0.361608	0.929788	0.748777	0.848051	0.48029	0.875807	0.551848	0.0436071	0.688494	0.402945	0.907829	-0.0352463	0.0513614	0.00873991	-0.451213	-0.0829914	-1.96373	-2.03981	-1.96455	0.646807	1.20653	0.429413	-1.65045	-0.222202	-0.410103	1.84148	1.55318	0.463252	0.819284	0.771357
g0114	0	1	0.374855	0.823475	1.47761	0.507118	0.493214	0.173189	0.582998	1.78653	1.60096	-0.548201	-0.383524	-0.911421	-1.15308	-1.19432	-0.997628	-0.995702	-0.900569	-0.735506	1.83027	1.09911	1.34734	0.346434	0.507512	0.0903466	-0.194498	0.6276	0.223091	0.401739	-0.0492195	0.184845	-0.229943	-0.940293	-0.173563	-1.57987	-1.79642	-1.69448	-0.619378	-0.645667	1.02699	1.52261	-0.615801	-0.668751	0.189826	0.1074	-0.629899	0.335889	-0.785435
g4704	0	0	-0.620204	-1.04819	-1.06804	-0.300863	-0.202439	0.221412	-0.990905	-1.07124	-0.997752	-0.15417	0.779564	-0.44665	1.88923	1.84466	1.75165	0.0575717	-0.0791179	0.435478	-0.947684	0.259426	-0.137135	-0.0256145	0.327653	-0.436699	0.596137	-0.94457	-0.502521	-0.677812	-0.979416	-1.02103	-0.499183	-0.184132	-0.447199	2.54306	1.34804	1.72868	0.493241	1.49111	-1.28598	-0.554562	-0.601851	0.458034	-0.607076	-0.93159	-0.726762	0.361858	1.08797
g0067	1	0	-0.431643	-0.442391	-0.429888	-0.436729	-0.439499	-0.431183	-0.440011	-0.43875	-0.432577	-0.437104	-0.435967	-0.446599	-0.414735	-0.402024	-0.437935	2.33888	2.26435	1.89381	-0.330888	-0.430867	-0.430867	-0.430867	-0.430867	-0.430867	-0.429806	-0.385225	-0.430867	-0.430867	-0.430867	-0.430867	-0.429735	-0.430867	-0.430867	2.80885	2.13642	1.36993	1.16335	1.40339	-0.72721	-0.72721	-0.576264	-0.536058	0.922402	1.34562	0.80197	0.548444	0.105915
g6726	0	0	0.349205	0.9677	1.93743	0.204692	0.0701573	-0.755625	0.733784	1.67848	0.809706	-0.317877	-0.708035	0.174602	-0.752176	-0.0834991	-0.0219063	-1.71221	-1.05562	-1.51881	0.384667	0.000533229	-0.628926	-0.0449014	-0.668727	-0.668727	0.0186862	-0.668727	-0.562131	-0.0993342	-0.546508	-0.668727	0.355246	-0.25533	-0.668727	0.00387171	3.42508	1.29268	1.59963	-0.411011	-0.648734	-0.864935	0.887252	-0.562201	-0.485699	-1.11467	-1.11467	-1.6049	2.07898
g0143	0	1	0.150359	1.34961	1.79245	0.418601	0.581578	-0.265435	0.767215	1.37153	1.18922	-0.0958826	-0.544282	-0.521514	-1.04232	-0.891778	-0.534533	-1.40048	-0.978158	-1.34618	0.978894	0.269832	0.57894	0.776839	0.798942	1.16453	-0.404162	0.922149	0.198737	0.654494	0.397857	0.293811	-0.212355	-0.461945	-0.212355	-1.84832	-1.9688	-1.92708	-0.692998	-0.729997	1.11664	1.43856	-0.444509	-0.687698	0.440423	1.31552	0.574488	-0.0167911	-0.0994551
g0108	0	1	0.943438	1.16241	1.67408	0.512378	-0.0174965	0.0760528	0.586228	0.634794	1.94702	-0.394182	-0.34258	-1.08627	-0.863117	-0.692	-0.666357	-1.16174	-1.10322	-1.20943	1.03318	0.209743	0.600133	0.12122	0.389155	0.475198	-0.084334	0.629685	0.0553835	1.10802	0.786585	0.504744	0.368591	-0.253673	0.153122	-1.93368	-2.07107	-2.09199	-0.514733	-0.764281	0.960854	1.56509	-0.603803	-0.643124	-0.15375	-0.808059	1.74036	-0.422606	0.951266
g2075	0	0	0.895011	0.0559909	-0.913359	1.18688	0.941618	-0.651013	1.78559	0.0198235	-0.826683	-0.270886	0.304523	-1.49235	0.540718	0.680959	-1.26997	-1.80373	0.86728	-0.0504024	-0.686747	-0.719801	-0.1876	3.24237	0.759069	0.0966971	-0.707949	-0.0791731	-0.346526	-0.719801	-0.121993	1.35258	-0.714668	-0.362302	-0.716546	0.667712	-0.380999	-0.374321	1.35575	1.19827	-0.395421	-0.634712	-0.815474	-0.708421	-0.0699658	0.964095	-0.166645	-0.0725198	0.674535
g0017	1	0	-0.427689	-0.430236	-0.430236	-0.430236	-0.430236	-0.430236	-0.430236	-0.430236	-0.430236	-0.430236	-0.430236	-0.430236	-0.430236	-0.430236	-0.429042	2.2496	1.6847	2.51551	-0.318089	-0.321747	-0.321747	-0.321747	-0.321747	-0.321747	-0.320635	-0.321747	-0.321747	-0.321747	-0.321747	-0.321747	-0.320561	-0.321747	-0.321747	-0.0634211	3.76884	1.11484	0.740736	1.71456	-0.632036	-0.659348	-0.577787	-0.586126	0.919712	1.38453	1.12944	0.686072	-0.327415
g1883	0	0	-0.486213	-0.812566	-0.901119	-0.00641274	0.173971	-0.252857	-0.574607	-0.784866	-0.922982	-0.333125	-0.840819	-0.395152	0.255946	0.149933	0.205952	0.796451	2.85462	1.87384	-0.314841	-0.375393	-0.378114	-0.424409	-0.465743	-0.446617	-0.388761	-0.406053	-0.421239	-0.465743	-0.437278	-0.465743	-0.465368	-0.436467	-0.465743	1.56408	2.81093	1.9825	-0.784443	-0.943064	1.36112	1.05067	0.048116	-0.7324	-0.318687	-0.50722	-0.497583	-0.361846	-0.172787
g2717	0	0	-0.919111	-0.0944345	-0.932199	-0.168009	1.10743	-0.696293	-0.496127	0.233998	-0.192127	1.42627	-0.819534	-1.15153	0.0656283	-0.923439	-1.01914	1.90003	1.14572	1.53286	1.27364	-0.179221	0.0661289	-0.23298	-1.02207	0.744776	-0.0242991	0.0148334	0.30352	-0.87257	-0.196835	1.01429	-0.681775	0.705844	2.23604	0.239786	-1.72971	-1.6594	-0.615579	1.35236	-0.910072	0.514764	0.734989	-1.07646	1.85076	0.940258	0.917592	0.404188	0.129142
g3220	0	0	-0.350765	0.0857178	-1.2379	0.302238	0.45288	-0.288743	2.06019	1.00473	0.0503784	0.73109	-0.121624	0.225068	-1.55038	-1.77203	-1.33379	0.0573451	0.421843	1.26375	-0.460027	-0.375319	-0.462735	-0.523754	-0.53354	-0.524205	-0.498723	-0.481998	-0.451912	-0.507571	-0.508291	-0.498304	-0.171953	-0.008783	0.152448	3.26611	1.49351	1.09505	1.45903	1.07892	-0.379566	-0.637048	-0.75536	-0.76597	1.02558	-0.657695	0.135198	-1.29253	-0.322982
g3889	0	0	-0.466183	0.0833291	-0.608741	-0.506747	0.799475	0.0538544	-0.154365	1.84677	2.47238	-0.479169	0.885054	-0.963385	-0.980092	-0.0228963	-1.62722	-0.601445	0.059691	0.209691	-0.568865	1.86464	-0.241997	-0.639329	2.814	-0.415299	0.53345	-0.639329	0.657325	-0.637424	-0.413048	-0.637424	1.00938	-0.391061	-0.630672	-0.639329	-0.63275	-0.392273	-0.468863	1.98247	-0.437099	-0.0808501	-0.217882	-0.777773	-0.688353	0.22999	0.48148	0.200222	0.901418
g2874	0	0	1.06589	0.422973	0.460364	-0.0525284	-0.435753	0.139525	-0.312353	-0.781945	-0.848918	0.816322	0.46402	1.12603	1.1067	0.851039	1.05355	-1.63214	-1.59425	-1.84853	0.323377	0.042666	-0.897821	-0.633406	-0.589159	-1.07152	1.61814	-0.286566	0.443454	-0.852388	-1.01471	-1.46845	1.00509	1.44124	0.48317	1.9713	-0.111908	-0.402495	-1.32021	1.30786	-0.856124	0.626745	-0.321622	0.563347	0.472768	0.273839	1.17138	0.933454	0.152169
g2097	0	0	0.456326	-0.787227	-1.08206	0.192413	-0.250266	0.0412909	1.70279	1.01097	0.418407	1.22082	0.841357	1.37386	-0.692924	-0.290065	-0.0896452	-0.767869	-1.40768	-1.89049	1.27775	0.539102	0.534837	0.452888	1.24624	0.281014	-0.170871	0.468159	0.107703	0.827233	0.0326725	0.56933	-0.210807	-0.41719	0.158559	-1.26025	-2.29394	-2.14243	0.0828733	-0.71232	-1.18559	-0.398934	0.622142	1.59183	-0.998442	-1.26946	-0.989767	-0.48458	0.708547
g2454	0	0	0.444591	-1.07494	-0.968136	0.48172	0.884523	1.95852	0.444591	1.38804	1.01818	0.947839	-0.00136576	-0.389482	-1.1395	-0.465916	-0.752746	-1.70562	-0.330109	-0.740191	1.17046	1.03793	1.40197	-0.271166	-0.179633	0.183123	0.816972	0.89884	1.10372	-0.38113	-0.945971	-1.284	0.122049	0.183123	0.602953	-1.36239	-1.51518	-1.58166	1.89262	-0.230175	-0.693117	-0.546151	-0.709975	0.2868	-1.54632	0.184041	0.071499	-1.18089	-1.46167
g1986	0	0	-0.620977	-1.15262	-0.881408	-0.350872	-0.0768678	-0.556569	0.375286	2.54701	2.00621	-0.131025	-0.744848	-0.703821	-0.975467	-0.21324	-0.260189	0.217261	0.561662	0.960489	-0.464935	-0.577375	-0.763934	0.563428	0.22805	-0.518735	-0.761457	-0.640889	-0.74593	0.848407	1.84633	2.77506	-0.319305	-0.749541	-0.682587	0.68126	-0.369	-0.348852	0.0057547	1.87761	-0.9958	-0.678471	-0.123939	-0.0851538	0.769872	0.735618	0.604764	0.291412	-0.99204
g6112	0	0	-0.97506	-0.719465	0.0552996	1.05448	1.55079	1.25573	0.022612	1.19125	0.846008	0.356203	0.0634326	-0.0713592	-0.471365	0.476788	0.110119	-1.88849	-1.59328	-1.26369	-0.681611	-0.443597	-0.427498	-0.0887728	-0.126728	-0.63153	-0.787821	-0.503936	-0.742751	-0.0529948	0.186622	0.0564909	-0.519334	-0.628566	-0.701427	2.72372	1.60429	1.76544	-0.703759	1.3669	-0.573666	0.13005	0.954705	-1.17424	1.07744	-0.060897	-0.815026	-0.393322	0.0488291
g3602	0	0	-1.46374	-1.20178	-0.919662	-0.288288	-1.03507	-0.263187	-0.117582	0.0402751	0.716326	-0.00502034	2.16718	0.984109	-0.696321	-0.720244	-0.505291	1.46729	1.0678	0.773202	-0.671161	-0.725963	-0.879966	-0.0325222	-0.206122	-0.417523	-0.42351	-0.748859	-0.639558	-0.366407	0.154731	0.380172	-0.441196	-0.550251	-0.54777	1.59034	2.1874	2.33817	0.945547	-0.388786	-0.635101	-1.50752	0.896266	0.68959	1.57492	0.255035	1.63699	-0.589225	-1.18601
g2103	0	0	-1.11661	-0.65013	-0.785442	-0.643246	0.133769	-0.662243	-0.257728	0.703201	0.545195	-0.988293	-0.850993	-0.0348015	-0.468584	-0.281685	-0.165242	2.55907	1.39223	1.57153	-0.516934	1.21948	0.50998	0.375697	-2.04887	0.319385	0.283088	1.01007	0.107728	1.48939	-0.0900365	-0.512976	1.47969	-1.95387	-0.262035	-0.170098	-0.80686	-0.432839	-0.0314514	-0.559993	0.266218	-0.772546	1.85563	-0.75786	0.0731379	0.757637	0.603135	1.39261	1.1087
g1187	0	0	-1.26679	-1.03111	-1.05014	1.46451	1.26843	1.65951	-0.0912742	-0.647302	-0.977501	-0.257406	-0.548196	-1.14243	-0.486054	1.22452	0.854318	1.0716	-0.183481	0.138788	-0.434272	1.73273	1.10756	-0.44505	-0.156457	0.442607	1.58588	0.310509	0.335427	0.0478188	-1.15431	-0.796723	-0.313619	-0.225592	1.64998	-1.16219	-1.43832	-1.08598	-0.388109	0.128374	-0.045281	1.88509	-0.669692	-0.910381	-1.23724	-0.700686	-1.2213	0.342153	0.633764
g0889	0	0	0.275229	0.78593	1.077	0.225495	-0.362245	-0.452569	1.15299	0.812427	2.29109	-0.680525	0.562932	-0.166778	-0.435552	-0.322835	-0.48317	-1.63943	-1.23776	-1.40222	3.65475	-0.416353	-0.419581	0.169132	-0.406081	0.0986977	-0.374679	-0.419581	-0.419581	-0.416353	-0.419581	-0.416353	-0.398304	-0.419581	1.13819	0.304424	-0.419581	-0.419581	0.998926	1.53649	-0.521866	-0.627821	-0.778647	-0.607082	-0.418496	-1.05286	-0.58587	-1.4402	-0.0146485
g5189	0	0	0.180006	-0.765145	-1.11646	-0.0217405	-0.276858	-0.613841	1.36606	0.660533	0.755848	-0.294997	-1.05975	-0.0240496	-1.74515	-1.1186	0.0382479	0.717165	2.03203	1.2867	1.49893	1.00806	0.0216197	0.39015	0.515097	-0.729751	-0.714611	-0.118058	-0.678637	1.36136	0.857838	1.56407	0.0555257	-1.12372	-0.0603578	-0.682226	-1.68611	-1.47917	-0.0545369	0.389642	-1.63309	-0.065161	1.47053	-0.10738	-0.05924	1.12601	0.461156	0.78037	0.381517
g3462	0	0	0.865463	-0.723966	-1.29967	0.566068	0.46881	1.23919	0.183306	-1.6478	-2.37373	0.262455	0.251469	0.393112	0.165137	-0.225975	-0.619599	1.53549	0.406634	0.553618	-1.3372	-0.170574	0.35635	1.71084	1.08792	0.61395	-1.07466	0.0593841	-0.546943	0.666423	0.801146	2.08431	-0.14463	-0.917116	-0.552651	-0.626489	-1.22906	-0.781007	-1.12971	0.620173	1.20253	-0.703062	-0.831237	0.84131	0.202054	0.0741942	0.135038	-0.0418299	-0.418078
g3026	0	0	-0.350621	-0.786954	-0.366193	-0.645943	-0.894375	0.186676	-0.478192	-0.608168	-0.555772	-0.306682	2.77307	1.46303	0.565409	1.4734	0.458544	-0.901681	-0.506265	-0.519281	-0.0802189	-0.544412	-0.821752	-0.544412	-0.515549	-0.182192	-0.370906	-0.363587	-0.462123	-0.375505	-0.343062	-0.441423	-0.606184	-0.500538	-0.182192	2.61214	2.07174	1.65017	-1.00641	-1.31346	0.30866	0.895421	1.16716	-0.0513748	0.81408	-0.328184	0.810388	0.595834	0.916906
g0580	0	0	2.4489	-0.294825	-0.131408	-0.832489	-0.519927	-0.625179	-0.479179	0.0526179	-0.304589	0.0656218	0.954344	-0.832208	1.72613	1.60247	-0.827232	-0.832489	-0.554949	-0.615602	-0.914393	-0.579676	-1.21034	0.974853	1.14994	0.841243	0.29387	-1.13433	-1.43638	1.18703	-0.284875	2.10672	0.275342	-1.1047	-0.418033	0.65671	-0.0701879	-0.33279	0.789214	-0.631726	0.845793	0.34838	0.379592	-1.73125	-0.562189	0.0121145	-0.741276	-1.02179	0.241742
g1011	0	0	-0.691845	-0.670341	-0.887265	-0.556397	-0.905035	-0.709888	-0.86767	-1.02296	-0.588333	-0.30653	0.0411354	-0.0583704	0.561591	0.291879	1.07308	2.34025	1.54069	1.41601	1.10655	1.15803	0.741507	-0.130489	-0.204329	-0.220729	0.957314	0.785089	1.17366	0.54197	-0.390078	-1.31318	0.212553	0.300143	0.295402	-1.41844	-1.78816	-1.80681	1.67696	0.443822	0.180083	-0.407629	-0.94171	-0.951529	2.49287	0.056651	0.218793	0.683354	0.644892
g1069	0	0	0.616549	0.754073	-1.3952	0.484949	0.222499	-0.659504	1.35278	-0.67527	-0.767763	1.20812	0.136296	1.83055	0.401547	-0.287525	0.631748	-1.09162	-1.5054	-1.25683	-2.06828	-0.595821	0.274682	1.1409	1.06963	2.19325	0.0885146	0.263637	0.510464	-0.293275	-0.0955694	0.84022	-1.34291	-0.746333	-0.0372065	-1.20124	-0.214625	0.213967	0.385391	0.0788433	0.165456	-1.2595	-0.916596	1.54641	-0.40632	-0.376071	0.575076	-0.0385871	0.487738
g1903	0	0	0.130431	0.451145	-0.167938	2.12212	-0.752586	0.177869	0.478344	-1.44292	0.0727351	0.184646	-1.26873	0.105796	-0.534259	-1.69348	-0.4468	1.63253	-0.301737	1.25284	-0.770931	-0.839733	-0.0033349	-0.558791	-0.833652	1.7499	-0.815061	0.33112	0.972231	0.439362	-0.0033349	-0.839733	-0.829048	1.76936	-0.832957	-0.841644	1.94728	-0.0410371	0.801687	0.832669	0.300493	-1.30164	0.599616	-1.23283	-0.421724	0.122837	0.557398	-0.766353	-0.196118
g5077	0	0	0.277622	0.238272	0.7565	0.277622	0.469931	-0.377867	1.35136	2.45419	1.35574	-0.138422	-0.651931	-0.528671	-0.839138	-1.41035	-0.666869	-0.805784	-0.654983	-1.10724	-0.462007	0.0517684	1.3485	0.0655625	-0.630929	1.34533	0.93932	1.03618	1.45763	-0.119554	0.408511	-2.07939	-0.0299297	0.43267	-0.967323	-1.45858	-0.565616	-0.772147	0.935668	1.5412	-0.659668	-0.353889	-0.974762	-0.488546	0.932184	1.27442	1.01941	0.984747	0.821347
g6933	0	0	-0.830294	-0.604206	-0.854083	-0.854083	-0.39596	0.839073	-0.854083	-0.473557	-0.498856	-0.0826471	0.696435	1.15031	0.178652	1.92977	2.3472	-0.0585751	-0.854083	-0.781017	-0.646617	1.86753	1.48653	-0.140921	0.144694	-1.3833	0.396551	-0.220787	-0.220787	0.0122852	-1.0926	0.154361	0.12414	-0.493655	0.2005	2.11756	-1.06153	-1.24395	-0.85314	1.07382	-0.819563	0.621682	-1.02644	1.00365	1.89254	1.05469	-0.667212	-0.717739	1.10478
g2405	0	0	0.528714	-0.532972	-1.53227	0.561277	1.47395	-1.06538	0.217318	-0.655034	-1.64635	0.236386	-1.50788	0.384411	0.918657	0.446727	0.983304	1.63871	-0.274924	-0.174649	2.71381	1.31528	0.0630061	-0.498306	-0.132251	-0.9441	1.66076	0.0539167	-0.435506	0.0630061	-0.54524	-0.577053	0.166129	-0.660262	0.338663	-0.395926	-0.960378	-1.22554	-0.75598	-0.948268	1.70294	-0.570447	0.0209025	0.550858	-0.587027	-0.347031	-0.230118	-1.89718	-0.920653
g1449	0	0	-0.795231	1.61005	0.462569	-0.404504	1.85197	-0.419008	-0.46202	-0.776888	-0.588791	1.04252	-0.755885	-0.946999	1.98334	0.688571	-0.499964	-0.673634	-0.877299	-0.438793	-1.9041	-0.38426	0.244953	-0.290699	-0.480576	-0.348891	-1.01134	-0.484722	-0.34192	0.466838	1.2903	0.904215	-0.813641	-0.42258	-0.931809	1.76913	1.18997	1.54912	1.53381	0.519123	0.176593	-0.808434	-0.125983	-1.29511	0.382826	0.610793	-0.273029	-1.86628	-0.255464
g3056	0	0	0.249703	1.28881	2.58225	0.120872	0.673851	0.432762	-1.11687	-0.494601	-0.176973	0.559022	-0.717352	-0.889489	1.00754	-0.00621764	-1.43163	-1.13	-0.566592	-0.385084	-1.10433	-0.450769	0.257353	-0.514842	-0.859924	-0.437956	-0.38488	-0.68127	-0.481291	-0.0838485	0.0658876	-0.436192	-0.115702	0.112148	-0.850372	1.4246	2.56942	1.97196	-0.373418	-0.865369	1.44865	0.750387	0.223078	-1.18333	0.00554342	-0.644732	-1.93818	1.11284	-1.29437
g0094	0	1	0.863718	0.349374	0.608668	0.756367	0.644017	1.26302	0.531353	1.01779	1.81985	-0.107059	-0.805788	-1.10081	-0.634183	-0.461781	-0.66205	-1.53707	-1.3748	-1.17063	1.39621	0.909959	1.05271	-0.12962	-0.0283536	-0.167053	0.439315	0.789681	0.502849	0.230182	-0.0283536	0.294929	0.175556	0.0154461	0.439315	-1.89189	-2.16139	-1.8395	-0.576033	-0.603568	0.84016	1.65363	-0.656551	-0.657635	-0.699865	-0.797515	-0.810161	-0.277675	0.669014
g0356	0	0	0.502412	0.893687	1.37238	1.53409	1.00327	0.58504	0.379183	0.367629	1.02884	0.208718	-0.518626	-1.08795	-0.761616	-0.634257	-0.550504	-1.36651	-1.54319	-1.4126	-0.519248	1.1875	0.149885	-0.909012	-0.883331	-0.943529	2.91785	-0.392783	-0.163036	-0.0455463	-0.810075	-0.834511	0.553695	0.707071	1.12345	-0.656393	-0.501621	0.019632	-1.19726	-0.928402	-0.383274	0.522585	1.38805	0.598296	0.952179	0.151888	-0.504042	0.352653	-1.57296
g0601	0	0	0.0495642	-0.18858	-0.08581	0.926364	2.3242	1.76339	0.344721	0.181754	-0.435372	-0.840708	-1.57725	-0.393153	-1.58242	-1.0539	0.0284305	0.393368	-0.165668	0.311064	-0.404316	-0.99583	-1.12812	0.647108	0.26966	-0.0993833	-1.00126	-0.912044	-0.710119	-0.485917	0.145883	0.624566	-0.507939	-0.584401	-0.380724	2.18052	1.67618	1.66615	-1.14655	-0.848595	-0.0373448	-0.293231	0.86839	1.45733	0.73109	0.408641	0.11859	-0.580683	0.686052
g2935	0	0	1.02051	1.07879	2.79306	-0.144172	-0.895702	-1.65128	-0.162865	-0.319176	-0.346479	-0.299012	-0.168752	-0.116207	-0.327713	-0.130778	1.27911	-1.07652	-0.301661	-0.231159	-0.742968	-0.340754	-0.768673	0.341715	1.64461	-0.605753	-0.322816	-0.243853	-0.760074	1.67947	0.213284	2.56813	-0.278989	-0.744447	0.459189	-0.7806	-0.7806	-0.536868	1.26428	0.222331	1.03251	-0.91456	-0.517354	-1.08721	-0.80959	-0.347553	-0.580993	-1.1424	-0.104335
g3774	0	0	-0.453317	-0.611007	-0.580869	-0.820194	-1.1193	-0.263618	-0.814407	-1.09358	-1.19279	-0.213697	1.57539	1.37103	1.79802	1.64952	0.620088	0.122636	0.164535	-0.138442	0.332826	-0.483188	-0.310012	-0.0585862	-0.243559	-0.537452	-0.563718	-0.447318	-0.748481	-0.293451	0.122714	-0.233337	-0.434344	-1.24169	-0.921614	2.32577	1.93312	1.80231	0.18477	-0.683338	1.67115	0.50962	-0.715454	-0.966744	-0.56656	-0.216671	-0.481035	-0.649684	-0.681282
g2781	0	0	-0.598059	-0.467274	0.265168	-0.628976	-0.628976	-0.435253	0.0262959	-0.194909	-0.485923	-0.258216	2.90895	-0.628608	-0.628976	-0.125959	0.715	-0.376547	-0.628976	2.17124	0.362343	0.278042	-1.26857	0.74852	1.65054	0.114927	0.806012	-1.46694	-2.0642	0.335534	0.228506	-0.0336675	1.20647	0.413594	0.786463	0.0894785	-1.16821	-1.01884	1.74485	0.256799	0.124611	-0.513665	-0.412636	-1.19996	-0.829373	1.17484	0.318327	0.0925136	-1.00709
g3530	0	0	-0.0060736	0.317024	-0.774095	0.215945	-0.88874	-0.0684942	-0.135703	0.544717	0.369514	-0.857441	-1.4726	2.0077	-1.23924	-1.39431	1.15456	1.19011	1.32657	-0.289449	0.378401	-0.264632	-0.264632	1.24326	1.53272	0.108257	-0.869773	-0.210289	-0.417981	0.901935	1.53272	1.64024	-0.210289	-1.36774	-1.29513	-0.365291	-1.27008	-0.801688	0.0140375	-0.835071	-1.01821	-0.534406	0.901341	1.47231	-0.232565	1.33867	-1.03154	0.885416	0.200142
g6998	0	0	-1.31876	1.35186	1.65428	-1.49891	1.47078	0.380488	0.148942	-0.679119	-0.346593	1.18076	-0.425372	-1.31876	0.504679	-0.746556	-0.778296	0.832633	-0.0871759	-0.324876	-0.597271	-0.184408	-0.486977	-0.341177	-0.0475319	-1.00059	0.151882	-0.687863	-0.86579	-0.496992	-0.33227	0.376664	-0.388379	-0.589491	0.156032	3.29734	0.881072	1.15574	-0.703178	-1.13028	-0.310537	-0.208564	0.77576	1.57679	0.572393	-0.880295	1.9825	-0.697347	-1.55056
g1037	0	0	-0.450128	0.275219	-0.206717	0.120867	0.1088	-0.610625	-0.618769	-1.4793	0.112871	-1.57524	-0.389867	-1.65119	0.317121	0.63012	0.85991	1.17972	1.73495	1.64226	-0.444919	-1.08465	-0.433929	-0.433929	-0.581481	-0.794449	0.312044	-0.803258	-0.486065	-0.927971	-0.444919	-0.00963812	-0.017043	0.775856	-0.424946	1.68995	2.33716	1.77218	-0.867437	-0.43293	0.481034	1.81194	-0.33354	-0.659063	-1.02974	1.66904	0.2262	1.14876	0.554506
g3861	0	0	-0.600916	-0.762798	-1.801	-0.435342	-1.08145	-0.946656	1.71833	-0.316007	1.43319	0.721949	0.324795	1.7847	-0.393586	-0.420155	-0.580824	0.929829	0.30161	0.124324	-0.49385	0.595432	0.355953	-1.32844	-1.14625	-0.671961	1.65466	0.468821	1.24988	-1.11017	-1.08568	-1.30213	0.611634	1.78778	0.691469	0.0389161	-0.253602	-0.062472	-0.674749	-0.52643	-0.680918	1.63084	0.871523	-0.62027	-1.51196	1.34183	0.0254597	-0.696324	0.267468
g6344	0	0	-1.07641	-0.534591	-1.02638	0.948831	-0.723557	-0.174775	1.7395	0.693731	1.0668	-1.41736	-0.0805438	-0.160768	-1.25833	-1.30039	1.10848	1.14098	0.52393	0.530849	1.39309	-0.25831	0.270768	0.951447	0.985965	-0.616525	-1.07084	-0.921292	-1.18497	0.697604	0.999834	0.00777107	-0.407452	-1.26112	-1.95097	0.570372	1.26971	0.524917	1.4482	0.148458	0.18889	0.416758	-0.750277	-1.45203	-0.545165	-0.213015	-0.666035	-0.814026	0.595797
g6436	0	0	-0.0680097	-0.88003	-0.916847	0.942194	0.236421	1.02974	1.16185	1.29505	0.990503	-0.475975	-1.26049	-1.11671	-1.60224	-0.832466	-0.286437	0.439553	-0.294311	1.6382	0.335297	0.0833254	0.00390206	-0.980229	-1.12267	-0.309279	1.5727	-0.00259811	0.883722	-1.01369	-1.02342	-0.561072	1.21164	1.91972	1.36322	-0.610046	-0.83341	-0.917114	1.79428	0.222137	0.169595	-0.55307	-0.638568	-0.994378	0.0137161	-0.463932	0.29641	0.159492	0.144786
g6700	0	0	3.90962	-0.287785	-0.287785	-0.287785	-0.287785	-0.287785	-0.287785	-0.287785	-0.287785	-0.287785	-0.287785	-0.237816	-0.287785	-0.287785	0.644972	-0.287785	-0.287785	-0.287785	1.65874	-0.298615	-1.19605	1.43356	1.08396	0.291353	1.07668	-1.02805	-0.985165	-0.252383	-1.20147	-1.41375	0.465634	0.240555	0.27153	1.19496	-0.821095	-0.520401	0.470078	1.21877	-1.68785	-0.544369	0.291779	0.251592	1.76158	1.51722	1.10415	0.879275	0.919053
g4671	0	0	-0.150892	0.856313	0.811818	0.82931	1.59901	0.750214	-0.265628	0.0190528	-0.125583	-0.681552	-2.01326	-1.98533	-0.36238	-0.444018	-0.873143	0.0932294	0.621621	1.32122	0.361313	-0.751518	-1.09142	1.18247	0.697702	-0.155522	-0.519726	-1.21079	-1.59152	-0.141656	0.592874	1.28569	-0.431558	-0.929516	-0.990264	1.60551	1.29133	0.796607	-0.230737	-0.955782	1.28999	1.18478	-0.383681	-0.904571	1.23722	0.0376932	0.145134	1.33846	-0.380715
g3945	0	0	0.051265	0.934645	1.07278	1.07278	1.16372	0.180342	0.435894	1.63086	1.38007	-0.235387	-0.962634	-0.987283	-1.19703	-0.969765	-0.943563	-1.11187	-0.953645	-0.561175	1.04494	1.11022	0.740238	-1.21031	-1.14554	-0.978766	-0.66138	-0.196443	-0.0224461	0.0291283	-0.393511	-0.730312	2.14367	1.37187	1.0479	-0.989281	-0.578378	-0.581605	-1.95927	0.18593	-0.0328981	0.445424	0.654992	0.705824	0.913643	-0.104227	0.923185	-0.0649508	-0.581606
g4394	0	0	-1.0808	-1.15223	-0.840969	0.164357	0.853552	0.153687	-0.34098	-0.536578	-1.11828	-0.425849	-1.45265	-0.541324	0.885984	2.17619	1.22117	1.17014	0.323775	0.540797	1.45245	1.0659	0.442913	2.37637	0.666444	-0.311931	-0.968569	-0.859142	-1.38288	-0.297192	0.183245	0.872816	-0.634621	-0.610396	-1.24929	-0.408297	0.241774	-0.579594	0.39588	0.0595307	1.73571	-0.796612	-1.029	-0.365508	0.135525	1.34822	0.92048	-0.22443	-0.233223
g2110	0	0	-0.747089	-0.60618	-0.439173	-0.21259	-0.972503	-0.425659	1.31839	1.12885	0.464916	-1.01568	-0.100249	-0.599736	-1.13029	-0.872393	-0.549864	1.81923	1.70133	1.23869	2.35479	-0.208828	0.171869	-0.791446	-0.545419	0.507681	0.493785	-0.539163	-0.844943	0.376222	0.670935	1.81264	-0.408613	-1.28829	-0.238026	0.761551	-1.16567	-1.11908	-0.57858	-0.406041	0.180971	1.95126	-0.544526	-0.603082	1.02339	-0.5189	-0.577679	-0.0811126	-0.0811126
g6202	0	0	-1.48962	-0.971658	-0.0618094	-1.2954	-0.462517	0.400645	-0.14464	-0.680406	-0.670885	-0.200847	-0.402384	2.23594	0.0646959	1.83566	1.37224	0.0998184	-0.207624	0.578785	-0.355684	-0.671942	-0.318645	1.21516	1.08528	0.375498	-1.43057	-0.615065	-1.01819	1.81427	1.62139	1.14549	0.183425	-1.03592	-1.19322	-0.48865	-0.0769088	-0.235726	1.4762	0.580847	-0.170152	-1.48098	-0.501955	0.0960429	-0.722325	-0.665603	-0.742129	-0.635209	-0.510242
g2918	0	0	0.472309	1.55952	1.36155	0.703434	0.0379491	-0.558202	0.738461	1.43069	1.64953	-1.04416	-0.542695	-1.06274	-1.02795	-0.750515	-0.848484	-0.769006	-0.75765	-0.59204	3.6787	-0.315782	-0.426739	-0.426739	0.0372661	-0.426739	1.11658	-0.426739	-0.426739	-0.315782	-0.426739	-0.315782	0.304574	-0.426739	0.0776145	-0.426739	-0.426739	-0.426739	-0.956438	-0.573191	-0.880535	0.279139	0.503026	1.628	0.827095	0.11458	0.0129687	0.384632	-0.825841
g3886	0	0	-1.0536	-1.17015	-1.08669	-0.505617	-0.500606	-0.702916	-0.767939	-1.02398	-0.649369	-0.500606	1.76715	0.0141418	1.5396	1.29887	1.0395	0.757166	0.750243	0.794796	0.556402	1.11439	-0.739332	-0.240901	0.972905	-1.20323	2.13916	-0.531509	-0.250879	1.0744	-0.926965	-1.25211	0.674891	-1.01684	-0.474604	0.988106	0.215748	-1.09963	-1.16272	0.679697	-0.414675	1.17807	-1.03097	0.750596	0.156461	-0.572354	-0.921197	0.943631	-2.45279
g1465	0	0	-0.189544	0.303068	0.443401	0.198756	0.224053	-0.329878	0.98715	2.55162	1.86544	-0.335277	-0.431907	0.142439	-1.22286	-1.16452	-0.683201	-0.752463	-0.707729	-0.898552	-0.0335788	-0.432906	-0.494178	2.76753	1.95094	1.56383	-0.630698	-0.0834647	-0.36206	-0.337924	-0.287195	-0.3177	-0.566704	-0.548358	-0.490273	-0.553058	-0.580779	-0.563425	-0.846739	-0.262072	0.508377	1.79513	-0.497996	-0.696704	0.817771	0.94162	1.9249	-1.41312	-0.706605
g1795	0	0	-0.0179913	-0.185349	-0.722988	0.860636	-0.273512	-0.198803	0.438438	-0.189436	0.358563	-0.416062	-0.943227	-0.534881	2.98735	1.63657	-0.228835	-0.89554	-0.943227	-0.731702	-0.579094	-0.139771	0.0047484	1.19418	2.03869	0.728092	-0.506095	-0.203409	-0.203409	1.65179	0.728092	0.546695	0.118742	-0.579094	-0.579094	-1.36146	-1.49813	-1.36146	0.32836	1.76868	-0.471806	-0.2391	-0.181453	-1.20468	-0.347129	0.549741	-1.28826	-1.50419	-1.00576
g6861	0	0	0.50646	-0.470885	-0.0796131	1.64498	-0.491417	0.576014	0.846272	0.470913	0.114418	0.45731	-0.07448	-1.40922	-1.40999	-0.622311	-1.39561	1.37806	-1.40999	1.36908	0.909772	-0.557276	0.00613856	0.229655	0.199498	-0.369892	-0.49481	0.364245	-0.477324	0.359949	-0.0103506	-0.512471	-0.819307	-1.09604	-1.8014	-0.261629	1.98013	2.35111	-0.725844	1.33938	-0.463383	1.03381	-1.18141	-0.00255559	0.39864	0.793301	0.559165	-0.644425	-0.989868
g1389	0	0	-0.721848	-0.632116	-0.478687	-0.735467	-0.47039	0.185353	-0.64973	-0.69029	-0.625219	0.0745935	2.02726	2.06403	0.949674	1.75873	-0.0247436	-0.767886	-0.683521	-0.579744	0.708713	0.645795	-1.29715	0.631951	0.189551	-0.926447	0.0724461	-0.500649	-1.18331	0.721595	-0.223213	1.34946	-0.973344	-2.017	-0.311364	1.30927	1.4511	0.352591	0.0845316	-0.741434	1.85922	0.179175	-0.686109	-0.695388	-0.458345	0.45083	1.19661	0.0425374	0.270831
g6511	0	0	0.0850721	-0.488939	0.770294	-0.734857	0.538714	-0.192897	-0.429297	1.49799	0.799091	-2.02988	0.645106	-1.37212	-1.04945	-0.436164	0.159956	1.22068	-0.605813	1.62251	-0.329538	-0.577012	-0.579532	0.0883334	-0.0143989	-0.186665	-0.935909	-0.553341	-0.427181	-0.120708	0.230296	0.95677	-0.680801	-1.3297	-0.893549	2.32359	0.87649	2.15286	0.663424	0.273425	0.047481	-1.99338	0.494948	0.514105	1.67911	-0.0578661	-0.714146	0.711013	-2.84389
g0884	0	0	-0.886012	1.72444	-0.238098	0.0571204	1.88705	-0.502412	-1.14253	-0.14062	-0.111242	2.12769	-0.488172	-1.05795	0.911871	-0.323223	-0.890751	-0.184418	-0.14062	-0.602136	0.786054	0.775049	-1.28751	1.79164	0.241392	-1.06683	1.25339	-0.364832	-1.3456	0.889236	-1.03349	-0.0611616	-0.522046	-1.56776	0.323722	1.16982	0.270394	-0.251473	1.51517	-1.32751	0.0285023	0.397318	-0.852231	0.238748	1.48631	0.895254	-0.11181	0.776089	0.237924
g3381	0	0	-0.573833	-0.528988	-0.32165	-0.515817	-0.681473	-0.185356	1.75755	0.949736	-0.33574	-0.464312	0.924399	2.75971	-0.935443	-0.475806	-0.405964	-1.19829	0.160014	0.0712664	0.399512	-0.881997	-0.761969	1.14126	1.44565	1.95084	-1.17503	-0.0711009	-0.806399	0.391981	-0.110895	1.12007	-1.10902	-1.50564	0.682494	-0.911315	0.0181382	0.183413	1.27079	-0.426125	0.172303	-1.04841	1.03409	-1.00265	-0.245839	-0.637288	0.0657636	-1.33681	-0.743461
g4435	0	0	0.0670262	0.61099	0.49804	0.307211	0.599183	0.364929	1.29596	2.22929	1.55661	-0.308767	-1.07209	-0.952544	-0.925841	-0.777338	-0.803903	-1.02646	-0.931915	-0.730385	-0.804022	-0.885305	1.8907	-0.894079	-0.729698	1.38599	-0.876618	0.24349	1.47969	-0.793347	0.328201	-0.634225	-0.693818	1.20485	-0.677459	-0.782369	-0.0194327	1.25746	1.02354	1.46824	-0.307331	-0.893003	-0.833869	-0.457582	-0.658735	0.763164	-1.38315	-0.22681	-0.204887
g0792	0	0	-0.614652	-0.947856	-0.664591	-0.818775	-0.820391	-0.54605	-0.614652	-0.644994	-0.456508	0.769879	2.78384	1.46639	0.956734	0.741449	0.471829	-0.189097	-0.292508	-0.580046	1.49416	0.88462	0.998107	-0.44469	-0.286142	-0.00972693	0.722279	0.965168	0.77216	0.324336	-0.44133	-0.918613	0.165164	0.649116	0.304497	-1.58186	-1.76721	-1.83004	-0.596404	1.36502	-1.0978	0.420597	-0.8808	0.789388	-1.03247	-0.750228	-0.701609	-1.04555	0.970525
g6885	0	0	0.859333	1.21001	0.37179	0.362085	0.338101	-0.139657	1.50984	1.82354	0.687636	-0.119512	-1.35542	-0.501092	-1.28482	-1.27974	-0.757189	-0.177089	-0.02459	-1.52323	1.8652	1.09484	1.0845	-0.958954	-0.931331	-1.13057	1.41947	0.711892	0.940641	-0.602003	-0.935562	-0.463023	-0.227841	0.218054	0.669696	-0.624887	-1.1525	-0.977627	-0.821708	-1.03888	-0.257899	-0.344437	1.34849	1.11443	-0.244237	-1.02324	1.42853	1.15416	-0.628875
g3455	0	0	0.503059	0.567129	-0.253205	1.16725	-0.206663	1.69704	0.485255	-0.146879	0.259729	1.33848	-0.309175	-0.199831	0.561088	-0.346251	0.178239	-1.7586	-1.84356	-1.69311	0.331932	0.439433	0.82321	0.691143	1.0857	0.5678	-0.238282	0.730902	0.224377	1.17508	0.407785	0.60553	-0.192454	-0.733358	-0.21866	-1.76003	-2.00582	-1.93428	-0.179128	0.470228	-0.314676	1.59691	-1.4424	-0.130928	0.736938	-0.834864	0.351056	0.209038	-1.00154
g4796	0	0	1.8505	1.68724	-1.5632	0.636382	-0.132252	0.164241	0.603656	-0.882534	0.252116	-0.405094	0.799385	-0.871616	0.770012	0.311821	-0.145691	-0.132252	-1.53276	-1.40995	0.45323	1.27403	-1.80387	0.646094	0.166817	-1.26211	1.92388	-1.2443	0.83173	-0.487317	-1.04641	-0.0168619	1.06208	0.324533	-1.11612	0.346594	0.022078	-0.0740819	-0.676767	-0.649453	0.944958	1.58115	-0.539358	-0.660532	0.141165	-0.547536	1.01268	1.02409	-1.02015
g3568	0	0	-0.404119	0.173778	1.507	3.23642	-0.538589	-0.365166	0.986998	-0.538589	0.285303	-0.538589	-0.538589	-0.536988	-0.538589	-0.538589	-0.508707	-0.0658117	-0.538589	-0.538589	1.01012	-1.02919	-1.43406	-0.0599137	0.252447	0.151701	-0.0109981	-0.651778	-1.20426	0.0637794	1.91498	1.73949	-0.564829	0.384395	-1.10447	-1.06595	1.01012	0.598401	0.572964	0.377557	-1.05424	-1.45798	0.590344	0.971355	0.0166018	0.576307	-0.956571	-0.239415	-0.877631
g6816	0	0	0.429167	0.18548	0.275777	0.541548	0.0411471	0.0273139	-0.259886	0.560607	0.407519	-0.331698	0.0691922	3.08452	-0.359922	-0.407886	-0.0647247	-1.59019	-1.26439	-1.34357	-0.822987	-0.87175	0.48419	-1.9301	0.0394684	-0.500273	-1.01679	1.82692	-0.510616	-0.518251	1.26819	0.0152285	-0.161642	0.779836	0.108956	-0.623735	1.86708	0.566282	-0.746133	-0.908948	0.865591	1.57877	-0.573336	-0.215942	0.232439	0.919487	-0.980573	0.215717	-0.855976
g6248	0	0	1.76381	0.881681	-0.736376	0.243422	-0.136675	-0.338991	0.828164	-0.719957	-0.930333	0.477563	0.0967197	1.83102	-1.42078	-1.96249	-0.20047	0.79157	-0.0461012	-0.421773	1.65991	0.889802	0.908803	-0.634899	-0.217275	0.322599	0.765973	0.927719	0.409466	0.267213	-0.892452	-1.19249	0.311228	0.0535705	1.01538	-1.5402	-1.51679	-1.53756	0.770447	0.934531	0.349484	-1.79334	0.152956	-0.414078	-0.011972	-1.73765	0.71493	-0.63902	-1.11232
g0874	0	0	0.743012	-0.799826	-0.445542	-0.19362	-0.181354	0.219376	-0.876336	-0.950818	-0.889199	0.947947	2.74569	1.88962	-0.279372	-0.210283	-0.128965	-0.669393	-0.528873	-0.392068	-0.37998	1.03706	-0.38392	-0.176811	-0.281986	-0.354317	-0.389077	-0.394557	-0.394557	-0.23795	-0.289651	-0.147388	3.77967	-0.264239	-0.392766	-0.00994205	-0.394557	-0.325037	0.398107	0.560605	-1.33675	0.238555	-1.08648	1.22596	1.10394	1.03288	0.838356	1.0239	0.927964
g4547	0	0	0.903802	0.946892	0.315853	-0.534147	-0.284633	-0.466436	0.425095	0.00168439	-0.430257	0.512477	0.676082	0.57011	1.16311	0.321413	1.30355	-1.82382	-1.46289	-2.13789	0.535274	-0.905864	-1.11934	1.84253	1.16048	0.25345	-0.975387	-1.26334	-1.45324	1.02841	0.596864	1.17608	-0.00626572	-1.30775	-0.477906	0.318207	0.0167911	0.580996	-0.417379	1.29186	0.899317	-1.07719	-1.03575	0.339145	-0.0337874	-0.0729924	1.35975	-0.0572472	-0.96412
g2108	0	0	-0.821051	-0.224109	1.13186	0.384992	0.182345	0.334359	1.56466	1.89817	1.5152	0.211051	-0.454916	0.101508	-0.990597	-0.641886	-0.570999	-1.19399	-1.25413	-1.17246	-0.868323	-0.325806	-0.564132	0.21137	-0.0928763	-0.273308	-0.570272	-0.504836	-0.183965	-0.690664	-0.512504	-0.398041	-0.420013	-0.570272	-0.528936	2.43471	2.05303	1.80483	-0.921605	-0.562086	-0.974966	1.04226	1.33858	0.077824	0.794547	0.764124	1.21906	1.02957	-0.226517
g6495	0	0	-0.81563	-0.557502	-0.648254	-0.464961	-0.453414	-0.24472	-1.44962	-1.11751	-1.24203	-0.0815796	1.59032	1.27703	0.927065	1.59032	1.54559	0.44477	-0.00435024	-0.295535	-0.793478	-0.836943	-0.17757	1.14324	2.1902	1.078	-0.711809	-0.567592	-0.579262	1.45479	0.794026	0.988935	0.0464114	-0.674096	-0.503551	-1.14356	-0.794727	-0.913023	0.983589	-0.189329	-1.6646	-0.189329	1.09042	-0.0307487	-0.836485	-0.138138	0.523265	-0.721093	-0.0361047
g6920	0	0	2.04743	0.225229	-0.944162	-0.265839	0.0058159	-0.469648	-0.92815	-0.729905	0.417912	-0.996132	1.46966	-1.14824	-0.815119	1.2094	-0.569788	0.79812	-0.703513	1.39693	-0.607786	-0.356417	-0.110402	-0.35888	-0.598768	-0.592065	-0.495912	-0.57904	-0.370006	-0.709616	-0.071205	-0.463499	-0.523481	-0.0531449	-0.350031	2.82138	1.64618	1.7727	0.907895	1.05011	0.585864	-0.256479	-1.29843	-0.988962	2.01035	0.551613	-1.70942	-0.600286	1.32335
g0351	0	0	2.78625	1.1901	0.524349	0.651088	0.10828	0.19093	0.106268	-0.450759	-0.454219	0.743529	-0.860667	-0.841159	0.690079	-0.686664	-0.611194	-1.14118	-1.23363	-0.711397	-0.325733	-0.470937	-0.974154	-0.00570312	0.348039	0.368926	-1.12259	-0.512446	-0.988288	1.61196	0.644154	-0.277362	-0.544442	-0.847925	-1.12259	0.486126	2.31178	1.42119	-0.706928	-0.275341	1.05698	1.41535	-1.05636	-0.433705	1.59868	0.0912594	0.0912594	0.349123	0.349123
g1188	0	0	-0.674309	0.456258	1.0556	-0.385838	-0.145376	-1.06299	1.16903	2.43774	1.76289	-0.649609	-0.525272	-0.354655	-1.04254	-1.06299	-0.605091	-0.0233287	-0.0375597	-0.311964	-0.636663	0.532174	-0.644226	-0.483545	-0.71702	-1.42584	2.2642	-0.165903	0.892835	-0.895389	-1.13291	-0.774927	0.289617	1.05843	0.267303	1.77772	-0.20636	0.000503312	-0.332745	1.3951	-0.341486	1.05322	-0.619262	-1.15482	0.341871	1.14699	-0.371616	-0.547053	-0.0847091
g0614	0	0	0.748554	1.32405	-0.581948	-0.581948	-0.581948	0.735355	1.9629	-0.581948	-0.581948	-0.581948	-0.581948	-0.566109	-0.581948	-0.581948	-0.286281	-0.581948	-0.581948	2.48296	3.6787	-0.315782	-0.426739	-0.426739	0.0372661	-0.426739	1.11658	-0.426739	-0.426739	-0.315782	-0.426739	-0.315782	0.304574	-0.426739	0.0776145	-0.426739	-0.426739	-0.426739	1.21886	-0.603286	-0.293937	-0.834895	1.31381	-0.800551	-0.667471	1.98443	-0.802161	0.768698	-0.285757
g5951	0	0	-0.830123	-0.0170392	0.329244	1.20223	0.852952	0.745979	0.852952	0.124523	-0.634437	-1.00613	-1.29857	-0.330221	-1.8001	-1.50366	0.566785	1.41321	0.0289448	1.30347	-0.703395	-0.676267	-0.0494344	-0.294749	-0.389511	-0.169963	-1.19272	2.00308	-0.43684	-1.09841	0.849467	-0.229053	-0.901381	0.875518	-0.663121	-0.339272	2.02669	1.38936	1.2848	1.14302	-1.13245	-0.383656	-0.14158	-0.770137	1.29956	1.02282	0.735429	0.145104	0.280166
g4777	0	0	0.694358	-0.458708	1.25661	1.07169	0.228259	0.300923	-0.201861	1.02817	0.179639	0.201397	-1.78136	-1.44167	-0.585097	-1.61595	-1.05624	0.282004	0.219154	1.67868	-0.266181	1.84857	-0.533273	1.05222	-0.503085	-0.533273	2.30499	-0.533273	-0.533273	-0.526054	-0.533273	1.87515	-0.485695	-0.533273	-0.50046	-0.533273	-0.533273	-0.533273	-0.966674	-1.04046	-0.35098	0.0752495	0.78902	1.49385	-1.9218	-1.25058	0.0427703	-0.0458197	1.02027
g1087	0	0	0.631414	1.33353	0.892206	-0.246441	-0.522143	-1.29685	1.19179	1.39174	1.51753	-0.272617	-1.52425	-0.341522	-1.24216	-1.11141	-0.176526	0.744963	-0.444331	-0.524923	-1.02308	-0.777575	2.03453	-0.58383	-0.707561	1.54336	-0.717963	1.08475	1.368	-0.615513	-0.0433846	-0.605938	-0.837395	-0.0968443	-0.701034	-0.523669	-0.257016	1.46017	-0.909921	-0.821814	1.23281	1.28425	-0.294768	-0.490561	0.282743	-0.228056	-0.986359	0.146628	-0.797181
g4697	0	0	0.984452	1.16724	1.10295	-0.360053	0.279223	0.162037	1.58914	1.24226	0.92089	0.22527	-1.21284	-1.29947	-0.662957	-1.36523	-0.655668	-0.885682	-1.25414	0.0225845	0.639372	-0.258368	-0.203289	2.51605	1.35348	-0.146271	-0.267065	-0.18546	-1.11351	-1.34203	0.402516	0.700304	-0.790257	-0.245016	-1.07383	1.28647	-0.322565	-0.950533	-1.17655	-0.514236	0.0555654	1.72364	0.387841	-0.476262	0.727121	1.05215	0.43621	1.34362	0.835697
g1435	0	0	1.0924	1.39865	-0.160024	0.83804	-0.22094	-1.48535	1.82423	0.935834	0.863588	0.310185	-1.06815	0.0224944	-1.26897	-1.01778	-0.432548	0.0761858	-0.416346	-1.2915	0.756992	0.79722	-0.0721837	-1.04398	-0.802592	-0.277799	1.92332	-0.216185	0.5741	-0.609217	-1.1899	-0.900949	1.0428	1.76195	0.266238	-1.73168	-0.122109	-0.156021	-0.823474	-0.67437	1.10716	1.44362	-0.564726	-0.488212	-1.24408	-0.371383	1.00029	-0.202076	-0.183708
g0457	0	0	1.6394	0.36622	-1.09911	0.316773	0.664953	-1.09911	1.91445	-0.742479	-0.171838	0.82897	-0.936816	1.06952	-0.164537	-0.76358	0.291982	0.469759	-1.22527	-1.35929	-1.32622	1.47913	-0.130466	-1.07295	-0.877656	-1.2877	2.11842	0.487608	0.731634	0.126927	-0.460862	-0.732467	0.452241	1.45537	0.44835	-0.807013	-0.110659	-0.493691	0.154373	1.00565	-1.18693	-1.24126	0.309122	0.959043	0.823162	1.74443	0.245801	1.77297	0.228606
g0296	0	0	-0.336433	-0.139484	0.21549	-0.351363	-0.355874	-0.622042	1.16126	1.88691	1.94836	-0.111609	-0.37809	-0.257949	-1.76546	-1.6104	-0.730383	0.0394272	0.806042	0.601597	-0.123013	-0.90916	-0.391097	-0.691525	0.378216	-0.651829	-0.556598	1.03093	0.655975	-0.419128	0.30579	-0.548553	-0.11671	0.174484	3.40035	-0.749852	-0.16304	-0.625236	-1.72712	0.300138	-0.192918	1.18412	-0.225196	0.660975	0.0346034	1.08732	-1.68883	0.383216	2.17397
g2763	0	0	1.41776	-1.44587	-0.743885	0.428401	0.214197	-0.171221	-1.16958	0.0309141	-1.03821	-1.00013	-0.137943	-0.557409	1.56893	1.62293	1.64623	-0.457927	-0.473652	0.266481	1.13352	0.590123	1.30546	-0.57225	-0.505304	-0.0754579	0.683985	1.32222	0.80229	0.434449	-0.330283	-0.971661	0.35389	0.490357	0.37392	-1.57818	-1.74575	-1.71132	0.0313447	-0.531086	-1.38578	-0.297533	1.49476	0.688293	-0.23443	-0.787269	-0.633551	-0.85825	2.20012
g0742	0	0	-1.33565	-0.691351	0.236847	-1.25478	2.35215	-0.949177	-0.555574	0.682122	-0.658021	1.12284	-0.00803104	-0.162661	-0.635481	-0.258903	-0.798593	0.586449	1.06943	1.25838	1.78731	1.18352	1.29582	-0.290413	-0.139213	-0.16898	0.914246	0.532848	0.401536	0.15216	-0.42206	-0.98639	0.234596	0.335621	0.0568136	-1.67141	-1.57427	-1.64173	-0.747619	-0.315993	-0.491871	-0.884197	1.63303	0.80665	-0.0424378	-1.19471	-0.621963	-0.267556	-0.548491
g2193	0	0	1.69919	-0.0621124	-0.495813	-0.271932	-0.732372	0.693281	-0.40259	-1.09438	-0.931523	0.19516	0.0558686	1.85963	0.402373	0.111846	1.93936	-0.844897	-1.33107	-0.790006	2.02421	0.125614	-0.775538	-0.497713	1.43722	-0.37871	-0.505737	-1.39584	-0.680457	-0.18885	-0.442224	1.66645	-0.376969	-1.09182	-0.541469	1.58242	-0.0827167	0.122132	1.93755	-0.378873	-0.475542	-0.544962	0.196955	-0.735133	-0.582737	-0.427837	1.51213	-0.656874	0.294615
g0251	0	0	-1.40053	-0.628026	2.6282	-0.346498	0.364759	0.952637	0.0184903	-0.302512	1.73703	0.367079	0.539721	-0.346498	-0.774861	-0.96403	-0.647445	-0.411779	-0.889659	0.103921	-0.65002	0.914718	0.562464	-0.170064	-0.304775	-0.590481	2.07804	0.587	0.73631	0.218213	-1.06824	-0.68399	0.426893	1.43864	0.405847	-1.32765	-0.737316	-1.8356	0.469184	-0.0831238	0.000355138	1.64552	-1.03655	-0.995389	1.58908	0.774696	0.96942	0.386914	-1.20333
g1137	0	0	0.447723	-0.568456	-0.722152	-0.382081	0.227018	-1.29339	-0.0165489	-0.838445	-1.32139	0.111396	-0.846363	0.626679	0.352276	-0.611348	-0.0685388	2.78796	1.04334	1.07232	3.95328	-0.207339	0.117674	-0.407082	-0.370693	0.000403452	-0.351527	-0.236419	0.0657886	-0.313469	-0.311099	-0.406967	-0.276914	-0.282092	-0.302293	-0.341145	-0.320955	-0.00915636	-0.0309993	0.298288	0.2617	-1.79564	1.27171	-0.00505957	-1.60922	-1.16641	-0.755227	-0.181532	-0.197609
g5794	0	0	-1.21512	1.16988	2.37556	0.44825	0.359036	0.219607	-0.767095	-0.231195	1.14406	0.649933	-0.79992	-1.25618	-0.364553	-0.220082	0.193522	-1.58947	-0.686834	0.570597	2.37039	0.756861	0.129137	0.103036	0.265371	-0.332463	0.414949	1.18401	0.591649	-0.330188	-0.81178	-1.05851	-0.661612	-1.19847	-1.09153	-1.64786	0.394478	0.922536	1.40816	0.843009	-0.218165	0.0838092	-1.13369	-0.983126	0.0908103	0.0216264	0.375036	-0.391716	-1.74157
g1332	0	0	-0.63304	-0.436811	-0.188748	-0.728353	-0.450189	-0.75968	-0.600294	-0.0931377	0.425856	-0.709809	0.108345	-0.777261	-0.510918	-0.131977	-0.639624	1.68147	2.25547	2.1887	0.329713	-0.400798	0.0773539	1.0572	0.322306	-0.232161	-0.473444	-1.06749	-1.07549	-0.27124	-0.708972	-0.0428611	-0.341882	-0.70472	-0.799573	3.24069	0.533218	0.558146	-0.120427	-0.453863	-0.570129	-0.610199	2.00487	-0.250249	-0.502589	-0.0118091	0.313997	1.95647	0.891155
g0969	0	0	-0.717925	1.30964	-0.164063	2.017	-0.782127	-0.782127	-0.573218	-0.782127	-0.187756	-0.782127	2.2068	0.961497	-0.782127	-0.782127	0.22382	-0.132726	0.485847	-0.736141	0.577278	0.333355	-0.669958	0.0595492	0.339009	-0.478651	-1.28083	-0.482351	-0.592796	-0.451212	-0.56574	-0.0713091	-0.402105	-0.964484	-0.402105	3.15202	1.02568	0.874649	-0.914978	-0.954118	1.36626	1.09451	-0.375891	-0.215783	-0.00474046	1.75348	0.886692	0.360875	-1.12868
g4523	0	0	-0.301009	-1.36839	-1.35688	-0.760378	-0.604054	-0.837929	0.142189	-0.292763	-0.330328	1.68391	1.38267	2.1882	-0.218299	-0.505447	-0.0917701	0.533212	1.05136	-0.314286	-0.400612	-0.328774	-0.595416	-0.40262	-0.0246434	-0.540398	0.118489	-0.437326	-0.505629	-0.40262	-0.543452	-0.496655	-0.398311	-0.362538	-0.180914	3.17335	2.07348	0.254593	1.22014	-0.274244	-0.735504	0.85867	0.356064	-1.42513	0.11663	0.218384	-0.185404	0.685119	1.10623
g5711	0	0	1.18205	0.569436	-1.96873	1.35231	-1.06157	0.256631	0.613235	-1.16332	-0.299566	-1.64248	-0.441817	0.0804104	-0.30661	1.23814	0.61887	0.0728544	1.23814	-0.337986	1.45987	0.171864	0.661825	1.47285	1.23495	0.493735	-0.824021	0.174881	-0.812897	0.368298	0.404738	0.847938	-0.166884	-1.01014	-0.839269	-0.0840673	-1.78861	-1.76505	-0.545071	1.97741	0.0441262	-0.596427	-0.594692	-0.285346	1.15404	-0.108604	-0.695929	1.24024	0.213238
g4434	0	0	-0.173971	-0.309427	0.508683	0.37016	0.596777	0.918337	-2.17933	-1.6386	-1.06186	0.188429	-0.608795	0.464489	0.781437	1.25717	1.59142	0.175681	-1.1304	0.249792	-0.525199	-0.592342	-1.1286	0.087064	0.31998	-1.11207	-0.195455	-0.808043	-1.25647	0.519068	0.538699	1.80444	-0.298142	-0.933816	-0.619246	1.62168	0.859704	1.71875	1.16577	-1.2748	0.463798	0.682138	-1.15007	0.113164	-0.746448	-0.0025274	-1.13	-0.0871113	-0.105791
g6941	0	0	-0.626652	-0.639618	-1.44322	-0.437203	1.39523	-0.00710577	-1.08151	-0.43911	-1.32539	0.450637	-0.618177	-0.467657	0.630337	0.0502284	-0.135051	1.52774	1.20319	1.96333	1.21855	1.27982	-0.217491	-0.627387	-0.271874	-0.841512	1.69972	-0.237204	0.134746	0.289165	-1.36772	-0.20153	0.343173	-0.0923381	2.00219	-0.719442	-0.891221	-1.49965	0.687517	1.14207	-1.41179	-0.970328	0.015813	0.536719	-0.620922	-1.48116	-0.500331	1.22066	0.591597
g5367	0	0	-0.792713	-1.13608	-1.35131	0.44739	0.119853	0.428406	-1.2145	-1.33318	-1.25926	-0.225061	-0.386587	-0.0651864	1.20079	1.12908	1.41753	1.01197	0.852052	1.15682	0.20674	-0.83565	-0.856085	0.20674	0.674341	0.861703	-0.901122	-0.172221	-0.0346057	1.55284	1.15227	0.861703	0.702902	0.0318082	0.79512	-0.361984	-2.22386	-1.66064	1.13737	1.20536	-0.882531	-0.91346	0.221983	-0.768727	0.887758	1.03185	-0.161045	-0.000898598	0.343764
g2141	0	0	0.76657	0.795942	1.34346	1.02866	1.18273	0.68321	0.821552	0.948075	0.0185769	0.0866301	-1.77209	-1.63675	-1.10866	-1.07108	-0.787633	-0.600615	-0.503932	-0.19464	1.6042	1.35417	-0.924693	1.44354	1.46468	-0.878608	0.619065	-1.13686	-0.223297	0.431834	-0.725443	-0.616465	-0.617278	-0.908066	-0.200706	1.06464	-0.932283	-0.818426	-0.924712	-0.313514	-1.14212	1.5207	0.256362	0.603283	0.0912378	0.667547	0.622886	0.198995	-0.721098
g6573	0	0	-0.593216	-0.170922	0.145883	-0.472637	-0.682838	-0.483588	0.259716	0.395708	0.758336	-0.391648	0.0115299	-0.519391	-1.43788	-1.23588	-1.00022	2.02168	1.74734	1.64802	0.146267	-0.469923	1.42689	-0.487039	-0.415462	-0.487039	-0.248966	-0.487039	3.07551	-0.469923	-0.487039	-0.469923	-0.374227	1.61828	-0.409238	-0.487039	-0.487039	-0.487039	0.696172	-0.27914	-0.844466	-1.30023	1.38407	0.343594	0.288953	0.841126	0.271786	-0.885891	0.177435
g2583	0	0	0.0598887	-1.03316	-0.897134	-0.644755	-1.13703	-0.701776	-0.682685	-0.78915	-0.813092	-0.209628	1.4148	0.77935	-0.626099	-0.00809852	0.519407	1.26828	1.50379	1.9971	-0.418888	-0.425407	-0.363084	0.553733	-0.0187363	-0.178815	-0.267517	-0.412377	-0.325321	-0.269756	0.266136	3.85898	-0.0167033	-0.35845	-0.424765	-0.425588	-0.369841	-0.403603	0.741808	-0.944619	-1.00585	-0.262791	-0.0991521	1.5706	-1.3761	0.02905	-0.722458	-0.371806	-0.31273
g5846	0	0	-1.86481	-1.68452	-0.955381	-0.217784	-0.656242	0.746324	0.0668972	-0.0509302	0.946486	-0.694612	2.14561	1.41035	-0.228536	0.538095	0.456732	0.380906	-0.113954	-0.224636	2.07433	1.25047	0.455974	-0.939352	-0.780905	-0.67577	1.1347	0.528662	0.342393	-0.172533	-1.25617	-1.29555	0.887356	0.786905	0.371584	-0.947828	-0.940816	-0.82345	0.159299	-0.359392	-0.30785	1.56206	0.409704	-1.46383	0.269388	0.709136	-1.07779	-0.488891	-0.145207
g0506	0	0	0.223028	-0.269862	-0.269862	-0.269862	-0.269862	3.97936	-0.269862	-0.269862	-0.269862	-0.269862	-0.269862	-0.263994	-0.269862	-0.269862	-0.160331	-0.269862	-0.269862	-0.269862	0.696031	-0.76023	-1.1224	0.0558266	0.63227	0.966102	-0.339998	-0.965155	-1.3069	-0.102228	1.60402	2.2133	-1.02477	-0.902822	0.0353676	-0.770689	0.700107	0.392169	0.014201	-0.575821	-0.614685	-1.1654	1.47942	0.862292	0.657904	-0.915504	1.05062	1.28448	-0.497271
g2364	0	0	-0.269776	-0.379033	1.98309	-0.913943	-1.01136	1.19705	-0.541969	0.556769	-0.455873	-0.752908	1.65756	0.341915	-1.30655	0.0209701	0.38415	-1.59538	0.137801	0.947485	0.156075	0.358211	0.173384	0.425702	-0.296569	0.779793	0.604995	1.03634	0.796968	-0.93518	0.156075	-2.29264	-0.558615	2.2505	-0.22304	-1.26559	-0.60779	-0.558615	1.64471	-1.44514	0.299503	-0.100944	-0.316033	-0.082092	-0.388734	0.243372	-0.897448	-1.16652	-1.34383
g2967	0	0	-0.34782	-0.560367	-0.496687	-0.493675	-0.53995	-0.41864	-0.474157	-0.489662	-0.330451	-0.310553	-0.198805	-0.249387	-0.429133	-0.437553	-0.326282	0.898529	2.56677	2.63783	1.32342	0.749724	0.620247	0.552751	0.333943	-0.477882	-0.84013	0.623562	-0.390793	0.890844	0.373054	2.13629	-0.296661	-1.40599	-0.662656	-0.764725	-1.35901	-1.40599	-0.476989	0.510884	-0.97333	-1.1278	1.3124	0.75483	1.34821	0.810445	1.59707	-1.07122	0.859277
g0935	0	0	-0.268138	1.2779	1.34809	-0.705086	0.354602	0.0255509	1.07001	1.6621	0.890199	0.920852	-0.244613	-0.724319	-0.752746	-1.66258	-1.50705	-0.331649	-0.893746	-0.459378	0.982014	0.889692	1.16229	-0.918363	-0.840502	-0.447981	1.03542	0.64928	0.962734	-0.70532	-0.827252	-1.15045	0.397718	1.24747	1.12534	-1.22443	-1.21605	-1.1216	-0.169388	-1.13008	1.3129	1.09847	-0.286013	-0.825891	-2.49915	0.332279	0.473806	-1.64943	-0.635379
g5180	0	0	0.686764	-0.153818	1.21792	-0.749176	0.0318909	-0.686064	0.784165	1.61323	-0.969651	0.246942	-0.517753	0.702692	-1.69226	-1.18673	-1.66569	1.07871	0.68118	0.577656	1.41796	0.629088	1.95025	-0.0187341	0.0868644	1.22926	-0.981696	0.440144	0.115691	0.474583	-0.0533841	-0.199482	-0.251769	-0.202142	0.0868644	-2.00915	-1.34881	-1.36554	-0.497469	-0.454267	0.912918	1.58566	-0.805683	-0.741157	-0.824869	-0.628317	-0.401102	-0.559574	-0.897221
g4892	0	0	0.506103	-0.513465	-0.68288	-0.505089	0.140171	0.510449	-0.423069	-1.2172	-0.415246	1.29407	1.49794	2.53924	-0.596276	-0.505089	-0.264164	-0.710694	-1.29681	0.642014	1.15318	0.753629	0.463492	-0.564383	0.03651	0.342233	1.18575	0.83436	0.870123	-0.11932	-0.986591	-0.65644	0.234319	0.234319	1.25966	-1.64753	-1.74358	-1.64974	-0.53438	-0.65669	0.945142	1.57453	-0.545614	-0.782986	0.103685	0.342952	1.57494	1.57494	0.229894
g1442	0	0	0.335886	1.30816	1.593	0.741841	0.677914	0.27203	0.375827	1.28949	1.05921	-0.630966	-0.354492	-0.689989	-0.453124	-0.633772	-0.344056	-1.60347	-1.47038	-1.47311	-0.252518	-0.0807226	1.02195	0.343831	0.209199	1.75714	0.823779	-0.331053	1.24893	1.24893	-0.235581	-0.118803	-0.0663209	-0.833278	-1.32186	-1.97414	-1.51944	0.0799614	-0.688435	-0.382554	1.58998	0.909565	-0.7588	-0.669759	-0.568695	2.07265	-0.275949	-1.36464	-0.663754
g5553	0	0	-0.486027	-1.3243	-1.29918	-0.876446	-0.921365	-0.129	-0.903113	-1.07928	-0.912984	0.228917	1.65765	0.912084	1.02454	1.43964	0.768271	0.206256	1.00828	0.686042	-0.734794	-0.3328	1.59057	-0.492628	-0.481693	1.25832	-0.93905	1.62222	1.4015	-0.399193	0.0831067	-0.772929	-0.748029	-0.613258	-1.40518	-0.578153	0.033851	1.50814	-0.959156	-0.0558681	-0.401109	0.565369	-0.846324	1.69709	-0.403421	-0.267408	0.417315	-0.0519039	2.39344
g5327	0	0	1.36003	0.742903	-0.783611	1.08125	0.13271	-0.424403	1.22071	-0.0758115	0.63074	0.14495	0.866019	0.746894	-0.469403	-0.611355	0.36385	-1.07015	-2.14153	-1.7138	-0.72457	-0.721007	-1.02661	-0.118015	-0.320899	-1.26938	0.338	-0.485679	-0.561348	-0.19281	0.106475	1.38644	-0.712873	-0.76533	-0.157593	1.43284	1.60102	2.19134	0.43529	-0.0116659	-1.7182	-0.466299	1.09302	0.667856	0.791181	0.855456	0.401171	0.281494	-1.0177
g0781	0	0	1.05659	-0.166886	-0.0452876	0.0119583	-0.794628	-0.99161	-1.14668	-2.17408	-1.5208	0.323965	0.178896	-0.155253	0.835116	1.62929	0.378148	0.875516	0.793239	0.91251	-0.431592	0.489475	-1.25408	1.98672	1.30014	-0.232819	1.17373	0.118228	-0.616847	0.718929	0.040497	-0.309355	-0.395301	-1.417	-1.10071	-1.53939	0.95666	0.512708	0.270189	1.02453	-1.23661	-0.853973	-0.408957	1.20483	-0.991089	0.369878	-0.383658	0.265564	0.605718
g6928	0	0	1.11187	-0.0227167	-1.68707	0.479539	1.38212	0.169587	0.251991	-0.663605	-0.557064	0.753016	-1.33688	-1.08165	1.60348	0.123261	-0.831072	1.45835	-0.163694	-0.989454	-0.217429	-0.852002	-0.58103	1.36546	0.443453	0.250795	-1.05664	-0.58103	-0.988397	-0.250088	0.810228	2.80276	-0.592979	-0.988397	-0.801333	0.823768	0.0942395	0.318624	-0.374322	-1.01371	0.587015	1.68625	-0.087351	-0.797885	-0.351374	0.384167	0.196078	0.533381	2.07744
g1973	0	0	-0.452547	-0.604704	-0.568282	-0.504599	-0.184303	-0.368605	-0.49314	-0.665106	-0.706441	0.346732	-0.242676	-0.498023	-0.225885	-0.595132	-0.559557	2.2439	2.05393	2.02444	-0.327893	-0.0286722	-0.370208	-0.370208	-0.365426	-0.0613182	3.88792	-0.362931	-0.193982	-0.369065	-0.370208	-0.369065	-0.362671	-0.134512	0.611513	-0.370208	-0.337146	-0.105921	0.67121	0.614844	-1.10478	-1.36445	0.150437	1.03274	0.115513	-0.474717	-2.13763	-2.13037	-0.324423
g3710	0	0	0.469672	-0.262914	-0.761316	2.18178	2.76861	-0.0875643	0.0665708	0.171555	-0.425115	0.411762	-0.908836	-0.238183	-0.378627	-0.677653	-0.0552064	-1.01726	-0.628638	-0.628638	-1.13534	-0.0394237	-0.148411	-1.30761	-1.05159	-0.602885	-0.65604	1.53018	1.29756	-1.23981	0.453385	-0.721081	-0.46928	1.81126	-0.0590089	0.292346	1.25499	0.790745	0.661679	0.0464283	-0.131728	-1.86355	0.991053	0.296114	1.15212	-0.0422853	-0.0135539	-0.0284461	-1.1902
g1648	0	0	0.363235	0.248385	0.71235	0.397093	-0.411712	0.196686	-0.310181	-0.653071	0.138182	-0.551208	-0.653071	-0.652822	-0.530919	-0.622782	-0.648424	-0.424118	-0.19309	3.59547	-0.303235	-0.321679	-0.640445	1.5221	1.61471	1.05151	-0.394249	-0.688213	-0.506813	0.739134	-0.0581369	0.445596	0.546452	0.319974	0.8488	-0.317456	-2.11058	-1.74748	-0.710843	-1.1122	-0.269589	-0.374926	1.23737	1.23019	0.399822	1.29977	0.284137	-0.204321	0.826035
g2910	0	0	0.012745	-0.363876	-0.363876	-0.363876	-0.363876	-0.363876	2.07818	-0.363876	-0.363876	-0.363876	-0.363876	-0.359392	-0.363876	-0.363876	-0.280182	3.27903	-0.363876	-0.363876	-0.535551	-0.519262	-0.575798	1.04463	0.681304	0.0888094	-0.831303	-0.409355	-0.634855	0.716598	2.28038	2.26319	-0.191577	-0.77354	-0.759201	-0.360701	-0.674841	-0.808928	1.16526	1.05829	-0.41591	-0.379645	0.0558981	-1.4839	0.596522	-0.0025275	0.464277	-0.519316	0.0012664
g6130	0	0	-0.769239	-1.1618	-0.96908	0.249054	0.207599	0.629514	-1.09591	-1.10434	-1.09562	-0.129699	1.31768	0.80862	0.926104	1.75523	1.70923	-0.772647	-0.198754	-0.305944	0.838029	-0.55027	-0.20509	0.515913	-0.547356	0.0586565	-0.538446	-0.213541	-0.219203	-0.320746	-0.26067	-0.0843534	-0.545149	-0.333944	-0.547023	3.71646	-0.455138	-0.308132	-1.09584	-0.849941	-0.583671	0.235976	0.98808	1.3054	0.421753	0.10676	-0.180749	1.12245	0.342796
g4824	0	0	0.671715	0.524373	-0.108666	1.49172	0.422658	0.119104	1.01459	0.951191	1.50485	-0.629594	-0.639636	-0.210828	-0.546961	-0.708525	0.774833	-1.13926	-1.73411	-1.75746	2.96213	-0.41585	2.16882	-0.509683	-0.117291	-0.509683	0.795446	-0.509683	-0.509683	-0.41585	-0.509683	-0.41585	0.108761	-0.509683	-0.08317	-0.509683	-0.509683	-0.509683	-0.363943	-0.684515	-0.442896	-0.678908	1.91787	0.252396	1.19163	-1.13742	-0.580446	0.286586	0.46167
g1268	0	0	-1.51366	-0.307084	-0.926982	-0.181436	1.61795	0.24999	1.38004	1.17803	0.380362	-0.644903	0.479086	1.74266	-0.51083	0.500657	-0.543266	-0.518388	-1.12081	-1.26142	-0.803909	-0.582592	-0.894919	0.684427	0.292802	-0.127104	-1.31769	-0.852913	-1.03817	0.634179	1.73101	2.43133	-0.405497	-0.712374	-0.495629	0.669655	0.634179	0.153219	-0.0814837	1.73785	-0.704554	-0.639717	-0.869805	0.55771	0.757017	-1.23799	-0.314667	-0.933039	2.16815
g5549	0	0	0.0727661	-0.460938	-0.590796	-0.40086	-0.608264	-0.735822	-0.390829	-0.911484	-0.302524	0.484954	2.91582	0.752668	1.09168	1.05094	0.484954	-0.308387	-0.90217	-1.24172	0.294192	-0.34816	-0.858436	0.493442	0.397852	1.18398	0.428302	0.416978	0.548106	0.195919	-0.611718	0.158657	-0.0849444	0.933948	1.79232	-0.869003	-2.13784	-1.9336	-0.288755	-0.752758	-1.24835	1.38641	-0.0285602	0.932016	-0.328317	-0.654389	-1.3648	0.813638	1.07899
g1307	0	0	0.696295	-0.821984	-0.398364	0.0344227	-1.01045	-0.687036	1.89208	-0.371021	-0.168678	0.252855	0.752626	0.383346	-0.0376505	-0.973275	-0.662538	2.6515	-0.577125	-0.955003	0.617823	0.592593	0.65728	0.490324	1.04064	1.04064	-0.00687053	1.18368	0.258529	0.869129	0.357937	-0.465967	-0.208741	-0.327953	-0.505466	-1.73739	-1.93084	-1.92535	0.954757	1.07918	-0.224752	0.472733	-1.293	-0.988917	0.0787231	0.344034	0.156528	1.01833	-0.0197794
g6403	0	0	-0.733656	-0.449265	-0.413204	-0.385786	-0.899165	-0.593655	-0.644643	-0.478208	0.0120413	-0.39469	-0.102165	-0.453231	0.181013	0.247315	-0.68439	0.835782	2.81114	2.14476	-0.563536	-0.392175	-0.296885	-0.17344	-0.121429	-0.958221	-0.32799	-0.570711	-0.804776	-0.370046	-0.143252	-0.102055	-0.254237	-0.509512	-0.507	2.94876	1.60442	1.54209	0.372072	0.326859	-0.975369	-0.584685	1.67369	-0.812571	-0.803275	-0.721073	2.00554	-0.946852	-0.65039
g2394	0	0	-0.660019	-1.19374	-1.89694	-0.19403	-0.405816	0.74934	0.199272	-0.208506	-0.457871	1.82455	-0.440883	0.0372295	-0.696455	-0.708034	0.653882	2.1874	0.72391	0.486708	-2.66042	-0.26214	0.208288	0.41927	0.331472	-0.188947	1.23567	0.407217	1.03828	-0.148767	-0.317703	-1.32519	1.26201	1.56812	-0.214196	-0.159259	-0.638257	-0.555442	-0.464944	-0.554087	-0.916145	1.9018	-0.0835144	0.116886	-0.777876	-0.744153	-1.42273	0.457616	0.213309
g5751	0	0	-0.398552	1.35196	1.53711	-0.481678	-0.535753	-0.815799	1.2291	1.19711	1.47809	0.571053	0.222272	-0.867801	-0.0267928	0.0981929	-1.16283	-1.09026	-1.16451	-1.14092	0.806128	0.540745	-1.39326	0.498723	0.485388	-1.0382	2.54322	-0.466034	-0.38616	0.607654	-1.50174	-0.677153	0.62077	-0.300014	0.408659	0.801033	-0.499009	-1.05076	-0.530687	-0.884887	0.677941	1.72379	-0.398102	-0.588055	-0.124352	0.0163153	-0.115229	0.722245	1.93016
g5339	0	0	0.539875	1.66624	-0.19917	-1.09697	0.272954	0.0153224	1.22098	0.82285	2.08342	-0.0360141	-0.105351	-1.19941	-0.294974	-1.22681	-1.56379	0.114983	-0.294974	-0.719171	-0.508529	-0.609363	1.40162	-0.672916	-0.62994	0.639291	-1.4768	1.57924	0.312239	-0.919685	1.35064	0.0342876	-0.470818	1.31825	-1.28931	-1.15461	0.81985	0.276552	-0.0840844	1.89411	-0.596095	0.190104	-0.820641	-0.583396	-0.218601	0.220876	1.93053	-0.367761	1.85259
g1712	0	0	-0.328135	-0.759626	-1.12219	-0.367005	-0.725967	-0.571295	-0.123552	-0.84746	-0.828854	-0.37062	-0.508079	-0.135656	1.33954	1.53389	2.72864	0.584424	-0.043444	0.545394	-1.11143	-0.830326	-0.567373	-0.58405	-0.581032	-0.474267	-0.709972	-0.622488	-0.265809	-0.657408	0.390174	0.682543	-0.438437	0.221733	0.0472932	0.887588	2.59358	2.01968	0.466713	0.849947	-1.56221	0.929593	-0.852502	0.168456	-0.179048	-0.629706	-0.661502	-0.771056	-0.252008
g2696	0	0	0.493359	0.25615	1.77739	0.149744	-0.274912	1.59993	0.239493	0.898064	-0.382616	-0.794896	-0.849902	-1.26455	-1.59903	-1.09423	-1.004	-0.125915	0.687674	1.28824	1.92188	0.761864	-0.759635	1.55629	0.920603	-0.759635	0.757433	-0.349163	-0.775198	0.695947	-0.649157	1.03946	-0.305509	-1.3562	-0.0455052	-0.183934	-1.20567	-1.26387	1.07703	1.34142	-0.13454	-0.506954	-1.19402	-0.582936	1.0652	-0.553888	-0.0371024	-0.41712	0.0662548
g0940	0	0	-1.62678	-0.650841	0.895138	-0.789759	-0.789759	0.104704	0.238179	-0.372936	-0.377417	-1.69247	0.408252	1.48399	0.767388	1.89797	1.25541	0.111105	-0.702624	-0.159545	-0.1266	0.20622	-0.180371	-0.980905	-0.75369	-0.361415	1.50786	-0.11434	0.901717	-0.610109	-1.10407	-1.16284	-0.0728476	2.44593	1.64215	-0.37275	-0.495904	-0.368044	-0.641798	-1.44159	0.342236	1.5062	0.337202	-0.102251	1.04384	-2.17473	0.762917	0.100282	-0.194547
g2179	0	0	-0.952788	-0.668574	-0.703316	-0.231846	-0.197571	-0.42843	-0.631257	-0.773678	-0.52101	-0.503722	0.183159	0.13597	2.11591	2.5309	1.47541	-0.199177	-0.279782	-0.350192	-0.457009	-0.389516	-0.535124	-0.432275	-0.361122	-0.474995	0.152904	-0.514237	-0.536938	-0.371926	-0.563245	-0.518036	-0.442543	-0.535911	-0.447282	2.17619	2.29199	1.95908	-1.44683	-0.137978	0.970536	1.29902	-0.451461	-0.233288	-0.355681	0.20079	1.31589	0.459311	0.771442
g6589	0	0	0.785009	0.837728	2.12194	-0.490639	1.16327	0.317113	-1.05861	0.215908	-0.145774	0.659108	-0.905499	-1.39319	0.225885	-0.359375	-1.79087	-0.917586	-0.18043	0.916005	-0.84368	-0.649577	-0.369564	0.779826	0.452677	-0.2787	-0.0385881	-0.921977	-1.38111	0.276923	2.298	1.97897	-0.502524	-1.12676	-0.681355	0.731814	0.488732	-0.213101	0.378969	1.24695	-0.271377	-1.67632	-0.266918	0.58869	0.261108	0.477061	-0.454586	-0.436763	-1.45678
g3881	0	0	-1.04487	-1.13869	-0.249671	0.230742	0.173087	0.429439	0.145355	-0.624006	1.99984	-1.45085	1.21507	1.53758	-0.657671	0.412177	-0.551595	0.916258	-1.47089	0.128703	2.33814	0.0021802	0.475566	-0.888183	-0.683136	-1.1073	1.05519	-0.17924	-0.655252	-0.794298	-0.840386	1.1162	0.0173662	0.559737	0.720452	1.12672	-1.16978	-1.09398	1.35875	-1.31181	-0.0446095	-0.794016	-0.0976737	0.889354	-0.498454	-0.337494	-0.916127	-1.05937	0.0510716
g5474	0	0	1.53004	0.6249	0.576218	0.711292	2.53827	0.324208	0.51798	0.438563	-0.243701	-0.0443796	-1.02421	-0.61674	-0.921019	-1.0812	-1.0363	-0.549161	-0.962838	-0.781935	-0.757283	1.46922	0.145576	-0.0608079	-0.826205	0.677097	0.770647	-0.441311	-0.0971781	-0.832887	-0.191302	-0.832887	-0.821146	-0.402172	-0.825441	0.0954598	-0.125148	3.05576	0.903996	-0.973262	-0.638189	-1.07276	1.1056	0.67462	0.300355	0.874348	0.63667	-1.31738	-0.477386
g1905	0	0	-0.168797	1.20802	-0.474758	-0.474758	-0.474758	-0.474758	1.82298	-0.474758	0.0473173	-0.474758	-0.474758	-0.471115	3.06928	-0.353345	-0.406767	-0.474758	-0.474758	-0.474758	-0.539698	-0.536681	-0.267112	-0.488839	-0.516411	-0.361918	-0.418115	-0.217924	-0.212399	-0.554301	-0.269572	-0.383908	-0.510875	-0.324629	-0.502294	1.10561	1.96026	3.0388	1.22754	1.26649	-0.834966	-0.911485	-0.171627	-0.575952	0.745547	1.36228	0.990496	-0.500907	-1.4816
g5970	0	0	0.164725	-1.25749	-0.840044	2.49721	1.12135	-0.559717	0.617147	0.512078	-0.466353	-0.466353	-0.447614	-0.605667	-1.15554	-1.49335	0.49433	0.392895	1.02563	0.466765	-0.93815	0.132151	0.85756	-0.28739	0.368571	0.899988	-1.57581	0.0790097	0.840042	1.41584	0.848097	1.78158	-0.271592	-1.10708	0.189184	-1.05898	-1.5491	-0.623915	-0.549685	0.321041	-0.912267	0.915027	1.31705	-1.09117	-0.653348	0.509748	0.205063	0.664467	0.858327
g6032	0	0	-0.742465	-0.827785	-0.700055	-0.808721	-0.853871	-0.0496793	-0.866203	-0.903809	-0.619044	-0.370228	-0.227549	1.62889	0.695179	0.895117	0.69352	-0.613197	2.16643	1.50347	-0.465216	-0.530515	-0.258683	-0.934666	-1.04319	0.893445	-0.772095	0.300864	1.40818	-0.934666	0.993212	0.0769357	-1.16849	2.20703	-0.831681	-0.677461	0.519256	1.21774	0.0031016	0.607198	-0.46357	-1.68321	0.319465	1.21702	1.05537	0.080585	-0.258913	-0.428067	0.381848
g0679	0	0	-0.409678	-0.495293	-1.25219	-0.938468	-0.409678	-0.978264	-0.45398	-1.30473	-0.409678	0.755725	2.32078	0.369944	1.3477	0.805455	0.117415	1.48107	-0.169273	-0.376851	-0.63047	-0.751868	0.581909	-0.811704	-0.848383	0.537702	-0.752382	0.486404	0.620627	-0.783372	0.405117	-0.760258	-0.914719	-0.432542	-0.467932	0.0506634	1.88486	2.58635	-0.47438	-0.603798	0.817206	1.63122	-0.952435	-0.417809	-1.59931	-0.409508	-1.56056	0.846454	-0.497919
g6062	0	0	1.58749	-0.16703	0.546434	1.0623	0.701115	-0.458035	0.703675	0.16085	-0.730915	-0.400824	-0.950701	1.47509	-0.97075	0.225795	1.20209	-0.950701	-1.32123	-1.71465	-0.402744	-0.799031	-0.66706	1.66286	0.641647	0.169496	-1.17532	-0.664292	-0.705176	0.296535	1.27419	2.40741	-0.344943	-0.906539	-0.442605	0.900061	-0.640042	-0.604438	-0.864748	-0.462727	1.33638	1.20421	-0.788539	-0.424577	1.19657	0.0658309	-0.2604	0.502179	-0.0393339
g4070	0	0	-1.40484	0.901637	0.845557	-1.46549	0.55818	0.138186	0.296316	2.33611	-0.671235	-0.445714	0.811621	-1.46477	-0.0294504	0.619916	0.176094	-1.22794	-0.207436	0.233256	0.19267	-0.0462577	-0.327204	-0.891177	-0.625675	-0.739268	-0.188349	0.19267	-0.0291431	-0.55091	-0.856909	-0.425109	-0.446348	-0.488195	0.428093	-0.223436	1.99471	3.02984	-1.37182	0.586575	0.0104946	-0.931246	1.32813	0.377871	0.291614	0.969504	-0.232193	1.68939	-0.331285
g6295	0	0	-0.416647	0.41978	-0.183409	1.08355	0.178034	-0.178532	0.826846	0.503971	0.345504	0.622966	-0.378755	0.759513	0.251826	0.196373	1.58246	-1.60853	-2.00985	-1.9951	0.739357	-0.13096	0.952035	-0.17277	0.0524093	1.0276	-0.397915	1.40905	0.935163	0.393983	-0.353294	-0.439633	0.0781632	-0.140012	1.27118	-1.37645	-1.99559	-1.85232	1.49952	-1.02226	0.742629	-0.365779	-0.999937	0.145829	-0.153947	0.274064	-0.0388409	0.189111	1.02962
g6012	0	0	-0.481874	-0.466361	-0.333287	-0.442091	-0.426048	-0.434446	-0.451327	-0.286037	-0.485615	1.04643	0.0797711	-0.482755	2.8468	2.231	-0.577731	-0.496866	-0.381143	-0.458431	-0.79631	-1.22245	-0.682126	0.979039	0.708351	0.609389	-1.43111	-0.377905	-0.757279	0.5229	0.927941	1.91445	-0.726294	-1.37229	-0.590844	0.5229	0.434123	1.33752	-1.09444	-0.723035	-0.343275	-0.163706	0.696808	1.62765	-0.152287	-0.916859	-0.00656072	0.956101	0.940638
g0299	0	0	2.62513	-0.67856	-0.684582	-0.684582	-0.645944	0.1178	-0.637426	-0.684582	-0.684582	-0.290727	-0.11491	2.29381	0.241192	0.313162	0.854089	-0.639516	-0.486543	-0.213236	-1.02264	-0.594828	1.56784	-0.846966	-0.849542	-0.506776	-1.28232	-0.170388	0.707435	-0.428535	0.827372	0.32653	-1.34278	0.0364976	-0.471396	1.9382	1.4327	0.679596	1.32254	-0.313621	0.0433996	-1.58348	-0.235507	0.766671	-1.59278	0.272124	-0.210426	1.53187	-0.651891
g1923	0	0	-0.38328	-0.97281	-0.307592	-1.04731	-1.00199	-0.415823	1.08221	1.20979	0.41187	-0.167983	1.28722	-0.10388	-1.04731	-0.842753	-1.13907	0.0299125	1.45678	1.95201	-0.83443	-1.03537	0.0906656	-0.544318	-0.654981	-0.706637	-0.630093	-0.424453	-0.534729	-0.972134	0.279968	0.606794	-0.696208	-0.00196105	0.423712	2.26745	1.31514	2.05159	1.19778	1.23293	-0.251527	-1.01829	-0.94868	-0.212206	0.00267147	-0.750649	-0.726043	0.729005	0.592864
g4343	0	0	0.981847	-0.137424	-1.36961	0.675938	-0.871322	-0.648588	0.0511967	0.5106	1.20433	-0.593689	-0.153553	-0.610661	-1.56611	-0.733889	-0.885764	1.979	1.08385	1.08385	-1.75705	-0.771795	0.368206	0.681507	0.474802	0.343246	-1.94602	0.270995	0.0698434	0.806451	1.32174	1.54575	0.0397318	-0.853875	-0.783442	-1.17892	0.525283	0.84355	1.43126	-0.470829	-0.931942	-0.789518	-0.3081	1.06913	0.392224	0.793304	0.793304	-0.332789	-1.00861
g3606	0	0	0.117314	-0.62491	-0.679197	-0.663408	-0.686912	-0.248136	-0.595291	-0.772313	-0.683237	-0.0464811	-0.412394	-0.46588	-0.109708	-0.199183	0.000575639	1.4414	1.80567	2.82208	-0.30313	-0.488545	-0.235187	-0.239048	-0.256354	-0.879148	-0.335408	-0.697549	-0.762328	-0.555041	-0.126558	-0.0553433	-0.396525	-0.559232	-0.315421	2.80231	1.70616	1.69634	0.412852	1.49656	0.545236	-0.424349	-1.17554	-0.85476	-0.215084	-1.01371	1.83557	1.18265	-0.8923
g4619	0	0	0.0402116	0.836965	2.43286	-0.660773	-0.362797	-0.598472	0.281837	1.03677	1.57474	0.064247	0.00204869	-1.15694	-0.172379	-0.354492	-1.58784	-1.29492	-0.28464	0.203575	0.520648	0.460996	-0.734287	-0.351763	-0.464286	-0.814171	0.0270919	-0.841918	-0.908351	0.132366	-0.673501	-0.154109	-0.324105	-0.898835	-0.312766	2.97321	1.56986	0.793918	1.0929	0.478954	-0.437464	-1.11524	1.02504	-1.04419	-0.42378	0.746548	0.476605	0.899892	1.36613
g0716	0	0	0.0493937	0.036992	-0.908487	-0.306642	-0.187629	-0.246802	1.35408	0.547131	0.83771	-0.351688	-0.422539	-0.670463	-0.833187	-0.680529	-1.27531	3.09933	-0.0647244	0.0233668	1.18363	2.66396	-0.691432	0.100562	-0.227578	-0.784282	1.51138	-1.08011	-0.783754	-0.300183	-0.964179	-0.564423	0.0381782	-0.976181	0.184048	0.930144	-0.295369	0.0555876	-0.30312	-0.535302	-0.0452223	-0.874562	-0.19538	1.95358	1.52277	0.699224	1.31544	1.47674	0.786068
g3699	0	0	-0.757954	-0.549485	1.62576	0.302503	-0.605668	-1.80723	-0.597721	-0.561405	-0.890465	-0.835021	0.185516	-0.943137	-0.105934	0.800574	1.60044	0.841325	0.916637	1.38126	-0.342892	0.165927	-0.277169	0.0425923	0.138249	0.0772759	0.239904	0.0663253	0.145838	0.115522	-0.464335	1.37885	0.145838	-0.0345449	2.87145	-1.77037	-1.33519	-1.16326	0.00991348	0.438841	1.75666	-0.914257	-0.806933	-0.484221	-0.110441	0.627846	0.89914	-1.26568	-0.0905225
g5184	0	0	-0.618058	-0.773429	-0.897736	-0.568307	-0.340299	-0.103581	-0.925356	-0.708308	-0.747938	-0.67607	-0.647717	-0.207642	1.94946	1.71506	0.098537	0.399234	1.10268	1.94946	1.12082	-0.62322	-1.2836	1.767	1.45749	0.0728521	0.0603499	-1.1779	-1.30292	0.788342	-0.242589	0.784427	0.125426	-0.774575	0.652146	0.776344	-1.15928	-1.04111	-0.858405	0.316514	0.773339	-0.339034	-1.25849	1.36608	0.0343838	0.243575	0.215092	-0.154466	-1.28919
g5588	0	0	0.933249	0.978546	-0.663072	0.215523	-0.297318	0.169696	-0.395195	-1.22474	-0.206039	0.0953057	1.55086	0.289441	1.58391	0.907332	0.4928	-1.1277	-1.46239	-1.8402	0.388922	1.21236	1.32894	-0.77766	-0.911087	-0.430897	1.61963	1.28436	0.656294	-0.13976	-0.663748	-1.19657	0.201533	0.499138	0.604365	-1.5936	-0.909682	-1.17254	-1.34536	-0.900058	0.852007	0.986138	0.750715	-0.343445	-0.403365	1.64714	0.676082	1.46209	1.49746
g2135	0	0	-0.518149	-0.448274	-0.419275	-0.530908	-0.538408	-0.150573	-0.48572	-0.45325	-0.46017	0.03598	1.15625	3.53852	-0.138231	0.477119	0.466496	-0.539687	-0.479338	-0.512377	-0.616498	-0.738524	-0.768414	0.978446	0.631734	0.257259	-0.752948	-0.746512	-0.716243	0.0795226	0.878867	3.16873	-0.572275	-0.832602	-0.638526	-0.136969	0.16333	0.361627	1.53719	0.0940974	0.506746	-0.23161	-1.45348	-0.452936	-0.633176	0.642484	0.163889	0.855145	0.151514
g0995	0	0	-0.612257	-0.608226	-0.608304	-0.611269	-0.612309	0.00941036	-0.611427	-0.609949	-0.610752	1.14819	0.647976	1.14819	2.65812	1.59259	-0.479379	-0.613611	-0.613124	-0.613877	-0.167016	-0.382652	-0.606356	-0.317286	-0.246205	-0.470846	-0.426375	-0.549213	-0.520595	-0.363189	-0.251529	-0.216214	-0.292501	-0.517208	-0.530719	0.54373	2.77556	2.53861	-0.598611	-1.23746	0.525285	1.36362	0.671286	-0.724117	1.21838	1.52313	1.57479	-0.87087	0.839364
g2684	0	0	1.18846	1.71939	1.36362	0.196716	-0.22658	-0.664629	-0.250033	-0.517623	0.256542	-0.637406	1.02803	-0.0380443	0.524897	0.264594	0.498856	-1.05741	-1.76252	-1.88685	-0.863194	-0.586854	-0.918979	-0.616195	-0.55043	-0.775108	1.45296	-0.616195	0.424504	-0.675326	-0.609098	-0.407568	1.94194	2.38293	0.746215	-0.333465	0.021966	-0.0181067	-0.668483	1.33741	-1.5751	0.283567	0.379477	0.243125	-1.18304	-0.20547	-0.12051	0.665355	0.311891
g0694	0	0	-1.51788	-0.532346	1.00148	-1.44323	-0.0188072	-0.731321	0.704077	0.630017	1.58905	-1.04622	0.563879	2.27427	-0.389159	0.098966	-0.574744	-0.542939	-0.0485689	-0.0165339	-0.973342	1.25026	0.243026	-0.945572	-1.50971	-1.23698	1.90408	0.296533	1.11277	-0.672195	-0.441212	-0.0126845	0.127657	1.56673	0.761358	-0.878502	-0.0403644	-0.551847	1.25994	0.878784	-0.701164	-1.08455	-0.851078	0.498073	-1.2356	-1.68333	-0.299906	-1.1347	-1.03043
g0780	0	0	3.11837	0.01877	-0.411398	-0.115721	-0.11099	-0.364202	0.510044	0.853931	-0.266657	-0.585425	-0.12828	-0.118649	0.550989	-0.466816	-0.978703	-0.873386	-1.55536	0.923485	0.500811	-0.135801	-0.1811	0.0949598	-0.478419	1.01139	0.566223	-1.39553	0.325377	-0.55383	-1.57996	-1.95049	-0.659469	1.95343	0.161718	1.16883	0.302742	0.84913	-0.969921	-0.480761	-0.759685	-0.107922	1.68456	0.633729	-1.15349	-0.226426	0.571942	1.24961	0.43353
g3123	0	0	2.18087	0.639581	0.234643	1.25571	0.323166	0.0798114	0.896072	-0.621205	-0.377019	1.01846	-0.29474	-0.475927	-0.000179715	-0.377019	0.155597	-1.64918	-1.66508	-1.32355	-0.315742	-0.403766	-0.70239	0.147324	-0.140057	-0.410683	-0.620824	-0.617598	-0.76165	-0.269146	0.373298	2.2829	-1.23082	-1.31485	-0.0236958	2.00072	0.968947	1.03804	1.32382	0.0770966	0.893563	-0.0902881	-1.15565	-1.04854	-0.193905	0.996141	-0.447075	1.62804	1.29458
g3732	0	0	-0.43438	-0.485718	1.93592	-0.485718	0.0417177	-0.485718	-0.485718	0.454662	-0.485718	-0.485718	-0.217213	-0.485107	-0.485718	-0.459234	-0.474309	3.18331	-0.485718	0.340374	1.3383	0.574753	0.147582	0.0893027	-0.188044	0.0578533	1.6378	-0.116892	0.208959	-0.421069	-0.908264	-1.07153	0.994579	1.55808	0.350673	-0.942614	-1.56678	-1.74268	1.39873	-0.692461	-0.77269	-0.663476	1.1588	-0.428911	2.26561	0.394627	0.0780232	1.176	0.933551
g4095	0	0	0.183538	-0.207368	-0.30086	-0.619374	-0.267698	0.874024	-0.00228605	-0.405499	-0.900539	0.687983	1.45858	2.30476	0.647614	0.639983	0.0020351	-1.76084	-0.977224	-1.35683	2.33779	0.317924	1.0706	-0.433161	-0.880559	-1.24744	-0.179963	1.90333	0.866061	-0.312156	-0.519863	-0.551203	-0.25748	-1.28338	-0.948393	0.181796	-0.179963	0.116073	-1.141	-0.544795	1.68137	-0.55156	0.518331	0.0376557	-0.00273956	0.823731	-1.28757	0.224096	1.5045
g4087	0	0	-0.276364	-0.387407	-0.131162	0.105306	-0.237985	0.826212	-1.20848	-1.08705	-1.37737	0.341235	-0.268238	1.27683	1.836	1.598	1.06996	-1.54669	-0.117217	-0.415576	-0.519797	-0.500367	-0.478351	-0.508501	-0.431468	-0.503565	1.14501	-0.503182	-0.0734557	-0.499825	-0.50257	-0.511033	2.17406	2.73816	0.484703	-0.507828	-0.511963	-0.490026	-1.35838	0.822678	0.506469	-0.453901	-0.73279	1.21593	0.943089	0.425126	-2.26752	-0.333606	-0.619877
g2502	0	0	-0.0229965	0.564844	-0.796556	2.93705	-0.217835	-0.455846	-0.547403	-0.346949	2.19184	-0.606524	-0.279472	-0.872523	-0.685232	0.000319465	-0.338952	-0.163836	-0.0112711	-0.348656	-0.437842	-0.50863	-0.510597	-0.510597	0.840825	-0.510597	1.38515	-0.00828252	-0.157815	0.0560709	-0.167557	-0.50863	-0.497637	-0.510597	-0.501659	3.41729	-0.358294	-0.510597	-0.162334	1.7591	-0.992603	-0.456473	-0.65465	0.506955	0.836983	0.0227232	-1.16025	1.05106	0.0508071
g0279	0	0	1.00471	-1.54208	-1.04979	0.342284	-1.35762	0.511927	-0.536092	-1.11812	-0.281948	-0.326502	0.307462	-0.189451	-0.987708	0.203918	2.09104	1.21256	0.630999	1.08441	-0.915959	0.268755	0.809931	0.731295	1.11066	1.49821	-0.620747	0.0806103	-0.268123	1.42872	0.172975	-0.691625	0.534111	0.16481	0.524484	-1.52633	-1.51207	-1.7897	0.994223	1.52903	-0.689083	-0.838512	-0.497328	-0.498326	-0.715298	0.85026	0.319436	1.96557	0.45589
g2120	0	0	0.105302	-1.54845	-1.50907	0.890886	-0.119894	2.46556	-0.0125883	-0.2726	-0.162507	1.4117	0.976169	0.451564	-0.693609	-0.496164	0.248666	-1.08377	-0.342699	-0.308499	-0.655226	-0.562628	-0.220694	0.112387	-0.955394	-0.220694	0.305278	-0.80311	-0.186648	0.33632	0.389892	-0.0750236	-0.21906	0.33632	-0.748694	-0.217373	3.65326	-0.268916	-1.54862	0.884117	-0.571773	1.211	0.127399	-0.102128	-0.000861596	0.0483613	0.41478	0.432122	0.389916
g4404	0	0	0.219529	0.76889	1.48016	-0.773962	-0.92014	-1.27372	0.996442	1.66514	1.32033	0.223958	-0.0622403	-0.32962	-1.4626	-1.37434	-1.08894	0.0244665	0.145622	0.44103	-0.332099	0.159183	-0.560043	2.31617	0.66959	-0.659732	-0.239999	-0.647268	-0.984462	0.154497	-0.629238	1.13366	0.0540002	-1.0126	-0.078989	2.20861	-0.641416	-0.909868	1.03318	0.282836	-0.434648	0.750275	0.124808	-1.75645	-0.369731	0.214145	0.663577	0.257779	0.856638
g5717	0	0	0.649302	1.02631	1.55275	0.414663	0.305128	-0.666467	1.02631	1.20314	1.55275	-0.127002	-0.56764	-0.318142	-0.918704	-0.713047	-0.684132	-0.624951	-1.50313	-1.60714	1.26446	-0.142617	0.776531	0.410285	0.503669	0.34734	-0.43943	0.874026	-0.369042	1.27032	0.858057	1.30676	-0.555307	-1.09792	-0.323713	-1.88158	-1.38974	-1.4121	-0.933008	-0.255932	-0.0877813	-1.00761	1.60688	0.677449	-0.994098	-0.716433	-0.90006	-0.994098	-1.17403
g5964	0	0	-0.630842	-0.745042	-0.535428	-0.439811	-0.458057	-0.334647	-0.57611	-0.580323	-0.656653	-0.375724	-0.0592098	-0.0354602	-0.389833	-0.126927	-0.404028	2.47941	1.79819	2.07049	-0.0332385	-0.485459	-0.919475	-0.195812	-0.347793	-1.11462	-0.876763	-0.418833	-0.440072	0.315705	0.20225	1.22175	-0.546059	-1.15934	-0.601335	1.75088	1.92634	1.72187	0.804791	0.555421	-1.17388	-1.32702	0.926889	0.213802	-0.0608424	0.185423	-0.290095	1.08298	-0.402926
g6715	0	0	-0.357722	-0.187462	-0.384158	-0.384158	-0.384158	-0.248464	-0.384158	-0.384158	-0.384158	-0.384158	-0.384158	1.78821	-0.384158	-0.384158	3.43112	-0.384158	-0.384158	0.184216	0.0117971	-0.416716	-0.309455	1.15271	1.18705	0.63815	-0.631211	-0.0828388	-0.398832	0.996586	1.63635	1.66158	-0.164164	-0.795921	-0.300436	-1.37697	-1.42709	-1.38059	-1.23164	-0.67141	0.606974	0.81096	1.21429	-0.729176	0.87348	1.08884	0.55784	1.21735	1.22449
g0112	0	1	0.976751	0.976751	0.976751	0.976751	-0.0485865	0.976751	0.976751	0.976751	0.976751	-0.0485865	-0.717343	-0.717343	-0.428752	-0.717343	-0.428752	-1.70773	-1.63483	-1.36474	0.622711	0.474797	0.788996	1.11799	1.51138	0.844624	-0.243392	0.204716	-0.276031	0.533065	-0.194844	0.123705	0.241518	-0.357591	0.19954	-1.38821	-2.19174	-2.01124	-0.609904	-0.772752	0.974137	1.55377	-0.649876	-0.495372	-0.27861	-0.301013	-0.460638	-0.630634	-0.489599
g4644	0	0	0.513832	0.459457	-0.0684985	1.18252	0.658143	1.42602	0.399835	0.521659	2.11477	-0.58617	-1.03085	-1.27449	-1.43935	-1.12049	-0.484287	-1.04773	0.0213421	-0.245706	-0.271404	-1.97558	-0.41876	0.298301	-1.01253	0.523892	0.0353439	-0.484402	0.70462	-1.19081	-0.454709	0.975962	-0.0785383	2.81077	0.443411	0.0852436	-0.135399	0.144586	-0.283035	-0.543973	2.01461	-0.64071	-0.324812	-0.222079	-0.274497	0.514521	0.0674038	-1.12424	-2.12466
g0797	0	0	-2.13779	-0.93217	-0.406381	-0.31977	-0.530411	-0.285562	-0.699352	-0.315017	-0.0910614	-0.743878	0.708519	0.506997	0.871808	1.85771	2.03372	-0.469059	0.4477	0.504	1.52621	0.882041	0.461367	-0.367714	-0.067913	-0.661418	1.36385	0.509382	0.544368	0.784564	-0.0481074	-0.0182084	0.178644	-0.443997	0.509382	-1.12333	-1.69741	-2.33171	1.45674	0.0177828	0.043966	-0.44231	0.486837	-1.56301	-0.676134	-0.943756	-1.06478	-0.771809	1.72143
g2246	0	0	0.176542	-0.610475	-0.460284	-0.151009	-0.00703668	0.707798	0.13943	0.193841	0.575358	0.309421	0.690419	-2.06397	-0.973329	-0.156822	-1.96803	0.991706	0.462179	2.14426	0.302971	-0.119284	0.313124	0.47792	0.89717	0.778719	-1.48949	1.15034	-0.580746	2.00288	0.81442	0.24401	0.104516	-0.739541	0.0726201	-1.51064	-1.38352	-1.33547	-1.14381	-0.420004	-0.968291	0.51652	0.633873	1.38171	-1.42458	-1.65305	0.331526	-1.35864	1.23627
g4606	0	0	0.466466	1.32547	1.58364	0.545735	1.12783	-1.01722	-0.590077	0.114278	-0.571756	0.911891	0.37896	-0.831386	1.0464	0.34631	-1.12825	-0.80226	-1.13318	-1.77285	0.999479	-1.0258	-0.839418	0.227502	0.147312	-0.618462	-0.581058	-0.839418	-0.363387	-0.047188	0.365257	1.15648	-0.486819	-0.256102	-1.10617	-0.214365	0.417075	3.06508	1.19998	1.20876	-1.20876	-0.685559	-0.12388	-0.390542	1.00434	0.757793	0.819457	0.667165	-0.942025
g1610	0	0	-0.438236	-1.74874	-0.431949	-0.39181	-0.992577	-0.604221	0.206079	-0.620767	-0.175163	-0.891749	1.07968	0.442746	-0.482214	1.02925	-0.5388	2.27213	1.35	0.936332	-0.976338	-1.23079	0.728672	-0.378871	-0.406757	0.716188	-1.10447	0.672952	0.825475	-0.954912	0.920055	-0.766568	-0.968698	0.941482	-1.10929	-0.115186	1.2376	1.96945	-1.10466	-0.113581	1.15271	1.15081	-1.05489	-0.0303924	0.329098	-0.0887388	0.29611	-1.68374	-1.43918
g3315	0	0	2.23717	0.981583	0.208961	0.608885	0.154046	0.44288	1.4358	-0.568061	-0.573919	0.99803	0.402167	-1.37241	-0.673231	-0.918839	-0.37675	-0.613925	-1.26351	-1.10886	-2.7592	-0.0412598	-0.0867614	0.526923	0.655935	0.0370291	-0.688688	-0.248743	-0.326958	0.950784	1.07793	0.996237	-1.54097	-0.393719	0.0481439	1.51847	0.351204	-0.0763496	-1.10396	-0.492311	0.0843864	1.7372	0.38158	-0.606891	1.13443	-0.132577	1.85893	0.638707	0.0825589
g0943	0	0	1.17447	0.653073	-0.367979	1.42067	1.21893	-0.944865	1.82314	1.23893	-0.0719049	-0.0979047	-0.610692	-1.08292	-0.688287	-0.625108	-0.00184895	-1.44077	-0.681741	-0.915187	-0.00605542	-0.150922	-0.265436	0.962168	0.916558	0.155141	-1.16916	-0.532687	-1.37069	1.01312	1.18337	0.813179	-0.690664	-1.6646	-1.73997	0.804109	0.699417	1.04312	-0.626414	-0.658959	1.06325	1.49381	-0.598327	-0.67336	-0.657713	-0.594123	-1.02588	-0.524133	-1.25807
g1204	0	0	-1.27407	-0.78924	-0.163401	0.595298	-0.78924	-0.391599	-0.401352	-0.781132	-0.257994	-0.932207	-0.199045	-0.678941	0.410735	0.822869	0.691575	3.02839	0.18148	0.927881	0.3311	-0.574307	-0.879043	1.47496	1.6143	0.491398	0.311557	-0.781102	-0.959163	0.826779	-0.29917	0.335704	0.823468	0.13714	1.18663	-0.661516	-1.66274	-1.71599	0.460116	0.988365	-0.392258	-1.10374	-1.08037	1.12788	-0.504268	-0.298064	0.381869	-1.0822	1.4823
g5117	0	0	-0.726405	0.408433	0.552516	1.95605	1.65257	-0.134742	0.193688	0.623382	0.986564	0.810849	-1.7797	-0.73133	-0.856346	-0.268909	0.05236	-1.18859	-0.426674	-1.12371	0.634095	0.304074	0.0737678	-0.587862	-0.298744	-0.27447	2.16314	0.843518	1.30464	-0.293494	-0.649289	-0.500152	0.158624	0.84044	0.791575	-1.52966	-1.475	-1.50521	1.00387	-0.179351	1.34298	-0.196891	-0.688608	-1.282	-1.2543	-1.03951	-0.944713	-0.521563	0.550679
g2582	0	0	1.02523	1.03095	0.0324235	0.380483	1.4726	-0.443024	0.133542	-0.881147	-0.368617	0.0324235	-0.877752	0.38652	0.91091	0.761197	0.872955	-0.433793	-2.1288	-1.9061	-2.32372	-0.109746	-0.480946	-0.506798	0.258275	-0.469106	-0.664521	0.660512	0.263504	0.327165	0.799665	0.406564	-0.400014	-0.810784	-0.993453	0.400307	2.24202	1.40108	1.25146	0.965475	-0.480835	-0.264947	-1.4833	0.0121496	-0.644794	1.03194	0.620942	1.11013	1.05631
g0577	0	0	0.928816	-0.661972	-0.976154	0.295331	1.06514	-0.37499	-0.778066	-1.08784	-1.1852	0.333974	-0.793905	-0.285754	0.251761	-0.741819	-0.623359	2.26165	0.7196	1.6528	1.69449	0.748434	1.09321	-0.278123	0.144252	0.589376	-0.0778977	1.32601	0.501668	0.54046	-0.372706	-0.67979	0.00613361	-0.516082	0.363575	-1.63439	-1.75913	-1.68949	1.57266	0.646322	0.210406	-0.66153	-0.704378	-1.06348	0.759643	0.788577	0.911295	1.71621	1.09485
g6796	0	0	0.106071	1.16155	1.20325	-0.0225815	0.554697	2.09231	-0.715589	0.130229	1.12723	-1.20998	-0.149523	-1.96804	-0.131201	0.0412773	0.341183	-0.850727	-0.742971	-0.967181	-0.395603	-0.349576	-0.391717	-0.484924	-0.805717	-1.01799	-0.699377	-0.316161	-0.0765909	-0.54701	0.016753	0.101379	-0.436467	-0.309907	0.0352619	3.2318	1.12528	1.32056	-0.799937	-0.651574	1.36637	1.18443	-0.374311	-0.72498	-0.468173	-0.997517	-1.15133	0.271191	0.370672
g0078	0	1	0.605861	1.24567	0.816081	0.512359	0.568135	-0.257254	0.656926	1.82133	1.52178	0.218191	-1.09317	-0.674549	-1.1297	-1.18479	-0.857172	-1.0391	-0.795815	-0.934779	1.88961	0.984827	0.876016	0.0608416	0.457529	0.222354	0.477509	0.690747	0.554769	0.197596	-0.546529	-0.70163	0.0213788	-0.279876	0.370841	-1.51156	-1.87446	-1.88996	-0.650982	-0.64168	0.899937	1.61468	-0.631087	-0.590867	0.480593	1.03477	0.411062	-0.00628271	0.943436
g6353	0	0	-0.10889	-0.213764	-0.869332	1.1962	1.17914	1.69389	0.462418	1.68959	1.11405	-0.495301	-0.632611	-0.866026	-0.713402	-0.48043	0.191251	-1.72547	-0.827645	-0.593671	-0.562009	0.115381	1.38893	-1.48096	-1.76295	-1.24309	0.308793	0.429101	0.139073	-0.148479	0.143268	-0.1534	0.0201858	-0.0984159	-1.17865	0.818914	1.88957	1.37473	-0.300897	0.74505	1.59841	-0.674539	-0.231949	-1.13607	-1.05423	-0.675419	0.80562	1.09681	1.36551
g1941	0	0	-0.454101	0.323241	0.854523	0.375348	0.632994	-0.17618	1.52196	1.00201	-0.495059	-0.296001	-1.03711	0.0555501	0.616961	0.0247832	1.70586	-1.7717	-1.25639	-1.62668	0.0384403	0.191502	0.966716	-1.34819	-1.65799	-0.424673	-0.0680494	-0.917268	0.261366	-1.50253	-0.692107	-0.410335	-0.410335	0.92394	1.361	1.04872	1.35672	1.28306	-1.33808	-1.05883	0.429456	0.163136	0.548913	1.25541	0.840793	1.07618	0.0583169	-1.00421	-1.62225
g5674	0	0	-0.316407	-0.253037	3.97861	-0.191824	-0.257603	-0.154093	-0.288209	-0.329051	0.0204126	-0.242551	-0.207328	0.0937673	-0.329051	-0.286905	-0.326241	-0.252385	-0.329051	-0.329051	1.45315	1.80994	1.89393	-1.01927	-0.984314	-0.433857	0.165384	0.862171	0.95429	-0.0295773	-0.72051	-0.915706	-0.100754	-0.587507	0.297399	-0.787968	-0.951679	-0.905124	-0.894558	-0.484028	0.133551	1.91703	-0.182973	-0.489026	0.901959	1.00042	-1.62936	-1.5964	-0.293874
g2557	0	0	-0.814734	-1.02496	-0.418726	-0.122396	-0.133765	-0.0767878	-0.845665	-0.716055	-0.891193	-0.46179	-0.11105	0.418542	-0.549159	-0.396961	0.11859	1.84838	2.21582	1.96191	-1.90202	0.296468	-0.710774	0.289677	0.0661259	-0.15559	-0.158418	-0.952936	-0.981217	0.296468	-0.227182	1.79658	-0.196855	-0.240434	2.36059	1.18906	-0.253165	-0.516385	-0.507116	1.15093	-0.201619	1.22566	-1.32608	-0.341777	-0.644792	2.43555	-1.84472	-0.860193	-0.0799996
g2202	0	0	0.108216	-0.0250631	-0.590969	-0.0874888	-0.584822	0.328769	-0.753815	-1.56925	-0.602148	-1.35089	0.186766	-0.238094	1.60013	1.1705	2.51139	-0.00742375	-0.608539	0.512738	-0.335936	0.15415	0.19364	0.116797	-0.804411	-0.942243	-0.487715	-0.538808	-0.538808	-0.474848	0.042376	0.780864	-0.998045	-1.01285	-0.681055	2.54792	1.81119	1.16778	-0.0846204	1.25334	0.218719	-1.55479	0.770246	-0.602896	1.16062	-0.96309	-0.493056	0.462897	0.753659
g6423	0	0	0.544896	-0.150234	-1.9686	0.0837004	-0.116686	1.54067	0.586709	0.232779	-0.150234	-0.322144	0.991102	0.433071	1.37295	0.991102	0.0702768	-1.55239	-1.08386	-1.50311	1.43804	0.52404	1.27603	0.172124	0.324084	0.270129	0.83399	0.910422	0.764558	0.220151	-0.621671	-0.866723	0.18255	-0.00537748	-0.216993	-1.21211	-1.9531	-2.04015	0.940048	0.381845	0.551103	-0.967051	0.624347	-1.53029	1.39485	0.514111	0.412053	-0.292533	-0.949231
g2440	0	0	1.53088	2.09082	0.573375	-0.31108	-0.31108	-0.629898	0.812415	0.106978	1.13747	0.193854	0.59672	-1.28348	0.251365	-1	-0.775511	-0.298344	-1.37887	-1.30562	-0.408526	-0.988798	0.22614	-0.150295	-0.624587	-0.180117	-1.38524	0.160907	-0.190653	-0.692534	0.999181	0.110875	-1.00477	-0.0988076	-1.09943	1.46812	1.75588	2.10265	1.23841	0.932856	0.0635628	-1.51979	-0.242027	-0.473013	0.382954	0.229203	0.547623	-1.08875	0.123126
g6238	0	0	-0.161943	0.965764	0.894686	0.337419	0.69048	-0.332757	0.702395	2.19384	1.84559	-0.637106	-0.906379	-0.717532	-0.812576	-0.78604	-0.515968	-0.936572	-0.930475	-0.892834	-0.775998	-0.673236	-0.560762	-0.183873	-0.0614821	-0.878176	-0.362686	-0.447151	-1.05007	-0.448235	0.533151	0.00998619	-0.322492	-0.258873	-0.391965	2.80697	1.55922	1.50568	1.5435	0.901193	-0.697847	-0.438073	-0.286879	-1.02189	1.30441	1.23029	1.02461	0.109557	0.943848
g4544	0	0	0.391677	0.0447571	-0.475035	1.22809	-0.275462	0.609627	-0.516567	-1.31564	-0.13242	-0.171182	1.02247	-0.216816	1.24109	1.66098	1.0876	-1.0715	-1.39035	-1.72132	1.45831	-0.0995921	-1.30871	1.63445	0.69077	-0.694132	-0.0699079	-1.19548	-1.22837	0.816044	0.145918	0.61522	-0.417902	-1.2752	-0.55432	1.74936	0.259082	-0.525529	-0.447377	-0.575507	-0.372029	-1.09178	1.09098	1.39571	-1.33919	0.0329796	0.793745	-1.23226	2.24126
g2489	0	0	-0.609196	-0.590479	-0.402441	0.909979	0.208285	-0.63844	-0.440098	0.36852	0.518533	-0.281072	-0.195592	0.281783	-1.78861	-1.69472	-0.220898	1.98099	1.86102	0.732431	0.49011	-1.09396	0.134968	-0.327118	-1.08315	1.24707	-1.05007	0.134968	1.61024	-1.09396	0.21224	0.754689	-1.07496	0.430765	-1.08191	-0.453999	2.10911	0.134968	-0.232668	0.372396	0.199655	0.633391	-1.88156	0.908782	0.0923651	-0.106398	-0.499089	-1.55779	-0.184982
g3835	0	0	-0.912282	-0.817075	-1.21277	0.18244	-0.0630956	0.201573	1.14107	0.315631	0.946058	-0.480116	-1.1625	-0.501095	-0.608698	-1.19689	-0.550223	1.31606	2.01511	1.38681	-0.489888	-0.391631	-0.539069	-0.50498	-0.505581	-0.585528	-0.192851	-0.392153	-0.306427	-0.389561	-0.310217	-0.3337	-0.454509	-0.338597	-0.444413	1.03639	2.60119	2.54152	-1.53044	-0.918093	0.291431	0.556177	0.536728	1.0642	1.13914	-0.410324	0.491468	1.54733	-0.944202
g3215	0	0	0.468553	0.24767	-0.855209	1.00426	-0.109736	-1.81277	1.13223	-0.389555	-0.765609	0.741141	-1.30608	0.0739299	-0.665576	-0.665576	0.144695	2.53894	0.217752	0.000946666	-1.43982	0.00513224	-1.1975	-0.560411	0.318141	0.420438	0.362651	0.450467	-0.498824	-0.658792	0.445741	-0.582423	-0.00761148	-2.16288	1.14804	1.17283	1.612	1.17283	0.0881341	0.934377	0.657299	0.787641	-1.34002	-1.12743	0.114118	1.18125	-0.363487	-0.00532409	-1.4555
g5439	0	0	1.14988	-0.356939	-0.356939	-0.356939	-0.356939	-0.356939	3.72701	-0.356939	-0.356939	-0.356939	-0.356939	-0.339001	-0.356939	0.124405	-0.0220907	-0.356939	-0.356939	-0.356939	-0.383978	-0.325292	-0.977867	0.926393	1.11854	-0.292386	-0.408132	-0.721513	-1.33261	1.53473	0.154804	1.43683	0.0550672	-0.946405	-0.493665	2.10297	-0.919082	-0.528411	-0.452724	-0.628641	0.928548	-0.879086	1.57247	-0.540564	-0.10104	-1.40859	0.721949	0.105451	-1.66442
g6385	0	0	0.60106	-0.336442	-1.10876	-0.261115	0.173225	-1.12845	0.354368	-0.971741	-1.36992	0.279289	-0.15036	1.82374	0.911514	0.77571	2.05219	0.166987	-0.559906	-1.25138	-0.290488	-0.947768	-0.319581	1.44455	1.16632	0.608073	-1.54026	-0.50136	-0.838242	0.350687	0.467746	0.442814	-0.290488	-1.24512	-0.701369	2.44271	-0.358545	0.110319	1.37996	0.947603	-0.768596	-0.954319	0.204376	-0.809025	0.791424	-0.767775	-0.295029	1.57234	-0.662687
g1874	0	0	-0.611105	0.999907	2.57271	-0.396297	0.784945	0.305896	-0.886913	0.258185	-0.615781	1.03061	-0.532509	-1.3117	1.116	-0.233723	-0.735812	-0.943729	-1.02872	0.228039	1.1705	-0.111021	-0.602675	2.00903	2.29371	0.634857	-0.30468	0.0889068	-0.0792274	-0.864653	-0.849499	-0.471944	-0.0399197	-1.34875	-0.752248	0.595914	-0.487709	-0.880592	1.18227	1.15584	-0.102782	-1.34153	-0.278695	-0.615103	0.955028	1.41848	1.17991	0.409505	-1.31915
g0322	0	0	1.88455	0.69566	0.193181	0.361045	0.300427	-0.0970687	-1.30075	-0.886247	-1.02039	0.233146	0.806014	1.00995	0.431412	0.0409333	1.3409	-1.54555	-1.01671	-1.4305	0.484186	0.580944	-0.645286	-0.354006	-0.601053	-0.190192	-0.134758	-0.224141	-0.124857	-0.613589	-1.14471	-1.02208	-0.424081	-0.440314	0.836226	3.3752	0.288922	0.353589	-0.230547	-0.260567	1.87795	-0.989141	0.185072	-0.582765	-0.607068	-1.23945	1.45531	-1.23393	-0.865219
g3650	0	0	0.727362	1.00362	1.58518	1.10772	1.10772	0.0369793	0.350762	0.962855	0.727362	-0.247618	-1.64141	-0.493773	-1.22283	-1.55166	-0.0379186	-0.686887	-0.707805	-1.01967	-0.639827	-0.634547	-1.00561	-0.680705	-0.771229	-1.27026	-0.110834	-0.537495	-0.534426	0.10204	0.353166	0.38996	1.01235	1.13064	-0.885936	-0.0384364	1.90325	2.2179	-0.145319	0.518906	-1.5676	-0.638405	1.20416	0.628255	-1.62804	-1.21593	-0.252495	-1.22503	0.28708
g0637	0	0	0.539601	0.19798	-0.502437	-0.358307	1.43	0.124331	-0.625278	0.295364	-0.472366	-0.664187	-0.0840542	-1.97342	0.0731103	0.815549	-1.63107	0.0731103	0.372626	2.38944	0.577082	-0.233174	-0.191761	-0.407646	-0.485005	-0.550476	0.0460151	0.0684643	-0.358174	-0.631135	-0.4893	-0.42053	-0.691604	-0.711506	-0.521203	-0.218226	2.56916	2.64902	-0.952194	-0.495697	0.596494	1.75483	-0.405344	-0.498085	2.23111	0.908628	0.252141	-1.36532	-0.106195
g5874	0	0	-0.304111	-0.916273	-1.18407	-0.819716	-1.75641	-0.834307	-0.0969481	-0.958811	0.14927	0.0347518	1.89584	-0.295951	1.12556	0.774106	0.782235	0.450889	1.68007	0.273879	-0.607976	-0.759021	0.0439819	-0.0858082	0.0821265	0.1888	0.0685962	-0.00249629	-0.128073	-0.42595	0.127048	-0.0309731	-0.621811	-0.410921	-0.51557	-0.232815	-0.51557	3.82643	-0.207565	-0.77283	1.50723	0.954289	-0.941011	-0.540117	0.202333	0.410804	-0.0254869	1.1857	-0.780185
g4862	0	0	-0.556694	0.771834	-0.664621	-0.664621	1.5346	-0.664621	0.413791	-0.357115	-0.0581748	2.9445	-0.664621	-0.663336	0.517006	-0.664621	-0.640637	-0.664621	-0.664621	0.746565	0.268593	-0.90023	-1.01816	1.32091	0.849701	-0.103882	-0.840835	-0.705597	-0.892469	1.2167	1.8512	1.31131	-0.392289	-1.30937	-1.1866	0.811631	-0.156542	-0.124084	-0.123478	-0.625181	-0.133632	-0.963635	1.9088	-0.062868	-1.22977	0.88597	1.15577	0.352969	1.03762
g6694	0	0	0.0784921	0.622213	0.389758	0.355957	0.061221	0.119139	-0.597407	-0.772448	-0.750415	-0.678849	0.221221	-0.0920346	1.77427	1.43013	1.87856	-1.15339	-1.2746	-1.61182	0.988888	-0.030022	1.64413	-1.26112	-0.563083	-0.303069	0.494229	1.21196	-0.36716	0.198462	-0.643566	-2.02352	0.415089	1.46352	0.972612	-0.619191	-0.659277	-0.918886	1.58623	-0.0539431	-0.0394128	-0.803452	-1.23808	0.548666	1.52415	0.0138848	-1.95827	-0.445613	0.129818
g5463	0	0	0.135414	-0.0800684	0.500738	1.04759	0.669572	0.0574146	0.00696086	0.532083	-1.16877	-0.276348	0.217872	1.38489	0.372224	0.476078	1.28861	-1.33907	-1.49446	-2.33072	1.8614	0.970876	1.27951	-0.957465	-0.344316	0.312667	-0.0730332	1.42323	0.629569	0.369059	-0.571328	-0.93558	-0.39821	-0.500051	0.805389	-1.31281	-1.31422	-1.24469	0.864176	0.49701	0.121242	-0.944125	0.946419	-1.48472	0.290425	1.14175	-0.0926177	1.00627	-1.1824
g4171	0	0	-0.824358	0.187843	1.74205	-0.151703	-0.333129	1.36581	-1.06179	-0.406294	-0.151703	-1.87373	-0.911628	-1.22925	-0.064121	0.399525	-0.064121	0.887892	1.12289	1.36581	-0.367559	0.095355	-0.809707	-1.43494	-1.02653	2.02941	1.68484	-0.453481	-0.0421339	-0.377394	-1.10264	-0.588871	0.97817	0.869176	0.956268	-0.546171	-0.732966	0.869176	-1.16647	1.3109	0.135484	1.01766	-0.536867	-0.760702	-0.350957	-0.0732667	0.82474	-0.492424	-0.27688
g5318	0	0	0.233912	1.13203	0.0365004	-0.143749	0.770723	0.901254	1.46123	1.56355	1.09814	-0.399137	-0.271158	-0.486429	-1.36183	-1.86651	-1.34284	-0.531251	-0.744214	-0.0502191	0.882545	0.0528991	-0.28155	-1.35173	-1.57236	-1.20627	0.265908	-0.406759	-0.371372	-0.28155	0.237233	2.06995	-0.591648	-0.62902	0.303576	-0.0922944	1.88998	1.08246	-0.189677	0.0474266	-0.3417	1.94262	-0.668507	-0.79016	-0.408602	-0.311953	-0.0487641	-0.681702	-1.26548
g5243	0	0	1.306	0.977176	1.29472	0.133516	-0.148804	0.251549	-0.157853	-0.598927	1.44183	-0.134395	1.34015	0.297228	-0.362882	-0.450816	-0.491048	-1.61576	-1.90133	-1.18035	1.98402	-0.80828	-0.00136031	0.916782	0.43159	1.84497	-0.568657	-0.263085	0.303731	-0.852028	-0.37187	0.99183	-1.45418	-1.03471	0.658606	-1.39849	-0.201229	-0.177641	1.12277	0.678751	-1.0441	-1.4064	0.324809	0.324174	-0.683858	-0.819254	-1.32413	-0.683858	0.29623
g1335	0	0	3.90962	-0.287785	-0.287785	-0.287785	-0.287785	-0.287785	-0.287785	-0.287785	-0.287785	-0.287785	-0.287785	-0.237816	-0.287785	-0.287785	0.644972	-0.287785	-0.287785	-0.287785	-0.21609	0.0680578	-6.78261e-05	-0.980077	-1.26604	0.36508	0.908859	0.841191	1.52995	0.20677	-0.595768	-0.844365	0.541469	1.2772	1.418	-2.10137	-0.221746	-0.931051	0.781465	-0.160043	0.912439	0.557015	-1.76482	-0.32606	-0.412126	1.68715	1.48378	0.930577	-1.02848
g1810	0	0	-0.62867	-0.0168675	0.40472	0.163962	0.146256	1.3562	-0.906289	-0.502442	-0.504055	-0.238124	0.111375	0.514953	1.97851	1.16796	1.18258	-1.81771	-1.20044	-1.21191	-0.405157	-0.716139	-0.308118	-0.693686	-0.715746	-0.383301	-0.714541	-0.369716	-0.264399	-0.520789	-0.340476	-0.716139	-0.470019	-0.00274117	0.842637	0.958072	2.45574	2.36452	0.957045	0.1853	-0.121763	-1.32069	-0.909581	1.20969	-1.70744	1.85054	-0.44995	-2.00124	0.598057
g6491	0	0	-1.41431	0.756663	-0.0375898	-0.523234	2.36705	-1.44254	-0.83287	1.02588	-0.541456	0.883009	-0.0547843	0.516118	0.0559306	-0.998071	-0.947693	-0.226015	0.242346	1.17156	1.88319	1.29468	1.00338	-0.803374	-0.507749	-0.829753	0.344075	1.58408	0.174275	0.936815	-0.187657	-0.192743	-0.086857	-0.504504	-0.153833	-1.52706	-1.14989	-1.27708	-0.940495	-1.37615	0.520366	1.12752	-0.143104	0.811867	-0.762968	-0.327357	0.207141	0.507585	-0.888667
g6931	0	0	-0.892681	0.431706	1.64402	-0.997163	-0.713075	0.309496	-0.283852	1.27369	0.605665	-0.595585	1.52873	-1.55567	-0.420278	0.542509	-1.26038	-1.09575	1.03972	0.438898	1.71367	0.800291	1.5419	-0.201297	-0.253881	0.324426	0.295725	1.11328	0.623793	0.0959936	-0.491059	-0.810645	-0.126709	0.0673863	0.210431	-1.3375	-1.76725	-1.79855	-0.959052	-0.37714	-0.367909	-0.28618	1.92791	0.0623706	-0.823805	-0.538939	-1.38751	-0.971625	0.436075
g2723	0	0	-1.09587	-0.799458	-0.841741	-0.745391	-0.763586	-0.333726	0.118342	0.220364	0.691666	-0.604476	0.25952	0.0845495	-0.23208	-0.73379	-0.811152	1.66584	2.46455	1.45643	1.26418	0.111784	-0.132522	-0.60745	-0.770522	-0.754365	-0.239888	-0.102037	0.425183	-0.570182	-0.418705	-0.801483	-1.1208	-0.672694	-0.969776	2.10656	1.8156	1.43713	-0.535301	-0.309678	-0.464443	-0.364534	-0.360498	2.03445	0.339803	0.89149	0.32022	1.38856	-0.019028
g5163	0	0	-0.294551	2.94336	1.75724	-0.520356	-0.0129698	-0.232088	0.981003	0.379199	-0.0400059	-0.209745	-0.561891	-1.28611	-0.339172	-0.150144	-0.477503	-0.697489	-0.838778	-0.399995	-1.03239	-0.557997	-0.177473	1.27161	-0.803577	-1.00985	0.691519	-1.7369	-0.976633	-0.981864	0.200696	1.16472	0.845821	0.0797274	-0.407813	1.72377	1.15604	0.550595	-0.128378	-0.731935	1.93689	0.0915005	-0.53078	-0.637298	-0.981257	0.0868677	-0.862286	-1.43921	-0.763807
g5622	0	0	0.483974	1.14405	-0.611686	0.113978	-1.6369	-1.6027	1.09241	-1.28757	1.04849	-0.687522	0.993181	-0.0661067	-0.114474	-0.773438	-0.53517	1.81693	0.397623	0.22493	-0.77364	-0.7282	1.49464	0.0241488	-0.0398465	1.81592	-1.38223	-0.199239	1.17038	0.155065	0.964992	0.116302	-0.355034	0.836624	-1.04612	-1.47668	-1.23227	0.655184	-0.277343	0.198007	-0.380985	-0.916896	-0.525817	1.90303	0.0976567	-0.314034	-0.314034	-0.691961	-0.273353
g1719	0	0	1.3762	-0.0326576	1.02778	-0.065564	-0.016555	0.157156	1.8692	0.83213	-0.124126	0.64152	0.305701	0.631838	-1.38897	-1.27657	-0.146635	-0.662674	-1.59868	-1.5291	0.532702	-0.400818	-0.302757	1.39098	0.41633	0.865837	-1.29773	0.932031	-0.011587	0.148103	0.947142	2.03543	-0.782065	-1.19276	-0.0202016	-0.56275	-1.36406	-1.33383	1.20653	0.577022	-0.849192	-1.02121	-0.806153	0.893005	-1.06807	-0.487238	0.738071	-0.175019	0.174462
g0244	0	0	-0.484018	0.121395	-0.588873	-0.588873	-0.018412	0.818763	-0.588873	-0.588873	-0.588873	0.508984	-0.588873	-0.587625	-0.588873	-0.229786	1.58063	-0.588873	3.18091	-0.179855	-0.919872	-1.55118	0.439013	-0.590076	-1.54776	1.44576	0.128677	0.184326	0.837675	-1.18583	1.54994	0.0100145	-1.01907	1.24502	-0.475559	-0.121377	0.564064	1.00623	-1.04312	0.684199	-0.157068	1.24036	-1.2617	0.537332	-0.0196138	0.815708	-0.792474	0.408407	1.36481
g2378	0	0	0.778004	1.12865	2.28842	1.4495	0.76347	-0.0861012	0.057937	0.746114	0.187999	-0.500157	-1.38666	-0.762111	-1.16673	-0.721962	-0.673573	-0.821281	-0.716979	-0.564537	0.821314	0.835968	0.183008	-1.48161	-0.965258	-0.559484	1.84452	0.557413	1.02788	0.27541	-0.963196	-1.14472	0.298246	0.800526	0.684883	-1.9528	-0.0236824	-0.238427	-0.492318	-0.356873	-0.487301	-0.174372	2.02449	-0.513631	-0.217833	-0.929964	-0.63092	-1.20748	-0.145921
g3849	0	0	0.188349	-1.09927	-2.25363	0.916498	0.51254	1.20964	-0.753792	-1.03486	-0.550718	0.242019	0.388071	-1.21096	1.46323	1.27438	0.814335	-0.0453258	-0.205224	0.144736	0.375352	0.400643	0.95268	-0.964681	-0.806761	-0.835255	2.24547	0.396147	0.800744	-0.0023942	-1.06917	-1.23334	0.873273	0.478971	1.16461	-0.683794	-1.07942	-1.01307	-1.31042	-0.518686	0.513902	-0.488938	0.237554	1.56658	0.158534	1.0416	0.871335	0.746192	0.0694867
g1152	0	0	-0.781559	-0.939	-0.89508	-0.449047	-0.344769	0.267484	-0.828459	-0.82085	-0.852867	1.05111	0.116471	1.02323	2.28058	2.06571	0.309932	-0.48531	-0.313839	-0.403737	-0.879613	-1.09487	-0.861333	0.590718	0.347091	0.203977	-1.29183	-0.945601	-1.11081	0.305733	0.795118	1.55566	-0.43474	-0.6864	-0.509571	0.742337	1.61323	1.6609	0.637925	-1.22228	1.50965	0.0895039	-0.121953	-0.892843	-0.0670088	-0.915976	-0.460654	-1.24792	0.195827
g3280	0	0	0.0577545	1.68361	1.36141	-0.406348	-0.509373	-0.761117	0.0459711	-0.867268	0.659696	-0.459978	1.62171	-0.868815	1.29781	0.859228	-0.238485	-1.07033	-1.22223	-1.18324	-0.269081	-0.206596	-0.556526	-0.811295	-0.687966	-0.713478	-0.164041	-0.455956	-0.302018	-0.657136	-0.492859	-0.520942	-0.368644	-0.0275946	-0.127447	2.18509	2.00621	2.17027	-0.490279	0.0812152	0.0981356	1.69925	-1.36208	-0.0262452	0.419624	1.02471	0.383683	2.05881	1.15424
g3534	0	0	-0.211677	-0.201716	-0.244301	-0.209297	-0.189417	4.00382	-0.234287	-0.174646	-0.161656	-0.221399	-0.277579	-0.279787	-0.229266	-0.280858	-0.292963	-0.248953	-0.286398	-0.25962	-0.476227	-0.457597	-0.331108	-0.468354	-0.459605	-0.349369	0.486297	-0.409446	-0.101187	-0.460793	-0.432948	-0.453499	2.80712	2.53798	-0.184395	-0.469167	-0.433361	-0.344334	-0.443125	-0.224811	1.18973	-1.2675	-0.479511	1.22522	-0.574416	0.144844	-0.661036	0.495049	1.11869
g4877	0	0	0.889899	1.19446	1.9763	-0.109158	0.525631	0.966129	-1.12458	-1.29713	-1.06889	-0.565258	0.431173	-0.313491	-0.146153	0.668318	1.04717	-0.988378	-1.39176	-0.694291	0.20458	0.11743	-0.301275	-0.374529	-0.0300887	-0.364444	-0.622981	-0.874531	-0.996271	0.298701	-0.259995	-0.1132	-0.752433	-1.45992	-0.263493	1.52631	2.31738	1.94876	1.17251	1.32983	-0.975721	-0.628142	-0.680041	-0.218439	-0.439327	-0.255184	-1.69316	1.7351	0.362988
g6844	0	0	0.00342281	-0.655076	0.293266	-0.237118	0.658251	2.49577	-0.392727	-0.298872	0.570586	0.767077	-1.58463	-1.31473	0.461256	-0.988968	-0.866971	-0.483416	0.094975	1.4779	-0.545701	-0.0522373	-0.0205198	3.47976	-0.582636	-0.18852	1.32962	-0.337286	-0.520633	-0.586217	-0.519559	-0.0975626	-0.579925	0.140216	-0.582227	-0.587343	0.554386	-0.303624	-0.480884	0.445735	-1.2337	-0.821714	0.738987	1.35157	0.0163131	0.527397	0.389889	1.5599	-0.903114
g1574	0	0	0.933791	1.17554	0.629433	1.20419	1.48648	-0.168096	0.739822	1.42894	-0.0244291	-0.0809045	-1.33275	-0.714567	-0.662123	-0.626679	-0.145655	-1.29209	-1.23357	-1.31732	0.590119	-0.652989	1.31118	-1.53766	-1.53052	0.770966	0.62396	1.24551	0.550147	-1.53596	0.973079	-0.703439	-0.44125	1.36132	-0.676118	-0.724163	0.0137381	0.362081	-0.536431	-0.78515	0.820443	1.65893	-0.565386	-0.592406	-0.512061	-0.757821	-1.10104	-0.708337	-0.583869
g5924	0	0	-0.689647	0.416119	0.532531	-0.357467	-0.698191	-0.844106	0.163672	0.623373	1.08613	-1.92517	-0.116822	-1.86929	0.303639	-0.290127	-0.392696	1.35512	1.5868	1.11613	-0.0787026	-0.941399	-0.662238	0.729796	0.294093	-0.231944	-1.57375	-0.449517	-0.663795	0.0724242	0.81699	1.36793	-0.617049	-1.26782	-1.01462	1.03331	1.8858	1.30049	-0.795663	0.323082	-1.37871	-0.280301	0.990626	1.14096	-0.841156	0.161383	-0.107408	-2.2974	-0.445398
g4695	0	0	-0.856848	-1.46637	-0.00188389	0.149578	-0.0814315	1.05722	1.22727	0.984895	1.15554	0.831271	1.84233	0.106944	-1.33701	-0.380787	-1.19238	-1.13982	-0.491213	-0.407303	1.6099	0.452542	-0.125123	-1.03791	-0.906289	-0.974096	1.53183	1.74314	1.24932	-0.138917	-0.799801	-1.0572	-0.0831929	0.664407	0.349344	-0.804508	-0.835607	-0.837827	0.889849	-0.523308	1.06858	0.160133	0.0667787	-1.66203	-0.379797	-0.215406	0.900743	0.841774	-1.32185
g0440	0	0	0.878626	2.02359	1.33512	1.26539	-1.07235	-0.242426	-0.426512	0.607945	0.37771	-0.771673	-0.417603	0.27727	-1.16228	-1.66493	-0.796607	0.817381	-0.364146	-0.664503	-1.41905	-0.0595332	-0.5568	0.884579	0.960217	0.0122845	-0.743774	-1.35932	-1.29318	0.354724	0.805926	0.241913	0.155724	-0.970466	-1.0417	1.97539	1.02601	1.02706	-0.694514	2.01084	-0.380504	-0.153938	-0.387027	-0.394855	-1.18895	0.295599	0.727803	0.609624	2.76338
g6963	0	0	1.17693	-0.948765	-1.37233	0.731442	1.79964	1.14392	-0.127221	-1.05465	-1.40141	0.522405	-1.17418	-0.380323	-0.67859	-0.477942	0.102498	0.947922	0.069198	1.12145	-1.444	-0.515855	-0.35698	-0.148483	-0.128938	-0.187576	-0.490352	-0.770226	-0.502227	-0.267565	-0.111127	-0.140904	-0.24366	-0.270873	-0.505934	1.48537	2.50675	2.09258	-0.0991003	-0.678562	1.99169	-0.361573	-0.61174	-0.240716	-0.711266	1.53068	1.01769	0.208232	1.2839
g2824	0	0	0.998441	1.82926	1.82926	0.819822	0.515846	-0.15744	0.0514529	0.463962	0.614983	-0.540238	-1.25701	-0.915641	-0.697133	-0.915641	0.548781	-0.99886	-1.19574	-0.994106	0.0365701	-0.566847	-1.06145	-0.476727	-0.29549	-0.930817	1.18233	0.561771	-0.660457	-0.546156	1.27407	-0.375638	-0.921095	2.19234	-0.00967401	-1.21582	1.73738	0.0757094	1.16387	-1.23347	1.25402	-0.202231	-0.372418	-0.60976	1.39042	1.04525	0.726619	1.51008	-0.0151955
g0121	0	1	0.136899	1.52629	1.07676	0.584195	1.20769	0.495759	0.533643	1.21688	1.38286	-0.405022	-0.974874	-0.902876	-1.12938	-1.03362	-0.929705	-1.0603	-0.959162	-0.766032	1.60219	1.07395	1.0431	0.280562	0.753976	-0.0231272	-0.326384	0.910859	-0.0177542	1.00917	0.0164136	-0.0426194	-0.0231272	-0.839543	-0.322762	-1.41038	-1.83049	-1.85403	-0.608918	-0.613396	0.963577	1.56807	-0.719692	-0.589644	-0.866843	-1.10089	-0.983208	-0.767789	0.956073
g2823	0	0	-0.228891	-1.33118	-0.582737	-0.904134	-1.06738	-0.159829	-0.575947	-0.946595	-1.05048	1.72204	1.49836	1.73686	-0.123522	0.464042	0.759191	-0.627863	0.498567	0.919493	-0.787038	-0.785993	-0.742391	1.89205	1.04168	0.253883	-0.551893	-0.665522	-0.789872	0.0189053	1.64681	2.20052	-0.511762	-0.632823	-0.757631	-0.462721	-0.0440028	-0.322196	1.51561	0.241702	0.449603	-1.26538	-0.0246967	-0.916837	-0.0966615	1.16914	-0.0138934	-0.505422	0.076294
g6045	0	0	-0.286799	0.299315	0.734958	-0.195478	0.496405	-0.350143	0.809202	2.38477	1.31822	-0.388428	-1.05791	-0.540922	-1.59216	-1.72568	-0.427623	0.560823	0.317918	-0.356469	-0.730545	-0.824204	1.16785	-0.474784	-0.618617	1.67976	-1.19131	0.923735	1.53908	-0.0931356	1.35427	-1.18569	-0.946167	-0.00249979	0.0189852	-1.24593	-0.163766	0.79296	0.861603	1.36822	0.201177	-0.66481	-1.2975	-0.468683	1.14493	0.922894	1.15231	0.522466	-0.869161
g3189	0	0	0.929769	-0.580319	-2.16636	0.874449	-0.675759	0.56288	1.68315	-1.04819	1.01039	1.67418	0.217374	-0.931161	-0.419411	-0.675759	-0.451405	-0.0453886	-0.150209	0.191759	0.832711	-0.768364	-0.254255	2.28087	1.98067	0.499797	-1.30506	-0.827319	-0.786259	0.557082	-0.231664	-0.128466	0.94003	-0.603551	-0.40039	-0.333505	-1.12361	-0.328705	-1.41702	-0.293829	-0.73633	1.30407	0.640786	0.502323	1.22263	0.224085	0.374734	0.541086	-1.48348
g5923	0	0	-0.91033	0.761167	0.901401	-1.40025	-0.393497	-1.02821	-0.222296	0.521885	-0.266683	-1.55779	-0.375422	0.155847	1.70535	1.76263	1.34846	0.201146	-0.710759	-0.492646	-0.0780063	0.549348	1.43168	-0.432566	-0.657628	-0.156588	1.68538	-0.118991	-0.41863	-0.0545691	-1.00235	-1.18858	0.165169	-0.181587	0.704278	2.21772	-1.09493	-1.36915	-0.272751	0.0255269	0.117221	-0.557751	1.82097	-1.13322	1.22081	0.919359	1.18395	0.841072	-0.409906
g6805	0	0	2.14313	0.536881	-0.813046	-0.0366952	-0.465259	-0.298118	0.29322	-1.13604	-1.00146	0.0855982	0.141787	2.66268	-0.413418	-0.120099	-0.0697755	0.182064	-0.831177	-0.860261	-0.893448	-0.683001	-0.720222	-0.000961011	-0.210131	-0.525821	-0.418637	-0.523163	-0.665269	-0.234452	0.045457	0.428458	-0.57489	-0.642043	-0.484889	1.53865	2.31185	2.25251	1.0924	-0.762338	-1.57955	0.0780033	0.447468	0.724022	-0.423859	-0.31724	-1.10039	-1.61994	-1.11278
g0006	1	0	-0.409321	-0.411064	-0.411064	-0.411064	-0.393925	-0.411064	-0.403339	-0.411064	-0.411064	-0.411064	-0.411064	-0.387305	-0.411064	-0.411064	-0.410247	3.19874	1.5652	1.35083	-0.426861	-0.400213	-0.410178	-0.420448	-0.427737	-0.42626	-0.42747	-0.424283	-0.417364	-0.427737	-0.427737	-0.416321	-0.427453	-0.427737	-0.404953	1.3843	2.83906	2.08939	1.29615	1.27428	-0.552208	-0.567059	-0.633935	-0.817223	0.650623	0.20975	0.114186	2.20789	-0.0699357
g6192	0	0	0.884837	-0.696703	-1.22913	0.560037	-0.359215	-0.000879873	-0.667682	-1.34717	-0.685179	0.842231	1.27373	0.071799	0.701249	2.00352	1.33089	-0.890043	-0.762397	-1.02988	-0.563751	-0.60325	-0.76228	0.139309	-0.372311	-0.610389	-0.803362	-0.219898	-0.1288	-0.49233	0.138226	0.694043	-0.672308	-0.862199	-0.763521	2.4977	1.63466	1.75046	-0.0701583	-0.326506	0.809857	1.47923	-1.30248	-0.589937	-1.53641	-0.931351	-0.89483	0.18974	1.21122
g4382	0	0	-0.302264	-0.325653	0.382559	0.389093	-0.325653	0.850963	-0.153115	-0.728662	1.46763	-0.475879	2.33705	-0.257195	0.156766	0.419907	0.878343	-1.33846	-1.59131	-1.38412	-0.500716	-0.374215	-0.538913	-0.591195	-0.559407	-0.610828	0.330205	-0.603437	-0.366765	-0.469334	-0.480448	-0.518664	1.67157	3.14492	-0.375167	-0.487717	0.726604	0.603511	-0.0445122	0.988668	-1.21105	0.731237	0.745427	-1.20977	0.913483	1.03693	0.621759	-0.23651	0.0741844
g2233	0	0	0.323327	0.370654	0.867741	-0.417243	-0.674121	0.430979	-0.615582	-0.702497	-0.640486	-1.3753	0.908718	0.566711	0.837479	1.11351	2.0029	-1.99443	-0.0338612	-0.968503	-0.36692	-0.440706	0.0841848	-0.442756	3.81208	0.609076	-0.414247	-0.13438	0.250018	-0.440706	-0.221582	0.184058	-0.429247	-0.442756	-0.433439	-0.442756	-0.415552	-0.314375	-0.663719	-0.646673	-0.434201	-0.554553	0.441692	1.85746	1.32605	-0.606553	0.602649	0.625353	-0.278703
g5042	0	0	-0.538892	-0.186954	0.251795	-0.369273	-1.3707	-0.952477	0.120053	-0.0903753	1.39219	0.27933	0.574459	0.0377227	0.830237	2.02346	1.47833	-1.46989	-0.712277	-1.29674	3.6787	-0.315782	-0.426739	-0.426739	0.0372661	-0.426739	1.11658	-0.426739	-0.426739	-0.315782	-0.426739	-0.315782	0.304574	-0.426739	0.0776145	-0.426739	-0.426739	-0.426739	0.719937	0.85024	-1.15364	-1.38488	0.627648	0.340693	0.970252	0.805973	-0.0581695	-1.0734	-0.628911
g0191	0	0	-0.548311	-0.697835	-0.723205	-0.115945	0.0172228	-0.290227	-0.505093	-0.483143	-0.457761	-0.667922	-0.592237	-0.223055	2.54662	2.58982	0.80274	-0.410113	-0.199901	-0.0416466	-0.509627	-0.7835	-0.50743	0.500473	0.583046	-0.130249	-1.62028	-0.654181	-0.779999	-0.102881	0.0400596	0.606758	-0.110299	-1.22451	-0.408195	2.44949	1.21043	1.44089	0.508368	0.577587	-1.01334	-1.51593	0.86572	0.577587	-2.15347	-0.3667	0.108426	-0.661105	0.677177
g6271	0	0	-0.448514	0.400333	1.38955	-0.142646	-0.219199	-0.934929	0.766531	1.87235	2.28138	-1.27024	-0.746109	-0.989412	-0.855684	-0.653667	-0.311823	0.0295857	-0.236347	0.0688443	-0.425476	-0.242286	-0.761789	0.268449	0.401099	-1.07345	0.107437	-0.888854	-1.08339	-0.0842464	-0.358885	0.644808	-0.17929	-0.830673	-0.177089	3.22405	0.564752	0.894828	-1.29106	0.0946201	-0.216601	-0.339533	-0.0254409	1.77802	0.109825	-0.375568	-0.661576	-0.246249	0.975482
g5340	0	0	-1.5897	-1.19349	-0.919657	1.72415	0.622357	0.64263	-1.49156	-0.210013	-0.660196	-0.210013	-0.520287	-0.698212	1.30388	0.754071	1.38783	0.224106	0.823078	0.0110226	-0.45006	-0.967707	2.03334	-0.367665	-0.68373	1.70882	-0.747729	1.22224	1.01652	-0.838515	1.0227	-0.655645	-0.994318	-0.441459	0.0260549	-0.764545	-0.821664	0.703366	0.262973	1.91507	-0.675102	-0.657505	-0.51731	-0.328126	-1.00843	0.511148	-0.0361205	0.317161	-0.807556
g0766	0	0	-0.430006	-0.834511	-0.0437173	-0.665414	-0.490415	0.43239	-0.443609	0.487681	-0.454991	0.0359891	0.126164	-0.346826	-0.865066	-0.574753	-1.17412	0.610488	1.63873	2.99199	0.0686942	-0.574893	-0.392606	1.81709	1.44604	1.03712	-1.23121	-0.246908	-0.455461	0.138442	0.523162	1.89136	-0.351145	-0.640445	-0.0230092	-0.255673	-1.42823	-1.32233	0.231917	-0.721867	1.20513	0.989514	-1.37227	-0.332426	-1.28473	-1.19824	-1.60705	-0.837077	-0.783689
g4188	0	0	-0.821716	-0.729951	0.482653	-0.703429	-0.925425	-0.925425	-0.5704	-0.250865	-0.148365	-0.733628	0.337463	-0.530738	-0.329108	0.00799332	-0.0291882	1.79082	1.60917	2.47014	0.331385	0.109805	-1.09062	0.507534	-0.314085	-0.874011	2.69055	1.1626	0.167358	0.178956	-0.912205	-1.14848	1.3145	-1.22613	-0.14923	-0.0999603	-0.706844	0.0588784	0.895813	0.310436	-0.55807	-1.71132	0.146897	0.916246	-0.786377	-0.070684	0.277982	0.590691	-0.42077
g3289	0	0	-0.993268	-0.335466	-1.6563	-0.568734	-0.255488	0.433644	-1.46378	0.0578346	0.782878	0.296204	0.892621	-1.08392	2.00161	0.950894	0.404904	-0.712204	-0.212735	1.4613	-0.171492	-0.292353	-0.249166	-0.29571	-0.281671	-0.262748	-0.249014	-0.29571	-0.29571	-0.292353	-0.29571	-0.292353	-0.273583	-0.29571	-0.28045	-0.29571	3.94146	0.477986	-0.564883	-0.978106	1.18773	1.13117	-0.993324	0.217409	-0.433905	-0.632572	-0.460039	-0.978506	-0.878451
g4257	0	0	1.7848	0.185599	0.0693399	0.665229	-0.412506	1.38342	0.837402	-0.0177761	0.294248	-1.09661	0.318332	-1.46728	-0.155523	1.33848	0.14222	-1.0518	-1.19411	-1.62347	-0.667133	-0.702821	-0.883723	0.581223	0.581223	0.0463238	-1.22068	-0.871836	-1.03155	0.563611	0.97606	0.538122	-0.23873	-0.862258	-0.717427	2.78013	0.71621	0.413256	0.954371	-0.143614	0.889911	-1.71295	0.419864	-0.40758	-2.39966	0.68404	-0.0619644	-2.04765	0.537408
g3428	0	0	0.418293	-0.0947256	1.31231	-0.144969	-1.27919	0.474644	1.06624	1.53139	2.12275	0.0112789	-0.0750536	-0.538212	-1.0892	-0.29532	-0.728471	-1.54511	-0.374959	-0.771697	-1.87878	0.38757	0.23665	-1.22872	-0.0640653	0.161093	1.1876	0.463598	0.954497	-0.199946	-0.615642	-1.55797	-1.61834	1.4263	1.02409	0.381912	0.309451	0.63071	0.244568	1.51087	-1.20677	-0.96566	-0.0929256	0.509923	0.204427	-1.06131	0.0102297	0.342756	0.654295
g6379	0	0	0.896793	0.663716	0.144833	2.37451	1.20731	0.532581	0.116529	-0.600347	-0.742965	-0.0936399	-1.61374	-0.705159	-0.842178	-1.08937	0.951143	0.395856	-1.0075	-0.588367	-0.472619	0.0960299	-0.668304	-0.821641	-0.818458	-0.457119	1.05992	-0.487773	0.0618819	-0.82088	-0.742689	2.72484	0.264798	-0.0473432	0.686544	1.8073	-0.754798	-0.609695	-0.538728	-1.76608	0.817055	0.161606	0.56905	0.757102	-0.0704577	-1.37956	0.281618	0.0327411	0.494024
g1646	0	0	0.566166	-0.02628	0.701765	-0.789983	0.648472	3.25389	-0.710757	-0.685212	-0.303669	0.488107	-0.431455	0.201836	0.125559	-0.395408	0.130017	-1.34492	-0.668032	-0.760095	-0.790013	1.06207	1.46353	-1.62813	-1.61252	-0.481943	-0.871851	0.0990346	0.488797	-0.199115	1.53909	-0.325898	-0.312677	1.85138	0.281068	-0.621467	-0.201807	0.260456	0.969103	-0.421567	-0.47447	1.21594	0.176687	-1.4657	-0.3167	-0.505639	-0.811326	-0.710277	0.431162
g3643	0	0	1.87255	0.597058	-0.121769	-0.429976	-1.2075	-0.918761	0.56766	-0.74741	-1.54505	1.21451	0.557499	2.01829	-0.401276	-0.795083	0.27541	-0.318363	0.107411	-0.72519	0.762082	0.34904	-0.179243	1.16686	1.04088	0.873785	-0.227388	0.632913	0.34904	1.44912	0.74449	-0.667582	0.206632	-0.645629	-1.25001	-1.10804	-1.84504	-1.65192	-0.430859	-0.62843	1.68628	0.751129	-0.865232	-0.512892	0.829612	-1.31708	-0.59265	0.244044	-0.59265
g0247	0	0	0.156443	1.33773	1.64747	0.930039	0.340643	0.157754	0.250879	1.17859	1.37966	-0.448295	-0.866946	-0.588052	-0.990749	-0.766605	0.200392	-1.32088	-1.09541	-1.50267	-0.231864	2.19286	-0.00936458	0.100316	0.0113165	-0.976762	0.411839	-0.787257	-1.01313	1.91911	0.356761	1.26278	0.0346124	-1.32767	-0.916954	0.432925	-0.511415	-0.948094	-0.733999	-0.86178	1.04088	1.45936	-0.232694	-0.671767	0.460556	0.355283	-0.0317752	0.0170963	0.646579
g1928	0	0	0.265349	0.719537	1.11856	0.376314	-0.759156	-1.29169	1.72716	1.03064	0.428836	-0.142992	1.13266	0.428836	-1.58944	0.310062	-1.57962	-1.21448	-0.524127	-0.436463	-0.951689	-0.73583	-0.124115	0.549601	0.926116	0.857673	-1.15613	-0.877558	-1.15613	1.05177	0.380588	2.50691	-0.13478	-1.15613	0.944057	-0.60453	-0.174092	-0.145735	-1.10554	-1.28707	0.469941	-0.0248887	1.01437	0.933179	-0.201794	-0.582312	0.900431	-1.39149	-0.293709
g1144	0	0	-1.22859	-1.15474	-0.0699366	-0.0786991	-0.34776	-0.6497	-0.194553	-0.58379	0.559346	-1.41545	0.864079	-0.955873	-0.0541576	0.43654	0.795507	2.7174	0.443786	0.916588	-1.90492	0.625736	2.28139	-0.240094	-0.336754	0.631857	1.00324	0.813375	0.355436	0.316623	-0.852459	-1.33175	-0.397159	0.388454	0.713454	-1.30457	-0.380928	-0.380928	-1.76968	0.190084	0.71345	-0.071947	1.13159	-0.193499	-0.382886	-0.643637	-0.437845	-0.0806122	-0.0806122
g1386	0	0	3.14007	-0.0763785	-0.430048	-0.860085	-0.440838	0.679443	-0.507256	-0.46592	-0.860085	-0.860085	0.774376	0.208911	-0.488339	-0.59196	-0.852238	-0.00575671	1.207	0.429184	-0.262258	-0.798164	-0.753837	2.51778	1.88598	1.5836	-0.891332	-0.698714	-0.772061	-0.325381	0.117546	0.311086	-0.231426	-0.185713	-0.156299	0.138279	-0.713791	-0.765292	-0.664429	-0.660714	0.947666	1.58083	-0.62273	-0.58062	-0.404432	0.158876	-0.0425484	0.857796	0.324552
g5818	0	0	0.162557	-0.249607	3.98614	-0.266638	-0.266638	-0.266638	-0.266638	-0.266638	-0.266638	-0.266638	-0.266638	-0.261529	-0.266638	-0.266638	-0.171262	-0.266638	-0.266638	-0.266638	0.0755124	-0.232064	-0.100915	0.477755	0.584399	1.02569	-0.122955	0.669127	0.311453	0.746597	0.279828	0.624463	-0.0538588	0.27095	1.37725	-1.89129	-2.06668	-1.97526	-0.670261	-0.777614	0.654189	1.71752	-0.727915	-0.195915	-1.56858	0.129331	-0.804061	-1.09309	-1.08684
g1565	0	0	0.237638	-0.300518	-0.300518	-0.300518	-0.300518	-0.300518	-0.300518	-0.300518	-0.300518	-0.300518	-0.300518	-0.294111	-0.300518	-0.300518	-0.180928	-0.300518	3.95134	0.192792	1.08881	0.0315149	0.846336	1.17589	0.526122	0.555708	-0.747293	0.683893	0.0315149	1.03743	1.03743	0.717843	-0.234238	-1.14391	-1.04978	-1.41682	-1.69246	-1.448	-1.01492	-0.505061	-0.499074	-0.503175	1.1351	1.38713	0.0666913	1.41048	-0.431196	0.563559	1.03877
g0056	1	0	-0.372464	-0.414226	-0.466447	-0.479649	-0.442562	-0.449848	-0.407291	-0.415323	-0.425984	-0.442134	-0.431798	-0.395956	-0.407496	-0.408336	-0.496831	2.55807	2.12753	1.77074	-0.424502	-0.413595	-0.415309	-0.425215	-0.41226	-0.418798	-0.424998	-0.425215	-0.411601	-0.411564	-0.425215	-0.425215	-0.424984	-0.420874	-0.407532	1.37565	2.90945	2.00177	1.1655	1.38865	-0.580508	-0.698568	-0.443449	-0.831631	1.59876	0.794857	0.651801	0.532557	-0.645079
g5337	0	0	-0.562458	1.08457	1.4093	-0.220483	0.19469	-0.623442	0.815202	2.08287	1.95497	-0.735668	-0.71172	-0.711497	-0.730112	-0.733868	-0.726999	-0.539495	-0.624484	-0.621362	-0.486112	-0.409648	-0.489272	-0.433357	-0.491183	-0.491829	0.829306	-0.449797	-0.208668	-0.491674	-0.491829	-0.451265	0.749471	1.58982	3.20152	-0.491829	-0.491829	-0.491829	-1.45012	-0.641227	-0.302566	1.15462	0.236667	1.00263	-0.363561	0.146995	-0.602399	1.53174	1.31984
g5298	0	0	-0.311761	-1.1155	-1.28612	0.0369973	0.298329	0.33195	-0.668593	-1.04878	-0.600848	0.773809	1.08276	0.367406	1.27603	1.95782	1.41252	-1.33914	-0.755349	-0.411528	-1.98191	0.308348	-0.324911	1.09066	1.06302	0.102022	-0.835339	-0.0214409	-0.84383	1.29593	1.04407	0.997099	-0.957722	-0.73946	-1.2443	-0.800833	0.974865	0.873736	-0.702585	-0.0424824	-0.447051	-0.645338	1.96757	-0.130112	0.140047	0.866532	0.27425	0.866532	-1.07054
g1287	0	0	0.077866	-0.169899	-0.322889	1.21225	1.11791	1.15968	-1.18118	-1.60323	-1.20327	-0.555733	-0.985736	-0.236349	0.701444	0.621879	1.84353	0.892444	-0.549449	-0.819256	2.17925	-0.693912	-0.639708	-0.694775	2.61634	-0.610056	-0.682773	-0.281533	-0.371783	-0.693912	0.744827	-0.41477	0.582134	-0.421085	-0.690853	0.638692	-0.60429	0.0382043	-1.45055	0.227215	1.58731	0.129837	0.0580009	-0.551807	0.638023	0.708253	0.924434	-0.973109	0.246297
g0319	0	0	-0.742766	-0.749718	-1.42242	-0.718389	0.674212	-0.251405	-1.24915	-0.599804	-1.20009	1.56604	-0.435619	0.0329818	1.84648	0.896552	-0.207447	0.427012	0.831451	1.30208	1.44165	1.13228	1.28352	-0.605171	-0.17223	-0.0315203	0.43534	1.04446	0.664435	0.378929	-0.169994	-0.703834	-0.364884	0.133	0.614906	-1.879	-1.70084	-1.50103	1.64985	-1.08463	-0.438049	0.619289	-0.725054	-0.0214133	0.0669171	-0.671272	-0.869469	-1.16426	-0.539191
g2591	0	0	-0.741018	0.0145526	0.537425	-1.03637	-0.821908	-0.00784116	-1.18478	1.1319	-0.0911851	0.184337	2.0389	0.00613131	0.646675	1.92667	-1.05513	-1.50405	0.0807896	-0.125097	0.531212	-0.236187	-0.592355	1.54269	1.28419	-0.194343	-0.42509	-0.309708	-0.811625	0.902683	0.927757	2.2103	-0.179122	-1.19692	-0.966563	-0.40029	-0.966563	-1.12007	-1.45663	-0.489679	0.379792	1.51452	-0.28948	0.341476	-0.690823	-1.46538	-0.289132	1.20982	-0.962878
g4642	0	0	-0.841881	-0.371452	-0.996006	0.685246	-0.996006	0.124832	-0.711544	-1.45164	-0.214128	-1.17808	0.136134	-0.476345	1.13882	0.493671	1.72264	0.00647561	2.00908	0.920182	0.358878	-0.18766	-0.96155	0.108727	-0.482231	-0.620772	-0.810893	-0.491188	-0.886529	-0.662381	-0.0379373	0.684422	-0.675669	-0.548865	-0.00951597	0.373427	2.30033	2.5494	2.00614	-0.478681	-0.54563	-0.101868	-0.599657	-0.280308	0.165052	0.157515	-0.430261	1.19337	0.824822
g1310	0	0	0.762143	1.24302	1.77808	0.621526	0.828528	-0.746056	0.945433	1.50407	0.309983	-0.108894	-1.31099	-0.601544	-0.87083	-1.22157	-0.640869	-0.801006	-0.899525	-0.791506	0.183657	-0.184146	-0.627155	-0.121058	-0.250047	-0.0145626	0.17329	-0.253856	0.189328	-0.212611	-0.724683	1.05397	-0.205444	0.0835628	3.41286	-0.0801204	-1.13588	-1.2871	1.21148	1.2183	-0.95018	-0.48291	-0.954047	-0.0426394	0.466614	0.684419	0.626391	1.05208	0.133895
g2970	0	0	0.0212263	-0.272911	1.29472	1.83473	0.436339	0.924534	-1.79265	-0.0263345	-1.82198	0.0874557	-1.25849	0.537069	0.188055	0.74651	0.7224	-1.02861	-0.101352	-0.490726	0.497827	-0.208651	-0.716057	1.03683	1.91716	0.711177	-1.27622	0.0206261	-0.94997	1.44131	1.01338	-0.00442434	-0.211109	-1.05703	-1.34972	0.886485	-0.869342	-0.882276	-0.0174062	-0.666734	-0.772952	1.86736	0.234472	-0.644742	-0.5381	-0.809451	-0.840576	-0.609035	-0.602776
g5209	0	0	0.239283	-1.6438	0.191276	-1.16143	-1.84174	-1.30815	-0.405704	0.0901768	0.485938	-0.516738	0.568889	0.716167	-0.280733	1.40397	1.00868	0.70663	1.6307	0.116591	0.26853	1.66593	-1.09338	1.82615	-0.120876	-1.02632	0.975595	-0.906849	-0.911856	1.22557	-0.721336	1.28597	-0.0568623	-0.993426	-1.08881	-0.308227	0.0200808	-0.0398765	-1.34506	-1.02183	0.298991	0.228035	0.524507	1.31536	0.768862	0.294626	-0.233344	1.34407	1.99663
g0414	0	0	-0.399895	-0.694881	-0.924705	-0.283204	-0.878141	-0.302575	-0.876644	-0.927275	-0.659978	-0.0752628	0.736641	-0.00168946	0.0969577	0.0853691	0.0794047	0.316167	1.7493	2.96041	0.0327402	-0.139221	-0.742892	1.2425	1.18945	0.558133	-1.3975	-1.12762	-1.33757	0.526025	0.93771	1.00246	-0.454413	-1.11237	-0.923989	1.5475	0.896655	-0.69759	0.0239439	-0.837726	1.58371	0.769542	-0.848307	-0.691158	-0.286405	-0.501886	-0.321104	1.03852	2.27808
g2866	0	0	1.52331	0.514684	0.868815	-1.42179	2.64897	-0.386836	0.314642	0.23762	-0.533346	-0.0963903	-0.707277	-1.04002	-0.064992	-1.0586	-0.477475	-0.753462	-0.245755	0.677899	2.38926	0.389699	0.652769	0.488819	0.673506	0.200223	-1.07434	0.820769	-0.209941	0.957482	0.634147	0.152733	-0.384283	-1.34607	-0.954476	-1.30738	-1.13511	-0.947801	-0.956895	0.287175	-0.97479	0.341318	-0.369681	1.67287	-0.302411	-0.499688	-0.802478	1.01231	0.4935
g2073	0	0	-0.217592	-0.752065	-1.02645	0.563034	-0.106243	1.83027	0.194351	-0.822254	-0.0933385	-0.189307	-0.0354621	0.380911	0.911717	0.930109	1.89266	-2.08028	-1.00001	-0.380048	1.54714	-0.0951184	-0.0590898	1.14472	1.14774	0.691721	-1.93644	0.134693	-0.345131	1.76576	0.270572	0.219746	-0.585108	-0.771041	-1.52841	-0.398467	-0.922233	-0.281052	-1.24499	-0.543073	0.518493	0.285852	-0.585327	1.56905	-0.149731	1.14613	0.481724	1.5182	-1.13742
g1331	0	0	-0.278441	-0.610551	-0.375397	1.48119	0.315456	1.25374	-0.29799	-0.398266	-0.569272	-0.647528	-0.675742	0.469671	0.843949	0.965801	2.17857	-1.15886	-1.13517	-1.36115	1.38641	1.18678	1.21588	0.608255	-0.132282	-0.946021	0.754992	0.820957	0.498676	-0.950318	-0.411799	1.10048	-0.0863141	-0.37367	-0.0980821	-1.55423	-1.49324	-1.52648	1.63387	0.780577	-0.630588	-0.31562	-1.00436	-0.46387	1.13721	0.552079	0.834419	0.244438	0.118431
g3591	0	0	2.04459	1.38284	0.626203	-0.360985	1.34194	1.05355	-1.08839	-0.647689	-0.762245	-0.267841	-0.766581	-1.76929	0.570373	-0.304406	-0.158451	-0.862115	-0.411021	0.379507	0.321448	-0.651345	-1.06324	0.514638	0.0958866	-0.120394	-0.90835	-0.973422	-0.748066	0.235977	0.436545	2.53434	-0.681963	-1.1871	-0.595132	0.0282369	1.44652	1.31542	0.873866	1.55905	-0.163286	-0.684591	-0.627857	-0.957181	-1.5925	-0.32138	0.068442	0.170891	0.00415936
g2744	0	0	-0.100025	-0.222858	-0.100025	-0.581802	-0.645212	0.016117	-0.187364	-0.391818	0.0401364	0.645858	1.66269	0.720365	1.43374	1.49249	0.872932	-1.51255	-1.48979	-1.65289	-1.61771	-0.642197	1.58648	-1.05462	-0.346436	1.59847	-1.58272	0.433352	0.717089	0.325928	-0.200692	0.052513	-0.0624812	-0.65951	0.912887	-0.959509	0.0447985	1.45436	-0.716331	-0.981708	0.368812	1.7835	-0.454105	-0.00017071	0.741988	-0.581476	-0.347544	0.351879	0.0992271
g3431	0	0	0.370226	-0.123126	-0.520411	-0.321102	0.443683	-0.45904	-0.507664	-0.421804	-0.498041	-0.593817	-0.806805	-0.889015	-0.212453	-0.480343	-0.901851	2.42531	1.2454	2.25086	0.412579	1.0163	-0.0391155	1.08256	0.177921	-0.789955	1.21055	-1.26296	-0.129367	0.440615	-1.03419	1.14509	0.507559	-0.784956	0.863649	0.650799	-1.37158	-2.09551	0.393231	-0.784649	0.177505	-0.171916	-1.23785	1.62368	1.0139	0.639789	0.357985	-1.15441	-1.20857
g0341	0	0	-0.173551	1.29121	1.56738	-0.224499	0.784264	-0.250335	-1.60401	-0.474827	-0.91346	-0.866673	-1.49879	-0.806932	0.672706	0.0456573	-0.555374	1.01129	0.270366	1.72558	-0.582944	0.799205	1.71593	-1.71548	-1.28628	0.304531	-1.00108	0.917956	1.39744	-0.195614	1.37781	-0.646595	-0.389325	0.40517	0.000215464	-0.609438	-1.09033	0.59883	-1.54756	-0.181476	0.493024	0.545807	-0.60173	1.29193	1.03699	-1.44938	-1.51798	-0.368449	-0.568538
g0829	0	0	0.785168	0.930596	0.405693	-0.169811	0.100045	-0.183674	1.07728	1.24441	1.2576	-0.0452267	-0.10438	-0.40214	-1.97092	-1.97092	-1.62137	0.604566	-0.126049	0.18914	0.279249	-0.985049	0.713011	-0.987657	-0.97675	0.218909	2.53329	0.81425	0.298572	-0.985049	0.980926	-0.985049	-0.970467	0.906479	-0.975802	0.0327913	-0.535758	0.624101	1.04243	0.243951	-1.39122	-0.0665278	-0.888799	1.06017	-0.930587	0.0280161	-0.935722	-0.355343	-0.165014
g0261	0	0	-2.14413	-0.483402	-0.869381	-1.12996	-0.0820956	-1.48664	1.14352	-0.18766	1.4371	1.25081	0.198627	1.12102	0.319891	-0.52438	0.901486	0.190716	0.599502	-0.255029	1.67749	1.99563	1.12186	0.544421	-0.36767	-0.685817	0.10266	0.278922	0.350418	0.265435	-0.632381	0.807963	-0.662503	-1.11624	0.110275	-1.19171	-0.971716	-1.62703	-0.83795	0.494695	0.914381	-0.92975	-0.890334	1.24896	0.470056	-1.30985	-0.685113	-0.854555	2.02251
g4260	0	0	-0.181319	-0.675925	-0.576266	0.547986	-0.280107	-0.253566	0.0476387	-1.02033	-1.41113	-0.721018	1.91514	1.09981	0.426488	0.636024	2.32966	-0.374018	-0.680345	-0.828722	1.26003	1.02049	0.911528	-0.459446	-0.579114	-1.00188	1.91045	0.495947	0.555703	0.231408	-1.01319	-0.492268	0.219163	0.0862548	0.852645	-0.854325	-1.50109	-1.64231	0.145885	-1.3991	0.807869	-1.09044	0.777949	0.757838	0.131523	-0.170145	-1.21471	-0.0859396	-0.528475
g2926	0	0	0.745994	-0.344578	-0.660278	0.239968	0.0663065	0.778221	-0.0897974	-0.776103	-0.489612	2.77152	1.48335	0.293958	-0.283346	-0.202378	0.00354371	-0.912234	-1.36483	-1.2597	-0.821784	0.467346	2.29458	0.0649389	0.574405	0.522745	-0.716424	0.503202	-0.486926	-0.649299	0.501503	1.64151	-1.46456	0.240822	0.0991809	-1.7029	-0.234827	-0.833509	0.151962	-0.282978	1.32435	-1.4629	-0.56039	0.829952	-0.343323	-0.463096	0.654726	-2.45931	-0.477033
g1497	0	0	-0.0853402	-1.77291	-0.906577	0.262518	0.918158	1.58961	-0.966968	-0.142738	-1.44596	-0.169275	-0.317186	-0.161509	-0.729683	0.655169	-0.608353	1.35569	1.14254	1.38282	0.309035	-0.091187	0.688049	0.513724	-0.00335952	0.144134	0.0944524	-0.443905	-0.146924	0.639023	-0.28715	2.21858	0.149946	-0.825262	1.55512	-0.931639	-2.00352	-1.57912	-0.788058	-0.115518	-0.903523	1.71362	-0.504803	0.598278	-1.66487	0.59125	0.502007	0.306782	0.508845
g6064	0	0	-1.07513	-0.261327	-0.811262	0.249853	0.524151	-0.683266	0.794481	1.42779	1.3774	-1.26594	1.67692	-0.272402	-1.89637	-0.974571	-0.183621	0.639183	0.371482	0.362625	-0.907792	0.388431	-0.0950458	-0.676136	-0.706835	-0.916787	-0.235834	-0.514771	-0.0759807	-0.344394	-0.62816	-0.810399	-0.113665	-0.283694	-0.221275	2.09869	2.02182	2.02182	0.583421	0.212365	-0.341875	-0.741195	1.54132	-1.25404	2.07084	-0.05383	0.804528	-0.799544	-0.0152343
g5215	0	0	0.862836	-0.361981	-1.12226	-0.463724	0.216364	-0.0851248	2.62981	0.775924	0.504123	1.11529	-0.438001	0.569056	-1.4133	-1.26353	-1.06726	-0.105333	-0.53557	0.182675	-1.37605	0.794249	0.374051	0.660754	0.545465	1.23204	0.0300552	1.52474	0.90544	0.545465	0.545465	-0.0233406	-0.375741	-0.0356916	-0.456628	-1.51509	-1.69559	-1.6796	0.606715	1.47382	-0.0531698	-0.865349	0.137648	-1.29967	-0.564037	-0.408772	0.5116	1.71389	-0.376037
g2620	0	0	0.0238027	1.37674	1.66852	-0.21245	-0.119363	-0.691032	0.0379539	1.50566	0.850641	-1.50528	-1.25211	-1.51088	-0.987663	-0.238876	-0.728966	0.70107	0.411334	0.670903	0.481185	-0.527959	-0.573409	-0.154859	0.57894	0.653981	-0.899206	-1.34949	-1.294	0.301089	-0.0836289	-1.4068	1.36122	1.06741	2.01076	1.08407	-0.591523	-0.657776	1.4341	-0.505883	-0.797141	1.12254	-0.571447	-0.682169	0.328834	-0.910766	-0.506583	2.45747	-0.89491
g2856	0	0	1.53525	1.08784	0.0930247	-0.62485	-1.08892	-0.363733	-0.227607	-0.748659	-0.648911	-0.576278	-0.302511	-0.397429	2.17975	0.940977	1.5827	-0.825083	-0.802486	-0.813084	1.20525	0.715408	0.238382	0.621141	-0.137802	0.41136	-1.21523	0.595914	-0.508347	2.17845	0.41136	0.026491	0.678528	-1.93229	-0.989841	-0.825596	-0.257942	-1.21523	1.24534	1.29799	-0.696941	-0.52335	-0.407043	-0.915995	0.296262	-0.166687	-0.58312	1.42087	-0.459723
g1538	0	0	-0.0220721	1.14457	2.21693	-0.93011	-0.917659	-0.602958	0.788865	0.717011	1.0671	-1.15885	-0.450203	-0.54954	-0.843518	-1.06763	-0.745069	-0.44697	0.478866	1.32123	2.589	-0.570747	-0.935209	-0.636711	-0.229488	-0.455217	-0.455217	-0.935888	-0.963745	1.41945	0.611511	-0.0777904	-0.0200624	-0.868344	1.20518	1.19799	-0.442963	-0.431748	-0.852411	-0.318265	-0.953343	-0.101043	0.489002	1.73606	-0.917466	-0.354874	0.154622	-0.455511	-0.825362
g0563	0	0	-0.383326	0.0961497	-0.100546	-0.499955	1.45127	-0.499955	-0.235225	-0.499955	3.52144	0.131555	0.120679	-0.498567	-0.499955	-0.129704	-0.474038	-0.499955	-0.499955	-0.499955	3.14331	-0.518415	0.0890837	1.04726	-0.492951	1.09128	-0.415104	-0.526418	-0.526418	-0.518415	-0.526418	-0.518415	-0.473671	-0.526418	-0.490041	1.21459	-0.526418	-0.526418	0.567722	1.64764	-0.21237	-0.175683	-0.583878	-1.24343	-1.24313	0.377108	-0.279624	1.05165	-0.622069
g1581	0	0	1.07023	1.0588	2.23645	-0.191918	1.09635	0.691994	-0.680614	0.123409	0.147181	-0.198493	-0.837811	-1.50114	0.22762	-0.568838	-0.224409	-1.73874	-0.994659	0.284579	3.6787	-0.315782	-0.426739	-0.426739	0.0372661	-0.426739	1.11658	-0.426739	-0.426739	-0.315782	-0.426739	-0.315782	0.304574	-0.426739	0.0776145	-0.426739	-0.426739	-0.426739	-1.32373	-1.18634	0.334102	1.03518	0.513696	0.627091	0.760245	-0.521514	-0.457886	-0.87775	0.67327
g4099	0	0	-0.00666831	1.46196	1.82699	0.0167965	0.216829	-0.360187	-0.828963	-0.107698	-0.0312123	0.624228	0.557302	0.978974	0.401209	0.00744092	0.287892	-2.095	-1.52714	-1.42276	0.61605	-0.243196	-0.249778	1.00279	0.680099	1.11565	-1.61737	-0.249778	-1.00392	0.949371	-0.237618	0.0541958	-0.951233	-1.78358	-1.20779	1.29706	1.26055	0.568504	1.37377	0.957299	-0.540288	-1.17032	0.103463	-0.723929	-1.23867	0.149221	1.65242	1.25435	0.135477
g1122	0	0	-0.682292	-0.829353	-0.934942	-0.169205	-0.553947	-0.178435	-0.966682	-1.01909	-0.994229	0.0386159	2.13757	2.00033	0.838585	0.64667	1.18215	-0.649053	0.314318	-0.181004	-0.408881	-1.20985	-1.17878	1.25864	0.428385	0.127259	-0.844316	-0.81294	-0.469253	-0.408881	0.834536	2.77778	-0.689554	-0.689554	0.760479	0.593161	-0.297344	0.229124	-1.07754	-0.46195	0.187458	1.37352	-0.933669	0.912177	-1.39742	0.661563	-2.14773	-0.0692497	0.887211
g6793	0	0	2.55814	-0.154986	-0.992325	0.292228	-0.021947	0.746055	-0.279795	-2.11552	-1.34272	0.271182	0.647446	0.132133	-0.249158	-0.495225	-0.335701	1.22769	0.102978	0.00953179	0.314353	0.230084	0.763902	-0.248042	-0.554629	-1.2623	-0.538471	-0.313723	-1.01175	-0.0731267	-0.118054	0.178027	-0.590431	-1.04683	-0.890796	1.0358	2.77587	1.35012	0.423528	1.63661	0.00521607	-0.652094	-0.107357	-1.3059	1.35256	0.113532	0.986736	1.31093	0.90432
g6144	0	0	-0.451266	-0.481349	-0.951447	-1.01887	-1.46651	-0.742671	-0.285365	-0.26682	0.0189369	-0.259549	1.27442	-0.151445	0.67675	-0.173731	-0.745072	1.06666	2.12081	1.83651	-0.929437	-0.208746	1.95112	-0.792623	-0.110365	1.5528	-0.674431	0.0522426	1.81051	0.163351	-0.13303	-0.839404	-0.452539	-0.578816	-1.21863	-0.659463	-0.393643	1.46111	1.38682	0.0640556	0.926395	-1.17203	-0.84184	-0.363406	-0.237669	-0.735342	-1.15255	0.637948	-1.05709
g1290	0	0	-0.306313	-0.848881	-0.760028	-0.337411	-0.47545	-0.393584	-0.202564	-0.444459	-0.588737	-0.322429	0.0482902	-0.204477	-0.610073	-0.433086	-0.407314	2.41769	1.53128	2.33756	-0.65848	-0.155966	-0.567238	0.990489	0.248319	-0.41932	-0.760508	-0.111795	-0.588045	-0.250122	0.319322	1.02099	-0.797518	-1.06837	-1.09425	-0.459775	1.85925	2.49301	1.0214	1.52727	-0.639784	-0.642579	-0.643143	-0.623161	-1.09668	1.04364	0.428668	-0.977206	-1.47611
g0744	0	0	0.99	-0.545491	0.733999	0.433005	0.68187	0.167529	1.4038	0.912044	1.26115	0.476859	-0.307626	0.157331	-1.27217	-0.915782	0.409421	-1.37443	-1.39053	-1.82099	1.31627	-0.155751	0.283679	0.853265	0.574838	0.238744	-1.44228	0.0227569	-0.619413	0.832606	1.46119	1.49451	0.182973	-1.05579	-0.650542	-0.213172	-1.45046	-1.67342	0.103543	-0.347793	-1.20068	-0.601038	1.72028	0.32569	-1.14793	-0.0165274	1.62536	0.915955	0.28854
g5239	0	0	1.44606	1.70658	0.921267	0.34779	1.56846	-0.0542295	-0.266002	-1.86878	0.0770433	0.14795	-0.649642	-1.0848	0.974395	-0.528514	-0.81573	-0.808747	-0.877719	-0.235386	-0.425759	-0.363739	-0.377343	1.1086	0.373106	-0.0492318	-0.299074	-1.27462	-1.42814	-0.412203	1.31146	3.01813	-0.0184743	-0.114704	-0.13261	-0.0573636	-0.333404	-0.524633	0.499647	1.27667	-1.45598	0.402129	0.176315	-0.898772	0.40628	-1.77835	-0.146441	-1.91917	0.0779988
g1269	0	0	0.524551	1.20814	2.04459	1.46484	0.615918	0.552634	-0.676655	-0.54187	-1.65489	-1.4312	-0.872502	-0.555865	-0.712234	-0.602887	0.792718	-0.0242284	0.196521	-0.327583	-0.641094	-0.634711	-0.674675	-0.317212	-0.492135	-1.21743	-0.317212	-0.715605	-0.84328	-0.0847644	-0.59922	-0.102059	0.273416	0.45942	-0.0458244	1.78204	2.23682	1.93352	0.836943	0.867929	0.719915	-1.39484	-1.04032	0.0103708	-0.816198	-0.253755	-0.430746	-1.44451	-0.735751
g0431	0	0	1.77997	0.738204	-0.923485	1.43535	1.02673	-0.437629	1.48466	-0.0333141	-0.293003	0.107764	-1.14543	-0.908536	-0.601404	-1.45857	-0.53159	1.0342	-0.769369	-0.504546	-1.17019	-0.728659	-0.980573	0.645104	0.268125	-0.161616	-0.899673	-0.71104	-0.874284	0.059358	1.07215	1.42929	-0.633783	-0.854883	-0.841449	1.21002	1.66648	1.50562	-0.927768	-1.41179	0.518956	-0.0630121	1.16409	0.71952	-0.36891	-0.72792	-0.449519	0.0513152	-0.535601
g2974	0	0	0.142827	-0.640798	-0.955931	-0.574695	0.969065	-1.45252	0.0857815	-0.899135	-1.21305	0.863732	-0.867525	1.06263	1.82749	1.05737	1.31684	0.487996	-0.289765	-0.920314	-0.452495	0.0923401	-0.273295	-0.0885363	-0.171342	-0.453112	-0.474906	-0.185636	-0.167372	-0.487435	-0.340969	0.758847	3.82289	-0.338852	-0.204915	-0.488405	-0.0584049	-0.488405	0.620888	1.32564	-0.284839	-1.61682	0.261228	-0.306096	-0.384397	-1.68357	0.764284	-0.959656	-0.520604
g1918	0	0	-0.19462	1.15732	1.41129	0.200923	0.252938	-0.384772	0.357749	2.35144	1.59163	-0.622984	-0.816961	-0.733401	-0.668145	-0.632969	-0.582134	-0.91793	-0.904924	-0.86444	0.0567729	-0.385289	-1.23982	-0.0855965	-0.0223656	-0.897959	0.2663	-0.773305	-1.01265	1.1654	0.0996811	0.671644	-0.769467	-1.02108	-0.909662	0.988641	2.10794	1.76081	0.489837	-0.345684	1.76561	-0.186826	-0.906377	-0.816558	1.20906	0.849942	-1.3499	-0.878201	0.439459
g6672	0	0	-0.53053	-2.42969	-0.844828	0.282002	0.388602	0.544289	0.188845	1.45444	-0.258294	-0.639632	0.403878	0.432684	-1.4342	-0.672997	0.271917	0.0118974	1.3686	1.46301	0.416748	-0.695796	-0.839264	-0.506135	-0.777781	-0.919339	0.653866	-1.01805	-0.389781	-0.605632	-0.29142	-0.545251	0.591654	0.209673	-0.686759	1.18067	2.5539	1.6687	-0.267667	1.89005	-0.126056	-0.506243	-1.03992	0.049836	0.734286	0.436047	1.12612	0.436047	1.00721
g6907	0	0	-0.387586	-0.436914	-0.43444	-0.423243	-0.429148	-0.425085	-0.437969	-0.421465	-0.430735	-0.427149	-0.426397	-0.41918	-0.436073	-0.412507	-0.419109	2.83856	1.68413	1.84431	-0.47084	0.7046	0.852732	-0.0634683	0.333586	0.65824	0.138015	0.36174	0.512757	0.747696	-0.207097	0.297289	-0.256176	-0.284721	1.81105	-0.697681	-2.4862	-1.95152	0.35811	0.320906	0.942372	0.848744	-1.00101	-1.46913	0.304507	0.929148	1.03154	-1.40599	-1.27062
g6090	0	0	2.45588	1.3269	-0.170413	-0.772646	-1.4792	-1.21552	0.348996	0.160348	0.392253	-0.190832	0.51864	0.0222117	-0.417489	0.415234	1.0373	-1.14991	-0.0314702	-1.25028	3.15383	-0.670884	-0.673448	-0.673448	-0.662723	0.751142	-0.637775	0.0437429	-0.673448	1.03419	-0.347961	0.533373	-0.656545	-0.167264	-0.661791	1.04562	-0.584965	-0.151643	-1.08738	0.646715	0.560671	1.07163	0.187325	-1.37896	0.115685	1.7777	0.567334	-0.756697	0.30779
g5895	0	0	-0.764357	1.2965	0.356659	0.356659	1.66684	-0.194911	0.665313	0.263552	-1.18006	-0.522423	-0.0804592	-1.86678	1.55618	0.696218	-1.10516	-0.544292	0.534361	-1.13384	1.05143	1.78455	-0.399315	-0.292012	-2.45067	0.434983	0.519061	-0.472411	1.01003	-0.107113	-0.206134	0.546607	-0.70214	0.977979	-1.06906	-1.18608	0.632665	-0.0723655	-1.43239	-0.521577	0.627505	-0.176625	1.50042	0.00266081	-0.149357	-0.168253	-0.155967	-0.0637041	-2.57726
g6316	0	0	-0.408849	0.745058	-0.44636	-0.44636	-0.44636	-0.389796	0.208146	1.76053	-0.349903	-0.44636	-0.44636	-0.445914	-0.44636	-0.377144	3.27511	-0.44636	-0.44636	-0.44636	-0.856108	-1.11557	-0.850839	-0.565898	-0.354146	0.0144671	-0.388976	0.685484	1.20847	0.0499286	0.621424	-0.0751415	-1.48108	-0.462779	-0.733968	0.417802	2.53581	1.35112	0.344983	1.79805	-0.888662	-0.346319	-0.857793	-0.0502632	-0.8215	0.466007	-0.20095	-0.20095	-0.119815
g5619	0	0	2.87686	-0.840403	0.537546	0.896576	-0.089256	0.11224	-0.000614143	0.543959	1.03405	-0.771665	-0.777923	-1.44402	-0.852227	-1.09325	-0.159841	-0.331585	-0.0765855	0.436131	-0.460742	0.281882	-0.02522	-0.602441	0.32915	1.61451	-1.31086	0.533967	0.121234	0.725435	1.62638	-0.276336	-1.20847	-1.94419	0.248879	-1.11228	1.34594	0.113168	0.260431	-0.905101	0.489271	-1.31609	0.00813546	1.46336	2.08176	0.569469	1.06729	-0.170138	1.11761
g2466	0	0	-0.334833	0.491742	-0.458461	1.44083	1.21112	0.361313	0.583855	0.199193	0.48511	0.118254	-1.59245	-1.21462	-1.07194	-2.25235	0.05901	0.93167	1.01342	0.0291419	1.21937	0.246763	0.191314	1.35527	-0.171466	-0.85386	0.624005	-1.08732	-0.801899	0.791224	-0.699903	1.55279	0.268855	-0.607028	1.36301	-0.639803	-0.834456	-1.91687	1.15803	1.16952	-0.147917	-0.0622399	-0.94974	-1.16766	1.23186	-0.0417693	1.34843	-1.54053	1.11223
g6224	0	0	1.04442	-0.288791	-2.01686	1.24251	-0.419436	-0.372428	0.00321535	-1.46867	-0.523289	-0.0496314	1.6434	0.0848898	0.0490208	0.17363	1.12323	1.15544	0.0764746	-1.45714	-0.311705	-1.03981	-1.2656	0.439051	0.279657	-0.494153	-0.381703	-1.36011	-1.46419	0.0739353	0.458827	0.711956	-0.107831	-0.168012	-0.433963	1.47602	1.78867	1.79896	-1.10284	-1.07994	-0.297932	0.545455	0.544204	1.39105	1.15078	0.389639	0.836167	-0.296536	-1.41906
g0207	0	0	-0.459605	-0.556811	-0.435522	0.296658	0.974776	-0.0558503	0.656657	2.52135	2.22727	-0.276318	-0.925097	-0.895395	-0.802882	-0.61334	-0.595321	-0.382744	-0.420495	-0.257323	-0.624773	-0.692704	-0.714076	0.0954124	-0.215403	-0.461405	-0.784295	-0.641485	-0.726748	-0.26375	0.376384	0.78657	-0.440579	-0.626505	-0.419876	1.032	1.21131	3.10992	1.026	0.3507	0.227242	-1.79106	0.616674	-0.429552	1.19173	0.913091	0.732932	0.658175	0.369355
g2004	0	0	0.728923	-0.350358	-0.350358	3.74627	-0.350358	-0.350358	-0.350358	-0.350358	-0.350358	-0.350358	-0.350358	-0.350275	-0.350358	-0.350358	0.773155	-0.350358	-0.350358	-0.343415	-0.491182	-0.434688	-0.479641	-0.682564	-0.682299	0.00387761	1.08745	-0.19719	0.430509	-0.616679	-0.684883	-0.68697	1.04197	1.86799	2.58614	-0.688482	-0.686188	-0.687161	-0.641699	-1.11258	1.34832	1.01341	0.096842	-0.704294	-0.203474	0.510636	0.784172	-0.0798932	0.972262
g6042	0	0	0.605495	1.72901	2.0711	0.939086	0.889951	-0.245783	0.142079	0.538739	0.64918	-0.504113	-1.23713	-1.19938	-0.780268	-0.631325	-0.314709	-0.540747	-0.918126	-1.19306	1.30226	0.0644551	0.200746	0.448979	0.7754	0.921633	0.0675884	0.353902	-0.0416622	1.19684	-0.475903	-0.529634	0.338456	-0.280588	1.08521	-1.33047	-2.07871	-2.01849	1.28044	-0.698294	0.26292	-0.905659	1.0257	-0.965111	-1.16902	-0.734156	-1.07255	-0.295826	1.02058
g5540	0	0	-0.733095	-0.369988	1.15441	-0.556649	-1.14578	0.0809562	-0.684009	-0.220523	1.03001	-0.923559	2.99903	-0.324996	0.177985	0.888343	-0.103064	-0.979973	-0.14861	-0.140485	-1.02248	0.963389	-0.588527	-0.423232	1.21218	-0.826958	-0.296407	-1.06581	-0.790919	-0.166728	-0.0515286	0.313728	-1.09319	-0.884664	-0.15246	2.10344	1.15363	1.61654	0.438175	0.789457	-0.317659	-1.53949	-0.555789	1.1853	1.13421	0.462593	0.307848	-1.04671	-0.553849
g0430	0	0	1.18243	2.23563	-0.0301684	0.370614	-0.157216	-0.261483	-0.401349	-0.744678	-1.08264	0.779441	0.993494	0.821245	0.0174616	-0.688008	0.488367	-0.253225	-1.41894	-1.85096	1.14068	0.478856	1.02928	-0.268537	0.255193	0.653468	0.633957	1.16602	0.489148	0.664175	-0.432465	-1.05241	0.218344	0.159145	0.319461	-1.70932	-1.87934	-1.86565	-0.0899988	0.780212	0.881946	0.799561	-1.46291	-0.908806	-0.725138	-0.15274	-1.33331	-0.562892	1.53628
g3241	0	0	-0.460189	0.424488	1.52375	0.907438	-0.0704896	0.804076	0.166113	0.665572	1.16614	-0.0640627	0.627143	-0.0161554	-0.374045	0.136676	0.14841	-1.91942	-1.85	-1.81545	-1.76782	-0.116688	-0.270791	-0.743732	-0.436737	-0.419989	0.0548331	-0.97167	-0.54631	-0.755546	0.0882407	1.37261	-0.532977	0.370265	0.303996	0.27373	2.34224	1.75634	1.93046	-0.493324	-0.0380598	-0.646048	0.0282233	-0.781247	0.364096	-0.588585	-0.274762	-0.74694	-1.14748
g1057	0	0	-0.696287	-0.91627	-1.3078	-1.01432	-0.260787	-0.232356	1.18288	0.964924	-0.384284	0.310461	-0.553041	0.703404	-1.00512	-0.952558	-0.28436	1.94072	1.77084	0.733958	0.229929	0.500052	-0.499786	-0.479376	-0.0679827	-0.598046	0.388361	-0.595802	-0.476557	-0.194529	-0.782475	-1.4596	0.325305	-0.148622	-0.144725	3.45039	0.536089	0.0173771	1.17855	-0.371089	-0.364776	1.32391	-0.766969	-0.999631	0.557957	-0.410578	0.403616	-0.251874	-1.29223
g4016	0	0	1.42054	0.971888	0.0382327	1.23385	1.4379	0.26672	0.663399	0.878924	0.219718	-0.33048	-1.63754	-0.510001	-1.45001	-1.79262	-0.349373	0.0543756	-0.553888	-0.561641	-0.729123	-0.885688	-0.761232	-0.304795	-0.554416	0.15058	-0.685058	-0.146147	-0.489688	-0.12163	0.456066	0.515367	-0.982171	-0.629631	-0.533617	1.09331	2.25269	2.35518	-1.39945	-0.838401	0.142312	1.30459	0.00583789	0.785113	0.127609	-0.243099	-0.163586	-0.593136	-1.40646
g1974	0	0	-0.890381	-0.735247	-0.325984	-1.29655	-0.70202	0.4806	-1.02233	-0.536497	-0.772992	0.949524	2.05414	1.29412	1.68243	0.977458	-0.114062	-0.76945	-0.157624	-0.115128	0.854684	0.600467	-0.0743349	0.259368	0.646888	-1.02333	1.01025	-1.22025	-1.30095	1.15557	-1.08857	-1.04414	0.906079	-1.28396	-0.840635	1.66296	0.784996	-0.0051011	0.849493	-1.66248	0.744146	0.529629	-0.766166	0.305377	1.74538	1.11555	0.828579	-0.119391	-0.115447
g6396	0	0	0.724774	-1.17876	-0.813172	-0.754217	-0.521517	-0.0730343	-0.951983	-1.40018	-1.34217	0.181032	-0.696085	0.123381	1.23691	1.63618	1.15641	0.348657	1.08685	1.23691	0.0725804	0.0667181	-0.541314	-0.907429	-1.01348	-0.339003	0.501755	-0.880662	-1.06048	-0.00696367	-0.219916	-1.25818	0.165503	0.44283	-0.0398285	0.50574	2.63549	1.87664	0.892785	-0.926878	0.719712	-1.54008	0.21636	0.638104	-0.0863201	0.00265787	0.353493	0.69609	-0.641195
g1667	0	0	0.502089	-0.577254	-1.16219	-0.543853	-0.114021	-0.773621	1.33325	0.11958	-0.315887	1.29343	-0.167615	0.215444	-1.33906	-1.5392	-0.899527	1.52953	0.878361	1.56053	0.645818	0.0438038	-0.289774	0.117379	-0.651354	-1.12027	0.292645	-0.87104	-0.603924	-0.134863	-0.743906	-0.0935351	-0.316398	-0.725323	0.117379	3.24747	1.33001	-0.244116	0.979504	1.54705	-0.612294	-0.529551	-0.821106	-0.563607	1.05237	-0.183801	0.308361	0.213503	-0.671811
g6330	0	0	0.124151	-0.657568	1.65777	-0.131712	0.743352	-0.893245	1.16465	1.99243	0.137444	-0.00210307	-0.816243	-0.0206673	-1.06871	1.06232	0.0870986	-1.14526	-0.704635	-1.52907	-0.42907	0.0210021	0.89617	-1.27358	-0.99195	1.04884	-0.365002	0.961947	0.147649	-0.641894	1.52168	-0.560624	-0.708939	2.27351	-0.641894	-1.39846	0.33012	-0.189506	-0.599961	-1.38093	0.394124	-0.0170368	1.60544	-0.00163505	-0.0969489	-0.458042	-0.149831	2.05908	1.1297
g3801	0	0	-1.38109	-0.741494	-0.432324	-0.38003	-0.440763	-0.33121	-0.82871	-0.164047	-0.129235	-0.869244	1.55848	-0.546208	-0.361941	0.0989757	-0.344892	1.74582	1.98944	1.55848	-1.02107	-1.39643	1.2382	0.405715	-0.30711	1.52358	-0.640635	-1.4108	0.390816	-1.09278	-0.338838	-0.527789	-0.311098	1.292	-0.586563	0.346841	0.690906	1.74506	-1.07344	-0.792134	0.734079	1.52454	-0.570635	0.177595	-2.16567	0.303472	-0.665049	-1.21748	-0.356259
g4773	0	0	-0.72048	1.12585	0.463279	1.09344	1.10406	0.0746611	1.20703	1.08254	1.03696	-0.820759	-0.657721	-0.817359	-1.74827	-1.7045	-0.712374	0.558667	-0.564645	-0.00037593	-0.553582	-0.702644	1.96059	-0.799012	-0.677396	1.41905	-0.48085	-0.329066	1.36914	-0.400921	-0.289474	0.0514738	-0.721307	1.82641	0.119611	-1.11552	-1.18682	0.510321	-0.198671	-1.18928	-0.211856	-0.231179	-0.0256698	1.85665	0.795622	-0.419355	1.21892	-1.26313	-0.608043
g2399	0	0	0.876179	0.966013	-0.346156	2.74253	1.64526	-0.279292	-0.301677	-0.424894	0.552468	-0.193546	-0.731086	-0.522221	-0.923794	-0.369612	-0.278124	-1.31661	-0.706949	-0.388493	-0.843277	0.346747	-0.21241	-1.34647	-1.70801	-1.00502	1.6109	0.785566	1.20753	-1.26567	-0.722132	-0.617096	0.242973	0.722053	0.088942	0.80846	1.22612	0.680796	0.0327924	1.70283	-1.32331	-0.566331	0.165197	-0.0111814	-0.784257	-0.394239	-0.642161	-0.49037	-0.0159055
g5590	0	0	-0.641172	-0.15246	-0.865205	-0.6262	-0.383023	0.209229	-1.09891	-1.44858	-0.918374	-0.960374	0.51394	-0.513149	1.41184	1.77805	0.929947	1.70092	0.81201	0.251507	-1.29199	-0.925205	-0.579846	-0.860897	-0.781719	-0.511859	0.317855	-0.718421	-0.417496	-1.01289	-0.0590918	-0.283725	0.550417	1.29634	0.448489	2.20642	1.05849	1.56513	0.263063	0.0582272	1.0658	0.871488	-0.638666	-1.61991	0.0572429	0.636483	0.940806	-0.770321	-1.50787
g3649	0	0	-0.0778148	0.55513	0.0345965	-0.73241	-1.19141	-0.201889	-0.883782	-1.13906	-0.686307	-1.25702	-0.556241	-0.564574	1.32278	0.269765	1.73789	0.897731	2.01878	0.453835	-0.761416	-1.40394	0.214371	-0.337681	-1.78588	0.0478649	-0.642893	0.52443	0.483422	-1.0923	0.19869	-0.852732	-0.560827	0.873272	1.96046	1.12268	1.07619	0.936293	0.0518675	1.40789	-0.133609	-1.6992	0.328735	0.0443204	1.48341	0.807409	1.20708	0.778952	-0.433109
g6994	0	0	-0.562179	-0.540062	1.33422	-1.45437	-1.24462	-1.06149	-0.232735	-0.318436	1.10765	-0.0514936	1.49779	-0.669134	0.124732	1.53449	-0.248672	-1.17748	1.01321	0.948582	-0.578774	0.203625	-0.855573	-0.729326	-0.726399	-1.3203	0.63773	-0.98299	-0.590921	-0.359464	-0.434985	-0.0100106	1.11625	1.38846	0.631586	2.7208	0.127615	-0.237332	-0.286388	1.61993	-1.35895	0.130952	-0.513389	0.40784	-0.634561	0.88535	0.47576	0.443202	1.06466
g0410	0	0	-0.255776	1.6027	1.82184	-0.213273	1.56628	0.192328	-0.80693	-0.703007	0.0994298	1.2331	-1.03993	-0.750631	0.843188	-1.04662	-0.805454	-0.365694	-1.26067	-0.110886	-1.02912	-0.453232	-0.768452	-1.05844	-0.337649	-0.679998	1.91424	-0.74519	0.0136998	-0.215707	0.284605	0.198345	1.18341	2.4322	0.0621933	-1.14189	-0.26517	0.606147	-1.65344	0.777762	0.659672	0.727532	-0.787712	0.276183	0.731613	-1.56946	0.984178	-0.23608	-1.60426
g3043	0	0	-0.144582	-1.07582	-1.28372	-0.451374	-1.47138	-0.387227	-0.22322	-1.17822	-0.786469	-0.234031	2.30657	0.64896	0.722748	1.16637	0.0778808	1.06444	0.638769	0.610296	-0.762768	-0.807106	2.35379	-0.808338	1.72802	1.37661	-0.34732	-0.338307	0.970626	-0.807106	0.204446	-0.261275	-0.800221	-0.311435	-0.80274	-0.808338	-0.478152	0.699613	0.41337	-0.410891	0.0682693	1.58798	-1.4451	-0.213629	0.786291	0.42577	1.01792	0.0293976	-1.319
g5177	0	0	3.04416	0.857693	0.176305	-0.574289	-0.564206	-0.197696	-0.218287	-0.586215	-0.507561	-0.469383	-0.849796	-0.60583	-0.707052	-0.702508	-0.681647	0.946437	1.37776	0.262122	1.16128	-0.661021	0.928387	0.904754	0.522901	0.438628	-0.860414	-1.7067	-0.624137	-0.171775	-0.812392	2.03109	-0.881995	-1.29086	0.965091	-0.41101	0.761593	-0.293415	-0.903122	-0.731819	0.582926	1.73167	-0.539042	-0.14061	1.1078	1.63809	1.5059	1.06489	0.335615
g6813	0	0	0.664939	0.0157637	1.12149	-0.138517	1.13666	0.470974	0.60455	1.78034	0.726118	-0.346372	-0.301237	0.358338	-0.842128	-0.645121	0.32552	-1.77325	-1.5404	-1.61766	-0.713467	2.23584	1.97611	-1.13224	-0.657492	-0.615536	0.156376	0.331961	1.1037	-0.545907	-0.594316	-1.17766	-0.163502	0.301576	0.25404	0.818077	-0.84852	-0.729029	0.0441963	-0.000855144	-0.673624	-1.2688	1.70159	0.197496	-0.232529	-0.554724	-1.04659	-0.805271	-0.00585176
g5291	0	0	-0.216288	0.255235	-0.63507	-0.173287	2.73271	0.511517	-0.809048	0.281428	-0.575291	1.43785	-0.28955	-1.21157	0.309758	0.965015	-0.674478	-1.51332	-0.50684	0.111236	-0.528561	1.12251	1.22956	-0.664625	-0.429363	-0.384416	1.5176	0.979708	0.815812	0.30235	-0.246292	-0.513064	0.232129	1.35471	-0.245084	-1.48601	-1.50339	-1.55356	1.48338	0.714418	0.272766	-1.09661	-0.50211	-0.871848	-0.869263	-0.45659	1.44698	0.34398	1.04041
g6557	0	0	0.0540696	-0.950425	-1.12443	-0.572983	-0.657371	0.105117	0.660033	1.34962	1.95511	0.490331	1.62565	1.02774	-0.504883	0.0770412	-0.245034	-0.924252	-1.36484	-1.00051	1.40222	0.88341	1.14325	-0.393358	0.0974508	0.474429	0.740822	0.872741	0.740822	-0.101365	-0.897568	-1.02668	-0.214701	-0.0611718	1.09129	-1.38835	-1.63816	-1.72507	-0.321275	0.399307	-0.844119	-0.829164	-0.218463	1.81371	-1.57299	-0.547977	0.0540791	0.910567	-0.592662
g0491	0	0	0.74917	-0.611196	-1.17541	1.27996	-0.649352	0.549587	-0.212604	-0.100647	0.418832	2.50703	-0.0768301	0.997747	0.397892	-0.0573788	-0.379019	-0.975084	-1.37164	-1.29106	0.845155	1.24197	0.429905	-1.19114	-1.17403	-0.570786	-0.00353492	0.290161	0.774448	-0.243684	-1.17403	-2.04563	0.845155	1.37593	1.48252	-0.190647	-0.501124	-0.190647	1.02628	1.32056	-1.12256	-0.542208	-0.79717	0.115098	1.76148	-0.326251	0.608351	0.0790884	-0.750627
g5573	0	0	-0.408377	-0.418307	-0.336774	-0.294495	-0.381858	-0.655864	-0.440263	-0.667882	-0.887188	-0.384756	-0.350324	-0.585229	-0.195368	-0.232566	-0.0923106	2.60948	1.90987	1.81221	-1.52304	-0.286517	-0.395373	-1.7218	-1.15296	-0.874362	0.840817	-0.240169	0.779619	-1.03926	-0.346255	0.606088	0.512265	1.14112	0.0166979	1.23622	0.800951	1.64595	-0.141643	-0.726678	0.294763	-1.47953	1.21145	0.841644	-0.17243	0.3105	-1.01303	-0.622499	0.625204
g0707	0	0	1.65741	1.37376	0.935301	0.307038	0.349504	-1.0356	1.40858	0.687876	0.0993377	0.176239	-0.427013	0.284625	-0.698519	-1.3751	-0.0203246	-0.725845	-1.35261	-1.64466	-1.37383	-0.792982	-0.824112	0.309992	-0.00867561	0.168808	-0.805418	-0.658349	-0.352971	0.633387	1.3049	1.64331	-0.72417	-0.683918	-0.851917	-0.290466	1.20581	2.1006	1.83153	-0.0137252	-0.0722992	-0.607184	-0.0108083	-1.12751	-1.1926	-0.700986	-0.503158	1.30042	1.07332
g2968	0	0	0.565452	1.07479	0.264809	-2.44438	0.240651	-0.271443	-1.00372	-0.53562	-0.43513	-1.36994	-0.0787304	-0.116207	0.46781	0.0897326	-0.0806594	1.25299	0.373199	2.00639	-0.0540186	-0.377847	-0.596178	2.31284	2.18002	0.992768	-0.408605	-0.171949	0.0556253	-0.987252	-0.613906	-0.265233	-0.265233	-1.04358	-1.0235	1.10661	-0.368973	-0.47158	-0.710986	-0.594011	0.0312149	-0.819293	0.246865	1.84621	-1.0292	-1.88878	0.0842619	-0.909676	-0.423198
g0249	0	0	1.77316	0.808707	0.484846	0.0691025	-0.320155	-0.174432	-1.20074	-1.69069	-1.1451	-0.546452	-0.0326695	-1.79256	0.790317	0.96251	0.0615934	1.0284	-0.114656	1.03882	-0.770065	-0.721073	-0.960741	0.526172	0.358929	-0.395728	-0.697745	-0.8459	-0.880259	-0.0356983	0.839401	0.608031	-0.528537	-0.865802	-0.877328	1.42133	2.24016	1.58486	1.77026	-0.420644	-0.613908	-0.913311	-0.392058	0.569662	1.46168	-0.336312	1.17475	0.61433	-0.58925
g1151	0	0	1.09508	1.05727	1.44627	-1.31109	-1.26543	-0.916269	1.54005	0.863491	0.474324	-0.245677	-0.0740115	1.12286	-1.26543	-1.21041	-0.0593628	-0.740715	-0.173722	-0.337223	-0.101626	-1.4515	1.78885	-1.29128	-0.690189	1.27444	-1.12226	0.626042	1.25737	0.183587	1.16691	-0.65501	-0.543826	0.65865	-0.705411	-0.909192	-0.322403	0.836855	-0.288983	0.407509	-1.35777	-0.842842	0.920715	1.16137	-0.395563	-0.297613	-0.331637	-0.461079	-0.916082
g2070	0	0	-0.548275	-0.732664	-0.799048	-0.576344	-0.619221	-0.161609	-0.707094	-0.725451	-0.629911	-0.403665	-0.263075	0.520877	0.0769145	0.172588	-0.0365363	0.64652	1.70452	3.08147	1.54759	-0.138805	-1.20194	0.89766	0.843889	-0.451061	0.783788	-0.180993	-1.84668	0.533619	-0.189882	-0.718838	-0.760387	-0.914966	-0.0244276	1.09628	1.71241	-0.987256	0.557178	0.790774	-0.149658	0.682617	0.0100572	-1.89097	-0.57746	0.238177	0.329942	-0.591943	-0.300627
g3853	0	0	0.710463	0.270729	2.19238	0.316816	-0.0104284	-0.455185	-0.148053	-0.00792859	-0.757499	1.71483	-0.645804	-0.741546	-1.96853	-0.961072	-0.677142	1.15147	0.340723	-0.324219	-0.757167	0.970324	0.717885	-0.207064	0.604523	0.607473	1.16291	0.614921	0.997659	0.0362243	-0.582699	-1.01006	0.325981	1.12744	0.437407	-1.5026	-1.80369	-1.73947	1.62125	-1.23892	0.128188	-0.728773	-0.255067	0.473319	-1.04652	-0.863089	-0.987065	-0.659828	-0.643173
g0590	0	0	0.0814983	1.32707	0.831189	0.202132	-0.0372775	-0.377919	1.47664	1.60127	0.984614	-0.649105	-1.216	-0.920086	-1.15288	-1.48281	-0.988693	-0.811729	0.353121	0.778954	0.674101	-0.237418	-0.627215	1.15756	1.46367	0.465347	0.202952	-0.194637	-0.87242	2.42621	0.461075	0.256091	-0.241144	-1.11306	-1.03436	-0.416621	-1.03868	-1.33145	0.314838	0.815348	-1.08203	1.41176	-0.787233	-0.672683	0.604922	0.521711	0.872604	1.9458	0.884714
g2241	0	0	0.989268	1.02321	1.23704	0.446894	-0.214043	0.142219	1.05711	1.37567	1.7121	-0.489452	-0.931959	-1.06509	-1.22568	-1.12093	-0.958152	-0.644719	-0.586022	-0.747449	2.43514	1.28641	-0.0924783	-0.467543	-0.0337954	-0.971983	0.929379	-0.262437	-0.633602	0.493896	-0.7441	-0.0950397	-0.518551	-1.40633	0.138023	1.57903	-0.772351	-0.863667	-0.0848844	-1.59826	0.951005	-0.107786	1.18468	-0.344761	0.0638785	-0.49097	-0.25917	-0.379555	-2.30311
g4504	0	0	-0.885357	-1.30315	1.45065	-0.306641	-0.0748361	2.202	-0.611057	0.483426	0.323753	0.702567	0.796655	0.5912	-0.799189	0.156954	-0.469262	-2.08855	0.00354679	-0.172709	-0.502851	-0.215888	-0.52583	-0.0394069	-0.341193	-0.596532	-0.0668481	-0.522634	-0.449317	-0.474322	-0.205488	-0.0581338	-0.254836	-0.364609	-0.323998	3.76043	0.761817	0.419643	1.19683	0.299714	0.369275	-1.36783	0.571511	-1.0695	-1.01719	-1.03712	-1.00727	-0.868209	-1.2684
g2868	0	0	-0.836424	0.706436	0.238848	-0.115311	0.0178137	-0.46765	1.41631	2.19777	2.19042	-0.344076	-0.351707	-0.737952	-1.0516	-0.918829	-0.775944	-0.152734	-0.518364	-0.497012	-0.0101775	-0.254437	-0.261222	-0.261222	3.99944	-0.261222	-0.166849	-0.261222	-0.261222	-0.254437	-0.261222	-0.254437	-0.216503	-0.261222	-0.230381	-0.261222	-0.261222	-0.261222	0.202765	0.409752	0.897878	-1.43869	0.942004	-1.01371	0.495733	-0.351252	1.21104	-0.113692	-1.82907
g1788	0	0	-0.177985	-0.347036	-0.492881	-0.111764	0.538517	-0.268837	-0.319812	-0.232449	-0.466347	-0.614888	-0.939485	-0.635819	-0.385316	-0.854589	-0.775344	2.49288	1.63935	1.9518	-0.505392	-0.670951	-0.32387	0.972359	0.814699	0.201703	-1.53922	-0.295124	-0.799895	1.37173	1.43997	2.00073	-0.424282	-1.50921	-0.992491	0.0400814	0.0174472	0.201703	-1.15997	0.146392	-0.573	0.686967	-0.652036	1.55165	0.78328	-0.956149	0.763747	0.0672025	-1.04598
g1755	0	0	-0.693175	-1.4245	-1.4359	0.085247	-0.323182	0.0452741	-0.839955	-1.21776	-1.26673	-0.36588	0.922304	0.859407	1.18069	1.78901	0.946528	1.01901	0.433129	0.286487	-0.195153	-0.409559	-0.199889	0.148218	0.158232	0.176206	0.219478	3.03639	1.96173	-0.0651875	-0.314434	-0.474662	-0.423767	-0.557031	-0.222993	-1.01501	-0.932155	-0.890399	0.0799348	1.71477	-1.01193	-0.668164	-0.594028	0.47942	0.152314	0.818211	-1.23197	-1.92439	-1.10868
g3275	0	0	0.000787146	1.53738	0.612421	0.70409	0.841796	-0.636795	1.04152	0.834214	2.00315	-0.845672	-0.00644141	-1.2523	-0.542203	-0.591551	-0.927233	-0.427723	-0.910421	-1.43502	-1.18587	-0.815523	-0.738012	0.243025	-0.0160088	-0.35951	-0.799693	-0.772832	-0.731083	-0.251404	0.758891	1.37282	-0.602192	-0.621103	-0.461496	2.30514	1.18263	1.49222	-1.03103	1.49036	-1.20407	0.128665	0.480816	0.135255	-0.518823	-0.553207	-0.294405	-0.941625	-0.28886
g2239	0	0	0.756817	0.554819	0.0836571	0.306373	-0.270203	-0.901235	0.542174	2.26512	1.91189	-0.306497	-0.34175	-1.00659	-1.40727	-0.918893	-1.40814	0.0631924	-0.0476135	0.124145	-0.631085	-0.849891	0.684769	-1.20063	-0.793242	0.81935	-0.89084	1.64023	1.25967	-0.598694	0.40205	-1.12945	-0.601688	1.2652	-0.553617	-1.03671	1.1609	1.05367	1.77615	0.241036	-0.0361236	-0.930231	-0.954626	-0.0962027	-1.74258	-0.808707	0.539456	-0.469488	-0.481944
g0881	0	0	-0.442016	-0.333245	-0.223095	-0.49763	-0.491387	-0.450132	-0.45824	-0.451721	-0.46008	-0.49763	-0.467717	-0.41288	-0.463167	-0.40398	-0.442819	2.33202	2.14931	2.01441	0.154923	-1.00141	-1.05365	0.388239	0.0991051	-0.0682363	-1.03541	-0.974956	-1.20348	-0.116818	0.304406	1.67336	-0.751902	-0.773386	-0.0682363	0.869225	1.96102	1.59721	0.388349	-0.1584	-1.2848	-0.957226	1.34726	0.664815	-0.982707	-0.630093	-0.863171	-0.805335	-0.742316
g5446	0	0	0.247095	-0.409757	2.06439	-1.21004	-1.52995	-0.0473702	1.53152	0.966697	-0.265732	0.579606	0.794989	1.05209	-1.31455	-0.43177	-0.698338	-0.607654	-0.710744	-0.0104836	1.16441	0.500718	0.624773	-0.546231	-0.159915	0.599759	0.733306	0.832377	0.679776	0.270834	-0.819707	-1.01543	0.285696	0.624773	1.31393	-1.58437	-1.76474	-1.73996	-0.188618	0.240193	1.33353	0.825724	-1.06845	-1.14238	-0.590832	-0.618243	-1.01751	-0.0945134	2.07649
g5433	0	0	0.622337	-0.162888	-0.573472	1.36478	1.44163	1.64863	0.962413	0.108889	-1.60793	-0.534785	-1.66318	-0.133045	0.0414559	0.170127	0.523856	0.0927848	-1.00479	-1.29682	-0.31248	-0.503916	0.843542	-1.27285	-1.275	-0.0418772	-1.19228	0.410601	0.252218	-0.254918	0.685805	0.528715	-1.14604	-0.397305	-0.591023	0.176769	2.09344	1.9966	-0.482621	-0.541542	1.34233	1.20572	-0.930863	-0.593029	0.0665381	1.00724	1.00724	1.00724	0.427124
g6117	0	0	1.15307	-0.250067	-0.820438	0.00130802	1.40616	-0.115404	1.11928	1.53195	1.42116	-0.867816	-1.13482	-0.393571	-1.66165	-0.802198	-0.918549	0.774685	-0.523508	0.0804029	-0.493436	-0.499586	-0.427038	-0.189098	-0.393427	-0.38573	-0.713599	-0.701326	-0.519418	-0.553178	0.0488594	-0.374227	-0.336574	-0.127012	-0.65257	2.17555	2.51832	1.62348	1.72312	-0.0145778	0.389854	-0.302511	-0.602544	-1.19335	0.0850157	0.0850157	1.08313	-1.01334	0.709868
g4617	0	0	1.75356	0.432931	0.319482	0.175456	-0.826049	0.375793	-0.320065	-1.47039	-0.709035	1.07257	0.687057	0.0729999	1.19574	1.04296	0.345941	-1.45394	-1.38896	-1.30605	1.07245	0.59287	-0.222025	-0.240286	-0.347628	-1.26329	1.18231	-0.38629	-0.240286	-0.810789	-0.627614	-0.727477	-0.769576	-0.919282	-0.993021	1.14963	2.2452	1.3051	0.490526	1.62147	-1.31084	-0.626938	-0.130122	-0.0440983	0.0341807	-1.04389	-0.0307587	0.00454802	-2.26962
g5701	0	0	0.426055	-0.540892	1.97678	1.18318	-1.02148	-1.02148	-0.885116	-0.898875	-0.580204	0.337235	-0.644085	0.564629	0.961555	-0.646051	1.69202	0.800991	-1.02148	-0.682783	-0.141978	0.113157	-0.771077	0.096065	0.0835339	-0.889138	-0.37954	-0.79273	-0.554015	-0.644038	-0.747407	0.103939	-0.341659	-0.728658	0.238276	3.20248	0.741344	1.41145	-1.12037	-1.31575	0.175114	0.408324	1.14991	0.702775	0.585908	0.306077	-0.548473	-0.427645	-0.183643
g2959	0	0	2.0339	2.0339	0.882897	-0.0490984	-0.44275	-0.0490984	0.434218	0.434218	-0.0490984	0.882897	-1.11014	-0.44275	-1.2896	-0.0490984	-0.0490984	-1.11014	-0.771571	-1.2896	-0.908131	-0.594305	-0.684078	0.0381533	-0.166107	-0.0831591	-0.883437	-0.861692	-0.541071	0.497883	0.544762	0.691724	-0.606471	-1.18145	-0.618759	1.07433	2.2175	2.0643	0.0919668	0.0594937	-1.17915	-1.07161	0.699119	1.40018	-0.225393	-0.656151	0.399041	-1.66932	-0.0369304
g4778	0	0	-0.403108	-0.968983	-0.50193	0.492965	-0.251914	0.696911	0.542675	0.378695	-0.665911	-0.570729	-0.807725	-0.462374	-1.19656	-0.8975	-0.72727	1.76996	2.28631	1.28649	-0.920296	-0.655968	-1.22105	-0.193853	-0.231664	-0.487951	1.62338	-0.611123	-0.405441	-0.35475	-0.944221	-0.803978	0.378684	1.38166	0.0534894	2.57561	0.554157	0.263313	1.51626	0.104447	0.263313	-0.189663	-1.60524	-0.0891181	-1.46789	-0.846105	-1.84722	0.570222	-0.19849
g1733	0	0	0.612897	1.62735	1.25709	0.197338	-0.242109	-0.422045	1.74933	0.970959	0.945597	0.277744	-0.0868333	-0.942773	-1.23688	-1.24906	-0.799215	-1.19018	-0.622827	-0.846375	-1.16108	-1.6066	-1.02788	0.226699	2.21057	0.650883	-0.365692	0.106852	-0.767307	0.284056	1.45363	-0.871791	-0.773755	1.10669	0.202419	0.552171	0.511094	-0.730967	-0.941754	0.939801	-0.672485	1.05796	0.698409	-1.08193	1.55446	0.497124	-0.157859	1.5253	-0.622506
g1377	0	0	-0.21208	0.517208	-0.464512	-0.155204	3.74907	-0.517635	-0.0477679	-0.345878	-0.629587	0.0386445	-0.590927	-0.317379	-0.112394	-0.0245476	0.498351	-0.0517345	-0.645149	-0.688477	0.885447	0.11064	0.216089	-0.417362	-0.759317	-0.275036	0.278508	0.778626	1.31024	-1.31276	-1.48751	-1.18899	-1.09614	-0.527637	0.184124	-0.173525	1.7373	1.7373	0.931889	0.617169	-0.0800129	-1.87589	-0.0635477	0.470394	1.37809	1.32274	0.928998	0.611798	-0.610419
g0413	0	0	-0.502182	-1.10708	-0.0773323	0.958927	0.958927	2.06952	-0.0773323	0.860118	1.33582	-0.502182	-1.05045	-1.13834	-1.60103	-0.553541	-0.596898	-0.260221	0.423154	0.860118	-0.592208	-0.553226	-0.560115	-0.307854	-0.408932	-0.423983	-0.496043	-0.498808	-0.41727	-0.491012	-0.054481	0.128252	-0.530019	-0.552868	-0.430099	1.19876	2.48856	2.50135	0.792191	-1.39656	-0.509603	-0.665768	1.15006	0.629679	-1.52548	-0.545244	-0.800263	-0.545244	0.45832
g3866	0	0	-0.330573	-0.971811	-1.05057	-0.889813	-1.07054	-0.647721	-0.836386	-0.943581	-0.661143	0.558113	1.67519	0.269992	0.198731	0.420248	-0.193064	1.21021	1.96823	1.29448	-2.84445	0.182733	0.548387	-0.5703	-0.25768	0.843421	0.146858	0.951305	0.944108	0.295492	0.983605	0.893241	-0.628741	-0.677211	-1.51182	-0.269581	0.242245	0.728388	-0.797232	-0.879819	1.4871	1.0163	-0.461158	-0.365183	1.62263	0.32934	0.0558167	-0.58639	0.143337
g4819	0	0	0.261997	1.78188	2.56467	-0.268966	0.0383331	-0.579799	0.872962	0.366905	0.776945	-0.505374	-0.0950412	-0.692079	-0.342118	-0.449798	-0.204016	-1.07289	-1.26441	-1.1892	0.00782671	-0.108768	-0.590281	0.384929	-0.0592125	-0.566187	3.42688	-0.128328	-0.754902	0.150292	0.362419	1.10398	-0.226456	-0.314858	-0.746706	-0.157832	-0.624211	-1.15859	0.20497	0.105414	-0.979776	-1.33742	0.699602	1.30721	-0.602077	0.720145	1.30868	1.5314	-0.85763
g6729	0	0	-0.779033	0.828019	0.641593	-1.14973	0.65339	0.260373	-0.890842	-0.652638	0.0011897	0.9912	0.247181	1.62585	1.40159	0.690466	0.060058	-2.00309	-1.32448	-0.601092	-0.446294	-0.465334	-0.543673	-0.35894	-0.366796	-0.581631	-0.27739	-0.35894	-0.284063	-0.512895	-0.453961	-0.377163	-0.283262	-0.465334	-0.464835	1.25981	2.11251	2.86819	-1.20013	-1.29359	0.420243	0.324679	1.06823	0.680572	0.250973	-0.543401	-0.248947	-0.611842	-0.87525
g4175	0	0	-0.796949	-1.21453	-0.993275	0.108551	0.167545	1.16931	-0.553099	-0.354096	-0.782142	-0.0473458	0.681446	3.15581	0.330285	0.573451	-0.289059	-0.261852	-0.309965	-0.584077	-0.225252	-0.894513	-0.894513	1.05753	0.814519	-0.361119	1.78911	-1.84912	-0.742298	-0.00826365	-0.87011	0.709565	0.408438	0.669718	1.75789	0.202523	-0.649439	-0.914662	0.814307	-0.421659	1.62823	-0.361706	-0.810733	-0.848441	-0.449363	-0.72551	-0.593282	-0.0275388	-0.0211226
g3402	0	0	-0.250882	-0.642554	-0.303625	0.319561	-1.00576	-0.859309	0.415288	0.392094	0.392094	-0.948378	-0.0637064	-0.242749	-0.998019	-0.739937	-0.747061	2.83475	1.26469	1.18351	0.0855962	0.788079	-0.299691	0.00932722	0.912088	0.912088	-0.852042	0.620547	-0.0728015	0.539736	0.788079	1.50888	-0.624639	-0.932798	1.06976	-1.65353	-2.19221	-0.606466	-1.41572	-0.544346	0.444873	1.50724	0.342859	-0.334908	-0.537738	-0.622441	-0.627613	-1.29017	0.42864
g1827	0	0	0.698892	-0.479267	-1.42598	0.698892	-1.748	-0.00847835	-0.450015	-1.00343	-0.784359	-0.504029	1.14216	1.38715	0.0640741	1.35372	1.22427	0.640003	-1.21749	0.411889	-0.505	-0.0605821	-0.294312	-0.521206	-0.972956	-1.60546	-0.235928	-0.669077	-0.381923	-0.76797	0.116368	0.432439	0.133745	0.0670359	-0.489643	2.15135	1.93888	1.66423	-0.417655	-0.533836	-0.532357	1.9942	0.0188019	-0.529152	-0.870687	1.05719	0.862082	-0.870687	-0.105767
g0020	1	0	-0.264332	-0.451351	-0.417793	-0.451351	-0.451351	-0.451351	-0.357896	-0.451351	-0.451351	-0.419294	-0.451351	-0.451351	-0.297926	-0.400272	-0.449171	3.06712	1.60314	1.54722	-0.281943	-0.417788	-0.515082	-0.288098	-0.573656	-0.436484	-0.37813	-0.459732	-0.487407	-0.486079	-0.534852	-0.485721	-0.273217	-0.217319	-0.573656	2.08664	2.59759	1.72493	1.04541	1.49308	-0.751668	-0.749097	-0.600274	-0.437449	0.837467	1.12987	0.33156	0.0128452	1.62365
g2079	0	0	-0.983661	-0.313812	-1.81041	-0.185081	0.018115	-0.185081	0.723943	-0.464732	-0.313812	-0.594259	-0.185081	0.57726	-0.860631	0.359549	-0.0184436	3.00727	1.03829	0.190573	0.196565	1.58199	0.0651243	-0.51926	-0.730334	0.0850669	2.04226	0.969445	0.927076	-0.105868	-1.00186	-0.837628	0.12199	0.709556	0.445767	-1.15958	-1.35694	-1.43336	0.719137	0.773593	0.530277	-1.0061	0.509856	-1.52677	-0.589992	0.4353	-0.0683281	-1.04879	-1.26001
g0937	0	0	-0.443197	-0.346895	0.493281	-0.213389	-0.955584	-0.145392	-0.749682	-0.893586	-0.280606	-0.187441	2.20318	0.0679957	1.53303	2.08446	0.346582	-1.11196	-0.4834	-0.917412	0.577583	1.21264	0.509276	-0.433452	-0.178779	-0.600103	1.29415	0.790314	0.442371	0.480008	-0.966266	-0.976641	0.48449	0.49363	1.46636	-1.32327	-1.70653	-1.56577	0.279067	0.321024	-1.14648	-1.28785	0.630858	1.20338	0.261597	0.0930565	0.345992	0.766726	-0.0178237
g4205	0	0	-0.791474	-0.874795	-0.874795	-0.874795	-0.204261	-0.0806022	0.820387	-0.471747	1.5511	-0.874795	-0.721048	1.86256	-0.874795	-0.473896	0.410395	1.69162	1.29849	-0.517541	1.03273	1.1076	-0.93947	1.54468	-0.562696	-0.966137	-0.158935	-1.00473	-0.945636	1.15229	0.0628846	-0.550284	-1.17122	-0.875487	0.954089	1.84802	-0.159896	-0.367783	-0.319632	0.892871	-1.15386	-0.802114	-0.0734408	1.45617	0.243245	0.569398	1.11877	0.228055	0.234526
g5441	0	0	0.395474	0.930724	0.522502	0.110822	0.0519885	-0.286252	2.49163	1.19009	1.21358	-0.220104	0.139815	-0.476759	-0.839726	-1.00457	-0.942292	-0.983906	-1.23487	-1.05813	-0.533931	-0.523851	-0.516618	-0.304059	-0.364431	-0.499515	-0.545718	-0.460933	-0.45249	-0.354864	-0.14773	-0.124129	-0.31922	-0.402829	-0.443174	0.746266	2.48857	2.75865	1.52027	-0.576976	-0.722583	-0.93805	0.948807	-0.231469	-1.52926	-2.51574	0.901447	-1.10312	0.326878
g1284	0	0	-0.937831	-1.22904	-1.20905	1.50156	-0.565295	-0.733088	1.4657	0.0714291	0.377898	-0.0520631	-0.155566	1.52224	-0.218119	0.0189712	1.70699	0.511769	-0.947442	-1.12909	-0.646434	-0.396133	-0.802016	0.232548	0.636333	-0.136599	-1.09585	-1.01411	-1.3916	0.795548	1.19437	0.335802	-0.0265806	-0.821098	-1.20899	0.929239	1.96583	1.44974	0.0663012	-1.24421	0.425776	-1.17987	1.02861	0.903393	-0.619418	0.903951	-0.504079	2.51711	-0.198819
g6044	0	0	-0.864901	0.487833	1.43307	1.68741	-0.209698	-0.928017	-0.317521	-0.928017	-0.549947	0.296983	-0.512504	-0.927265	0.764717	-0.355966	-0.913991	0.517012	-0.928017	2.24882	-0.634641	-0.838015	-0.60688	-0.341633	-0.256748	-0.68351	-1.25426	1.9368	0.496398	-0.799687	0.997885	-0.758388	-0.734004	1.73726	-0.854194	0.266634	1.28724	1.03974	-0.837252	-0.0377764	-0.917226	-0.662465	1.27529	1.17943	-0.647584	-0.170872	-0.45155	-0.0494038	-0.862445
g5920	0	0	2.48891	2.03171	-0.391528	0.626845	0.0875801	1.2572	-0.779633	-1.17941	-0.747695	-0.245978	-0.556241	-0.677056	-0.351139	-0.480764	0.17012	-0.284048	-0.818686	-0.150181	0.271643	-0.537601	-0.538422	0.0444335	0.0828676	-0.455658	0.448775	-0.45021	-0.534802	-0.33737	-0.538422	0.367429	-0.19453	-0.396738	-0.53469	0.0248433	3.76598	-0.487525	0.540736	1.5214	-0.626675	-1.13465	0.427328	-0.728136	1.73901	0.441411	0.892431	0.197451	-0.991688
g1634	0	0	0.580844	0.0782888	-0.0511441	2.19531	-0.165418	0.928388	1.23867	1.2063	-0.498309	0.0782888	-0.206674	-0.253556	0.694149	-0.97756	-1.07121	-1.05235	-1.05235	-1.67167	-0.762516	-1.43177	-1.82899	-0.120109	0.77341	0.700647	0.663253	-1.35017	-1.49629	1.64223	1.25063	-0.0239445	0.60701	0.757029	-0.0708848	0.0615816	0.249326	0.379546	-0.282971	1.12955	-0.753023	-0.546686	1.38317	-0.930041	-1.32617	1.03138	-0.00337406	-0.249089	-0.482614
g2215	0	0	1.57791	0.879707	2.67911	-0.0208703	0.901634	0.309149	-0.203039	-0.0972422	-0.27762	-0.0134637	-0.477588	-0.547015	-1.43705	-0.991066	0.0602889	-0.997692	-0.525279	-0.819875	1.11174	0.809184	0.498401	0.752758	1.31058	0.167845	-0.504075	-0.070145	-0.809696	1.28099	-0.0281267	1.02948	0.157566	-1.07752	0.167845	-1.69873	-1.41981	-1.67829	0.286093	0.565768	0.364388	0.367612	0.448197	-2.03206	-1.49735	1.0316	-1.52034	-0.0425418	0.116582
g2477	0	0	1.54747	0.98997	-0.394185	0.724461	-0.428212	0.59596	1.86468	1.13436	0.398094	0.651222	-1.27375	-0.872879	-1.16118	-0.953456	-1.02514	-0.671345	-0.93904	-0.187028	-0.83491	-1.16365	0.0891638	-0.616599	-0.340351	-0.0849847	-1.08769	1.21761	-0.560837	-0.320733	2.47948	-0.0790786	-0.651338	1.35381	-0.609543	-0.672517	1.35842	0.523736	0.0787889	-0.758961	-0.360852	-0.956195	0.168306	1.82891	-1.22217	-0.189012	0.631477	0.00425646	-0.493012
g6979	0	0	0.0109951	1.13459	2.30238	0.387223	-0.236603	0.142195	0.573764	0.60549	1.62656	-0.476326	-0.19252	-0.422845	-0.954461	-0.712429	0.0416235	-1.51276	-1.09315	-1.22373	-0.123067	-0.24609	-0.249508	-0.249508	-0.235217	-0.249508	-0.201976	-0.249508	-0.249508	-0.24609	4.00506	-0.24609	-0.226984	-0.249508	-0.233974	-0.249508	-0.249508	-0.249508	-1.28181	-0.080452	0.889112	0.889112	-1.1253	0.709335	0.586104	-0.877681	0.324555	-1.42784	-0.756388
g1107	0	0	0.149791	-0.25713	-0.783507	0.681859	0.330005	0.941793	1.99214	2.09651	0.170408	-0.566177	-0.937953	-0.492019	-1.13784	-1.42319	-1.03808	0.210063	0.559615	-0.496292	0.241303	0.0584919	-0.17155	0.164169	0.0463646	-0.080407	-0.139026	-0.465423	-0.606408	0.0909203	-0.435239	2.91285	-0.344223	-0.431258	2.08796	-1.09825	-0.770042	-1.06023	1.52259	0.789722	-0.270722	-0.819778	-0.078782	-1.14303	-0.41987	-0.831794	0.101565	-1.00809	-1.06086
g2009	0	0	-0.485855	-0.645381	0.125456	-0.110296	-1.19198	-0.349719	-0.217214	-0.836558	0.125456	0.81014	0.574407	0.574407	2.48479	1.42094	0.940048	-1.27211	-0.741107	-1.20542	0.837315	0.603131	0.322507	0.109807	0.722149	0.537907	-0.130746	0.687786	-0.333337	2.26399	-0.0839544	-1.12253	0.847368	-0.716452	-0.0384842	-1.53375	-1.55891	-1.41379	-0.591469	0.939757	1.46077	-0.00346512	-0.863525	-0.942067	1.00032	0.860494	0.514223	1.47292	-0.2611
g5807	0	0	-1.01094	-0.407739	0.690553	-0.193288	-0.701763	-0.104419	0.038442	-0.326229	-0.0119289	1.80223	1.82578	1.92793	-0.695818	-0.604457	0.589036	-1.39916	-0.371599	-1.04663	0.889687	0.393616	0.659824	0.452716	1.11755	0.994494	-0.554137	0.377421	0.158987	0.730023	-0.246308	-0.233028	0.621832	0.0415777	0.426466	-1.63048	-2.06268	-2.13756	0.458544	-1.29393	0.0700705	-0.944147	1.47037	0.239095	0.113524	0.00464834	-0.496072	-0.793758	-0.373378
g2182	0	0	-0.88186	-0.291922	-0.275566	-0.3417	-0.349773	0.918543	-0.709408	-1.02419	-0.375409	-0.623195	1.13267	0.297203	-1.19714	-0.567966	-0.866657	1.39986	1.91941	1.83711	-0.428509	0.177601	0.628504	0.606243	0.402457	0.260904	-1.03325	0.546017	-0.000524305	1.10009	0.915346	2.22724	-0.238671	-0.798984	0.116909	-1.48939	-1.58136	-1.41063	-1.35404	-0.837125	-0.323349	0.597694	0.669545	1.24728	-0.481024	0.100309	0.758253	-0.613286	0.0476132
g1635	0	0	0.549073	0.0950094	1.18295	-0.296747	-0.94822	0.403968	1.49073	0.000593623	0.653451	0.24498	0.916565	1.75939	-0.563772	-0.637541	-0.412889	-1.40149	-1.40149	-1.63457	-0.0323285	0.167717	-0.350281	0.0358168	0.349582	-0.400174	1.70186	-0.397058	0.0639902	-0.174951	0.367734	0.457094	0.71005	1.46089	1.00544	-0.738387	-2.15498	-2.07201	-0.276718	-0.786255	0.404707	-0.949844	1.79052	-0.182411	1.19622	1.18585	0.873274	0.397471	-0.687593
g5749	0	0	0.580707	0.662376	0.327467	-0.646754	-1.01786	0.0632806	0.725362	-0.0301827	0.670697	0.527994	2.35238	1.50074	-1.15183	-0.841994	-0.756757	-0.786137	-1.17767	-1.00182	1.56914	-0.135616	-0.774168	0.943018	0.956417	0.0214131	1.84266	-0.521407	-0.434705	0.642052	-1.16023	-0.279505	0.937371	-0.139354	0.221437	-0.470952	-1.41189	-1.80568	-0.0191044	-0.527309	0.77926	1.57477	-0.922743	-0.884869	-0.907713	0.262854	-0.224024	-0.455207	0.726519
g1126	0	0	1.20285	0.0190964	-0.28093	1.62298	0.386747	1.25141	0.650408	-0.0148003	0.169486	0.416829	0.285513	0.285513	-0.905493	-0.248263	0.425518	-1.86232	-1.76994	-1.63461	0.0822315	-0.856302	-0.44478	0.450224	-0.19856	0.342667	-0.289443	0.0822315	-0.285035	0.0615888	1.62744	1.55234	0.0483402	1.81592	0.413603	-1.19696	-1.14045	-2.06505	-0.632026	1.77697	-1.0977	0.124147	-0.408094	0.236709	-0.186601	-1.55309	-1.12321	1.32692	0.388474
g2380	0	0	0.881092	0.235069	0.707368	0.199678	0.936462	-0.171625	0.11632	0.617942	-0.183362	0.486339	-1.56793	0.547766	0.800233	0.498417	1.06352	-1.2208	-1.96383	-1.98266	-0.439579	1.20925	-0.495483	-0.135128	0.642378	-0.465127	3.41272	-0.32001	-0.495483	0.821765	-0.495483	-0.493972	-0.485524	-0.495483	-0.488615	-0.285259	-0.495483	-0.495483	0.497585	-0.668883	0.0754102	-0.906545	1.72086	-0.718427	-1.03887	0.132762	0.132762	1.57588	-0.0289053
g5981	0	0	0.802515	0.939927	-1.00983	1.13999	1.15918	0.23499	0.704162	-0.184142	-0.603969	-0.163136	-0.0340081	0.927018	0.699829	-0.151962	0.694918	-1.61414	-1.99521	-1.54613	-0.280248	0.39428	-0.340013	-0.340013	0.133192	-0.340013	-0.317546	-0.340013	-0.340013	-0.338398	-0.340013	-0.338398	0.239947	-0.340013	-0.332671	3.89996	-0.340013	-0.340013	0.39911	1.8714	-0.540038	-0.75452	-0.461418	-0.51453	0.277015	-0.690672	2.23847	-0.55239	-1.74936
g4825	0	0	0.185898	0.309653	-0.516781	-0.778384	0.0040316	-0.550159	-1.11842	-0.816523	-0.965826	1.79219	-0.640535	-0.726159	2.1926	0.775957	-0.972516	-0.0423353	0.388965	1.47835	-0.803329	-0.673516	-1.1082	0.39535	0.0468401	-0.514308	0.92933	-1.0942	-0.499423	-0.362272	-0.244461	-0.0239631	1.89765	2.3982	0.773338	0.562646	-0.652417	-1.02726	-0.0563682	-0.482112	1.95893	-0.846214	-0.135427	-0.438812	-0.980638	-1.49255	-0.486777	-1.23141	0.383778
g1125	0	0	0.0156206	-1.30864	-0.221684	0.114226	-0.769887	0.492883	-0.0814664	0.846586	2.40466	-1.28648	0.836605	0.269922	0.0486018	1.05361	0.8259	-0.996066	-0.847868	-1.39652	0.0445449	0.139718	0.0308179	0.567294	0.0597859	-0.48359	-0.904638	-0.739197	-1.0636	-0.502819	0.79044	3.16317	-1.24296	-0.786936	-0.383003	0.129091	0.510466	0.671423	-0.854289	-0.94829	0.905382	1.53162	-0.271753	-0.362664	0.546812	-0.0332683	0.744878	0.137431	-0.909586
g2385	0	0	1.97853	3.32752	-0.365935	-0.365935	-0.365935	-0.365935	-0.365935	-0.365935	-0.365935	-0.365935	-0.365935	-0.338024	-0.365935	-0.365935	0.155057	-0.365935	-0.365935	-0.365935	-0.0062884	0.82121	0.342966	-1.47264	-1.33746	-1.03365	1.12058	0.0541396	0.173708	-0.168283	-0.744861	-1.59191	-0.631759	-0.102749	0.302129	1.42804	1.72626	1.12058	1.55511	0.343134	-0.232307	-1.11913	0.436509	-0.983317	-0.728567	-0.353095	-0.503766	-1.43218	0.0352467
g1159	0	0	0.0114855	0.758882	0.49913	0.630973	0.49913	0.104935	0.736971	0.176366	-0.0302009	-0.573463	-1.61091	-1.06825	-1.59561	-1.28473	-0.750786	2.32133	0.450246	0.724508	1.70877	1.23738	0.00471576	0.16391	0.500715	-0.352036	0.949602	0.251912	-0.135624	1.13952	-0.20485	0.555921	0.00830261	-0.732367	0.0783242	-1.54856	-1.78848	-1.83715	0.760292	0.112447	-1.51714	-0.52673	-0.170867	1.342	-1.15132	-0.826085	-0.690069	-0.0457659	1.53112
g2280	0	0	-0.56401	-0.506345	-0.658181	-0.664949	-0.530083	-0.461579	0.0665255	0.103751	-0.102737	-0.279471	-0.298182	-0.110899	-0.718632	-0.779633	-0.644753	2.72807	1.80199	1.61912	-1.05396	-0.909599	1.48911	-0.907129	-0.647436	1.36166	-1.11947	0.961443	0.753059	-0.912613	-0.301243	-0.367702	-0.69621	1.10215	-0.628203	-0.710519	1.3067	1.27996	1.10076	1.0873	-0.105711	-1.49131	0.0177447	-0.608785	0.952632	0.771842	1.29093	-0.0315497	-0.997776
g2062	0	0	-0.133075	0.295625	0.757781	-0.649347	-0.133075	-1.39238	1.627	1.19313	0.978838	-0.076916	1.22863	1.05383	-1.07105	-1.82397	-0.103777	0.124866	-0.820746	-1.05537	2.63763	0.613932	0.222148	-0.633251	-0.496039	0.942573	-0.176379	0.350764	0.358761	0.0692567	-0.37968	-1.33499	-0.0852383	0.728552	0.574035	-0.859433	-0.540446	-1.99219	1.64092	-0.617336	0.834953	-0.428583	-0.822403	-0.607547	0.931236	0.709014	0.480369	0.416796	-1.31733
g6798	0	0	-1.01236	-0.173052	-0.793605	-1.08376	2.39303	0.211321	-0.993513	0.2534	-0.73835	-0.0129557	-0.336124	-1.08291	1.06352	-0.558418	1.7423	0.436449	0.882736	-0.197705	-0.352561	-0.829052	-0.876504	0.0668474	0.0174798	-0.421314	-0.705773	-0.705773	-0.790787	0.168283	0.743463	0.929905	-0.666792	-1.18341	-0.767369	1.52791	1.85821	1.98724	1.82818	0.119042	-0.239493	-0.989076	0.0588358	-0.77749	0.595434	0.429988	-0.542404	-1.42468	-0.0543116
g0734	0	0	3.68937	-0.324571	-0.337498	-0.430592	-0.275796	-0.4087	-0.418903	-0.351467	-0.416649	-0.376526	-0.42405	1.2182	-0.229118	-0.430592	-0.121052	-0.333588	0.207514	-0.235986	-0.574681	-0.290161	0.094808	0.39268	0.503363	0.253031	-1.63637	-0.762116	-0.865017	0.118569	0.613532	1.05399	-0.307064	-0.870465	-0.525382	2.93194	0.591915	-0.722578	-0.128195	1.09713	-0.424981	0.431068	-1.69956	0.724534	1.01708	1.51714	0.142106	0.684986	-0.739828
g0076	0	1	0.491391	0.842272	0.60137	0.202594	0.709641	0.0182794	1.64003	1.64003	1.48542	0.0182794	-0.937707	-0.556997	-1.17732	-1.10925	-1.01478	-1.01478	-0.900772	-0.937707	1.12883	0.159189	0.899268	0.340223	0.424456	1.03517	-0.675177	1.03517	0.526971	0.760713	0.633644	0.340223	-0.171883	-0.767405	-0.244309	-1.52681	-2.03742	-1.86085	-0.638515	-0.53285	0.899196	1.61137	-0.726989	-0.612208	0.485253	0.0291443	-0.38159	-0.370709	-1.09951
g2635	0	0	2.04736	0.364288	2.19626	1.95731	0.0131672	-0.234873	-0.614048	-0.756113	-0.41263	-0.446175	-0.712335	-0.483813	-0.441782	-0.658524	-0.848161	-0.35837	-0.653932	0.042369	-1.00764	-1.05725	1.38383	-0.251572	-1.05286	2.31842	-1.03946	0.548715	0.788375	-0.111509	0.394495	-1.05725	-0.0878315	0.614361	-0.570284	-1.05862	0.118692	1.12738	1.83648	-0.128017	-1.0791	-0.446392	-0.43097	0.248004	0.350417	0.121088	0.746261	-0.365718	-1.07189
g6159	0	0	1.75067	1.04406	-0.150923	-0.564579	1.41975	-0.157722	0.380986	-0.930338	0.574102	1.68437	-0.721868	0.0485336	-0.384602	-0.859753	-2.07803	-0.237474	-0.119984	-0.697193	-0.129123	-0.373814	-0.804942	0.0970898	-0.135094	-0.546452	-0.184781	-0.372503	-0.42764	-0.311278	-0.152952	0.118477	-0.59762	-0.77807	-0.731399	0.137412	3.03275	2.15994	-1.05234	-0.581198	-0.502594	-0.365681	1.39041	1.1114	-0.586807	-0.337805	-0.523091	-0.568477	0.154929
g3316	0	0	0.399392	0.829421	0.399392	0.257329	-0.147411	-0.314972	2.42447	1.26585	1.35522	-0.273679	0.257329	-0.489493	-0.86133	-0.949467	-0.755078	-0.962982	-1.26765	-1.16634	-0.340541	-0.591378	-0.6663	-0.5787	-0.61134	-0.679415	-0.480992	-0.667836	-0.658781	-0.539434	-0.550797	0.481129	0.102206	0.327698	3.31071	0.240278	1.08385	0.81964	-0.365913	1.61797	0.428952	-0.552303	0.184727	-1.31343	-1.49015	1.16682	-0.266996	-0.182305	0.0226175
g5746	0	0	-0.839981	-1.18942	-0.957204	-0.0572274	-0.0701795	0.192148	-0.998732	-1.04295	-1.08745	-0.818383	-0.135217	-0.0246425	0.619015	1.34939	1.1165	0.496204	1.32385	2.12428	-0.0142958	-0.187692	-0.190178	0.274067	0.0318656	-0.281109	-1.2251	-0.646458	-0.558215	-0.906192	-0.461464	-0.528504	-0.369165	-0.0684292	0.0938624	3.42589	0.655471	0.955651	0.129628	-0.991773	0.239882	1.39899	0.529026	-1.30575	-1.17463	0.56534	0.064888	0.0519478	0.56534
g2226	0	0	0.507197	0.37397	-1.69618	0.719996	-0.680807	-1.04302	2.45889	-0.485426	0.844505	-0.209685	0.207344	-1.10961	-0.521331	-1.15112	-0.000198107	-0.017283	1.14714	0.655634	2.02808	0.764063	0.567934	0.059799	0.0240457	-0.513345	1.53652	0.235773	0.411642	0.114993	-0.72323	-0.410022	0.00485697	-0.185236	0.714359	-0.847648	-1.94356	-1.83902	0.277123	-0.724922	0.0751684	-0.986892	1.79644	-0.436915	-1.21105	0.01669	0.749659	-0.359779	1.14191
g6219	0	0	-1.13377	1.77064	2.14	-0.462804	-0.249401	-1.03796	0.555095	0.62033	0.882195	-0.293231	-1.0552	0.706784	-0.0119998	-1.04222	0.826226	-0.919538	-0.753857	-0.541289	-1.28413	-0.701667	-0.696927	-0.138979	0.127486	-0.111395	-0.432176	-0.422866	-0.40224	-0.232602	0.0413508	0.326396	-0.449526	-0.348178	-0.736181	0.460623	2.66292	2.33809	1.29859	-1.00751	0.56485	-0.391062	-1.15941	0.694542	1.064	-0.00413134	-0.899079	-2.37408	-0.0816806
g5193	0	0	0.181089	0.436181	1.21699	-0.231254	0.711583	-0.128403	0.424221	2.47086	1.64809	-0.0311529	-0.977784	-0.688093	-0.972448	-0.82796	-0.914455	-0.844502	-0.630849	-0.84212	-0.205928	-1.1438	1.71724	-0.597153	-0.898831	1.21271	-1.24698	1.55903	1.63849	-0.642787	0.0726332	-0.216486	-0.722695	-0.586914	-0.944584	0.107808	-0.165573	1.06381	-0.325596	1.45843	-1.32887	-0.168061	-0.491201	0.855304	-1.01228	-0.0754787	-1.04692	-0.916776	-1.13509
g0868	0	0	-1.00184	1.19777	-1.13141	-0.241544	2.45324	0.950568	-0.659342	-1.12531	-0.39838	0.844625	0.375934	-1.30123	-0.0325156	0.261293	0.3871	-0.071465	0.623912	-1.13141	0.140736	-0.198611	0.353868	-1.38592	-1.56892	1.25519	0.716689	0.037237	0.27555	-1.26112	-1.28001	-0.770312	-0.571448	0.480693	0.388586	0.221811	1.00202	2.16395	-0.883907	-0.886976	1.5392	0.734821	-0.696718	0.193582	0.892303	0.382237	0.512878	0.626699	1.02649
g4561	0	0	0.342427	1.21612	0.0556426	-0.522476	-0.357957	-0.819538	0.484765	0.0326584	0.0391907	-0.451182	-0.896218	-0.616684	-1.03899	-1.09598	-0.916174	2.82796	1.09569	0.620735	1.3343	0.893177	-1.29114	-0.622149	0.0599266	-0.64961	0.617738	-1.65415	-1.12605	0.355617	-0.359752	1.21463	-0.157306	-1.13849	1.78851	1.09436	-0.326781	-0.0328353	-0.833039	-0.968155	0.178047	-0.00369564	-0.189997	1.81684	-0.110215	1.33112	1.23941	1.54902	0.159599
g0834	0	0	-0.134695	0.78017	-0.0303882	0.62252	-0.450879	0.0570824	-0.543191	-1.12666	-1.18397	0.231668	0.223466	0.865087	1.41398	1.3957	1.74094	-1.37412	-1.21406	-1.27267	0.025465	-0.654278	-0.296775	0.842393	0.398869	0.389423	-0.878103	-0.391737	-0.464975	0.932541	1.90614	2.42477	-0.13252	-0.631156	-0.471962	-0.550286	-1.25733	-1.19048	0.113345	-0.012562	1.0587	1.12303	-1.14126	-1.14126	0.394781	0.994051	-1.08831	-0.156185	-0.921521
g0808	0	0	-0.0415834	0.346651	0.381003	-0.57548	-0.832498	-0.425312	1.59808	0.500933	0.340896	-0.895188	-0.455768	-0.234941	-1.311	-1.62893	-1.0079	1.60454	1.08971	1.54678	-0.876083	-0.435374	2.03458	-0.751559	-0.701221	1.65	-0.892065	-0.19759	1.24963	0.0657085	-0.10327	0.390483	-0.89713	-0.267497	-0.898546	-0.810706	-0.324127	1.76477	-0.938607	-0.616944	-0.172061	1.11136	-0.760469	1.37672	-0.0151347	-1.15607	-0.517095	0.701907	-0.722856
g2937	0	0	0.860152	1.24304	1.14786	0.538903	0.56648	-0.133852	0.803085	1.27583	1.31022	0.252209	-0.742473	-0.697977	-0.648406	-0.697977	-0.829952	-1.49831	-1.20511	-1.54373	-0.480982	-0.854322	-0.533392	0.621893	0.579065	0.092639	2.94385	-0.398578	-0.893575	1.18443	0.636441	0.098501	-0.756009	-0.880257	-0.989253	-0.948271	-0.0203135	0.598135	1.40969	1.15064	-0.648114	-0.572643	-0.817464	-0.522106	0.0178616	0.229877	0.363973	-0.265571	-1.42485
g6568	0	0	-0.0846687	-1.12556	-1.5527	0.822831	0.0773109	1.12348	-0.637981	-0.304584	0.328597	0.0675723	0.423505	1.46388	0.186159	0.638379	1.9724	-1.54179	-0.89935	-0.95748	0.312773	-0.542874	-1.01665	-0.0458021	0.268283	-0.38486	-0.35968	-0.337237	-0.579288	0.116563	0.633574	0.543727	-1.06753	-0.850241	-1.10732	-0.25314	2.39232	2.27737	-1.22178	-0.490452	1.23553	1.19615	-0.20066	-0.518784	0.416278	-0.968248	-1.10226	0.270314	-1.07493
g2366	0	0	-0.525985	-0.225887	-0.219333	-0.353108	-0.212905	-0.549483	0.110594	0.226346	0.199083	-0.68449	-0.636783	-0.7357	-0.809529	-0.920628	-0.692553	2.56829	1.9075	1.55457	-0.322606	-0.69598	-0.265379	3.16336	1.53452	1.20288	-0.841204	-0.53326	-0.372802	-0.208832	0.0456512	-0.560805	-0.12873	-0.21638	-0.502459	-0.762155	-0.291951	-0.243862	0.965509	1.02626	-1.42159	0.306295	-0.946043	0.0695644	0.491628	-0.0426858	-0.585384	0.197756	1.14087
g1111	0	0	-0.454332	1.87215	2.05117	-0.189909	-0.0315407	0.0133745	0.252964	1.22677	1.37713	-0.631954	0.202236	-0.418114	-0.72042	-0.779636	-0.588903	-1.31526	-0.834145	-1.03159	0.142407	1.09695	2.01887	-0.693711	-0.506076	0.471201	0.562365	0.24977	1.25403	0.402883	0.797034	-0.572717	-1.00005	0.301692	-0.238337	-1.92289	-1.06742	-1.296	-1.13242	-0.412878	0.377249	1.79079	-0.356158	-0.266583	0.536994	-0.834554	-0.834554	-1.7231	-1.04554
g4566	0	0	0.772885	-0.65313	-1.14599	0.261273	0.348851	0.849998	-0.496497	-1.49933	-1.05265	1.90106	1.2823	0.686843	0.584525	0.709572	0.489817	-0.609089	-1.27893	-1.15151	-0.931487	-0.167502	-0.931487	-0.443676	0.567548	-0.012606	-0.501042	-0.379	-0.978633	0.567548	-0.48432	-0.411692	-0.490097	-0.789201	-0.311833	2.64072	1.39922	1.65754	0.939256	1.57823	-0.643044	-0.759899	-0.643723	-0.470816	-0.429347	1.13575	1.45597	2.09312	0.658056
g2180	0	0	0.455896	0.512301	-0.544284	-0.579519	-0.943634	-0.469242	0.321566	0.3393	0.472348	0.00878935	2.17036	2.34391	-1.25248	-1.1943	-0.579519	-0.0791818	-0.0903638	-0.891946	-1.73093	0.331683	0.0514479	0.359522	0.653513	0.724303	0.747738	1.7728	1.0391	1.4454	0.491656	-0.394871	-0.593899	-1.17436	-0.910087	-0.564052	-0.865067	-1.38389	-1.44558	-1.09814	0.456152	0.604711	0.61656	0.866302	-2.00666	-0.846973	0.381063	-0.578738	0.459295
g4497	0	0	1.52611	0.318184	0.370973	-0.688528	-0.885695	-0.137947	0.819989	0.373016	-0.0993492	-0.818883	-0.696831	0.324425	-1.63129	-1.63482	-0.526578	2.17324	0.585822	0.628153	1.66544	0.635857	0.577574	-1.2555	-1.28325	-0.54235	-1.79824	-0.054394	-0.322575	-0.129088	-0.206407	-0.827088	-0.0453136	0.0104808	2.25421	0.537228	0.0691141	0.714294	-0.110332	0.615915	-1.1477	-1.23426	0.999316	0.87706	0.136672	0.98269	1.6823	-0.150803	0.733035
g5741	0	0	0.0337339	0.557842	0.479397	-1.24635	-0.804504	-1.65691	0.995176	0.966632	0.517613	0.463315	0.0337339	0.218531	-0.956978	-1.05997	-1.26322	2.18022	0.781009	-0.239273	1.06154	0.428872	0.249838	0.0737256	-0.0262793	0.367983	1.98731	1.13841	1.63715	-0.83494	-0.989155	-0.981957	-0.311165	-0.0353029	0.0123204	-1.05476	-1.36837	-1.35522	-0.207057	-1.38734	0.463234	1.63597	-0.336095	-0.168715	2.31337	0.741838	-1.74087	1.1466	-0.873846
g0081	0	1	0.480223	1.19993	1.87545	0.585555	0.660224	0.228333	0.25553	1.5574	0.940773	-0.323809	-0.407112	-0.661133	-1.11136	-1.16794	-1.03925	-1.15955	-0.808817	-1.10445	0.847429	0.235912	0.653984	0.742699	0.700259	1.17134	-0.450985	0.936027	0.272113	0.742699	0.391178	0.235912	-0.0367397	-0.393812	-0.23741	-1.89372	-1.97728	-1.9396	-0.507498	-0.628867	0.995183	1.53824	-0.613299	-0.783756	1.62079	0.198358	-0.453918	1.31484	1.62079
g1875	0	0	0.12034	-0.423473	0.362146	-0.255847	0.219953	0.932736	1.19028	1.64559	2.07378	0.057925	0.0501182	-0.479328	-1.8326	-1.11153	-1.41408	-0.326967	-0.368345	-0.44069	-0.664322	-0.615464	-0.438057	-0.243251	-0.28982	-0.173257	-1.03693	-0.285754	-0.343128	-0.399734	0.0186508	0.107443	-0.498562	-0.740088	-0.668662	2.03014	2.19612	2.04467	0.00307314	0.249802	-0.533994	1.83232	-0.561213	-0.989989	-1.34222	-1.31354	-0.0124443	-0.00746872	-0.145601
g5231	0	0	0.0601771	0.28212	-0.0394252	-0.01182	1.14676	-0.782734	-0.219154	0.142359	-0.732151	1.61312	-0.156761	2.92368	-0.770586	-0.884924	-0.430709	-0.500506	-0.659078	-0.980364	-0.690413	-0.0499113	0.176687	-0.936223	-0.841761	-0.825718	0.12135	-0.0561853	0.132053	-0.708902	-0.56399	-0.659766	-0.603398	-0.104046	0.018977	0.677461	2.34596	2.56783	-0.656667	-0.760242	-0.410603	-0.722896	1.42908	1.12133	1.05255	0.238969	0.0114269	-0.370259	-0.58165
g4750	0	0	0.0482595	-0.298139	-0.352657	-0.440113	0.434449	-0.502625	-0.792643	0.333108	0.114919	-0.696651	1.65114	-1.36108	-0.699596	-0.400202	-1.35471	0.438777	1.67723	2.20052	1.66926	0.565536	0.636891	0.0273307	-0.194989	-0.582546	1.4965	0.233687	1.26464	-0.226504	-0.473622	-0.5875	-0.615477	0.76314	0.538894	-0.906152	-1.8761	-1.73299	0.914992	0.496633	1.24478	-0.952245	-0.789529	-0.91463	0.856739	1.02929	-0.436396	0.480409	-0.436396
g5670	0	0	-0.705792	-1.40283	-1.03818	-0.921426	-0.750189	-0.34453	-0.397887	-0.932833	-0.872047	0.00934605	1.00118	1.48073	-0.182897	0.506555	0.213794	0.991815	1.55632	1.78887	-0.458196	-1.2772	1.37517	-0.846941	0.0688991	1.41944	-0.1346	1.12234	1.64672	0.0603342	-0.383311	-0.749216	-0.979955	-0.474015	-0.048389	-0.97153	-1.00757	1.63801	-0.509023	-0.348504	-1.00433	0.472516	-0.40586	1.7952	-0.950895	-0.9913	-0.948316	-0.188767	1.33059
g1320	0	0	-1.38006	0.749077	-0.631101	0.539019	-0.235371	-0.308177	1.35173	0.195368	-0.498727	-1.46785	-0.476258	-1.4668	0.80342	1.16501	0.436603	0.377732	1.89864	-1.05226	0.149355	0.676517	-0.171641	2.71397	1.96528	-0.447602	0.517854	-0.213899	-0.040011	-0.701851	-0.226872	-0.271422	-0.510135	0.176408	-0.392138	-1.40156	-0.73906	-1.08319	-1.15546	-0.604993	1.6101	0.69614	-0.0819328	-0.463855	0.963711	0.348901	-0.223644	1.21086	0.348901
g1949	0	0	0.222885	0.716447	0.513438	-0.256	-0.795793	-1.1119	0.939106	1.24264	2.27387	0.368455	0.939106	0.146453	-1.31618	-1.46515	-0.850107	-0.461155	-0.256	-0.850107	-0.692051	-0.607177	-0.728762	0.474373	0.457974	0.324061	-0.717778	-0.839182	-0.730086	-0.242994	-0.494121	-0.692051	-0.306228	-0.551141	-0.483148	1.31407	2.25909	2.25515	0.825889	-0.441916	-0.681593	-1.38375	0.434633	1.24674	-0.356146	0.618022	-1.46828	-0.126678	0.618022
g0203	0	0	-0.188611	0.239793	0.611479	0.842837	0.566789	0.464142	0.383167	1.77506	2.21263	-0.576157	-0.867738	-0.991478	-0.623868	-0.0935375	-0.130427	-1.55529	-0.875074	-1.19372	-0.248732	-0.560704	-0.698592	-0.468351	-0.32169	-0.551095	-0.0718389	-0.310847	-0.421191	-0.497586	-0.345749	-0.375847	-0.494811	-0.459267	-0.335073	1.05445	2.57945	2.52747	1.14702	-0.523034	1.07088	-0.370852	0.128552	-1.45256	-0.515414	0.946501	0.256506	-0.531755	1.86641
g0945	0	0	0.417157	1.37876	2.19052	0.236525	-0.180067	-0.165836	1.54945	0.877475	0.885099	-1.02187	-0.67635	-0.629688	-0.876159	-0.786489	-0.534313	-0.604904	-1.04419	-1.01512	-0.320388	-0.469674	0.0187291	0.568605	0.693622	-0.413535	-1.19435	-1.55958	-1.79724	0.960969	0.177609	1.31455	0.150644	-1.19899	1.20442	1.69487	-0.171259	0.341003	0.668955	1.66504	-0.26819	-0.254263	-0.942741	-0.868799	0.569361	0.443969	-0.218349	0.569361	-1.03057
g6036	0	0	-0.547967	-0.451173	-0.376997	-0.895213	-1.04037	-0.964976	-0.539108	-0.71176	-0.472323	-0.566348	0.3111	-0.256031	0.276169	0.206286	0.0840558	1.75156	1.9372	2.25589	-0.524746	-0.502357	-0.530898	-0.545018	-0.550491	-0.41124	0.920802	-0.467084	0.241132	-0.546131	-0.545071	-0.547864	2.35898	2.57409	0.633718	-0.531499	-0.514343	-0.511985	-0.224787	-1.02962	0.41565	1.79703	-0.360586	-0.59769	-0.800892	1.49908	-0.923156	0.537308	-0.64771
g2287	0	0	-0.801042	-0.291679	3.17801	0.764765	-0.472297	-0.0239911	1.36849	0.135768	0.556785	-0.213542	-0.206033	0.0892879	-0.833484	-0.866565	-0.286084	-0.900038	-0.677456	-0.520887	-0.778104	-0.325254	0.528842	-0.567566	-0.823264	0.680772	1.1011	-0.501891	0.301354	-0.827642	-0.665517	-0.827642	2.47009	1.96651	-0.124662	-0.829018	-0.708175	-0.0699324	1.63014	0.740132	-0.101116	-0.875276	-0.850326	-0.543556	0.120978	-0.149491	-0.531661	-0.357309	-1.11055
g5919	0	0	0.0737399	0.814182	1.24797	0.0737399	-0.135226	-0.398608	-1.03731	-0.832534	-0.249034	-0.676013	0.218784	-0.560912	2.02819	1.24797	1.55181	-1.01325	-0.995385	-1.35811	2.09261	1.16229	0.450628	0.188308	0.37588	-0.124473	0.65845	0.137593	0.440774	0.547154	-0.584966	-0.399719	-0.0921292	-0.373578	0.540842	-1.25226	-1.48287	-2.28453	0.65955	1.2073	-1.40314	-0.997946	0.267117	0.267117	-0.140073	-0.238897	0.0360616	0.137045	0.778124
g6230	0	0	-0.636168	-0.800926	-0.895076	0.500695	0.0706391	-0.00175257	-1.09602	-1.29128	-1.92035	-0.512715	-0.11851	-0.106348	1.37984	1.35756	1.18199	1.08299	1.13252	0.672912	-0.254144	0.389002	0.255563	-1.07059	-0.986424	-0.660197	1.74552	0.262549	1.22255	-0.800682	-1.25259	-1.50601	1.1654	1.2117	1.19037	0.282964	-0.734918	-0.460064	1.48124	0.582198	-0.0225749	-0.734708	0.0796018	-1.38576	0.380953	-0.485279	-0.945488	-1.08153	-0.485279
g0821	0	0	-0.184756	1.78349	1.6423	-1.38535	1.75913	0.120228	-0.485961	-0.0198793	0.0711279	0.212813	-0.521813	-1.46539	0.362975	0.505357	-0.470438	-1.64113	-0.0658232	-0.216884	0.944218	0.305743	0.659457	1.87823	0.974154	0.759468	-1.10564	0.0684517	-0.213659	-0.388849	0.356838	1.3357	-0.882992	-0.962678	-0.0698092	-0.40277	-1.72116	-1.5347	-0.571667	0.770086	-0.720875	-0.159374	-0.944126	1.62595	1.32891	0.30777	0.877948	-0.712644	-0.35962
g3272	0	0	-0.589879	-0.586103	-0.587071	-0.589455	-0.58585	-0.136496	-0.588075	-0.587812	-0.588806	2.59747	0.311677	1.03555	1.96107	1.11728	-0.443278	-0.585809	-0.573743	-0.580672	0.330021	-0.967617	-0.904807	0.16534	0.0038907	-0.041203	-0.374919	-2.11495	-1.79557	0.424529	1.0753	-0.0283672	0.99036	1.618	0.724754	-0.540729	1.21028	0.225698	-0.324574	-1.65874	-0.0936445	1.25988	0.735144	0.0819389	1.07134	0.692157	0.17221	0.713702	-0.71672
g5973	0	0	-0.470382	0.925985	1.98393	-0.774279	-0.438383	-0.643231	0.221151	1.02603	2.16532	-0.968412	0.802514	-0.537797	-0.0114255	0.184273	-0.621085	-0.944974	-0.916485	-0.982749	-0.195087	0.0743958	-0.547655	-0.327685	-0.680224	-0.472088	0.0684651	-0.696794	-0.41051	-0.821879	-0.428843	-0.345086	-0.521464	-0.39429	0.292725	3.42895	1.01267	0.964405	0.834666	1.39421	-1.29789	-0.763492	-0.281298	0.11381	-1.02523	0.892484	-1.10358	0.814338	0.911701
g5402	0	0	-0.546375	-1.38957	-2.13566	1.21744	1.08826	-0.357696	-0.22093	-0.0503858	-0.653808	0.445172	-1.19236	-0.113539	-0.368379	-0.212405	1.31863	1.08162	1.16741	0.92258	1.0558	-0.235405	-0.516287	-0.427042	-0.288998	-0.558731	1.58051	0.0743741	0.350731	-1.05267	-0.638604	-0.526259	1.34519	2.60309	-0.5839	-0.714179	-0.572198	-0.895421	0.491093	1.71467	-0.553714	-0.879579	0.0828665	-0.855339	0.732666	0.270972	1.57739	1.58259	-1.4069
g3473	0	0	-0.533576	-0.533576	-0.84566	-0.271239	-0.172008	-0.00964072	-1.09178	-1.62516	-0.899329	-0.426218	0.672575	-0.254404	0.881085	0.406629	-0.261567	2.48738	1.30113	1.17537	-0.852226	-0.951828	1.34606	-0.954594	-0.943024	0.311808	-0.916112	0.661169	-0.315231	0.703927	2.5907	-0.00812548	0.899861	0.588982	-0.942018	-0.954594	-0.338119	0.0733669	-0.81421	0.769395	-0.81903	-1.08277	1.03347	0.913147	-0.41364	-0.192478	-0.978631	-1.43102	1.60681
g4371	0	0	-0.274719	0.592424	-0.500795	-0.928329	-0.727349	-0.306326	0.522571	-1.12731	-0.928329	-1.25204	-0.879045	1.64006	-0.379987	-0.206794	0.559942	1.38646	0.686284	2.12328	-1.02208	-1.53313	0.364396	-0.246317	-0.141956	0.561315	-0.508675	-0.27169	-0.0641362	-0.112134	1.58476	2.1585	-0.57597	1.56215	-0.15791	-1.62433	-0.231915	0.259119	-0.7547	-0.228497	-0.663765	-0.659806	0.504655	1.80211	-1.04846	-0.584926	-0.935037	-0.401672	-0.348399
g1334	0	0	-0.440888	-0.483852	0.0475558	0.607146	0.501437	-0.706164	1.60258	1.29954	1.19995	-0.187241	-0.636821	0.837991	-1.66016	-1.81212	-0.497499	1.27589	-0.122471	-0.824883	0.362129	-0.512725	-0.537026	-0.537026	-0.435402	-0.537026	-0.199015	3.40644	-0.537026	-0.512725	0.609563	-0.512725	-0.376857	-0.537026	-0.426565	-0.537026	0.622818	1.19722	-0.601652	1.53864	-1.30839	-0.115624	-0.218415	0.705445	-0.341126	1.92509	1.01443	-1.32011	-0.723392
g1006	0	0	1.0836	0.458025	-0.481575	0.0911663	0.460754	-1.63955	0.0493878	-0.471364	-0.957076	1.30788	-1.03709	1.77801	0.582624	0.148483	1.22691	-0.0672591	-0.873938	-1.65899	0.698131	-0.312714	0.201525	0.612609	-0.480248	-0.662251	-1.37403	-0.373154	-0.865939	0.256507	1.17605	-0.0333803	-0.35448	-1.07392	-1.61624	2.26254	1.29548	0.643514	0.0369446	0.58355	-0.616142	-1.52208	0.122468	1.39526	-0.505078	-1.80202	-0.0705366	-0.354924	-0.444172
g3122	0	0	-0.459843	-0.818459	-1.34363	0.145887	-0.635388	-0.531545	-0.728286	-1.25693	-0.822331	-0.96571	0.901593	-0.0463607	0.383157	1.0995	2.09291	1.09672	0.526464	1.36225	-0.626853	-1.1231	-1.0523	0.0908511	-0.352192	-0.29337	-0.753922	-0.764102	-0.852643	0.130633	0.878973	1.51627	-0.87974	-0.495108	-0.264425	1.38095	1.91703	1.54306	0.204765	0.957529	0.994588	0.228934	-0.915837	-1.46998	-0.0181816	-0.578271	-1.91579	0.618195	-0.668348
g2244	0	0	1.6559	2.12821	-0.255831	1.38258	0.751794	0.273037	0.311464	0.342219	0.273037	-0.843233	-1.55013	-1.11694	-0.499058	-0.736815	-0.059702	-0.377421	-0.600658	-1.07845	0.731157	-0.17281	-1.02396	1.40072	1.06783	0.290114	0.136754	-0.397571	-0.529282	1.58009	0.236095	0.746392	0.551225	-0.807884	0.726534	-1.0718	-1.69465	-1.76896	-0.944368	0.446831	-0.247187	-1.05218	1.64875	0.148152	-1.41899	-1.15348	-0.936164	0.510926	1.24369
g3142	0	0	0.0691362	1.39729	-0.0442042	-0.301841	-0.642771	-0.791651	-0.65746	-1.07862	-0.0686848	-0.564764	2.91165	-0.704003	0.788146	0.860508	-0.662429	0.684023	-0.73067	-0.463657	0.0896867	-0.579855	-0.518082	-0.32967	-0.575917	-0.176757	0.508987	0.160855	-0.581093	-0.139289	-0.581093	0.0986319	-0.572935	0.0580127	-0.575467	0.503474	3.70958	-0.499067	-1.00531	0.15502	-0.767785	-0.525135	0.437801	1.7054	0.317937	0.10976	0.00813306	0.0722401	-1.20968
g5572	0	0	1.20465	-0.808947	-0.0639937	1.3158	0.337719	-0.426598	1.1793	-1.82329	-0.177521	-1.06239	-0.944686	0.563255	-0.971454	-0.758828	0.97484	1.76365	-0.426598	0.125092	1.4915	0.608622	-0.144766	-0.287322	0.265101	0.450966	0.977885	-0.0737901	-0.287322	-0.435136	-0.945203	-0.149417	-0.139444	0.956079	2.03897	-0.967657	-1.35583	-2.00324	-0.739803	1.33323	-1.07999	-0.174101	-0.463471	1.12414	0.347841	0.825482	0.840802	0.625275	0.0823724
g6559	0	0	-0.129003	-0.144452	-1.91526	0.124682	-0.177082	0.0599781	-0.3862	-1.73193	-1.15489	0.382217	-0.594877	1.48176	0.570476	0.164204	1.93688	1.39239	0.149147	-0.0280201	-0.262371	-0.0265903	-0.829377	-0.422594	-0.50435	-0.941017	0.248518	-0.805968	-0.384993	-0.811186	-0.621762	-0.176653	-0.269585	-0.149252	-0.180173	2.10469	2.4039	1.62877	0.662991	0.139112	-1.50637	-0.619971	-0.0487829	1.37302	0.434919	-0.0188927	-0.276623	0.082783	-0.749874
g2698	0	0	1.73422	0.0994252	0.660722	1.22284	-0.189479	2.28639	-0.919208	-0.845824	-0.673453	-0.450405	0.999098	-0.442978	-0.353699	-0.490393	0.228937	-1.27679	-0.614797	-0.974603	-0.781559	-1.41212	0.864535	-1.07451	-1.4097	0.307195	-0.59647	-0.762338	0.985254	-0.953027	-0.361255	0.913763	-0.680303	0.83197	0.281129	0.743885	1.66732	1.43622	-1.3637	-1.02317	0.213469	0.853804	0.186375	1.13322	-0.677351	0.127454	-1.87184	-0.683577	0.444311
g4859	0	0	-0.521927	0.0831022	1.62876	-0.456167	0.090266	-0.0381682	-1.16131	1.67328	-0.490149	-0.492684	1.23096	-1.46674	0.672628	1.61928	-0.781073	-1.30884	0.0990462	-0.380267	-1.1036	-0.957736	2.14722	-0.623772	0.436553	1.6757	-0.0358257	-0.402421	1.4927	-0.627512	-0.238638	-0.758474	-0.440176	0.00322978	-0.904587	-0.685892	-0.337862	1.36109	-0.548176	-0.604014	0.568425	1.80542	-0.557036	-0.664622	1.45091	0.518555	0.0372022	0.701114	0.816345
g6743	0	0	0.143229	-1.20632	-1.49249	-0.0704412	-0.00698834	0.191325	-0.927188	-1.29224	-1.3607	0.391535	0.217976	1.4166	-0.106312	-0.658189	0.708627	1.65531	0.964915	1.43135	-1.53483	0.944425	1.07693	-0.512851	0.212971	-0.214304	0.333993	0.57861	0.0755589	0.504669	0.3519	0.252122	-0.934198	-0.975106	-0.748888	-2.21136	1.12759	1.67277	0.783856	1.05154	0.819937	-0.513025	-0.913645	-1.22866	-0.197755	-0.229698	1.03268	-0.652529	-1.12865
g6039	0	0	-1.08694	-1.06147	-0.599583	-0.549368	2.31805	-0.302901	-0.184277	-0.295139	-0.0540999	-0.460885	-0.328676	0.351048	0.759622	-0.61341	-0.42941	2.45584	0.683299	-0.601706	-2.58576	1.70636	1.1611	-0.509938	-0.238298	-0.630786	1.49923	0.564395	0.878571	0.00986476	0.0777477	-0.942313	-0.61763	0.144399	-0.641807	-0.384303	0.342691	0.166475	0.417575	-1.01306	-0.286537	-1.2235	1.01002	1.09551	-0.645107	-0.740239	-0.221135	0.289087	1.48935
g2479	0	0	1.09731	0.589082	1.00712	0.56437	-0.527661	1.13627	0.142342	-0.618516	0.589082	-0.284173	0.606439	-0.51134	0.399296	0.448793	0.819851	-1.99325	-1.92936	-1.53566	-0.510263	-0.304936	-0.511249	-0.409389	-0.230674	-0.513587	-0.247122	-0.513587	-0.481252	-0.271056	-0.513587	-0.370432	-0.512509	-0.414356	-0.401805	1.40442	3.02316	1.77822	0.537661	-0.276449	-1.56601	-0.596609	1.04682	0.854592	-1.20572	1.05858	-0.301493	1.58346	0.494811
g3483	0	0	-0.632343	0.0393845	0.828039	-0.657034	1.3068	-0.852795	-0.943003	0.764085	0.124883	-0.797491	-1.45255	-1.83571	0.184305	0.0740096	0.300379	0.367067	1.35116	1.8308	-0.224241	0.112555	-0.864766	1.12367	0.660154	-0.53091	0.657102	-0.64717	0.51602	-0.82301	-1.0546	-1.07845	-0.648584	-0.97455	-0.738979	0.568196	1.74091	2.20666	-0.481471	0.715335	1.25531	-1.55271	0.397659	-0.334124	-0.275725	-1.80008	-0.392851	-0.516965	1.11035
g5869	0	0	-0.595071	-1.03787	-0.971617	-0.28132	-0.495741	-0.228578	-1.01924	-1.04432	-1.02126	0.360514	1.54901	1.75824	1.25837	1.38937	1.15367	-0.698582	0.205762	-0.28132	-0.0845192	-0.382425	-0.309229	-1.39842	-1.04725	-0.246745	0.650998	-0.733877	-0.0300111	-0.548293	-0.238532	-1.03893	0.670101	2.12868	2.48216	-0.117489	0.284142	-0.040361	-0.862941	0.725907	0.283306	1.20494	-1.47666	0.125448	0.0774993	0.412756	0.595911	1.07996	-0.372221
g6304	0	0	1.08977	-1.02084	1.12556	-0.410662	0.0642434	-0.528214	-0.521596	-1.15671	-0.719058	0.701245	0.222355	2.91588	0.641544	-0.680028	-0.118987	-0.624775	-0.737417	-0.242303	-1.53327	0.77041	1.61917	-0.818838	-0.406148	-0.40317	-0.241075	0.186238	0.274443	0.0152084	-0.301196	-0.178029	-1.06473	-0.931228	-0.35838	2.7447	0.691446	-0.0655587	0.725275	0.0292547	0.725275	-1.85504	-0.279043	0.654275	0.991425	0.202346	-0.271007	-1.25347	-1.43791
g4440	0	0	-1.39234	1.49769	0.271339	-1.02969	2.15955	-0.930186	0.0328326	0.0764285	-0.570276	1.62496	0.344259	-0.73332	0.642588	-0.0690213	-0.350342	-1.40241	-0.13422	-0.0378395	-0.951039	0.503583	1.20626	-0.09542	0.228229	0.965157	-0.520039	0.80017	0.211414	2.02903	1.025	-0.549635	-0.249542	0.108481	-0.173499	-1.51161	-1.51447	-1.51206	-0.536615	2.00808	-0.647547	-0.42489	-0.18981	-0.20922	-0.441666	-0.448218	-0.448218	-0.164446	-1.21483
g3560	0	0	-1.58507	1.52769	-1.67146	0.447745	-1.1753	0.892398	-0.584699	-0.596239	0.344265	-0.838904	0.637363	-0.167462	1.67191	0.304033	1.35688	-0.177408	0.117858	-0.503598	-0.618838	-0.273647	1.38195	-0.784743	-0.937531	0.436428	-0.650363	2.58899	1.26261	-0.770382	0.313711	-0.793573	-0.88172	1.15683	-0.464882	-0.710452	-0.262363	0.00797834	1.13515	1.29355	-0.79123	-1.13363	-0.24576	-0.258085	1.75858	-0.0127744	0.110167	-0.0652332	1.12613
g4872	0	0	-0.103471	-0.259843	-1.74383	-0.264407	-0.276788	-0.271615	1.2414	0.640725	-0.276788	0.325617	-0.949053	0.24817	-1.05314	-0.741506	-0.197122	2.60054	1.41204	-0.330929	-1.12196	-0.957667	-1.38417	-0.509269	-0.170639	-0.29291	0.216519	-1.6786	-0.989873	-0.281657	0.79789	1.02254	0.760614	1.03362	-0.267422	1.18672	1.72203	0.91423	-1.18478	-0.847998	0.476144	-0.149151	0.0869417	1.61885	0.443912	-0.1601	0.343459	1.79249	-0.527655
g5457	0	0	-0.998574	1.41602	1.10407	-0.347464	1.22376	4.46998e-05	-1.11206	0.301615	-0.959034	1.41376	0.285715	-1.36811	1.21173	0.307898	-1.44647	-1.10953	0.227592	-0.150951	-1.59152	-0.233776	0.650932	1.1083	0.905056	0.127627	-1.26289	0.181287	-0.228587	0.91426	1.66236	1.64019	-1.18034	-1.31064	-0.821025	-0.125003	-0.390721	-0.0455057	0.639889	1.21124	-1.15906	-0.857055	0.800784	-0.635799	-0.804312	-0.158299	-0.239434	0.818997	1.27266
g1048	0	0	1.42294	0.829341	2.10183	-0.191922	1.05886	-1.11656	0.121937	-0.21244	-0.565307	-0.528326	0.820752	-1.47968	0.0471404	0.413965	-0.395435	0.102254	-0.643742	-1.78561	-0.412996	0.990811	-0.538734	2.7848	-0.524523	-0.538734	-0.491466	-0.538734	-0.538734	1.68005	-0.538734	1.3742	-0.516336	-0.538734	-0.523287	-0.0513864	-0.538734	-0.538734	-1.23793	-0.390673	-0.710432	1.01045	-0.00897822	1.33757	0.0526389	0.298984	-1.13771	1.00975	-0.380485
g5175	0	0	-0.861489	-1.43764	-1.41617	0.0866855	-0.979055	-0.0546129	-0.141644	-0.857249	-0.48473	2.47422	1.06567	1.1608	-0.0607802	-0.0591282	-0.389852	0.731063	0.911183	0.31273	-1.34308	-0.388212	-0.384685	0.800046	1.03755	0.137838	-1.33375	-0.121352	-0.798727	1.18576	1.6112	1.98633	-0.510419	-1.26364	-0.92774	-0.0414608	0.166296	0.188056	-0.148755	-0.511403	1.37028	1.08369	-0.730495	-1.06332	-0.62252	-0.310662	-0.256024	-0.165657	-0.451841
g0133	0	1	0.186454	0.774902	1.42556	0.0681301	0.472435	-0.270998	0.80441	1.62522	1.76023	0.186454	-0.635953	0.0613178	-0.953539	-0.988909	-0.760344	-1.10251	-1.35673	-1.29612	1.38767	0.973894	1.41473	-0.00163232	0.533108	0.581523	0.374658	0.864801	0.413826	0.316266	-0.351244	-0.578622	-0.0967868	-0.292277	-0.145826	-1.5827	-1.90329	-1.90811	-0.584156	-0.630553	1.09267	1.46946	-0.664836	-0.682585	-0.572238	0.00153781	-0.529476	-0.23649	-0.690633
g1484	0	0	-0.395363	-0.987152	-0.858821	-1.10559	-0.688445	0.698485	-0.672513	-0.680872	-0.861493	0.0389924	1.18327	1.56418	-0.872484	0.659357	-0.893866	0.745439	1.53336	1.59352	-0.78756	-0.636761	2.06094	-0.779986	-0.778542	1.83809	-0.703419	0.237672	1.85576	-0.65744	0.056604	-0.627818	-0.567262	0.181503	-0.532958	-0.81736	-0.297357	0.955896	0.539152	1.76519	-0.652112	-0.963079	-0.384462	-0.304689	0.222187	-1.62626	0.707147	0.5786	-0.646174
g6022	0	0	0.321153	-1.02301	-1.42597	-0.139801	-0.0551	-0.458477	-0.557329	-1.20841	-0.88332	1.00016	1.08888	1.73983	1.66932	0.843775	1.01456	-0.463015	-0.791456	-0.671795	0.0318353	-1.18261	-1.68216	-0.133897	-0.43116	-1.13402	-0.187139	-0.765236	-0.502099	0.22866	0.979014	-0.0536858	0.265518	-0.133897	-0.0302814	2.68573	1.01267	1.03276	-1.18122	0.119378	-1.07107	1.15241	-0.0730069	1.05352	1.03508	-0.298935	0.994323	-0.888537	-1.02281
g6127	0	0	-0.493315	-0.590954	-0.643327	-0.599833	-0.619097	-0.0399796	-0.589302	-0.638362	-0.627793	0.30855	1.9076	3.12146	-0.0669696	0.507654	0.0738948	-0.239311	-0.375137	-0.395778	1.41432	1.42925	0.614828	-0.71701	-0.264223	-0.316566	1.36225	-0.134535	0.905475	-0.391633	-0.662974	-1.00648	0.350745	1.40415	0.0680072	-1.28133	-1.33336	-1.44092	-0.652189	0.443658	0.99428	1.19152	-1.07443	-0.902837	-1.01769	1.12856	-0.493127	1.44791	-0.111433
g6718	0	0	-0.679408	-0.0542758	0.730661	0.797159	0.374287	0.18677	-1.82759	-1.68477	-0.981539	1.07665	2.16872	-0.489619	0.490673	-0.125905	-0.261202	0.920481	0.212989	-0.85408	-0.828544	-0.292453	-0.265468	-0.83062	-0.635324	-0.588898	0.287225	-0.295278	-0.200394	-0.518472	-0.50762	-0.430976	-0.149829	0.0699736	-0.0243614	-0.0201363	2.41049	2.82069	0.762648	1.66246	-0.513077	-0.679599	-0.324626	-0.907806	-0.533054	-0.931314	-0.533054	0.100724	-0.71108
g6616	0	0	-0.0700633	1.74291	0.442678	0.125836	0.775851	-0.44732	0.207311	1.24785	-0.155693	0.814915	-0.112878	-0.96185	1.38847	-0.0464054	-0.393224	-1.15359	-1.1997	-2.2051	-0.0707058	-0.0305272	-0.441279	-0.486378	-0.473625	-0.675465	0.160463	-0.412185	-0.433903	-0.614856	-0.693892	-0.597742	-0.389388	-0.43542	-0.307953	0.813377	2.20384	2.88564	-0.291393	1.94748	-0.86413	0.0397916	-0.29716	-0.534592	0.259178	0.69877	1.52346	1.80142	0.0882264
g4038	0	0	-0.774834	-0.347304	0.90658	-0.650877	-0.689871	-0.83753	-1.23953	-0.50364	0.452963	-1.02094	1.585	-0.185486	1.22965	2.13421	1.12611	-0.946929	-0.041283	-0.196281	-0.33211	-0.413456	-0.415715	-0.415715	1.26111	-0.23392	-0.384286	-0.415715	-0.415715	-0.413456	-0.415715	-0.413456	0.383465	-0.415715	3.60309	0.268738	-0.415715	-0.415715	-0.550406	1.91721	-0.759644	0.184213	-0.616192	-0.175178	-0.777451	-1.37483	0.145627	0.875824	-0.129056
g5475	0	0	0.86613	-0.347234	-0.48991	-0.164203	-0.499014	0.564825	-0.186951	-0.460003	-0.620161	1.16259	-0.387582	-0.292775	2.79951	1.48962	-0.64584	-0.961271	-0.976641	-0.851083	-1.6551	-0.917714	-0.89043	0.830935	0.49458	0.334325	-1.27123	-0.772905	-1.01141	0.205881	0.69286	1.20016	0.076608	-0.815571	-0.321497	0.611184	1.40245	1.80687	0.851519	-1.9486	0.0438744	0.191604	0.615241	0.246366	0.824607	1.08311	0.366666	1.18164	-0.257664
g4924	0	0	-0.219436	-0.42119	-0.629487	-0.334184	-0.0386563	-0.505476	-0.460319	-0.589297	-0.780652	-0.435624	-0.76073	-0.160797	0.26985	-0.231153	-0.831466	2.48809	1.36656	2.27397	-0.263584	-0.0868685	0.0219439	-0.648706	-0.492383	-0.462174	2.03352	0.0382894	-0.213317	-0.479992	-0.782215	-0.760247	0.425182	1.89015	2.18285	-0.790178	-0.826155	-0.786127	1.2528	1.12474	-1.0045	-0.891536	0.109747	-0.591239	-0.232885	-0.848546	-1.60274	-0.144347	0.564223
g0796	0	0	-0.348191	-0.327491	-0.334406	-0.342268	-0.339667	-0.272797	-0.339189	-0.326563	-0.332194	-0.012194	0.431052	3.93351	-0.204098	-0.10497	-0.155828	-0.322397	-0.300096	-0.302209	-0.122238	-0.600306	-0.801219	0.729185	0.211585	-0.328072	-0.654675	-1.03701	-1.29498	0.199105	0.118978	0.490513	0.329815	-0.600306	-1.09646	-0.0446223	2.35461	2.1461	-0.448019	-0.330809	1.43656	1.05501	-0.704159	-1.00859	-0.90809	0.839973	-0.238143	1.12575	-1.67699
g4301	0	0	-0.231285	0.202393	0.934638	0.660832	-0.0714048	-0.49122	1.26397	2.21276	1.85166	-0.644916	-0.504127	-0.526813	-1.43412	-1.06781	-0.60743	-0.454916	-0.780061	-0.312146	-1.63898	-1.11218	-1.31008	0.144348	0.333696	-0.102999	-0.272258	-1.32712	-0.926955	-0.12786	0.828455	1.06811	0.549791	0.451881	-0.637782	1.11957	1.73605	1.22432	-0.837801	0.545884	-0.959761	-0.812744	0.653076	1.41135	-1.81178	-0.522122	-0.515999	-0.70858	-0.515999
g6761	0	0	-0.50357	0.56779	1.38977	0.757859	3.0391	0.0310821	0.103203	0.31346	0.141722	-0.767311	-1.05422	-0.78758	-0.660005	-0.681149	0.0938522	-0.668329	-0.732548	-0.583132	0.302815	1.97477	1.06915	-1.0332	-1.19598	-1.18597	0.700047	0.593697	0.588173	-1.17943	-0.244004	-0.485121	-0.769669	-0.250581	-0.659481	1.95297	0.199574	-0.377756	-0.258556	-1.42896	0.230962	-0.612583	1.43579	0.633346	-0.706441	-0.599215	-2.45131	1.11058	-0.222634
g6633	0	0	-0.734507	1.33544	2.14836	-0.766166	1.00134	-0.310441	-0.842181	-0.844405	-0.65326	0.496708	-0.932556	-1.04582	0.116366	-0.474443	-1.21145	0.62882	0.912738	1.17545	0.0540194	0.309845	0.0922695	-0.420098	-0.62475	-0.630578	3.37087	-0.648506	-0.593809	-0.578465	-0.914578	-0.505577	-0.41654	-0.445757	-0.275574	1.00254	0.327415	0.897272	-0.407672	-0.682493	1.72577	0.634718	-0.935155	-0.335169	0.838643	0.0839073	-0.364427	-1.16089	-0.514944
g0840	0	0	-1.28975	0.483991	0.814797	1.32748	0.505448	0.799728	1.36503	0.416816	1.94701	-0.418836	0.0191828	-0.535104	-0.773348	-0.773348	-0.441292	-1.34234	-1.25514	-0.850314	-0.749504	-0.548217	-0.739541	-0.291747	-0.332373	-0.564288	-0.386224	-0.537794	-0.395631	-0.332373	0.0707359	0.302741	-0.538376	-0.516309	-0.56929	1.28111	2.47771	2.36937	0.470125	-0.603915	0.679906	-1.78043	0.717889	0.516426	-0.90214	-0.319414	-1.10077	2.20442	-0.294793
g1004	0	0	-0.578897	-0.259078	-0.145644	-0.765832	-0.736233	0.167025	-0.565909	-0.133361	-0.0848599	-0.936081	0.0664698	-0.805088	-0.457711	-0.0255453	-0.769014	2.59733	1.48426	1.94817	-0.385013	-0.760824	0.928723	-0.349918	0.258041	1.68781	0.792825	1.42542	1.7135	-1.10781	-0.296156	-0.923604	-0.572807	-0.0380981	-0.238511	-0.231343	-2.03715	0.134911	-0.769925	0.85989	-0.0794775	-1.00123	-0.545836	1.53658	1.34717	-1.19597	2.51686	-0.705808	-0.440872
g3558	0	0	3.43273	0.253188	-0.345211	0.930085	0.562581	-0.543836	-0.543836	-0.308403	-0.543836	-0.543836	-0.232146	-0.543491	-0.362495	-0.543836	-0.537404	0.957418	-0.543836	-0.543836	-0.88604	-0.869956	-0.892524	1.09528	0.637078	0.00071584	-0.888282	-0.81826	-0.817171	-0.213809	0.664383	0.942857	-0.718486	-0.89965	-0.877691	2.06803	1.48343	0.990091	-1.03004	-0.717362	1.70084	-0.366682	0.601408	-0.188163	-0.81152	-0.46169	-0.490413	0.154407	-0.401047
g1596	0	0	-0.77442	-1.15973	-1.45005	-0.329098	-0.335448	-0.22709	-0.90984	-1.28463	-1.00903	-0.0754728	0.72459	0.1347	1.67103	1.5272	0.729805	0.412442	1.04589	1.30916	2.79475	1.40047	0.319032	-0.142362	0.0812413	-0.758974	1.25189	0.0412899	-0.254499	0.26894	-1.04637	-0.588651	0.151462	-0.547805	-0.0634473	-0.585945	-1.0832	-1.23783	0.246815	-0.0307604	0.0233828	-0.850409	-1.11363	1.7246	-0.214526	1.59734	-0.21752	0.32336	0.0418333
g0470	0	0	-0.121131	-0.0729173	1.79736	-0.351032	1.40339	0.998278	-0.492933	0.834623	0.260692	0.0277334	-0.70852	-1.79574	-0.243298	-0.373548	-2.00156	-0.327728	-0.0997259	1.26606	-0.829152	-0.781507	-0.351271	0.932505	0.881735	0.182505	-1.1274	-0.49598	-0.76664	0.470454	1.55953	2.68918	0.200528	-0.904033	-0.819082	0.0077499	-0.326675	-0.522452	-0.335527	1.33542	-1.1189	-0.299187	-0.706098	1.1243	-0.0585195	0.36563	-0.340397	-0.192955	1.9338
g2363	0	0	-1.1372	-1.08818	0.940244	-1.4211	-0.768573	0.701552	0.164331	0.410733	1.9364	0.10047	0.0960695	0.707453	1.43452	0.453751	-0.602304	0.524127	-0.940676	-1.5116	1.06917	0.302677	1.36537	-1.55186	-1.06775	1.70385	-0.0352603	1.25864	0.497	-0.880287	-0.822805	0.397871	-0.455211	-0.351413	0.393752	-1.10939	-1.36596	0.651599	0.978339	0.16384	0.702333	-1.45332	0.62113	-1.01232	-0.288981	0.448076	-0.863114	-0.629454	-0.288981
g3520	0	0	-0.703837	0.850723	0.347276	1.48217	0.305883	0.265328	1.03501	1.99396	0.772127	-1.66158	-0.514854	-0.738527	-1.02908	-1.11224	0.413243	-0.0659085	-1.18684	-0.452842	-0.0459142	-0.43736	-0.554293	-0.264511	-0.592982	-0.616855	-0.327609	-0.547484	-0.390833	-0.861919	-0.300153	-0.110272	-0.559041	-0.277768	-0.156521	3.05814	1.67932	1.30606	-0.888211	-0.249706	1.36742	1.14585	-0.58739	-0.787965	-1.53005	-1.36834	-0.806793	-0.550903	-0.51263
g0230	0	0	-1.01597	1.13527	-0.808985	0.35773	-1.05617	-0.899358	1.21568	-0.369403	-0.176054	1.12283	-0.21466	1.24806	-0.734245	-1.05617	-1.04724	1.11565	-0.584607	1.76765	0.890159	-1.20884	-0.128684	-0.360709	-0.569677	0.572964	-0.0246909	1.18113	1.72462	0.265594	-0.26616	-1.10566	0.366579	0.615599	0.995696	0.544955	-1.35201	-2.14087	0.143072	-1.0485	1.65728	0.490906	-0.376053	-0.866707	0.718254	0.601537	1.08288	0.266448	0.623078
g5568	0	0	-0.228802	-1.08705	-0.918948	0.38715	-0.1365	0.319472	-1.13228	-1.09164	-1.35293	-1.13788	-0.310934	0.345091	0.802561	0.345091	0.776115	2.25642	0.949368	1.2157	-0.199774	-0.587007	-0.37932	0.964507	0.566774	-0.298193	-0.84582	-1.11883	-1.17878	0.539387	0.390956	0.522064	-0.47459	-1.19911	-1.19206	2.33555	1.39242	0.761828	-1.11102	-0.709919	-0.117295	-0.507177	1.20457	1.24084	1.31061	0.31779	0.179783	0.49143	1.10861
g4206	0	0	-0.478076	-0.842402	-0.751681	-0.607916	-0.417159	-0.15892	-0.66982	-0.726874	-0.701743	-0.243317	0.139603	0.0606969	-0.263687	-0.211994	-0.332341	1.70131	2.01522	2.4891	-0.019953	-0.489194	-0.95759	-0.618222	-1.03234	-1.14441	2.76565	-0.681757	0.0187082	-0.423024	-0.87094	0.0143487	1.54373	0.905839	0.66473	-0.305316	0.0946114	0.535127	0.0519962	1.1327	-1.39165	-0.53103	-0.413094	1.15108	0.344816	0.0604764	-1.13209	1.19917	1.80834
g4940	0	0	1.24921	2.59293	-0.918997	0.119981	0.936172	-0.705936	0.713256	-0.0618274	-0.918997	1.23054	-0.718256	-0.918219	-0.0955436	-0.144562	0.18456	-0.918997	-0.918997	-0.706325	0.371003	-0.0515427	-0.478301	0.629429	0.887462	0.123232	1.55797	-0.951434	-0.763587	0.739247	0.0680997	1.80489	0.0128642	-0.681813	1.00283	-1.13432	-1.69645	-1.43957	1.4455	-0.36556	0.639752	-1.48448	0.143419	-0.378635	-0.577515	-0.925572	-0.503245	-0.323211	0.341295
g5346	0	0	0.921048	0.838873	0.537637	-0.623776	-1.00558	-0.951914	-0.223519	-1.89349	-1.17189	-0.279134	1.13633	0.699533	1.42782	1.18094	1.20633	-0.511721	-0.588068	-0.699429	-0.775039	-0.0974535	-0.613842	0.408308	0.0839139	-1.15599	0.571256	-0.966659	-1.52001	0.203228	-0.386258	0.435105	-0.343917	0.420561	-0.238938	3.13666	0.486865	0.352214	-0.16557	-0.796447	1.6417	0.240504	0.3021	-1.22229	-0.214391	-0.188026	-0.232407	-0.00215901	-1.0094
g5421	0	0	0.616308	0.513075	-0.432229	0.616308	1.61655	-0.295958	0.772501	0.884235	0.394563	-0.0202025	-1.64584	0.363171	-1.97282	-1.83727	-0.800973	0.735702	0.513075	-0.0202025	-0.347081	3.15523	-0.000179	0.264025	1.807	-0.492787	-0.438013	-0.492787	-0.492787	-0.488849	-0.492787	-0.488849	-0.466832	-0.492787	-0.474887	0.897326	-0.462178	-0.492787	-0.931688	-0.281158	0.661273	1.71393	-0.545448	-0.616905	-0.466675	0.425845	0.113332	0.0173376	0.443148
g4577	0	0	-0.347352	0.475075	0.142749	-0.782959	-0.549294	-1.01662	0.273144	0.0082531	0.125908	-0.755463	-0.694069	-0.598862	-0.489546	-0.692586	-0.766665	2.75986	1.57668	1.33174	0.854336	0.388318	0.395273	-0.424584	-0.515158	-0.098206	1.13908	0.245842	0.447201	-0.17928	-0.816522	-0.803482	1.24065	1.78774	0.923748	-1.45988	-1.52666	-1.59842	-0.231862	-0.871965	1.89633	0.0742674	-0.110368	-0.756403	0.0364968	-0.945132	0.482389	0.131585	-0.265507
g4603	0	0	0.340965	1.63891	1.20612	0.452107	0.521991	-0.556447	0.848244	1.44204	1.45978	-0.655719	-0.692602	-1.31838	-0.0588515	-0.865793	-1.00278	-0.822195	-0.785176	-1.15221	-0.0678869	1.31026	0.245259	0.511607	0.912465	-0.00817358	1.48375	-0.112865	-0.0364232	0.827658	-0.0282523	0.71464	-0.0163057	-1.02433	-0.0210495	-0.345755	-2.40106	-1.94354	0.85045	1.50614	-1.19404	-0.657611	-0.146132	-0.358813	-0.966154	-0.523634	1.16759	1.27639	-1.14552
g1433	0	0	-0.488927	-0.639546	-0.911462	-0.454263	0.618033	0.571305	-1.09763	-1.20519	-1.58513	-0.852997	-0.684008	0.0740193	0.988504	0.856198	1.33642	1.84795	0.787454	0.839271	-1.52711	0.442608	0.871778	1.63451	-1.60381	-0.324374	-0.655387	0.162798	0.525255	1.01476	0.731554	0.29941	-1.59818	0.33659	-1.60296	0.779358	0.271365	0.241833	0.87883	0.233072	-0.40003	-1.81072	0.805225	0.293624	-2.34978	0.320796	0.766879	1.54485	1.22189
g5550	0	0	0.404037	1.0267	-0.760864	0.232232	-0.065649	-1.03496	-1.2338	-1.07932	-0.725048	2.43627	-0.344357	0.89956	-0.937522	-0.622655	0.474201	0.260291	-0.430379	1.50127	0.411634	-0.819802	-0.801302	0.57406	0.656691	-0.45907	0.91797	-1.18851	-0.931682	0.00934662	-1.14689	-0.0246169	0.289006	-0.587792	1.03127	2.85209	-0.684907	-0.0974985	-0.135319	-1.01775	-0.802503	-0.13957	1.78499	0.310145	-1.01608	-0.6126	-0.760537	-1.28058	1.46226
g0950	0	0	-0.456006	-0.442132	-1.36616	0.285305	0.486802	-0.0400989	0.742195	-0.0627246	-0.0257978	2.21788	-0.861027	0.93526	-1.20095	-1.10361	-0.179055	-0.279696	2.02364	-0.673831	-0.623852	1.64442	-0.242454	-0.20262	2.23812	-0.250778	-1.80763	-0.442715	-0.479131	0.455982	0.52262	-0.0831173	-0.495233	-0.627171	0.799825	1.32579	-0.960089	-0.771966	-0.755664	0.724712	-1.24386	-0.308805	0.0821378	1.50148	0.0603569	0.769734	-1.94031	0.339294	0.466842
g5932	0	0	1.49347	0.882117	0.0643615	0.123029	-0.142419	0.128162	0.900443	0.222198	-0.0463557	-0.0771161	-1.31764	-1.42379	-1.18003	-1.66593	-1.02945	0.45538	0.830598	1.78298	-0.387632	-0.341768	-0.424707	-0.36793	-0.370738	-0.465745	0.506149	-0.371705	-0.330627	-0.38345	-0.395983	-0.30867	3.23537	2.0109	-0.343598	-0.451494	-0.398577	-0.409795	0.60335	0.932955	-0.592754	1.1266	-1.00176	-1.06839	-1.51794	-0.965726	0.244395	1.68034	1.79478
g1461	0	0	0.668334	0.886997	0.598664	1.29281	-0.0160554	0.229125	0.973397	1.1597	1.87074	-0.492395	-1.10872	-0.676166	-1.3372	-1.33267	-0.166007	-0.560749	-1.19152	-0.79827	-0.418683	-0.512913	-0.515531	2.02631	-0.504585	-0.515531	2.55505	-0.515531	-0.515531	-0.512913	0.0253423	1.73136	-0.498279	-0.515531	-0.503633	-0.515531	-0.515531	0.221656	1.26025	-1.42011	0.0618783	-0.731195	0.920955	-0.0917861	0.881893	0.0596955	1.20287	0.796757	0.488415
g1467	0	0	-0.475205	-0.223197	0.246744	1.23356	0.0786838	0.0154254	0.212215	2.00472	1.4769	-1.39382	-1.0063	-1.23761	-1.28615	-1.28855	0.0512074	0.931404	0.348665	0.31131	-0.739619	0.365181	-0.51426	-0.806107	-0.883815	-1.11241	2.20394	0.220729	1.0674	-0.565318	-0.947104	-0.520041	-1.04997	-0.0223516	0.176392	0.13794	1.83596	1.15345	-0.0807816	-1.3215	0.378066	1.69536	-0.287095	-0.384054	0.0641771	0.171281	0.146674	0.846923	-0.857731
g5704	0	0	-0.337206	-0.329967	-0.691981	0.174436	-0.277966	-0.652997	-0.0487763	-0.300712	-0.21514	-1.07163	-0.500049	1.22206	0.243704	-0.10702	2.93653	-1.06578	1.6023	-0.579811	0.0323747	-0.277184	-2.25972	1.32733	1.23598	-1.20644	-0.0774711	-0.784636	0.0323747	0.272234	0.637548	1.41076	0.707564	-1.36325	-0.687217	1.06763	0.00958886	-0.0774711	0.130309	-0.569622	-1.10373	-0.79163	1.37746	0.957208	0.170685	0.541302	-0.342081	1.98831	-0.0570569
g1871	0	0	-1.11234	0.0973221	-1.51053	1.37706	-0.0897928	-0.8979	0.356136	0.604036	-0.508686	0.604036	-1.64576	0.440274	0.209382	0.604036	-1.27069	-0.0897928	2.00751	0.8257	-0.791688	0.0752927	0.195865	-0.293997	-0.263365	-0.365132	-0.36158	0.783389	-0.673094	0.09882	0.328711	-1.45522	0.343815	1.96775	-0.423121	2.6128	-0.770819	-1.00843	1.25716	0.133632	-0.418055	-1.62145	0.764475	-0.115767	0.892527	0.158494	0.158494	0.892527	1.82481
g3216	0	0	-0.788182	-1.02359	-0.492101	0.678361	0.715246	1.12404	-0.883627	-0.755294	0.0178818	-1.36289	-0.702074	-1.27749	0.239733	0.382669	0.823659	0.589751	0.215254	2.49865	0.786241	1.09063	0.450698	-0.857857	-0.639713	-0.0107558	1.26699	0.521532	0.71454	0.0353241	-0.951418	-1.1184	1.00548	0.924788	1.09063	-1.28059	-1.6103	-1.41782	0.641416	1.29607	0.629263	-1.02885	-0.400376	-1.13752	0.525858	1.62031	0.062547	1.17017	0.623942
g4198	0	0	-0.074259	-0.534988	-0.775421	-0.393951	-0.277671	-0.367104	-0.111675	-0.287541	-0.554859	0.31717	-0.539441	-0.308053	-0.623527	-0.671051	-0.604531	3.20089	1.35058	1.25543	-1.36669	-1.00461	0.0677989	-1.39466	0.757715	-0.0151409	0.401346	0.935694	-0.0841257	-0.471361	0.911565	-0.217489	-0.975944	1.51287	-0.897163	-0.9679	1.91839	0.889704	1.54066	0.447847	0.487231	-0.597426	-1.12284	-0.755468	-0.690155	-0.276068	-0.771782	-0.336135	-0.476208
g5716	0	0	-1.22862	-0.861488	-1.06469	-0.296859	-0.966463	0.396748	-0.571888	-0.932213	-0.665045	-0.255276	1.50218	0.431131	2.42315	1.40843	0.53318	0.355885	-0.129529	-0.0786349	2.86461	1.54322	0.380128	-0.181729	-0.208209	-0.243516	-0.00426014	0.209025	-0.621667	1.15459	-0.347316	-1.0392	-0.244238	-0.87132	0.171002	-0.555466	-1.019	-0.986662	-0.558411	0.206556	1.41111	0.877304	-1.03708	-0.89948	-0.113313	-2.40406	0.449119	0.256251	0.690757
g4161	0	0	-1.60771	0.0666386	-0.362075	-1.28938	-0.388661	-0.751955	-0.124891	2.26268	1.21867	-0.336882	-0.285519	-0.25615	-0.176114	-0.0113094	-0.0907885	-0.760306	1.77495	1.1188	-0.540055	-0.313192	-0.487299	-0.605425	-0.57833	-0.457515	1.49844	-0.263971	0.774861	-0.575702	-0.604749	-0.592634	1.62977	2.76626	0.205342	-0.608997	-0.619776	-0.627027	0.195485	-0.398592	0.0793737	-1.16246	1.78724	-0.501051	0.0137911	0.506998	0.0592146	0.354168	-1.93607
g1770	0	0	-0.520014	-0.55245	-0.546925	-0.491311	-0.532962	-0.491921	-0.52194	-0.531994	-0.535292	-0.53309	-0.523067	-0.470458	0.166888	0.0905544	-0.30598	1.76014	1.95055	2.58927	-0.473042	0.542891	-0.388073	-0.640106	-0.621224	-0.0377298	-0.577303	-0.506701	0.283059	-0.635591	0.768449	3.11885	-0.610346	-0.640106	-0.619582	1.60008	-0.640106	0.0765883	1.57591	0.925865	-0.515084	-0.849673	-0.455307	-0.681708	1.22308	1.18901	-0.0868525	0.303168	-0.40147
g1741	0	0	-0.602659	-0.742403	-0.819382	-1.02844	-0.962166	-0.646775	-1.04689	-1.12536	-0.537789	-0.478381	1.949	0.248325	1.28176	1.30352	1.16062	1.03078	0.551381	0.464848	-0.523908	-0.539334	-0.391158	0.476663	-0.0899001	-0.51306	-0.0696448	3.49135	-0.500771	-0.150997	-0.226779	1.38589	-0.536938	-0.539762	-0.380894	-0.539762	-0.539762	0.188766	-1.11347	-0.930958	-0.285914	0.383428	0.353185	1.59373	-1.03549	-1.19883	-1.0905	-1.04556	0.648879
g1123	0	0	-1.0591	-1.13558	-1.19794	-1.10409	2.05163	-0.832974	-1.15175	0.623029	-0.524792	0.22953	-0.996345	0.548134	0.84998	0.821924	0.762242	0.461598	1.08703	0.567467	-1.07598	0.295632	0.321114	-1.4113	-1.25263	0.12294	0.859435	0.0251752	0.534551	-0.024944	-0.923355	-1.08768	-0.00813021	1.47383	2.48818	-0.645634	0.459941	-0.151147	1.22777	1.30838	-0.68871	-0.82608	-0.284438	-0.73693	-0.49077	-0.443679	-0.260435	-0.853867	-0.170641
g2169	0	0	-0.930633	-1.28982	-0.58374	-0.659524	-0.957798	-0.433827	-0.282976	-0.590596	-0.267697	-0.620797	1.14578	0.959849	0.883195	1.06609	1.44296	2.14585	-0.101532	-0.924784	-0.586004	-0.63492	0.455372	-0.644803	-0.689878	-0.277785	-0.860257	2.01481	-0.239632	-0.735071	1.48048	-0.196246	-0.717113	1.80816	0.0951567	-1.39518	1.29628	-0.173364	0.915701	-0.632768	-1.42845	-0.203773	1.29465	0.0546458	-0.494357	1.0193	1.98337	-1.28012	0.317206
g1382	0	0	-0.988447	-0.204392	-0.160545	-0.31175	0.529575	0.449272	-0.532407	1.99804	-0.872071	-0.591009	1.05131	-1.5022	-0.280084	0.667771	-1.22646	0.118833	2.12441	-0.269854	-1.29017	-1.19745	-0.193255	1.32332	1.77867	1.26893	-0.469761	-0.597598	0.243779	0.532616	0.385657	0.111162	1.35342	0.541696	-0.381691	-1.19869	-1.33559	-0.875039	-1.15617	-1.26229	0.512694	0.778323	0.0319015	1.09555	-0.684408	-0.441023	-0.938991	0.280577	0.264925
g2580	0	0	-0.911368	0.706436	3.22061	-0.0403612	0.544462	-0.0569357	0.667034	0.180914	-0.315925	-0.106213	-0.381529	-1.40186	-0.576949	-0.485641	-1.03736	-0.321086	-0.341829	0.657606	0.736393	-0.63089	-1.4738	0.976325	0.634333	0.302979	0.0112278	-1.02473	-1.27235	-0.570317	-0.150976	-1.19582	-0.0392863	0.58948	-0.429679	2.48379	1.1331	-0.079772	0.25344	0.43308	0.0880064	-1.18912	1.48019	-1.0656	-0.382599	-0.344787	-0.770664	0.393893	0.596715
g3773	0	0	-0.856995	0.571288	0.0178862	-0.253185	0.357714	-0.43221	0.199747	-0.0586052	-0.552877	0.833894	-0.783812	2.78894	1.4154	0.433948	-0.51519	-1.47361	-1.02291	-0.669419	-2.68157	-0.0945477	-0.387005	0.307732	0.284335	-0.314884	-0.519146	-0.302119	-0.63854	1.07122	1.27291	1.38146	-1.10245	-0.63184	-0.187965	0.565829	1.04945	0.92713	1.2631	0.813328	-0.74408	-1.3685	-0.379396	0.415543	0.374315	0.390807	0.0820119	-0.140711	-1.14058
g3626	0	0	-0.410982	-1.19602	-1.12523	-1.60425	0.0531085	-0.569995	-0.375849	0.277376	-0.524786	-0.900131	-0.0291645	1.59228	-0.152574	-0.0672209	1.98036	1.44455	0.626723	0.981812	-1.41016	-0.709081	-0.54793	0.652765	0.498126	0.290149	-1.43749	-0.0855668	-0.3623	0.236239	0.673737	-0.117623	-0.241912	-1.00244	-1.04152	0.538345	1.94774	2.11892	0.459914	1.28992	-1.14467	0.693142	-1.14467	-0.153625	-0.773687	-0.461063	-0.326456	-0.625119	-0.126131
g6629	0	0	-0.748564	-0.56523	-0.100871	-0.845296	-0.760333	0.436502	-0.694313	-0.114301	-0.410427	0.130101	1.65352	2.79305	0.183472	1.1551	0.27763	-0.999935	-0.690089	-0.700007	0.108267	-0.349928	-0.588531	-1.33839	-1.02564	-0.960277	0.413716	-0.745195	-0.63375	-0.30426	-0.86185	-1.06607	0.87586	0.904113	0.999374	1.47225	1.77081	1.3295	-0.544106	-0.439775	-0.04201	1.81556	-1.06593	0.276269	0.425865	0.375875	0.416306	0.779639	-0.370432
g6771	0	0	-1.18622	-1.21737	-1.72801	-0.11399	0.106285	-0.0242034	-0.101696	-0.272468	-0.229297	-0.11399	-0.423866	0.12333	-0.62123	0.0487251	1.17404	2.44475	1.67257	0.462638	-0.221146	-0.152443	-0.571221	-0.655118	-0.621108	-0.730011	-0.0226102	-0.418153	-0.33175	-0.505003	-0.296642	-0.435322	-0.486175	-0.270218	-0.534927	1.79014	2.81489	1.64682	-0.0434408	0.280155	-0.0261615	1.19893	-1.82013	0.410652	0.701276	0.458039	1.41509	1.10657	0.7738
g1106	0	0	0.374103	0.265336	0.278453	-0.96593	-0.547811	-0.0500734	1.43887	0.0931304	0.58115	1.3248	-0.648086	-0.254046	-1.99926	-1.69781	-0.820121	0.441806	0.507715	1.67776	-2.35006	-1.31523	-0.206338	0.0530192	-0.133397	0.0189473	-0.874638	-1.1818	-0.432691	-0.342388	0.519149	1.35697	0.304769	0.880839	1.00871	1.61497	0.416703	0.662456	-1.81583	-0.0936286	-0.214874	0.945387	0.417581	0.761368	1.55228	1.02333	0.893266	0.907157	0.676812
g5860	0	0	-0.297111	-0.644508	-0.553556	0.62429	-0.813024	1.27017	-0.965631	-0.0449493	-0.0449493	-0.526022	0.499793	-0.464079	0.29057	2.29599	1.87005	-1.58101	-0.264034	-0.651994	1.40321	1.42359	-0.165489	-1.18351	-1.3238	-0.750258	1.20292	0.56766	0.795034	-1.08067	-1.12706	-0.936747	-0.455907	-0.165489	1.80932	-0.0490236	-0.108598	0.144824	-0.488972	1.10021	1.45538	-0.738637	-0.614339	-0.71365	-0.834087	-1.12311	-1.18761	-1.30465	0.476225
g1992	0	0	-0.603109	-0.696204	-0.889464	0.973252	0.712437	1.50443	-1.08469	-1.08338	-1.26488	-0.251102	0.758839	0.462175	1.68172	1.25747	0.775372	-0.649155	-1.0485	-0.555203	0.909227	0.614078	-0.0488196	-0.553861	-0.637433	-0.788875	1.63059	-0.243609	0.146819	-0.334105	-1.12132	-0.216213	0.879454	1.32513	1.87652	-0.711848	-1.48665	-1.23908	1.03475	1.4946	-0.575921	-0.751183	-0.405177	-0.797072	0.306824	0.694537	0.442613	0.568206	0.540307
g2837	0	0	2.20033	0.70104	-0.648512	0.656703	0.403359	0.465855	0.931043	0.305085	-0.765794	1.37378	-1.70972	-1.12437	-1.09998	-1.01207	-0.554379	0.25948	-0.448559	0.0667029	-0.131599	1.33016	-0.454744	-0.89443	-0.879884	-0.536127	1.3703	0.2205	0.767464	-0.336034	-0.849039	-1.01217	0.647343	1.48805	1.93853	-0.953838	-0.840602	-0.873878	0.62542	0.342772	1.37413	-0.655838	-1.45598	-0.230506	-0.554335	0.0493624	0.898043	1.92918	-0.160272
g0043	1	0	-0.510629	-0.504891	-0.511692	-0.497903	-0.488309	-0.488441	-0.511692	-0.510079	-0.511692	-0.511692	-0.497026	-0.470428	0.076149	-0.0869072	-0.38403	2.35868	1.85831	2.19227	-0.493236	-0.49941	-0.475234	-0.410961	-0.49941	-0.410192	-0.497533	-0.293903	-0.49941	-0.314902	-0.49941	-0.49941	-0.1154	-0.418424	-0.49941	2.36549	2.37343	1.68732	1.22483	1.3412	-0.454877	-0.635286	-0.764265	-0.7116	1.00529	1.29428	1.15815	0.0522648	-0.788648
g6860	0	0	0.855581	1.8713	2.28316	-0.0233609	0.829972	0.447395	-0.414843	-0.941358	-0.317816	0.800171	-0.68881	-1.09153	0.0405473	-0.948576	-0.58477	-0.506922	-1.25327	-0.356871	-0.605745	0.988959	1.03953	-0.185744	0.261196	0.676241	0.7333	1.07666	0.761312	0.398854	-0.596073	-1.03603	0.411492	0.676241	0.629389	-1.66234	-1.75742	-1.80982	-0.438356	-0.321175	-0.731447	1.93742	-0.620979	0.174536	0.90572	-0.872847	-1.1451	-0.458124	0.577381
g4432	0	0	-0.523584	-0.606368	-0.55648	-0.605824	-0.581883	-0.517194	-0.388705	-0.404154	-0.20657	-0.342149	-0.189598	-0.205625	-0.389373	-0.464044	-0.472687	2.25501	2.22371	1.97552	-0.781608	0.232242	0.28124	1.43036	0.618418	0.148924	-0.971157	-1.15535	-0.236914	1.26971	-0.641167	0.428515	0.0908344	-0.725128	0.787211	2.03227	-1.26811	-1.54029	1.23313	0.729	0.456191	-0.290053	-0.622023	-1.50625	-1.81487	-1.8352	-0.720231	1.48151	0.88752
g6256	0	0	-0.242929	0.231755	1.99778	-0.135295	-0.829304	0.514706	-0.770257	-0.286675	-0.152139	-0.946546	-0.189195	-1.7451	1.50967	1.76325	-0.783423	0.870038	-0.690759	-0.115581	0.761111	0.486528	0.397021	0.934206	-1.37608	-1.2063	0.0544419	0.478444	-0.664066	1.30551	0.207325	1.72273	-1.36843	-1.16675	-1.37492	1.09849	-0.293046	0.00376955	-0.743039	1.14876	-0.779734	-0.220994	-0.773572	1.36857	-0.524772	0.0140093	-1.25565	-0.955707	1.37482
g5849	0	0	-1.64316	0.716479	0.185455	-1.38239	0.0834321	-0.9037	0.930979	2.07275	-0.217202	0.543792	0.861848	0.0349292	0.905612	0.478006	-1.67048	0.0640588	-0.104586	-0.955826	0.253743	-0.237214	-0.101817	1.15522	2.09924	0.991314	-0.159772	0.0420015	-0.323041	1.64015	0.301591	-1.29433	0.531976	-0.492558	-0.927394	-0.88167	-1.19733	-1.40011	-1.24444	-0.43352	-0.875432	0.649783	0.589195	1.31441	2.03968	1.42065	-0.600581	0.95304	0.22365
g5628	0	0	0.883451	-0.179229	-1.31301	0.725806	0.0188858	0.053326	1.05225	1.23968	-0.0598788	-0.687901	-1.34616	-0.824003	-1.35034	-0.891838	-0.968986	0.874563	1.66332	1.11006	-0.171492	-0.166069	-0.125398	-0.667853	-0.655627	-0.637659	-0.255945	-0.494419	-0.415758	-0.643341	-0.704918	-0.119823	-0.248714	0.0303264	-0.262928	0.246487	2.51325	2.77988	-0.113944	1.18534	1.08848	-0.0173514	-1.29672	-0.845816	-0.331013	-0.806147	1.25062	0.000591293	1.6109
g4076	0	0	1.03144	-0.0995897	1.12117	0.965591	0.449371	0.744037	0.771116	-0.459737	0.309792	0.563348	-0.0963895	-2.21543	-1.68136	-0.488293	-1.0695	-1.26878	0.791548	0.63166	0.614227	0.291805	-0.534921	-1.15758	-1.06272	-0.472903	1.95316	-0.736256	1.39567	-1.5051	-0.922668	-0.253763	-0.838788	1.0739	1.41388	0.175801	0.396065	0.170197	0.311639	-0.137769	0.370044	-0.745783	1.54496	-1.34309	0.889253	-0.0208862	0.351431	-0.524809	-2.20129
g1902	0	0	-0.223659	1.31974	1.14285	0.388933	1.05384	0.0892998	-0.119035	0.531477	-0.429937	-0.582914	0.266567	-1.83955	0.988351	1.46658	-1.63791	-1.43742	-0.457121	-0.520094	-1.18346	-0.547676	-0.738101	1.61438	0.700869	-0.0626335	-0.851427	-0.886237	-1.07732	0.0225727	1.41318	1.13239	-0.67492	-0.806292	-0.485711	2.0402	0.442435	-0.0522466	1.8351	-0.67642	-0.10067	0.225798	-0.261334	-1.02247	0.937468	0.909533	0.21756	1.60027	-0.79138
g4024	0	0	0.644132	-0.205831	-0.592743	0.882662	-0.663236	0.248588	0.374518	0.674636	2.20296	1.11554	0.547954	-0.223278	-0.766558	-0.559513	0.599941	-1.43371	-0.922307	-1.92376	1.49711	1.14738	1.37174	-0.830071	-0.701002	-0.322928	0.871684	0.607555	0.820408	0.0106374	-0.691712	-1.26385	0.337995	0.845827	0.333358	-1.20032	-1.39385	-1.43996	-0.575126	-0.795905	0.784934	1.67706	-0.468013	-0.622952	1.26017	0.414362	-0.129652	1.41697	0.974577
g0066	1	0	-0.562429	-0.563342	-0.553867	-0.378349	-0.524548	0.0509657	-0.564899	-0.522742	-0.491953	-0.513805	-0.554655	-0.360447	0.0618725	-0.221493	-0.445616	1.52464	1.65786	2.9628	-0.407641	-0.404708	-0.40103	-0.405977	-0.407909	-0.40162	-0.403472	-0.397556	-0.399523	-0.401278	-0.397192	-0.39147	-0.385414	-0.396572	-0.407909	0.783931	3.01602	2.20933	0.565995	1.7983	-0.493671	-0.492943	-0.75972	-0.617964	0.905719	0.939003	0.923878	0.601997	-0.376444
g4615	0	0	0.63229	1.98402	1.92433	0.102569	-0.128648	-0.321537	-0.141263	-0.486828	-0.206144	-0.848118	-1.03138	-1.47735	-0.731945	-0.897107	-0.888143	1.30456	0.629588	0.581121	0.935129	0.787831	1.82073	-0.934591	-1.47206	-1.57762	-0.637773	0.0368715	0.240773	-0.545049	0.159833	0.804861	-0.853238	-1.14687	0.57728	1.6691	0.229295	-0.0944978	-0.134371	-1.22132	1.61297	-0.587622	0.659543	-0.329197	0.490053	-0.0648145	0.0512836	-0.661529	-1.10632
g4785	0	0	1.25384	0.958916	0.778507	0.451491	0.00153537	0.041333	1.15155	0.85597	1.1715	-0.242655	0.36267	0.212832	-1.56712	-0.531183	-0.446288	-0.968978	-1.53594	-1.94798	1.47399	1.60721	0.493171	-0.750744	-0.34322	0.510633	0.789974	1.04942	0.460798	0.222144	-0.659815	-1.01019	-0.071097	0.154245	0.690857	-1.57332	-1.49578	-1.54828	-0.968985	0.0637576	0.00387166	-0.707033	1.86806	-0.259675	-0.721213	0.676401	-2.27469	0.39284	-0.00164014
g2975	0	0	-0.473858	-0.445733	-0.020942	-0.212725	-0.832304	-0.212725	-0.105395	-0.138448	0.417551	0.169078	0.706728	3.22519	1.23148	-0.247019	-0.395734	-0.505268	-1.49018	-0.669687	-0.490928	-0.145683	-0.772426	0.327247	0.056843	-0.66138	-0.798351	-0.810131	-0.849823	-0.332394	-0.00672504	0.636108	-0.516843	-0.943035	-0.530694	1.7824	2.36145	1.69437	1.03213	0.648372	-1.18689	-1.30647	0.591324	0.221536	-0.954165	-1.21111	-0.792095	-0.414657	-0.822468
g5783	0	0	0.952444	1.54607	1.99316	-0.0782705	-0.131264	-0.376968	0.651125	0.190204	0.618615	0.155146	-0.2876	0.506349	-0.832996	-0.265103	-0.0381178	-0.941838	-1.78363	-1.87733	-0.265258	-0.486391	-0.0873859	1.26972	1.18357	0.590283	-1.51072	-0.153469	-0.63263	0.773253	1.63459	1.50652	-0.696483	-1.42226	-1.43755	0.425307	-0.550937	-0.14015	-1.87884	-0.294618	0.641786	0.337553	0.865732	0.328387	-0.612393	-0.288661	-0.231123	0.172165	-0.373239
g5653	0	0	0.674646	-0.121704	1.40638	0.360533	1.42324	0.549834	-1.52402	1.66017	0.438777	-0.0333555	-0.243497	0.3339	-0.461198	-0.637323	0.347641	-1.29237	-1.22979	-1.65186	1.87435	0.696609	0.940149	0.665395	0.411452	0.398901	-0.221368	0.88775	0.266203	0.475841	0.0951361	-0.0176995	-0.259268	-0.445646	-0.347824	-1.68885	-1.82631	-1.90482	-0.307652	0.198493	1.89031	-0.2001	-0.827895	-0.753153	-0.490815	1.48348	0.126522	1.03294	0.415507
g3430	0	0	2.38145	-0.451858	-0.740704	-1.05473	-0.280049	0.967006	0.238933	0.231342	-1.05473	1.73688	-0.834488	0.513654	-0.157438	0.963451	-0.100553	-0.248723	-1.05473	-1.05473	-0.68949	-0.675686	2.09565	-0.633042	-0.659979	1.81574	-0.803944	-0.100193	1.65324	-0.601573	0.106058	-0.479383	-0.886011	-0.0780187	-0.695389	-0.650629	-0.0763023	1.35895	-0.832964	-0.27132	-0.497835	-0.887983	1.02607	1.46403	1.35153	1.01328	1.51548	0.94579	0.250867
g3635	0	0	-1.01338	-0.184379	1.17636	0.754233	0.598622	-0.548324	1.15307	1.62147	1.50693	-0.0833345	0.0104072	-0.591014	-2.00038	-1.11849	-0.862718	0.51034	-0.626351	-0.303066	-0.322538	-0.387953	-0.310779	-0.200232	-0.189597	-1.01811	0.161084	-0.559428	-0.984605	-0.517796	-0.0870564	0.238024	-0.392039	-0.864273	0.111808	3.30824	0.94707	1.06818	0.866616	-0.499023	1.61578	-0.887356	-0.572497	-0.523515	2.30234	-1.05339	-0.941646	0.975542	1.82711
g4036	0	0	0.0661719	0.478082	1.17903	-0.796759	-1.63534	-0.789349	-0.157782	-0.401841	0.150369	0.373034	1.74664	1.3937	0.0796065	1.37479	0.299004	-1.45453	-0.646002	-1.25883	1.66713	0.0991231	-0.379608	1.2513	-0.753582	-0.385771	-0.467163	-0.0820756	-0.610701	-1.36953	0.513618	1.56961	-1.74112	-1.20059	-0.307113	1.22153	0.331517	0.643431	-0.306368	-0.156672	-0.995784	-0.966439	1.12586	1.2994	0.0096597	-0.950551	1.1227	0.496331	-0.950551
g2104	0	0	0.403286	0.700665	0.999301	-0.582439	1.27384	0.203433	1.20891	-0.0149472	-0.0466275	1.01914	1.47476	-0.240525	-1.35568	-1.57295	-1.0163	-0.086284	-0.707275	-1.66032	-1.71898	1.28872	-0.260513	0.297564	-0.0164438	-0.774882	-0.783817	0.592413	1.05289	-0.104237	-0.498593	-0.785551	-0.844658	-1.08836	-0.60371	1.31849	1.02646	1.90322	0.0397067	-0.529145	-1.39896	-0.373642	0.953117	1.30893	0.182626	-0.107854	0.964066	1.37518	-1.89761
g0488	0	0	1.82328	0.422351	0.525136	0.60998	0.55591	0.0949804	0.987447	0.952285	-0.0324512	1.06878	-0.761925	0.0392995	-0.668067	-0.69977	-0.039233	-1.8031	-1.4749	-1.6	0.193626	-0.335039	-1.0063	-1.29544	-0.896613	-1.108	-0.471299	-0.438463	-0.326013	-0.262017	-0.166383	0.768493	-0.162262	-0.310176	2.14401	0.157256	1.75411	1.76051	0.866895	-0.828441	0.657942	-1.09261	-0.765486	1.1617	-1.28002	0.1355	-0.92162	-0.741864	-0.103321
g0697	0	0	-1.04855	-0.894947	-1.38464	1.27813	0.614015	0.916864	-1.48759	-1.32985	-0.267913	0.251197	0.253165	0.766061	0.658656	-0.594584	1.50102	-0.897795	1.23856	0.428205	-1.54925	-1.01569	-0.590302	0.228978	-0.180547	-0.234199	-0.676251	-1.15087	-0.878195	-0.350962	0.482689	1.69176	-0.40811	-0.25756	0.551927	1.98261	0.990199	1.36376	1.58446	-0.402611	0.394335	-1.3237	-0.566602	0.314127	0.505805	0.0912372	0.71579	0.65672	1.13206
g6415	0	0	1.2231	-0.0392663	-1.2216	1.02253	0.635253	-0.530143	-0.0228693	-1.45038	-1.50237	1.23642	-0.757251	1.16893	0.173295	-0.248923	1.43854	0.740333	-0.916935	-0.948665	1.1294	1.31347	1.1294	-0.191583	-0.219427	-0.282282	0.811298	0.946091	0.946091	-0.554954	-0.982214	-1.05744	0.302183	0.584187	0.636125	-1.25916	-1.70309	-1.54811	0.423034	1.79708	-0.780922	-0.904568	-0.16598	-0.368648	-1.29902	1.25744	0.241399	-0.621842	1.36684
g3150	0	0	-0.332215	-0.390285	-0.170912	-0.390285	-0.390285	1.84331	-0.390285	-0.390285	-0.390285	-0.390285	0.34768	-0.389593	-0.390285	-0.390285	-0.37738	-0.390285	3.37224	-0.390285	1.05251	-0.724295	-0.38311	-0.774684	-0.928301	-1.35423	-0.259732	0.364165	0.00476846	-0.511253	-0.417714	0.0369314	-0.414377	-0.597203	-0.521037	1.18075	2.3183	1.92852	1.43695	0.929646	-0.265404	-0.860686	-0.125134	-1.11537	2.28375	0.18535	0.424535	0.637114	1.37133
g2854	0	0	2.15961	0.342929	-0.932381	0.0142874	0.0389685	-1.24647	0.118089	-1.3512	0.098059	-1.10525	-0.667041	-0.845546	-0.455263	0.0945314	0.0652119	0.611711	1.15089	1.90887	-2.05248	0.259608	1.69116	0.381851	0.259608	0.824574	0.4561	0.0622746	0.322662	0.731841	0.834131	0.199536	-1.29938	-0.589166	-0.829179	-1.97512	0.858412	-0.136445	-0.315644	1.42029	0.640263	0.388561	-0.914426	-1.21904	0.483927	1.09381	-0.992829	-0.211371	-0.0870164
g1541	0	0	-0.795253	-0.340403	-0.669841	-0.374765	-0.150674	-0.719107	0.979727	-0.669841	-1.47858	-0.614469	1.43489	-0.591968	0.776735	0.535053	0.331456	2.75872	-0.0535975	-0.358076	1.31176	0.206977	-0.0519278	0.551072	0.668166	-0.179917	-0.555206	0.352464	-0.217619	0.424773	0.527956	2.60508	-0.798675	-1.2496	-0.0698463	-0.70801	-1.56882	-1.24863	-0.517471	-0.485899	-0.189713	-0.325961	-0.505416	2.02446	1.50825	0.860618	0.824985	0.74706	-0.195597
g5635	0	0	0.0293277	1.37865	-0.385131	1.23579	-0.331969	-0.594187	1.78612	-0.166564	-0.332914	-1.51626	-1.0329	-0.0785701	0.426528	-1.05022	2.00575	-0.816596	-0.0244637	-0.532396	1.68217	0.9384	1.68217	-0.388164	-0.117806	0.334356	-0.0361236	1.4117	0.400568	0.245234	-0.281769	-0.766471	-0.157985	-0.264468	-0.0361236	-1.60709	-1.5764	-1.4622	0.355427	-0.571137	1.8369	-0.80451	-0.718624	-0.0980557	-0.559451	-0.394595	-0.525957	-0.0702393	-0.838911
g5470	0	0	0.637522	0.866035	1.12704	0.730856	0.949163	0.216992	-0.544218	0.671499	0.7084	-0.362691	-0.336755	0.185522	-0.162397	0.28686	0.739521	-2.02754	-1.79905	-1.88675	-1.29377	0.22143	0.318258	0.425371	-1.3902	-0.129691	0.037522	-1.06966	0.68781	-1.39955	0.810281	-0.66325	-1.38312	0.353384	1.92201	0.480663	0.675122	1.3974	1.46568	-0.849205	0.336805	-0.985066	0.739202	-0.707413	-1.53623	-0.432959	-0.601255	0.676267	-1.62558
g3338	0	0	-0.40274	-0.376754	-0.354003	-0.401666	-0.408121	-0.387809	-0.434091	-0.451034	-0.419619	-0.299005	-0.389382	-0.407263	-0.395676	-0.426339	-0.416076	3.33795	1.28994	1.3417	-0.379464	-0.558218	0.198553	0.692384	-0.542419	-0.563184	2.9803	-0.3104	-0.563184	-0.558218	-0.563184	1.3494	-0.530457	-0.563184	-0.540614	-0.563184	-0.478772	1.49384	0.802771	1.53612	-0.996175	-0.931189	-0.366596	-0.0449327	0.291874	-0.273752	-0.00975029	-1.13231	-0.0176879
g2319	0	0	-0.0579993	0.00106809	-0.371456	0.785669	0.291934	1.25327	0.0214641	0.34792	0.0615559	-0.324067	-0.87817	-1.36893	-1.19559	-0.92981	-0.735698	-0.748882	1.24881	2.59892	-0.00477059	-0.307165	-0.440425	1.08454	1.52313	0.985934	-0.634435	0.802109	0.190289	1.21454	1.05465	0.696114	0.0369673	-0.891416	-1.2387	-1.05745	-1.72938	-1.28453	0.531111	0.977259	-0.613505	0.930782	-1.56614	-0.259506	-0.924995	-0.462995	-0.747703	-0.924995	-0.212437
g1882	0	0	-0.0769756	0.195343	1.5832	-0.0292625	0.111914	-0.576499	-1.08481	1.66552	-0.417934	0.175163	0.382381	-0.710571	0.883701	1.7756	-0.976642	-1.89735	-0.110121	-0.892661	-0.536116	-0.552407	-0.896026	-0.0533855	-0.351007	-0.475907	-0.482388	-0.675686	-0.510489	-0.17757	0.0416581	-0.0432768	-0.354794	-0.553278	-0.643977	1.61735	2.26968	2.37762	0.897825	0.566314	0.655068	-1.69466	0.278693	-0.703243	-1.41391	0.326666	0.470172	-0.50268	-0.201945
g0145	0	1	0.0816016	0.4291	0.880042	0.982119	0.207583	-0.14044	1.05109	2.30428	1.11502	-0.234677	-0.63574	-0.188663	-0.811421	-1.12958	-0.0965227	-1.32327	-1.07383	-1.41668	1.56543	0.973866	1.11208	0.211926	0.413193	-0.131147	0.507298	0.863396	0.531697	0.281216	-0.131147	0.183897	-0.198702	-0.456719	-0.131147	-1.79902	-1.96466	-1.83144	-0.639394	-0.565234	1.25899	1.31992	-0.694828	-0.679452	-2.13209	-0.315529	0.250564	-1.04432	-0.612738
g1947	0	0	-1.21505	-0.585661	-0.377712	-0.949503	-0.969682	-0.112643	-0.281831	-0.164309	-0.354242	-0.44842	-0.313239	-0.0063276	1.6604	2.47551	1.90139	0.173699	-0.0973345	-0.335056	0.578098	0.766358	0.89661	-0.938421	-0.916614	-0.773692	1.05047	0.65652	1.46441	-0.875638	-0.924678	-0.908522	0.111727	0.650769	1.95003	-0.94619	-0.925289	-0.915947	-0.570516	-1.4911	1.433	0.580463	0.196619	-0.148464	0.483334	1.24148	0.755333	-1.10861	-2.28282
g0974	0	0	0.393283	-0.356727	-0.907069	-0.28625	-0.350591	0.47401	-0.773267	-1.11649	-1.29592	-0.475994	-1.27151	-0.6368	2.07632	0.978385	1.82152	0.307131	0.663958	0.756023	1.93344	1.54742	1.17203	-0.619286	-0.886777	0.0335917	0.519263	0.793139	0.522016	-0.849498	-1.21989	-1.25973	-0.415106	-0.136734	0.487032	0.609098	-0.929177	-1.30082	-1.10012	0.796313	-1.2186	-0.16653	0.515348	1.17359	-0.881661	1.2249	0.183988	-1.62854	-0.545759
g0454	0	0	0.532023	1.09845	1.91006	0.295726	-0.163434	-0.23621	-0.179473	-0.0353019	-0.100078	-0.467909	0.706961	0.22829	0.338853	0.815147	0.578427	-1.99276	-1.3091	-2.01966	-2.65922	-0.113762	-0.17692	-0.337155	0.251517	0.14238	-0.355371	0.375889	-0.0784694	0.468394	1.69838	0.993526	-1.42806	-0.00214524	-0.350364	-0.669951	1.43661	0.80472	0.373366	-0.736808	0.319958	0.450412	1.19826	-1.60519	0.914335	-0.366333	-0.662349	0.151139	-0.932016
g0900	0	0	-0.469486	-0.607064	0.42633	-1.01732	-0.187269	0.202361	-1.0979	-0.290245	0.0412575	0.506187	3.25943	0.349008	0.606417	0.667864	-0.765677	-0.806813	-0.877737	0.0606635	0.484233	0.685033	0.999512	-0.838168	-0.687503	-0.0290186	1.85426	0.564366	0.963703	-0.469158	-0.760291	-0.85663	0.679359	1.20302	0.393083	-1.4034	-1.39395	-1.38845	-0.1225	0.382638	1.45633	-1.64004	-0.150041	0.0736124	-0.963395	-0.824044	-0.961533	0.393374	0.697377
g4986	0	0	0.384616	1.92182	0.985199	0.593571	0.787778	-0.0665983	0.427403	0.52169	1.6461	-1.6515	-0.947189	-1.44269	-0.832689	-1.1006	-0.12543	-0.466471	-0.300303	-0.334704	0.0628697	-0.629474	-0.728096	0.565152	0.740233	-0.565481	-0.0487533	-0.993835	-1.32839	0.163171	-0.113816	0.382247	-0.652417	-0.925169	-1.02788	1.88359	2.27311	0.94294	0.247667	0.223381	-1.08778	-1.26714	0.538592	1.34528	1.08791	-0.0568161	-0.551953	-0.957738	-0.65148
g4500	0	0	-0.461	0.342758	0.853727	-0.461	-0.461	-0.461	0.853727	0.853727	0.853727	0.342758	0.853727	-0.461	-3.26639	-0.461	-0.461	0.342758	0.342758	0.853727	2.38961	1.23948	0.748385	0.447957	0.657859	-0.166241	-0.199373	0.53432	-0.664294	1.13416	0.00608767	-0.199373	-0.50296	-1.19937	-0.946673	-0.854856	-0.910988	-1.51372	1.19789	0.707354	0.467992	-1.09424	0.00486911	-1.28387	0.262443	1.00628	1.0305	1.35054	0.0955417
g2746	0	0	-0.414228	-0.414228	-0.441787	-0.441787	-0.441787	-0.441787	-0.25806	-0.441787	-0.441787	-0.441787	-0.441787	0.783499	0.245222	-0.441787	3.72111	0.35524	0.283608	-0.326083	-0.324308	0.752658	-1.61413	0.921608	1.25675	-0.634521	-0.166377	-0.732255	-1.24751	0.0536097	0.588907	1.99365	-0.855197	-1.45451	-0.0747046	0.339579	1.21605	-0.0192946	0.724411	-1.17726	1.27044	0.432609	-0.121807	-1.12839	-1.12026	-0.738035	-0.602113	1.42455	1.55671
g0706	0	0	-0.517326	-0.342372	-0.33035	-0.45568	-0.390223	-0.41982	-0.501444	-0.537613	-0.526168	-0.378501	-0.376841	-0.384457	-0.212612	-0.468936	-0.453561	2.8141	2.10695	1.37485	1.98945	0.0731545	-0.0499675	1.0144	1.53667	1.32783	-0.0320163	0.380249	0.0731545	0.0415169	-0.80364	0.210479	-0.705982	-1.83876	-0.281577	-1.2933	-0.992686	-0.648964	-0.121651	0.650053	-0.873102	0.151479	-1.27429	1.46751	-0.482866	0.0891875	0.320567	0.434696	-1.26452
g0494	0	0	3.49996	-0.413264	-0.414917	-0.414917	-0.414917	-0.294714	-0.414917	-0.251534	-0.414917	-0.107698	-0.35326	-0.414626	-0.414917	1.52147	-0.409471	-0.414917	0.524925	-0.397363	-0.363115	0.46784	-0.898868	-0.00397015	-0.551918	-1.44859	2.45399	-0.736764	0.463293	0.0918165	-0.463724	-0.306828	0.722712	0.158503	-0.53665	2.17915	-0.660064	-0.566818	0.577544	-0.197802	0.985386	0.877653	-0.690679	-1.5521	0.963821	-0.408251	-1.00274	0.152852	-1.21745
g1353	0	0	-0.452658	-0.0185908	-1.76472	-0.428123	-0.838613	0.305047	-0.256693	-2.248	-0.522545	0.286805	1.8537	0.225526	1.02906	0.834653	1.32767	0.312207	0.00415405	0.351118	0.440071	-0.400827	-0.958299	0.416587	1.24123	0.617481	0.258611	-0.273672	-0.8887	1.11219	-0.57051	-0.0962265	0.593695	1.23812	1.29583	-0.151952	-1.79827	-2.07536	1.90037	0.227198	-0.163225	-0.547258	-0.650291	-0.766792	-0.947545	-1.10142	-0.80202	-1.08565	-0.517475
g0853	0	0	-0.870494	0.548614	-1.0745	2.61816	0.462721	-0.14632	0.32371	0.233367	1.25574	-0.851821	-0.17842	-0.83585	0.66486	-1.07079	0.50829	-0.280324	-1.58207	0.275122	-1.10979	-0.727743	-0.526799	1.12311	1.43753	0.915449	-1.13784	-0.875727	-1.0305	1.34308	1.14134	1.3527	0.300434	-0.374252	0.603157	-0.500935	-1.07099	-0.862227	0.907639	1.17731	-0.244623	-0.773375	0.350545	-1.4175	-1.2683	0.98154	-0.129887	-0.519654	0.98154
g5485	0	0	-0.796534	-0.449865	-0.240191	-0.829003	-0.428606	1.67415	-0.995067	-0.733917	-0.776002	1.48371	0.610185	-0.262134	2.48958	0.690002	-0.0445056	-0.937613	-0.228642	-0.225543	-1.10961	-1.1078	-0.905696	0.307679	0.906302	-0.410369	-1.41878	-0.196145	-0.0756922	0.969881	1.3895	1.39216	-0.478909	-1.00861	-0.751476	0.881657	-0.16052	1.77644	-0.328133	-0.108247	0.791347	1.53701	-1.17204	-0.719941	0.077965	0.0418959	1.12695	1.4042	0.768374
g5444	0	0	-0.307175	-0.357709	2.41819	-0.357709	-0.357709	-0.357709	-0.357709	-0.144441	-0.357709	-0.357709	-0.357709	-0.357108	-0.357709	-0.357709	3.04075	-0.357709	-0.357709	-0.357709	-0.530289	-0.227318	-0.845515	-0.612986	-0.597626	-0.679161	1.17889	-0.601293	-0.0277223	-1.13698	-0.589253	-0.674468	-0.238063	1.11081	0.047897	0.0700055	2.43992	1.91314	1.7226	-0.321175	0.204251	-0.21287	-0.0358984	-1.3569	-2.22627	-0.921113	-0.756783	0.817214	0.320646
g1038	0	0	0.487892	1.26999	0.955336	1.64577	0.677354	-0.521675	-1.00573	-0.332013	-1.5915	0.606641	0.257879	-0.715301	-0.613228	-1.37024	-0.21457	1.13213	-1.4278	0.759052	2.72994	1.07991	-0.598913	-0.329364	-0.350309	-0.493723	-0.731176	-0.804958	-0.957022	-0.679648	1.036	0.836385	-0.111561	0.049084	1.34459	-0.545722	-0.800463	-0.673054	2.001	-0.188831	-0.76567	-0.35849	-0.410629	-0.277385	-0.286937	0.504819	0.855809	0.780367	0.726137
g0570	0	0	0.623182	1.67275	0.0660866	0.341986	0.189065	-0.317758	1.69675	1.35175	1.52928	-1.01272	-1.02212	-1.41468	-0.680678	-0.678541	-0.766964	-0.682513	-0.621725	-0.273154	-0.00186728	-0.291264	0.691052	-1.40726	-2.04549	0.265692	0.191254	0.899934	1.85737	0.0714314	-0.606296	0.761502	-1.38077	0.835371	-0.996431	0.275851	1.10825	-0.228315	0.0345328	-0.563991	0.434427	-0.755239	1.75933	-0.909055	0.815371	-1.57194	-1.08292	1.31247	-1.1983
g4106	0	0	-0.330266	-1.48464	-1.38276	0.129125	-0.651899	-0.0646475	0.151737	-0.638808	-0.292949	-0.595468	0.347221	0.0210716	-0.232695	-0.314403	-0.05498	2.77686	1.16077	1.45673	2.40616	2.69967	0.172959	0.0971708	0.217711	-0.747828	-0.105945	-0.538299	-0.612449	0.183913	-0.747828	0.172959	-0.346745	-0.740151	-0.330689	-0.284954	-0.747828	-0.747828	0.158669	-0.394446	-0.255474	-0.639288	1.92656	-0.79602	0.771439	0.416359	-0.0217366	1.64718	0.463415
g4718	0	0	-0.54543	-0.663696	0.29839	0.227524	1.56271	-0.663696	1.34354	-0.663696	0.442469	-0.663696	-0.663696	-0.662288	-0.663696	-0.663696	-0.637415	0.551349	2.72872	-0.663696	-0.642986	-0.716318	-0.648429	1.20264	0.416732	-0.296118	-0.933445	-0.653454	-0.683326	-0.463999	0.537078	2.49482	-0.475337	-0.891572	-0.727422	1.93021	0.164346	0.38657	0.728488	0.349656	-0.645819	-1.73679	0.475167	0.829299	-0.374322	-2.0193	-1.28791	0.043055	0.954624
g4731	0	0	-0.0725236	-0.248254	-0.248254	-0.248254	-0.248254	-0.248254	-0.248254	-0.248254	-0.248254	-0.248254	-0.248254	-0.246162	-0.248254	-0.248254	-0.209203	-0.248254	4.00344	-0.248254	-0.877543	-0.803019	-0.323752	-0.575164	-0.624773	0.106777	-0.64645	-0.017949	0.273806	-0.63249	-0.170363	-0.110843	-1.18563	-0.40619	-0.05495	2.09954	1.84396	2.10503	-0.802885	-0.229878	1.50873	0.90446	-1.04757	-0.332859	-0.228033	0.963201	2.10515	0.881592	0.514893
g3451	0	0	-0.445668	1.20547	-0.583742	3.05058	-0.583742	0.0806044	0.590987	-0.151438	-0.583742	-0.583742	-0.583742	-0.582099	-0.583742	-0.039115	-0.553059	1.51368	-0.583742	-0.583742	1.11419	0.857753	-0.89209	0.184316	0.428871	-1.63327	1.64112	-0.738176	-1.2529	0.0443672	-0.524563	-0.0898568	-0.513609	-1.05295	-0.0418393	2.11538	0.587071	-0.23381	-0.155777	-0.779813	0.729407	1.66182	-0.813007	-0.642628	0.918213	0.0801617	0.929094	-0.642319	-1.21808
g6103	0	0	-0.468877	1.89115	-1.64046	-0.0872983	0.534487	0.0247925	-0.625435	-0.970517	-0.61285	-0.16306	-0.988555	-0.84022	0.455453	1.32617	-0.993589	1.04812	1.56562	0.545058	-0.71199	-0.765448	-0.584876	1.28678	0.581249	0.0437074	-0.571788	-0.599671	-0.75762	0.259321	1.70558	2.74225	-0.347325	-0.761385	-0.745593	0.229894	-0.518887	-0.484198	-1.15113	-1.08681	0.883443	0.575935	-0.345042	1.12361	0.0147496	0.761063	0.812114	-1.61289	-1.65847
g5303	0	0	0.0510601	0.00693506	0.714105	1.00714	0.895288	1.01386	0.909294	1.25607	1.85828	-0.660309	-0.424119	-0.79992	-1.60264	-0.971119	-0.554524	-1.33209	-0.652713	-0.714598	-0.34898	-0.698842	-1.01578	-0.24021	-0.698842	-0.741851	-0.176771	-0.393562	-0.342376	-0.386151	-0.0520121	0.492407	-0.753395	-0.121888	-0.40038	1.04028	2.54987	2.28849	-0.165786	0.301873	-0.378318	1.45669	-1.57647	0.362011	-0.105593	-0.282585	-0.17974	-0.0364164	0.450865
g6447	0	0	-0.139447	-0.115425	-0.650074	-0.753339	0.0359641	0.766871	-0.194396	-2.4897	-0.250169	-0.579557	0.424062	-0.447451	0.263301	0.99105	-0.929744	0.824478	1.11348	2.1301	-0.217942	0.745164	-1.4842	-2.05581	-1.48782	-1.38441	0.832728	0.849689	0.941038	0.513147	0.180918	0.301076	-0.184855	0.206612	1.51738	0.860608	0.0366188	-0.16994	-0.607018	-1.11014	-0.590297	-0.0353575	1.56193	0.78088	1.72377	-1.08092	0.420115	-0.0083568	-0.425112
g5968	0	0	-0.42283	-0.685787	-1.12172	-0.203577	-1.32717	-0.655482	-0.484455	-0.799892	-1.4531	0.363536	-0.484455	1.46032	1.04283	0.513975	1.12223	2.03839	0.606549	0.490625	-0.419569	0.456814	-0.129426	-1.13801	-1.0731	-1.17883	1.3792	-0.92927	-0.233884	-0.258676	0.335649	-0.233884	1.89368	1.79089	-0.129426	-1.28818	1.11181	0.0442071	-0.983802	-0.340579	-0.303738	1.43633	1.02929	-0.837499	-1.63274	0.198538	-0.538576	-0.10292	0.819277
g1562	0	0	0.329681	-0.476463	-0.62564	-0.210074	0.0193018	-0.524184	-0.845058	-0.469457	-0.578911	-0.54512	-0.306323	-1.04904	-0.080302	-0.0824761	-0.714817	2.14034	2.08938	1.92917	-0.579597	-0.349262	-0.607527	-0.0356426	-0.332374	-0.676799	-0.616653	-0.871157	-0.784619	-0.170752	-0.0626	0.22951	-0.150433	-0.514051	-0.228483	3.11113	1.68123	0.958086	-0.485367	1.45424	-0.31436	0.859903	-1.33367	-0.18074	1.64458	1.40928	0.998421	0.01192	-1.2492
g1675	0	0	-0.601787	-0.507579	-0.567528	-0.242357	-0.0999692	-0.0254252	-0.551214	-0.554343	-0.585849	-0.538597	-0.48915	-0.588965	0.89583	0.242516	-0.54586	-0.314702	2.43232	2.64266	-2.69249	0.535485	0.629559	-0.653041	-0.586389	-0.0070859	0.853429	0.389537	0.94372	-0.498901	0.0968013	-1.128	0.199551	2.1037	0.222079	0.341734	-0.170891	-0.578798	-1.56548	-0.545678	0.188794	-0.154259	0.904363	1.17226	0.732561	-2.14961	-1.46447	-0.79303	0.160936
g4325	0	0	-0.276407	-0.880138	-0.582884	-0.179522	-0.0612827	0.839672	-0.970513	-0.948309	-1.63488	0.455583	1.49561	2.12993	1.23312	0.839672	0.378706	-0.609558	-0.811303	-0.417502	1.28813	-0.0178318	-0.113518	0.761201	1.1974	1.05583	-0.843361	0.548254	-0.0229889	0.92532	-0.173835	-0.24728	0.226251	-0.695963	1.06248	-1.15759	-2.0439	-1.74861	-0.0406964	0.685241	-1.59871	-0.574913	0.278061	1.25102	0.544992	0.784306	0.867223	0.544992	0.789497
g2155	0	0	3.39673	-0.364029	-0.123686	0.434397	-0.683832	0.81168	0.0143901	0.364843	0.87401	-0.0737391	-0.683832	-0.0057331	-0.683832	-0.683832	-0.672274	-0.683832	-0.683832	-0.553599	-0.759585	-1.29383	-1.40871	0.500957	1.36872	0.77954	1.49813	-0.742575	-1.44289	1.01824	-0.0741745	-1.05946	1.38364	0.337082	-0.109477	0.794705	-0.450443	-0.339864	1.07018	-0.0928289	1.24446	-0.651351	-0.219555	-1.35091	0.0203283	0.24833	-0.715482	0.24833	-0.123758
g6359	0	0	1.09703	1.32209	1.80582	0.457133	0.801193	-0.332189	0.834781	0.542503	-0.464606	0.783666	-0.815461	0.360829	-0.976856	-1.22362	-0.58639	-1.04343	-1.13493	-1.42756	-0.882485	0.0717389	-0.410585	-0.913531	-0.560379	-0.80835	1.48162	-0.974443	-0.293445	-0.596052	-0.484145	-0.768662	-0.000947861	0.584646	-0.259942	2.60182	1.42774	0.785406	-0.118132	0.552516	1.54124	-1.41797	-0.542676	-0.0149807	0.222442	1.62236	-0.147548	1.14074	0.587226
g3205	0	0	-0.335836	1.31557	-0.376635	-0.376635	-0.376635	-0.376635	-0.289046	-0.376635	3.64244	-0.114839	-0.376635	-0.37615	-0.376635	-0.376635	0.300847	-0.376635	-0.376635	-0.376635	1.39884	0.0464286	-0.0742433	0.14878	-0.0409238	0.566501	1.66852	1.0665	2.28032	-0.778698	-0.793689	-0.829845	-0.684385	-0.745836	-0.805788	-0.875565	-0.835001	-0.711922	-0.72265	-0.281843	-0.650558	-0.875461	1.32416	1.20635	1.04325	-0.231904	0.20726	-0.685599	-1.0417
g4573	0	0	0.170984	-0.0982181	-0.640629	0.376897	-0.474557	-0.147553	-0.318795	-1.04266	-0.119816	0.486144	0.614285	1.45958	2.02218	0.785628	1.19628	-1.41893	-1.42175	-1.42908	1.37054	0.722414	1.30312	-0.624867	-0.094249	0.664403	0.0268374	0.841438	0.134825	0.969021	-0.87565	-1.44257	0.438119	0.211591	0.810872	-1.3807	-1.44173	-1.6334	0.104678	-0.905989	1.59322	0.380918	0.0448725	-1.21769	0.732938	-1.78043	-0.609451	-0.615308	-0.0967659
g1694	0	0	-1.69305	-0.841063	-0.342617	-0.268019	-0.488944	0.134275	1.76235	2.10482	0.657362	-0.946075	-0.0232303	1.06517	-0.145692	0.35595	0.0548169	-1.55014	0.537068	-0.372989	-0.370172	0.339409	-1.12647	0.537728	0.590628	0.517575	1.55751	-0.676506	-0.404576	0.16093	-1.19333	-1.10136	1.87747	-0.150866	1.54439	0.263572	-1.3587	-1.00724	-1.07872	-0.682339	0.0349814	-0.257159	0.174066	1.80917	-0.247958	0.843106	0.587718	1.32554	0.932895
g2827	0	0	-0.944603	0.567267	-1.01801	-1.01801	-1.01801	-0.603194	-0.399572	-0.822255	0.0245667	0.544836	0.448706	1.3299	0.779919	-0.928581	-1.0017	1.06307	0.749914	2.24576	3.01635	-0.65755	-0.362698	-0.661244	-0.645797	-0.532624	-0.609864	-0.661244	-0.179675	-0.65755	-0.661244	0.615722	-0.636897	-0.561505	1.04474	1.04776	0.00821833	1.09511	1.31689	-1.24037	-0.303697	-0.673442	1.0732	-0.172582	-0.874174	-0.817359	-0.166375	-0.346776	-0.513935
g2699	0	0	0.0954427	-0.21282	1.80175	0.965741	-0.0500429	0.683387	-0.114496	-0.038411	0.525639	0.211071	0.514155	-0.550442	0.0176764	1.2073	0.122745	-2.25489	-0.931555	-1.99225	1.08675	0.348026	0.520567	-0.819482	-0.883487	0.0284059	-0.0156629	-0.960876	-0.700146	-1.22073	-0.703223	-0.400701	-0.997301	0.0837598	0.684885	-0.0807872	2.65425	1.37575	1.54297	-0.456618	-0.662149	-0.816166	0.979995	-0.588032	-0.969329	-0.60608	-0.429953	1.50623	-0.0670091
g6482	0	0	1.23154	0.211295	0.412806	-0.15135	0.143359	-0.272628	1.21165	0.383444	-0.274548	2.1365	0.12688	0.617292	-0.283383	-0.415259	-0.254468	-2.14069	-1.32776	-1.35468	0.407025	-0.0895766	0.249241	0.284441	-0.629365	-0.804608	-0.613331	-1.17056	-0.925269	-0.299605	-0.331984	-0.608775	-0.622414	-0.440018	-0.0948418	2.72011	1.67001	1.29953	-1.00914	-0.66488	0.451321	-0.641625	0.161979	1.70234	0.447413	0.749799	-0.768634	-0.426093	1.79571
g4791	0	0	-0.141444	-0.567831	-1.38243	-0.651398	-1.13962	-0.468285	-0.562374	-1.10064	-1.01911	0.315366	1.02306	0.990313	0.54686	0.174575	-0.636784	1.86301	1.60795	1.14878	-0.667393	-0.274972	1.89379	-0.733705	0.129266	2.58804	-0.866245	0.12395	0.998252	0.24752	0.727106	-0.611977	-0.12204	-0.345119	-0.74516	-1.1502	-0.904791	-0.286312	1.40497	0.68373	0.46044	-0.850223	-0.549027	-1.14989	-1.22329	-0.244714	0.299095	-1.43491	-1.19657
g0337	0	0	2.06486	1.65824	0.5005	0.102594	1.76592	-0.470233	-0.0100816	-0.229675	0.131867	-0.00537118	-1.08696	-0.930474	0.680132	-0.848378	-1.23499	-0.904049	-0.445632	-0.738277	-0.562417	-0.569621	-0.607059	0.281061	-0.0141034	-0.444432	-0.697309	-0.539862	-0.852772	0.338368	0.567202	0.996334	-0.805433	-1.3136	-0.966016	1.16369	2.09764	1.92833	1.15413	1.30708	-0.337309	-0.914231	-0.977848	-0.231823	-0.749227	-1.16718	-0.994203	-0.788031	-0.695917
g5198	0	0	0.347561	-0.0617991	0.95277	0.482463	-1.52655	-1.01839	1.0732	0.688939	-0.283484	-1.23571	-0.798355	0.992057	-1.81028	-0.287479	0.156111	0.278113	2.01223	0.038617	-0.63393	-0.554349	-0.623498	-0.0986606	-0.167873	-0.444675	-0.576271	-0.467373	-0.456246	-0.227373	-0.139165	0.0206826	-0.372837	-0.55237	-0.517321	0.653832	2.13291	3.02452	1.19995	-1.46451	-0.602811	0.808787	0.474312	-0.415732	-0.436389	-1.16247	0.0232525	-0.647758	-1.12313
g2835	0	0	-0.952278	-0.689365	-1.15263	0.250376	0.363484	1.37328	0.0780404	-0.202767	-0.411673	-0.961404	-0.610623	-1.00535	-0.846703	-0.26069	-0.0482394	1.24046	1.93262	1.90346	-0.186282	-0.445766	-0.580101	0.0520559	-0.0582541	-0.30643	-0.890339	-0.455838	-0.567117	0.296697	0.0148938	-0.215275	-0.507225	-0.998609	-0.834045	3.09456	1.27841	1.30867	-1.03504	-0.983606	-0.315295	-0.0308745	1.36222	1.0026	1.37417	0.307541	0.338278	0.771192	-0.0435917
g3815	0	0	-0.167239	0.21497	0.821007	-0.784678	-1.29249	-0.895829	2.22095	1.93369	1.37618	-0.556683	-0.192206	-0.0471669	-0.656527	0.084824	-0.120573	-0.0545774	-1.03789	-0.845759	-0.446499	-0.372536	-0.270187	-0.45724	-0.412531	-0.29478	-0.191624	-0.231899	-0.252281	-0.409182	-0.26547	-0.436249	2.97173	2.48769	-0.293098	-0.462632	-0.312565	-0.350646	-0.646071	-0.14961	-0.836653	-0.614442	0.431045	1.81573	1.11162	0.446515	0.648287	0.540514	-1.15934
g0668	0	0	0.395438	0.357882	-0.23093	-1.80061	-1.17332	-0.822914	0.758069	0.839005	0.752571	0.138439	0.509788	0.286345	-0.814081	-0.930652	-1.08409	0.138439	0.147832	2.53279	0.422554	1.73674	-0.402917	0.126518	0.426697	-1.30613	-0.0368925	-0.569579	-0.895375	1.96493	-0.605442	0.376444	0.243863	-1.26354	0.0878481	1.63873	-0.936807	-1.00764	-0.408769	1.18998	-1.04891	-0.706361	-0.332513	1.30657	-0.338698	-0.785531	0.0428729	2.48437	0.401188
g5666	0	0	0.048097	1.77818	0.946419	0.208082	1.92605	-0.33099	-0.480273	-0.568321	-0.279439	0.593206	0.75715	-0.976731	0.864604	0.273197	-1.07803	-1.2724	-1.38071	-1.02809	-0.111024	-0.367716	-0.166792	1.42806	1.32251	0.922471	-1.01064	-0.248409	-0.910016	1.32645	1.47875	1.28704	-0.194876	-0.941276	-0.667314	-1.06289	-1.05132	-1.03302	-1.39	-0.138174	1.6999	-0.371789	0.0785452	0.121522	-0.401001	0.51655	0.719746	-1.19053	0.122269
g0158	0	1	-0.11396	0.930178	0.683999	0.781934	0.903515	-0.00653951	0.712054	2.17649	1.30308	0.0671136	-1.11211	-0.683303	-1.09318	-1.3385	-0.856091	-0.720662	-0.786333	-0.847698	0.779524	0.779524	0.779524	0.779524	0.779524	0.779524	0.0424562	0.779524	0.0424562	0.779524	0.0424562	-0.543244	0.0424562	0.0424562	0.0424562	-1.81733	-2.05519	-2.07517	-0.593438	-0.65336	0.93382	1.59119	-0.630373	-0.647834	0.862506	0.916605	1.46365	0.0433601	-0.228106
g1639	0	0	-0.464649	-0.175425	-0.0842423	-0.210154	-0.411069	-0.128517	0.037348	0.0495171	0.296044	-0.503176	-0.38444	-0.533855	-0.697902	-0.677724	-0.379918	3.80757	0.379811	0.0807788	-0.0840479	-0.281885	0.449449	0.145689	1.52988	1.67516	-1.95451	-1.31695	-1.64037	-0.194374	0.37789	-0.569378	0.0292146	-0.060174	1.12242	-0.639617	0.954537	0.457074	-0.613384	-0.0736526	-0.979725	1.66383	0.668608	-0.665673	0.0887383	0.950092	0.53941	1.82503	-0.992575
g6368	0	0	-0.130336	-0.664365	-1.11791	-0.947005	-1.26269	-0.458148	-0.509512	-1.04471	-0.662962	0.475254	2.58505	1.40758	0.81392	0.55286	-0.223003	0.897017	0.296757	-0.00779906	-0.334739	0.919539	1.4487	-1.05974	-0.728162	-0.286658	-0.502715	-0.0778901	-0.132071	-0.247455	-1.15418	0.0461716	-0.883445	-1.75182	0.435683	1.71825	0.987415	1.60312	-0.212411	-0.71489	1.57987	0.664187	-0.0927884	-1.22396	-0.489421	0.458962	-1.04775	0.795587	0.44506
g0860	0	0	0.273007	-0.166616	-0.427475	0.408732	-0.420205	-0.070836	-0.313529	-0.0826715	0.399283	0.0411675	0.572694	-0.047495	1.5309	1.3124	1.85422	-1.7737	-1.12904	-1.96084	-3.2856	0.389144	0.361983	0.0842306	0.226505	-0.115451	0.285565	-0.559457	0.0939855	-0.18242	-0.691873	0.321517	0.655953	0.102608	-0.565796	0.151205	0.959344	1.76856	0.951965	0.73976	-1.05018	0.124956	0.64977	-1.41627	0.520447	0.00215319	1.01697	-0.07176	0.904616
g4290	0	0	0.484115	1.20944	2.62246	-0.746937	-0.993985	0.179938	0.704243	0.95795	0.948333	-0.926788	0.08245	-0.259127	-0.824039	-0.53996	-0.100525	-1.01577	-0.919061	-0.862734	-0.345995	-0.501916	-0.454167	0.982096	0.996171	-0.51743	-0.855207	-0.84362	-1.04262	0.0553565	-0.193262	1.58051	-0.404786	-0.955603	-1.50914	1.82353	1.26575	0.920349	1.50594	0.620223	0.154239	-0.283923	-1.35186	-0.644615	0.609765	1.88399	1.6757	0.187853	-1.82051
g3110	0	0	-0.908061	-1.51828	-1.17755	-0.586223	-0.160101	1.67011	-1.17353	-0.168451	-0.379018	1.04941	0.30222	1.43173	1.24392	1.26024	0.496357	-1.04054	-0.0995686	-0.242656	0.00327882	-0.871456	-1.40791	-0.646228	-0.963873	0.00327882	1.47711	-0.929343	-0.378532	-1.03049	-0.168492	1.04581	0.785319	2.14204	1.23559	-0.374054	0.615233	-0.537285	-1.24553	-0.199071	1.73959	0.341174	-0.497118	-0.139048	0.49584	1.59311	-0.541257	-1.26593	0.21455
g5967	0	0	1.12991	1.37079	-0.0688978	0.601183	0.593725	-0.790066	0.881297	-1.27444	0.507236	0.813108	-0.836825	0.0940367	-1.33823	-1.62599	-1.63236	-0.0688978	0.730444	0.913967	1.75919	2.17556	0.632028	-0.672869	-0.900368	-1.67235	0.448187	0.117514	0.581052	-0.78167	-1.05835	-0.452743	0.316181	-0.179841	1.08645	-0.867037	-0.362326	-0.168615	0.520708	0.421255	-0.335749	-0.480262	-1.51213	1.38618	-0.0447793	-1.06227	-0.300956	-0.173339	-0.526851
g0298	0	0	1.50279	1.58947	0.299382	0.70922	0.309293	-1.8481	0.953623	0.655964	-1.17327	0.769794	-1.65264	0.0836578	-0.771032	-0.497548	-0.0355497	0.288015	-0.123403	-1.05967	-0.507415	0.0161492	-1.12537	-0.114324	1.00085	-0.10856	0.993297	-1.15975	-0.888118	-0.393003	-0.482021	-1.05619	0.226244	-0.187411	-0.990657	2.20248	1.83264	0.741162	-0.689672	-1.04881	1.33484	1.16032	-0.307952	-0.448728	-0.259441	-1.54682	-0.463914	-1.14882	0.24625
g0321	0	0	-0.357633	-0.747376	-0.357633	-0.533057	-0.323783	0.235381	0.58659	1.89826	0.765945	1.1396	1.45753	1.09234	-0.484528	0.359611	-0.94582	-1.13765	-0.80788	-1.8399	-0.948112	-0.932103	-0.932103	-0.236953	-0.0956276	-0.242025	-0.373506	-0.686926	-0.746773	0.259336	0.25267	0.344173	0.044343	-0.388866	-0.373506	0.0510474	2.47995	2.52499	-0.358937	-0.631093	1.96703	-0.427094	0.0925298	-0.642433	-0.138406	1.43624	0.463797	-0.319235	0.517698
g5802	0	0	-0.259398	-0.345462	-0.345462	-0.345462	-0.345462	-0.345462	-0.236686	3.40072	-0.345462	-0.345462	-0.345462	-0.344437	-0.345462	-0.345462	-0.326337	-0.345462	1.91168	-0.345462	0.638181	-0.0833081	-1.23568	0.680551	1.24637	-0.711234	0.141455	-1.50658	-1.5598	0.216183	0.0842418	0.973924	-0.357267	-1.3079	0.086238	2.19935	0.301632	0.193645	-0.763789	-0.466893	-0.817263	-0.458578	0.954016	1.55251	0.644121	0.598016	-0.179555	0.0566699	1.72287
g6257	0	0	1.64348	0.89411	0.936045	0.762747	2.28514	0.24683	0.0922507	0.622023	-0.604718	-0.374302	-0.809458	-0.551359	-1.08104	-1.208	-1.11984	-0.662234	-0.578172	-0.493505	-2.01068	-0.398648	-0.334867	1.84949	1.51756	0.708965	-0.842422	-0.133347	-0.334867	0.493053	0.996085	1.57417	-0.254176	-0.705017	-0.763259	-0.170569	-0.705017	-0.486453	1.8311	-0.314751	-0.718324	-0.707993	-0.558203	0.468176	1.18646	0.580988	0.471782	-1.46477	0.0150133
g3806	0	0	-1.03075	-0.436908	0.542435	-0.281785	-0.0105654	-0.434519	-0.53432	0.00787546	-0.237814	-1.03884	1.07376	0.828127	0.442849	1.32741	2.56507	-1.66037	-0.546285	-0.575375	1.26995	0.196566	1.1796	-1.09046	-0.913645	0.876741	-1.63989	1.2985	1.20409	0.717282	0.634227	-0.837728	-0.417911	0.0977762	-1.6566	-0.363163	-0.78079	0.225441	-0.226829	-0.361101	0.911049	-0.320772	1.39261	-1.39495	-0.161009	0.38422	1.70308	1.19439	-0.786287
g6791	0	0	1.42387	0.102005	-0.66619	0.938928	-1.20548	-0.0425986	1.26094	0.3519	-1.05876	0.189152	0.668415	-1.10843	-1.37858	0.0566446	-1.04827	1.99807	0.271534	-0.753154	-1.31711	-0.839039	0.888242	-0.755885	-0.214509	0.439393	-1.34257	2.34857	1.35213	-1.35681	0.85862	-0.394049	-0.187543	-0.0558201	0.651713	-0.595342	0.514176	0.00583095	-1.28742	-0.454753	1.31052	-0.80103	0.708215	0.52447	-0.283892	-0.162222	0.71667	0.474169	-0.576333
g0083	0	1	0.303408	1.31216	1.43609	0.859706	1.21488	0.3233	0.359702	1.01602	1.05451	-0.554114	-1.03277	-0.719043	-0.481776	-0.545754	-0.299322	-1.48914	-1.37939	-1.37846	1.17888	0.633899	0.840525	0.14029	0.620925	0.751291	-0.195287	0.605694	0.214839	1.30254	0.0586883	-0.346703	0.250674	-0.471731	0.132991	-1.71211	-2.052	-1.9534	-0.543999	-0.601002	1.1663	1.40294	-0.703616	-0.720621	-0.879197	-1.87427	-0.480113	1.19055	0.402216
g3183	0	0	-0.474723	-0.494593	-0.695413	-1.00769	-0.957417	-0.704593	-0.479896	-0.603098	-0.0604837	-0.263535	0.83907	-0.161159	-0.39	-0.110999	-0.381151	2.2588	1.76492	1.92196	-0.534325	-1.36196	-1.51904	0.220643	0.643311	0.209701	0.924937	-1.13928	-1.55058	0.185292	0.178031	-0.0672101	-0.0365875	-0.135467	-0.51662	1.87913	1.59925	1.02077	0.59852	-0.606115	0.303147	-1.54332	1.33879	-0.0910211	1.00916	1.26583	-0.350446	-0.556133	0.368786
g6579	0	0	3.90962	-0.287785	-0.287785	-0.287785	-0.287785	-0.287785	-0.287785	-0.287785	-0.287785	-0.287785	-0.287785	-0.237816	-0.287785	-0.287785	0.644972	-0.287785	-0.287785	-0.287785	-0.892297	-1.00882	1.38146	-1.13932	-0.712454	0.979372	-0.337351	0.816656	0.935075	-0.986043	0.728988	-1.13888	-0.821777	1.55881	-0.730205	-0.633601	1.09063	0.909757	1.4308	-0.690796	-1.23588	0.346421	0.713881	-0.564429	-0.264524	-0.160153	-1.62035	-0.914738	-0.264524
g4761	0	0	-0.304109	-0.764639	-0.962947	-0.917189	-1.38596	0.20025	-1.38596	-1.17985	0.464324	0.44514	0.416391	-0.069412	0.416391	2.1412	-0.24771	0.416391	1.32218	1.39551	-0.433009	0.168249	0.244257	-0.329363	0.0264654	0.842382	0.713396	0.609181	0.609181	0.668766	-0.261101	-0.23024	0.609181	1.15033	1.28068	-1.72298	-1.97216	-1.97322	-0.480241	0.0208446	-1.55227	-0.0940252	0.794399	1.31129	-1.24739	0.106289	-0.0837191	-0.28421	-0.373138
g4143	0	0	-0.528474	0.143539	1.13518	1.25237	1.22322	-0.778798	-0.868017	0.615891	-1.10827	-0.166881	-1.42981	-1.71547	1.71421	-0.0229191	-0.54893	-0.327571	0.808796	0.601934	-0.537871	-0.920892	-0.567429	1.6124	0.926618	0.692962	-1.00101	-0.0841797	-0.441436	0.991948	1.38183	1.84393	0.0436306	-0.864569	0.0436306	-0.797228	-1.26391	-1.05842	-0.549799	1.75916	-1.1813	0.361946	-0.211757	-0.178245	-0.632231	-0.786204	-0.398688	1.06073	-1.24729
g2739	0	0	0.713738	0.933895	1.13375	0.802179	0.734167	0.355572	0.746001	1.35363	1.232	0.238428	-0.691149	-0.719026	-1.19273	-0.960546	-0.849026	-1.5356	-1.08607	-1.20922	1.54069	-0.593491	-1.20659	0.965486	1.02161	-0.281382	0.561847	-1.65274	-1.0383	-0.312805	-0.593491	-1.10404	0.476449	0.162364	-0.979584	1.68622	0.720688	0.627058	1.67136	0.390612	0.22331	-0.684736	-0.443622	-1.15692	-1.54729	0.280526	-1.70819	-0.265438	-0.091557
g0489	0	0	0.459925	1.07678	1.44182	0.0873455	0.162825	-0.46879	1.2769	1.85621	1.18986	-0.0980689	-0.551325	-0.382512	-1.16363	-1.07806	-1.32862	-0.891469	-0.847751	-0.741439	-0.265349	-0.166846	0.528686	0.652676	1.59316	0.79755	-0.740749	0.31374	-0.0335466	0.997366	1.04399	1.09043	0.175647	-0.560453	-0.651733	-2.27731	-1.36267	-1.13459	-0.568408	-0.626683	-0.659133	-0.718023	1.17223	1.40001	0.744774	0.594552	0.320026	-1.62885	-1.00667
g6236	0	0	-0.908503	-1.00519	-0.733863	-0.0602193	0.540719	0.00484351	-0.901419	-0.800441	-0.935647	-0.57029	0.205814	0.367707	1.64697	2.58506	1.36045	-0.403673	-0.274907	-0.117397	-0.91421	-0.70054	-0.249781	-0.211529	0.592651	0.66789	-1.04413	-0.559427	-0.927609	1.85172	1.07064	0.0272768	-1.0211	-0.859734	-1.05552	0.256978	1.88125	1.19517	1.43093	-0.0469676	-1.65241	-0.0960713	-0.0861674	0.450686	0.977162	0.721595	0.845518	0.167974	1.87809
g2573	0	0	0.524107	-0.237977	-1.24113	1.23406	1.85345	0.980749	-0.468278	-1.36291	-1.51107	-0.367008	-1.0553	-0.565893	0.0986626	-0.393327	-0.0841843	1.54874	0.239954	0.807331	0.416474	-0.277227	-1.03388	0.665005	1.79738	0.576359	-0.542985	-0.627243	-0.930938	0.779139	-0.692026	-0.647444	0.396606	-1.2384	-1.58137	1.98872	0.386228	0.565603	1.81184	0.281939	0.0179644	-0.793203	-0.395686	-0.922858	0.46467	-0.766479	-1.28995	0.46467	-0.903774
g2916	0	0	-0.306797	-0.45894	2.8498	-0.4966	-0.4966	-0.4966	0.227211	-0.4966	0.188798	-0.4966	2.46191	-0.49434	-0.4966	-0.0431826	-0.454421	-0.4966	-0.4966	0.00276168	0.507638	0.179323	0.815145	0.838068	1.13572	0.946795	-0.730029	0.66623	0.0914658	1.38163	0.810352	0.218123	-0.0592806	-0.953696	-1.20186	-1.49497	-1.61385	-1.53681	1.85152	0.337859	-0.584592	-0.673604	-0.803727	-0.127459	0.439761	-1.39393	-0.490533	-0.956116	-1.23835
g5887	0	0	-1.15306	-0.999017	-0.475117	0.472428	-0.459015	-0.116778	0.343011	2.14443	-0.203746	-1.33323	0.219826	0.894429	-1.08925	-0.499844	2.18272	-0.233832	-0.242905	0.548952	-1.71838	0.480212	0.131034	-1.03286	0.00397663	0.0842236	-0.433832	-0.94659	-0.109038	0.0524335	-0.741909	1.22306	-0.555797	-0.628174	-0.310015	2.35902	0.392969	1.74966	-0.669398	0.191127	-0.900296	-0.45841	-0.0321587	1.86914	-1.03773	-1.41549	-0.476336	0.738668	-0.602924
g2361	0	0	0.511416	-0.244519	-0.0935529	-0.537154	-0.335603	1.09448	-0.403601	-0.537154	-0.457732	-0.537154	-0.400883	3.50986	0.720334	-0.219542	-0.532742	-0.462144	-0.537154	-0.537154	1.70943	2.03805	1.34275	0.118475	-0.410818	-0.354293	-0.383325	0.776173	-0.243901	0.916296	-0.632056	0.370564	-0.527663	-1.46493	-0.472345	-0.429531	-1.05914	-1.29374	1.50746	-0.453245	0.664515	-0.813092	-1.16322	0.257581	-0.0578475	-0.534853	-0.513248	-0.48177	-0.933022
g1098	0	0	-0.510788	1.69641	0.914661	1.04361	0.20771	0.758468	0.600422	-0.0453264	0.969852	-0.67364	0.0308592	-1.13692	-1.46029	-0.378804	-1.99464	-0.878152	1.08937	-0.232797	2.39876	0.93186	-0.150878	1.09455	-0.486751	-0.228262	0.541494	-0.915317	-0.720331	0.67731	-0.736723	-0.222306	-0.58353	-1.28749	1.02239	0.818836	-0.817996	-1.33561	0.277639	0.0230614	-0.741014	-1.21789	1.69951	-0.041305	-1.16857	0.0644362	-0.66578	-0.552874	-1.52506
g2078	0	0	0.448361	-0.432536	0.48917	-0.267428	-0.480803	0.0306252	1.39554	2.23259	1.91175	-0.287682	0.48917	-0.141298	-1.33018	-0.947597	-0.888992	-0.738811	-0.880087	-0.601797	-0.605736	0.609933	1.39701	-0.468487	-0.555582	0.163232	0.785476	0.937821	1.04379	0.117002	-0.468487	0.386172	-0.470901	0.0254677	1.65322	-0.737971	-2.00768	-1.80428	0.439311	1.22193	-1.2681	-1.05149	0.767061	-0.108722	0.514832	-0.317997	0.909428	0.0944398	-0.41215
g1523	0	0	-1.44934	0.625188	-0.742848	1.29588	1.44903	0.0738362	0.605695	0.823889	-0.144556	-1.06129	-0.173596	-0.0003536	-1.54959	1.63123	-1.52731	-0.382043	0.630558	-0.104378	3.6787	-0.315782	-0.426739	-0.426739	0.0372661	-0.426739	1.11658	-0.426739	-0.426739	-0.315782	-0.426739	-0.315782	0.304574	-0.426739	0.0776145	-0.426739	-0.426739	-0.426739	-0.0225325	-0.781482	0.627085	-1.27061	1.54029	-0.0927519	0.220797	0.636294	-0.740086	-0.362317	-0.658493
g3677	0	0	0.457504	1.11998	1.5153	-0.0953704	-0.0576056	-0.10681	0.57149	0.253303	0.312066	-0.008592	0.12922	0.621175	-0.0487176	0.897583	0.292149	-1.8535	-2.00692	-1.99225	1.21473	0.0711882	-0.915284	-0.867139	-0.57519	-1.28248	1.54525	0.832448	0.699608	-0.433246	-1.05145	-0.615771	-0.0571227	0.390403	0.402858	2.2551	-0.860209	-0.753683	0.23122	1.79174	-0.811775	0.0636797	-0.998362	-0.2765	1.05315	0.11049	0.690457	-0.432501	0.882572
g4812	0	0	0.789621	0.0614566	0.830037	1.58601	0.657486	-0.195181	1.26507	1.16642	0.117854	0.0267672	-1.00101	0.336745	-1.77292	-1.93464	0.0898851	-0.614674	-0.290679	-1.11825	-0.760839	-0.546617	-0.405975	-0.877384	-0.679947	-0.292497	0.00911259	-0.638888	-0.137218	-0.732607	-0.888326	-1.09668	0.17936	0.736895	0.434371	2.15831	1.76947	1.76947	0.857894	-0.173075	1.0981	0.501337	-0.852324	-1.43193	-0.0375387	-1.94256	0.810219	-0.934315	0.151797
g5757	0	0	0.290079	0.717809	-0.730258	-0.136594	-0.549503	-0.325128	0.100077	-1.18076	-1.17523	0.700772	2.14425	0.659415	0.902846	0.157788	1.58825	-0.625962	-0.988551	-1.5493	2.56454	0.345945	1.04122	-0.738561	-0.968274	-0.934616	-0.340989	0.894676	0.723207	-0.878108	-0.535981	-0.316714	-0.421824	-0.124697	1.12715	0.684907	-0.860744	-1.26114	1.55574	0.207672	-0.645349	-1.3156	0.528729	-0.331191	0.273795	0.494166	1.08243	2.01556	-0.419062
g2865	0	0	2.30176	1.06563	0.176345	0.332775	-0.0164434	0.149757	1.49016	0.525039	-0.185223	-0.0889135	-1.06741	-0.485685	-1.33252	-1.85749	-0.974023	-0.234661	-0.244694	0.445607	-1.46238	-0.874875	0.0195246	0.716513	0.638077	0.123758	-1.10314	0.12881	-1.05132	0.350545	1.37587	0.78071	-0.647693	-0.326219	-1.90412	0.837304	1.68212	0.716513	-1.40104	1.00526	-0.795981	0.0300945	-0.0180478	1.17972	-0.533729	-0.0812907	0.580582	-0.420041	0.430149
g1987	0	0	-0.430155	-0.434715	-0.409635	-0.434715	-0.434715	-0.434715	-0.434715	-0.434715	-0.434715	-0.434715	-0.434715	-0.43466	-0.434715	-0.433701	-0.433701	2.4731	2.08642	1.92948	-1.21356	-0.402414	0.698402	-0.427238	-1.25815	0.437509	-1.24493	1.69993	0.645112	-0.894253	1.23569	-0.451999	-0.0763744	1.48429	-0.46824	-1.26383	1.18789	0.312156	0.512187	1.49185	-0.174602	0.344456	-1.08695	-1.08695	-1.22476	0.420746	0.561259	1.48006	-0.693563
g1754	0	0	0.34001	0.474389	0.129181	1.68336	0.585192	1.27495	1.1486	0.854596	1.20803	-0.166182	-0.970528	-1.30879	-1.36281	-1.49791	-0.436338	-0.83622	-0.686783	-0.432747	1.004	-1.75655	-0.786449	-0.209659	-0.821403	1.64277	0.428215	-0.859595	0.342451	0.402531	0.62677	0.377963	0.100344	1.30507	-1.74784	-1.24889	0.39382	0.806451	-0.362358	0.157091	-0.651999	-0.661952	1.94846	-0.42924	-0.172682	0.318089	-0.0333353	-0.15443	-0.967944
g2639	0	0	-0.52664	-1.04334	-1.5697	0.137171	0.0797904	-0.136103	-0.733224	-1.35905	-1.26411	0.248478	0.394382	0.81067	2.0281	1.37119	1.34989	0.515813	0.114568	-0.417883	0.987249	-0.1364	-0.435041	-0.419586	-1.10271	-0.581041	0.640758	-1.24837	-1.06745	0.179128	-1.00085	1.10208	-0.259407	-0.459975	0.867562	2.38987	1.23125	-0.68706	0.853604	-1.67857	0.89689	-0.386029	-0.31782	0.631924	0.16115	-1.64741	1.70205	-1.33468	0.435388
g2944	0	0	0.520962	0.450059	-0.0356244	-0.904827	0.787814	0.11918	1.19432	0.450059	-0.24801	1.67625	-0.170232	2.00949	-0.378213	-0.565139	-1.26321	-1.27524	-1.27524	-1.0924	-0.191062	-0.167498	-0.775514	0.102771	0.0366764	-1.0371	0.0745609	-0.826997	-0.888993	-0.377295	-0.379262	0.105379	-0.167498	-0.573319	-0.244291	3.32116	1.14632	0.841962	-0.893549	1.25826	-0.614485	1.02315	-1.05559	0.28221	1.12012	0.526767	0.088432	0.414179	0.401254
g6462	0	0	-1.23264	-1.09569	-0.381959	-0.0439008	-0.24409	0.25727	-0.910377	-1.22742	-0.726031	-1.64981	0.812885	0.380822	0.87593	1.42129	1.70108	1.09424	0.850997	0.117401	0.828896	0.676523	0.672311	-1.22824	0.215649	0.95444	0.158692	0.821388	0.293575	-0.270133	0.95444	-1.37379	-0.51307	-1.22036	1.20855	-0.8495	-2.15827	0.828896	-1.03769	-0.968708	-0.0169391	1.70204	0.294771	0.0265233	-0.431498	-0.122932	-0.515221	1.07778	-0.062071
g2889	0	0	0.596837	0.087081	-0.0182581	0.851953	0.365729	0.453138	1.35184	1.36033	0.318835	-1.04949	-0.61426	0.21841	-2.60023	-1.0323	0.696875	0.43245	-0.0935557	-1.32538	-0.791867	-0.359043	0.57626	-0.710814	-0.752566	-0.562128	-0.695321	1.95172	-0.136134	-0.930166	1.05923	-0.787709	-0.634756	1.65606	-0.532691	-0.730449	1.82643	0.553937	-0.514551	-0.46263	-1.26395	-0.158713	1.29696	1.10288	-1.15431	-0.116154	0.0981765	-2.39678	-0.0962588
g4480	0	0	-0.999206	-1.08514	-0.699582	-1.44302	0.308963	0.272264	-0.328533	-0.869243	-0.13983	0.17548	1.4139	-0.0565675	-0.869243	0.415153	-0.75122	1.32837	1.2314	2.09604	2.0887	0.694491	-0.5151	1.88483	-0.530832	0.144818	-0.741727	-0.205283	-0.314276	1.88263	-0.372438	-0.813774	-0.451814	-1.15374	-0.784157	0.354819	-0.440611	-0.726531	-0.712926	-1.13149	0.633317	-0.775718	1.33612	0.6507	2.26513	0.588047	0.0382255	1.3434	1.1804
g3361	0	0	-0.286509	0.486817	-0.541163	0.197174	1.11615	-1.10831	1.16699	0.109962	-0.755317	0.0471674	0.945355	-0.543778	-1.11636	-1.39593	-0.80277	2.58948	0.252363	-0.361325	1.06439	0.917036	1.19092	0.333466	0.436262	0.552665	0.247546	0.841089	0.663557	0.689297	-0.464176	0.0372696	-0.373311	-0.905362	0.224552	-1.51458	-1.84343	-2.09719	0.958124	1.20517	-0.209824	-1.16102	-1.07578	0.283328	-1.4896	-0.963035	-1.0721	-0.900348	-0.284217
g1499	0	0	-0.939295	-0.804656	-0.764572	0.504639	1.004	0.194992	-1.17828	-1.13542	-1.00914	-0.818433	-0.729463	-0.871221	1.68821	1.16785	0.512549	1.00716	0.885083	1.28598	-1.16107	-0.422914	-0.993143	-0.593219	0.123814	-0.498269	1.58304	0.206959	0.261568	0.711742	0.794058	1.32708	0.0436231	0.991395	1.51303	-1.14895	-1.44435	-1.29439	-0.668445	0.124503	0.133411	1.45866	0.435864	-1.48399	-1.86899	-0.354971	-0.417359	-0.0611391	-0.628311
g1854	0	0	-0.910854	-0.69547	0.356524	-0.415864	-0.655537	2.35744	-0.633905	-0.717888	-0.307779	0.543801	0.372467	-0.342248	-0.110547	-0.556659	2.62376	-0.525521	-0.565417	0.183693	-0.815336	-0.507765	-0.502724	1.18225	0.540908	-0.457819	-0.395734	-0.445813	-1.07906	0.492023	-0.569485	1.50528	0.228362	-1.41522	-0.286058	2.71772	0.0300363	-0.221552	-0.278146	0.0796361	1.8152	0.0680386	-1.15666	-0.528072	-1.74743	0.0228888	-1.14962	-0.0966055	-1.1742
g6526	0	0	-0.800838	-0.676795	-2.0239	1.05106	-0.558498	1.06605	-0.135903	-0.794842	-0.696282	-1.11113	0.684429	-0.743876	0.25184	0.563634	0.314049	1.60807	1.6293	0.373635	2.55329	1.20262	0.279507	0.044558	0.0851671	-0.743589	0.993682	-0.109416	-0.281478	0.157571	-0.50764	1.20262	-0.935469	-1.41464	-0.235353	-0.109416	-0.7288	-1.45322	-0.821568	-0.239673	0.80371	1.61637	-0.472364	-0.886479	-0.382123	-0.393644	-0.483932	1.07442	-1.14871
g3196	0	0	0.577401	0.807846	0.857763	-0.233059	1.80973	-1.04477	-0.225991	0.506279	-1.42784	0.321334	0.00592678	1.36143	0.794446	-0.129101	0.201768	-1.5318	-1.27786	-1.3735	-0.22542	0.338726	-0.700329	-1.30892	-1.06227	-1.2391	1.35939	-0.108343	0.457435	-1.03634	-0.655173	-0.854347	0.743451	1.89165	0.795608	-0.618441	0.95518	1.26726	0.273377	-0.362261	-1.11461	-0.856069	0.439047	1.62051	2.04968	1.44813	0.68385	1.29274	0.570333
g2731	0	0	-0.0935219	-0.0235554	1.70243	-0.0564667	-0.163951	0.963134	-0.63801	0.204196	-0.0564667	1.12397	0.32315	-0.442836	1.33493	0.835689	-0.125268	-1.12069	-2.2527	-1.51403	3.29426	0.831061	0.63671	-0.148258	0.290525	0.574771	-0.826552	-0.417289	-1.0436	-0.227602	0.172276	0.468978	-0.508777	-0.479513	-0.33584	-0.727784	-0.655294	-0.898076	-0.404202	-0.961231	1.83098	0.150397	0.109079	-0.725022	-0.0783391	-1.19657	-0.978715	2.45035	0.632019
g2560	0	0	0.903298	0.759539	0.600366	0.867655	0.591992	-0.294083	0.863695	0.987443	1.43915	0.44021	-0.0668313	-0.18966	-0.6894	-0.582089	-0.427879	-1.74505	-1.79273	-1.66563	-0.914843	-0.901105	-1.16747	-0.1973	-0.121012	-0.542033	-0.951099	-0.420705	-0.135972	0.447909	0.516395	0.989515	-0.67673	-1.08055	-0.106465	2.12683	1.46496	1.66967	1.45163	0.976665	-0.246332	-1.01715	-0.295	-0.869821	0.757635	0.0781664	2.07991	0.999508	0.95903
g6419	0	0	-0.577865	-0.411909	-0.406266	0.62397	0.806525	1.40945	-1.24293	-0.747804	-1.2108	-0.8073	0.234722	0.481618	1.13763	1.81518	0.123396	-1.48689	-0.857097	1.11638	0.253051	1.04944	0.615328	-1.3366	-1.37351	-0.995992	1.13007	0.534078	1.10997	-1.06292	-1.43599	-1.36664	-0.550151	0.382208	0.71495	1.10577	0.583903	0.643027	1.48277	1.07776	-0.661119	-0.642925	-0.624725	-0.631759	-1.54624	-1.01347	-0.938584	-0.59607	0.140302
g2677	0	0	-0.237702	-0.928237	-0.134671	-1.29579	-0.376049	-0.0185244	-0.461766	0.415974	-0.571226	-0.68223	0.158824	-0.0506682	-0.617085	0.713583	1.6179	0.442718	2.92079	-0.895836	-0.430455	-0.191624	-0.558876	-0.435396	-0.292496	-0.558876	-0.126431	-0.50569	-0.477503	-0.268666	-0.298474	-0.424278	-0.420771	-0.519664	-0.557547	0.933136	2.22658	2.90703	-1.54923	-0.388189	-0.514054	0.516494	1.11936	0.815615	-0.333577	0.546015	-0.106958	0.100399	0.374864
g6673	0	0	-1.70153	-0.0619933	0.331124	-0.912071	-0.596895	-1.26415	0.072027	1.64571	2.21785	-0.417239	0.986634	0.072027	0.265272	0.502198	-1.07319	0.713143	-0.130888	-0.648026	1.94284	0.54491	1.71847	-0.463219	-0.412677	-0.489991	-0.381254	0.397835	-0.143728	-0.106439	-0.508855	-1.9594	-0.620213	-0.606822	-1.41969	0.775403	0.715462	1.01736	1.64479	-0.483696	-0.329283	-0.534139	0.751909	-1.04958	-0.351079	0.145511	-0.100664	-1.28672	-0.351079
g4607	0	0	-0.0986707	1.85287	2.63546	-0.34367	-0.266243	-0.357517	0.0135618	1.02089	1.17591	-0.515415	-0.250149	-0.409669	-0.759296	-0.645874	-0.683923	-0.944185	-0.769257	-0.654819	0.0330595	-0.332596	-0.870469	1.35062	2.18348	0.754262	-0.912048	-0.520222	-0.877907	1.36305	0.206919	0.985839	-0.114104	-1.56536	-0.724733	0.461488	-0.631643	-0.789645	-0.0268014	-0.310471	0.936848	1.3435	-0.563823	-1.37925	-0.535323	0.151379	0.151379	0.0157018	0.899574
g6345	0	0	1.02259	1.29152	1.45707	0.187686	-0.563095	-0.665273	0.687415	0.652115	0.720325	0.163758	1.28126	0.100557	-0.49601	-0.591677	-0.745314	-1.32353	-1.19252	-1.98688	-2.11044	-0.112914	-0.184626	-0.524907	-0.581909	-0.558129	1.75588	-0.189031	0.385823	-0.542966	-0.886699	-0.834421	0.516154	0.918868	0.77631	2.18891	-0.116814	0.100918	-0.576456	-1.3999	0.204855	-0.395545	0.799359	1.36769	-1.0748	-1.75902	-0.0127217	-0.229522	0.385222
g1774	0	0	-0.0590014	-0.470606	-0.629476	-0.0401177	1.00858	0.10753	0.00681998	-0.369016	-1.28927	0.10753	-0.799504	0.73685	-0.799504	-1.0978	-1.26998	2.44989	1.20823	1.19885	1.27723	0.509293	0.486157	-0.840538	-0.920729	-0.992866	-0.246297	0.292682	-0.103444	-0.799888	-0.917581	-1.07342	-0.551167	-0.573152	-0.551167	1.25573	1.85339	1.89577	-0.676687	-0.908823	1.10583	1.42479	-0.563767	-0.38134	0.456744	0.126581	2.65473	0.160882	1.00004
g0405	0	0	-0.543525	-0.677209	-1.29721	-0.446895	-0.466223	0.285642	-1.11392	-0.87033	-0.728587	-0.980584	0.00290268	0.0564363	0.783885	0.440516	0.440516	1.90528	0.976899	2.23241	1.1918	0.541294	0.5	0.0257801	-0.392248	0.750533	1.11048	0.208934	0.8129	-0.641093	-1.44052	-1.08355	0.161311	0.377751	1.76303	-0.792695	-1.66961	-1.4241	-0.859502	-0.669967	-0.309231	0.60731	1.75363	-0.522241	-0.0281203	0.302094	-0.423539	0.622377	-0.529404
g1722	0	0	-0.481549	-0.419914	-0.896714	0.307622	0.11531	-0.0435225	0.142831	-0.496324	-0.352463	-0.375111	-0.123008	-0.565009	-0.820551	-0.800385	-0.716525	3.15237	1.52678	0.846161	1.63344	0.750127	-1.07027	0.6576	1.59487	-1.12304	0.596732	-0.127156	-0.98547	1.78144	-0.0390888	0.1726	-0.0878338	-0.315918	-0.123764	-1.29126	-1.04081	-0.982204	0.610485	1.44867	0.171646	-1.1333	-1.10218	0.0046876	-0.848529	-1.37047	1.09496	0.559312	-0.101325
g0957	0	0	1.30215	1.07013	0.484965	-0.419744	-0.704927	0.274456	0.647853	0.890115	1.47761	-0.113243	0.168603	-1.57289	-1.32836	-1.35283	-1.78785	0.204035	0.647853	0.112085	-0.0698115	0.456925	0.15399	-1.20207	-0.136533	0.49612	0.146724	2.00195	-0.169043	-1.12652	0.434731	-2.03176	-0.731819	0.972973	-0.416995	-1.00584	0.752036	1.47495	-1.21818	-0.594843	-0.0221678	-0.108374	0.17767	1.7659	0.0725471	0.613612	-0.749893	0.994438	-1.13048
g6174	0	0	1.24395	0.301779	0.202614	-0.795168	0.535579	-0.266808	0.75334	0.429572	-0.863691	0.202614	-1.79378	0.570914	-1.44005	-0.77052	2.49414	-0.266808	-0.536753	-0.00093096	0.222575	-1.48548	0.987216	-0.916623	-0.272303	2.05894	-1.58182	0.411756	0.522538	1.06772	0.507316	-0.627032	0.444073	-0.439514	1.27543	-1.14283	-0.627032	-0.404931	-0.658856	-0.680627	1.82496	0.517353	-0.530316	-0.472519	1.68077	0.35107	0.603412	-0.363538	-1.21791
g6997	0	0	-0.173527	-0.216526	-0.4983	1.21576	1.45225	0.589286	-1.56765	-1.00868	-1.79608	-0.361458	-0.584149	-0.887428	0.727632	-0.177482	1.01321	0.240388	0.285388	1.74736	2.90635	-0.576684	1.05236	-0.58338	-0.555377	-0.58338	-0.49024	0.627448	0.506	-0.576684	-0.58338	-0.576684	-0.539245	-0.0251453	-0.552942	-0.58338	-0.58338	1.71774	-0.420303	0.23538	-1.18085	-0.896046	1.0511	1.21072	0.758393	1.5051	1.40724	0.702792	-0.221776
g2828	0	0	-0.249648	1.82281	2.22788	-0.550712	0.876507	-0.296967	0.110546	1.16083	0.55195	-0.0787551	-0.399795	-1.39033	-0.217836	0.0784527	-1.22987	-1.16455	-0.515435	-0.735084	-1.98487	-0.305109	-0.31031	0.474792	-0.0828052	-0.364466	-0.0447659	-0.278276	-0.469945	-0.175032	-0.322969	-0.660783	0.0588616	-0.534286	-0.651536	2.27973	1.82541	1.54635	-0.560486	-0.572791	0.977538	1.55591	-0.72349	-0.67668	0.499533	0.683396	1.02835	0.672193	0.458364
g0058	1	0	-0.412652	-0.295133	-0.323686	-0.414976	-0.368097	-0.365212	-0.414976	-0.373089	-0.414976	-0.36977	-0.394304	-0.384836	-0.390958	-0.401425	-0.413886	3.4222	1.60212	0.713652	-0.410255	-0.394338	-0.368188	-0.443426	-0.448587	-0.449013	-0.418751	-0.434983	-0.441015	-0.427188	-0.435988	-0.445135	-0.433306	-0.426084	-0.452397	2.43959	2.40043	1.58864	1.3259	1.25509	-0.625074	-0.674713	-0.645778	-0.635422	0.887347	0.923487	0.887347	0.201617	-0.0831092
g1582	0	0	-0.184564	-1.0726	1.57121	1.31417	0.607472	0.396153	-0.662707	1.55621	-0.386005	-2.029	-0.622225	-0.662707	-1.08031	0.276673	0.262438	-0.571182	0.0630979	1.22387	-0.500743	-0.504224	-0.484779	-0.51266	-0.495516	-0.456963	0.637854	-0.404809	-0.186143	-0.503732	-0.422725	-0.511843	2.49394	2.62555	0.661352	-0.525781	-0.415575	-0.493203	0.275526	0.159036	1.16527	0.783462	-0.982968	-1.40032	1.44539	0.913169	0.578499	0.38392	1.4286
g3873	0	0	-0.269705	0.845146	2.67009	-0.914596	0.894082	0.175578	-0.621112	0.259274	0.330922	0.367712	0.253153	-0.797396	1.10513	-0.0693243	-1.14526	-1.45305	-0.957926	-0.672721	-0.676206	-1.0329	0.828314	-1.03338	-1.03138	0.584632	-0.530179	0.654782	2.52673	-1.0329	0.697688	-0.540569	-0.780954	1.09638	-0.185979	-0.828784	0.548494	0.736212	-1.4284	-0.578371	0.992784	-0.588514	0.868969	0.733536	0.130611	-0.424677	-0.0352385	-0.3897	1.71493
g4228	0	0	0.791604	-1.20489	-0.433868	-0.992237	-0.637684	-0.0732897	-0.992237	-1.17447	-1.30633	-0.0732897	-0.726097	0.22727	0.97864	1.77313	1.41599	0.22727	1.32683	0.873658	-0.63705	-0.880349	-1.04181	1.93132	1.01196	0.905946	-0.934095	-0.398592	-0.722928	-0.0375418	1.32434	1.95299	-0.62437	-0.988547	-0.773946	-0.238682	0.05297	0.0983886	-0.392837	-0.857623	0.469999	1.81051	-0.716026	-0.314026	1.09404	1.74604	1.49711	-1.49886	0.334469
g4201	0	0	-0.369349	0.490545	1.39053	-1.55013	1.0195	0.688571	-0.352341	-0.10904	0.662086	0.856751	-0.0713788	-1.33939	1.16205	-0.139574	-1.4987	-1.77408	-0.0157372	0.949689	0.73774	0.72918	-0.749858	0.921165	0.544728	-0.607924	1.7343	-0.307848	0.553631	0.951641	-0.628184	-1.26161	1.53307	-0.366231	-1.67018	-0.0623875	-0.739015	-1.31223	-0.904853	1.37495	-0.681076	1.0173	-0.88634	0.0800221	1.82628	-1.29848	-0.115723	-0.032135	-0.873973
g0646	0	0	-1.56238	0.658479	0.979966	-0.734361	0.0236951	0.446469	-1.6253	-0.260053	-0.497697	0.616469	0.524794	-0.924387	1.77229	1.74274	-0.0768806	-1.18019	-0.386262	0.482605	0.786344	1.13065	1.09314	-0.00129226	0.231798	0.807474	0.0563832	-0.175628	-0.200562	0.331364	-0.629591	-1.34643	0.890848	0.594702	1.18113	-0.879064	-1.95562	-1.91565	-0.651482	-0.620628	0.95618	1.54614	-0.868922	-0.361291	-0.0634706	-0.445874	0.0404375	-0.411528	-0.379625
g0302	0	0	-0.0641135	0.859579	2.14609	-0.298596	1.35785	1.24427	-0.344125	-0.571091	0.290361	1.27292	-0.926396	-0.706612	0.315257	-0.817141	-0.508344	-1.16718	-1.27238	-0.810361	-0.790418	-0.882997	-0.608561	0.0344361	0.0554863	1.07401	-0.633045	-0.645212	-0.231244	0.0344361	-0.152117	1.93244	0.33493	-0.416581	2.62881	0.191665	-1.38158	-0.54445	1.66821	-1.34624	-0.499266	0.353946	-0.173632	-0.00301925	-0.0546535	-0.0345631	-0.195323	-1.42191	-2.16419
g6479	0	0	0.187974	-1.213	-1.3851	-0.841997	1.32138	-0.919544	-0.810498	-0.270063	-0.868046	-0.793005	0.118628	1.22236	-0.42881	0.0689009	0.76187	1.24677	0.613859	1.98833	0.886609	2.61781	-0.67051	-0.0775437	-0.657899	-0.67051	2.1652	-0.67051	-0.19515	-0.667494	0.180971	-0.667494	-0.650635	0.583135	-0.656803	-0.67051	0.273356	-0.45202	1.57594	0.0263859	0.235997	0.153212	-0.519611	-1.47192	1.13679	0.399375	0.0931981	-1.39519	0.538109
g1545	0	0	-0.14569	0.0295987	-0.451564	0.68822	0.281718	-0.999303	1.32208	2.23419	2.2074	-0.170072	-0.589139	-0.529228	-0.656395	-1.20407	-0.494504	-0.500594	-0.344778	-0.677868	-0.0343577	-0.00480034	0.520861	1.04533	1.20967	1.16763	-0.73244	0.659938	-0.0903275	1.08532	0.950657	0.168357	0.293116	-0.388727	-0.666383	-1.81604	-1.49972	-1.86808	0.235935	-0.104587	1.30221	0.683464	-0.543895	-1.57312	-0.338445	-1.12303	-0.086429	0.690801	-0.274484
g5404	0	0	-0.286213	0.629793	0.914797	-0.286213	0.272039	-0.455395	-0.109171	-1.44607	-1.09036	-1.82748	-0.554474	-0.743184	0.0410554	0.629793	1.38017	2.27063	0.0535282	0.606751	-0.568369	-0.771296	-0.739864	1.53749	-0.0173474	-0.260996	-0.697958	-0.702994	-0.857403	-0.0534872	0.635884	2.58772	-1.07879	-0.632749	-0.6557	0.825007	1.25229	0.198574	1.14391	-1.13375	-0.0792196	1.12713	0.00464991	-1.06272	-0.869108	0.509893	-1.56646	1.14378	1.04145
g3993	0	0	-0.535489	-0.880053	-0.668339	-0.654871	-0.805501	-0.214804	0.303484	-0.0716433	0.398201	0.496631	0.119962	1.60422	-0.604784	-0.864285	-0.780708	3.05942	0.358097	-0.259535	1.67444	0.312949	-0.686783	-0.27359	0.668388	-0.686783	2.90285	-0.686783	-0.535602	-0.684878	-0.686783	-0.122496	-0.674228	-0.624267	0.353212	0.910052	-0.472913	-0.686783	-0.14809	-1.11796	0.292219	-0.625163	-0.193891	1.79288	0.118131	0.961783	1.2637	1.10914	-1.49598
g6834	0	0	-0.967913	-1.16213	-0.883727	-0.23275	-1.25533	0.332628	0.240133	-0.454607	0.428563	0.698394	2.86101	1.3567	-0.393206	-0.178798	0.197727	-0.750984	-0.379401	0.543682	-0.16377	-0.457628	2.58188	-0.465791	-0.431656	-0.465791	-0.352255	-0.315893	0.133799	-0.457628	-0.465791	-0.457628	-0.411991	0.361984	2.76554	-0.465791	-0.465791	-0.465791	-0.531615	0.13418	-0.815811	1.78374	-0.872347	0.301852	-0.571299	0.299395	-0.53299	1.20917	0.694251
g5898	0	0	0.0223611	-0.317076	-0.242586	-0.404075	-0.0744024	-0.104567	-0.534522	-0.433748	-0.666247	-0.708561	-0.728046	-0.586615	-0.507885	-0.642233	-0.209475	2.88421	1.48368	1.76979	-0.729077	-0.73777	-0.176218	-0.507903	-0.402705	-0.252614	-0.562378	-0.176218	-0.114685	-0.499495	-0.146955	0.542537	-0.533346	-0.248333	-0.529768	3.5622	0.649161	0.863563	-0.413279	-0.0497171	1.52859	0.543741	-0.134024	-1.47531	0.749991	0.918425	-0.55534	0.749991	-0.293712
g6731	0	0	0.127837	0.961034	1.07767	1.20041	-1.2727	0.40563	0.201219	0.179048	2.15418	-0.635076	0.864551	-0.977958	0.0451799	-0.783705	0.00515423	-1.2727	-1.04373	-1.23604	-0.386619	0.532135	-0.102041	-0.831682	-0.614411	0.270783	0.90595	0.15505	0.724288	-0.455994	-0.748191	-1.02604	0.756077	2.19402	1.54259	0.0627962	-1.39098	-1.58773	-0.357465	-0.0253537	-0.994435	-0.996816	0.998717	1.37535	-0.273185	-0.478401	-1.03995	0.145725	1.45148
g6110	0	0	-0.337445	-0.773095	-1.1126	-0.673732	-0.992979	-0.00225452	-0.859209	-1.13807	-0.712466	0.388843	1.60601	1.36522	1.87571	1.52242	0.620617	-0.132721	-0.201789	-0.442454	-1.16317	-0.75782	0.509042	-0.298579	2.66054	0.0705689	-0.92012	-0.352569	-0.0759642	-0.569752	-0.799488	0.539614	-0.593235	0.348929	-0.149959	2.13389	-0.599496	0.0175732	1.7884	-0.605016	-0.94322	0.505331	-0.452364	-0.293132	-0.121303	0.694612	-0.495306	1.92503	1.63074
g1479	0	0	0.598468	-0.511752	-1.48896	0.583109	0.290158	-0.569176	0.457063	-0.544869	-0.668434	0.65952	0.592185	1.87372	0.624572	0.215126	1.63578	-1.00107	-0.996716	-1.74871	1.06064	0.772118	0.504648	-0.823978	-0.778333	-0.843988	1.94473	1.027	1.76734	-0.731431	-0.895393	-0.800228	-0.393411	-0.0679433	0.838463	-0.786	-0.891171	-0.903054	1.29221	-0.092178	1.13999	-1.09129	-0.784855	-0.463881	-0.812614	0.147577	-0.390329	-0.158724	0.172092
g6948	0	0	-1.23236	0.942727	-0.796623	-0.360674	1.94952	-1.2052	-0.129016	-0.743137	-0.460006	0.537203	0.00414462	1.51677	1.64013	-0.573508	-0.662282	0.0335969	0.674878	-1.13616	0.0928527	0.170264	-0.163045	-0.590718	0.0201782	0.555058	0.541691	0.826817	0.48289	0.472365	-0.587738	-1.20567	1.13453	1.45049	1.45049	-1.07381	-1.81751	-1.75913	-0.615549	0.346851	0.636053	1.04507	0.295437	-1.70786	-0.319973	-0.381422	-0.23191	1.24203	0.848981
g0038	1	0	-0.469402	-0.527752	-0.51549	-0.477139	-0.463393	-0.446307	-0.512125	-0.534414	-0.525586	-0.489458	-0.427698	-0.408488	-0.0965959	-0.274932	-0.287007	1.95553	2.42735	2.07291	-0.409276	-0.410196	-0.408203	-0.410231	-0.410002	-0.411432	-0.40583	-0.401074	-0.409319	-0.416465	-0.40475	-0.413906	-0.405618	-0.368425	-0.411508	1.00935	3.07432	2.01256	1.06932	1.45554	-0.377335	-0.722375	-0.883224	-0.541921	0.41344	0.655191	1.54827	0.835898	-0.721445
g1996	0	0	-0.115744	-0.263891	0.112725	0.0987601	0.371112	0.112725	0.951187	2.83107	1.82163	-0.242386	-0.332354	-0.425692	-0.87516	-0.839056	-0.694008	-1.04512	-0.595992	-0.869802	1.01897	1.36037	0.712191	-0.721744	-0.349032	-0.136306	1.39652	1.10061	0.652282	-0.157082	-1.09725	-1.26556	0.444935	0.460371	0.681942	-1.20116	-1.41627	-1.48379	-1.29684	-0.451472	-0.384657	1.155	-0.270677	1.24865	-0.299607	-0.0213295	0.206708	1.06099	1.03661
g2617	0	0	-0.544171	-0.600022	-0.358002	-0.600022	-0.600022	-0.407314	0.128146	-0.329854	-0.412634	-0.600022	0.357423	-0.599358	-0.600022	0.160836	-0.587611	3.01877	2.00481	0.56908	0.006847	-0.360111	-0.278565	-0.370304	-0.327678	-0.370304	-0.228525	0.593887	-0.370304	-0.360111	-0.370304	-0.360111	-0.303121	-0.370304	3.85249	-0.370304	0.357125	-0.370304	-0.900144	-0.074824	-0.181043	1.88473	-0.772802	0.0440847	0.6713	0.106045	0.288255	0.14224	-0.754182
g5205	0	0	-0.550382	1.61617	2.58253	-0.535374	-0.777419	-0.278095	-0.459667	0.777317	0.655732	-0.794879	-0.396044	0.408918	-0.115522	0.919278	0.109325	-1.20202	-1.05108	-0.908785	0.6055	-0.576951	-1.82487	0.661656	0.588552	-0.56226	0.0192748	-1.53699	-1.11032	0.201088	-0.00446943	0.404563	-0.170375	-0.287892	-0.655249	2.07061	1.74844	0.429688	-1.24608	0.274709	-0.267648	0.857589	-0.925523	1.30695	1.04347	-0.374481	0.778408	0.454709	2.36792
g4226	0	0	0.130348	-1.81486	-2.10343	0.194361	-0.508484	-0.183855	-0.367798	-1.10477	-0.856751	0.00223445	0.823401	0.204127	1.30887	1.07509	1.48727	0.760242	0.401866	0.552144	-0.809045	-0.103903	-0.706915	-0.211051	-0.375759	-0.0752802	-0.144947	-0.445736	0.266411	-0.389785	-0.652133	-0.543006	-0.602949	-0.439101	-0.123269	0.0866944	2.54415	2.72562	1.07112	1.40366	-0.662213	-0.132703	-0.752326	-0.927535	1.33302	1.69686	1.36078	0.332255	-0.941523
g2809	0	0	1.18565	2.29949	-0.209894	0.828776	0.312465	-1.15887	0.379882	-1.00379	0.219444	-0.101016	-0.793851	-0.315446	-0.0161835	-0.989951	-0.560384	1.70961	-0.455185	-1.33074	-0.387123	-0.711037	-0.247252	-0.720034	-0.682408	0.0701176	-0.594886	0.876628	-0.477099	-0.711037	2.15183	-0.711037	-0.660732	2.20909	-0.679136	-0.720034	1.09257	0.901576	0.62678	0.85685	1.12205	-1.09151	-0.385459	-1.12871	1.11629	-0.977927	-1.16686	-0.697984	-1.86533
g6050	0	0	-0.360177	1.27178	0.332634	-0.243831	-0.688573	-0.85932	0.630174	1.22727	2.59736	-0.410302	0.563845	0.582537	-0.965098	-1.08125	-1.19067	-0.207048	-0.360177	-0.839155	-0.457683	-0.240458	-1.04106	0.070805	0.405829	-1.00348	-0.0295168	-1.05189	-0.807509	0.077266	-0.111793	0.35428	-0.166585	-0.867273	-0.42452	2.97925	0.991898	1.32244	-1.17789	-1.22429	1.19233	0.135733	0.317095	0.757014	-0.697672	-0.628871	-0.608569	0.959371	1.278
g0617	0	0	0.767127	0.713553	0.624505	0.37252	-0.442011	0.163367	0.538611	0.510543	-0.11765	0.594332	0.939508	2.13018	-1.03373	-1.27954	-0.260401	-1.52938	-1.14761	-1.54392	0.805872	0.667868	2.12802	-0.0464142	0.240811	-0.0643696	0.514321	0.818679	-0.148292	0.702765	0.41955	-1.11202	0.180967	0.514321	-1.502	-1.5557	-0.976376	-1.588	1.17526	1.08432	0.161673	-0.622626	-1.35301	-0.44562	-2.16384	-0.806519	-0.729548	-1.20363	1.54764
g3089	0	0	0.14872	1.44436	0.250657	-0.378659	0.318972	-2.08126	0.748616	0.332339	-0.482576	-0.00481409	1.93927	1.12581	-0.806338	-0.892671	0.523174	0.00985136	-0.790085	-1.40536	1.04583	0.760873	0.677092	-0.821773	-0.724346	-0.238351	1.01692	0.510373	0.860692	-0.421418	-0.837877	-0.985281	0.455808	1.41555	1.38293	-1.29954	-1.38376	-1.41372	-0.370872	-0.543183	-1.0224	-0.233372	0.338744	1.83109	-0.523377	-0.33796	-0.831454	-0.658811	-0.76482
g0451	0	0	-1.00369	2.16187	-0.195623	-0.59135	1.79305	-0.0236108	-0.289544	0.179061	0.551121	0.150894	-0.223109	-1.54442	1.6943	0.124864	-0.790201	-0.694045	-0.626154	-0.673422	2.86885	0.379118	-0.774078	0.558225	-0.22909	0.307962	-1.12859	0.0139135	-0.774078	-1.06357	0.0908864	1.30293	-0.680015	-1.04193	0.573782	-0.473401	0.6485	-0.579413	-0.816775	0.745635	-0.000333677	1.24042	-1.46624	0.297296	0.869893	1.05986	1.37921	1.24638	0.250278
g1707	0	0	-0.0747496	0.798796	-0.0181401	1.62521	0.881131	1.11968	0.191983	0.607189	1.8812	-0.522803	-0.802375	-1.43733	-0.330759	-0.233667	0.00333842	-1.21629	-1.40557	-1.06684	2.02706	0.50456	0.545908	-0.308724	-0.45129	-0.128334	1.16921	0.611848	0.730006	-0.455381	-1.03257	-1.16382	0.454053	0.353524	1.15278	-1.07356	-1.45784	-1.47743	-0.183701	-0.237137	1.11127	1.29526	-1.10667	-0.879026	-0.640418	-0.822943	-0.733396	-0.175453	-0.0424535
g5219	0	0	0.496675	0.403461	-1.66996	0.262821	0.00733108	-0.310051	-0.243473	-0.926291	-1.38673	0.324839	-0.934939	0.638195	0.373333	-0.80581	0.565485	2.86597	0.291	0.0481517	1.419	-0.252393	-0.593902	1.1577	0.527263	-0.168935	1.34174	-0.472178	-0.0874327	0.436243	-0.0408194	1.39743	-0.347269	0.100522	0.527263	-1.29218	-1.84019	-1.81185	0.736945	0.607217	0.571352	0.658194	-1.19589	-1.37782	2.11453	1.1679	-0.711619	0.348884	-0.140975
g0434	0	0	-0.276159	-0.554639	-0.126902	-0.723014	-1.4858	-0.454986	-0.24275	-0.859766	-0.109954	-0.158097	0.520172	0.545152	-0.734869	-0.494168	-0.547294	2.25574	1.45398	1.99336	0.114302	-0.602681	-0.778594	0.657604	0.318534	-0.176701	-0.977916	0.0739401	0.734121	-0.436357	-0.391407	-0.598223	-0.872338	-0.852758	-0.755062	-0.109829	2.74676	1.90661	1.40421	0.645302	0.226802	-1.49972	-0.318959	-0.457641	-0.749441	-0.757211	-0.842515	-0.22837	-1.05296
g0072	1	0	-0.436439	-0.424622	-0.430881	-0.438185	-0.437756	-0.442867	-0.406646	-0.414111	-0.434475	-0.447761	-0.443249	-0.442186	-0.439718	-0.432391	-0.435463	1.96649	2.24125	2.29901	-0.401876	-0.396928	-0.430872	-0.435849	-0.439643	-0.440723	-0.446466	-0.43514	-0.439433	-0.417988	-0.44716	-0.437822	-0.43514	-0.421999	-0.41754	2.42853	2.37259	1.64346	0.849042	1.64229	-0.701091	-0.709484	-0.501059	-0.579699	0.628029	0.490685	1.01241	0.307925	-0.717411
g5110	0	0	1.33634	-0.258367	-2.38642	0.505944	0.432398	-0.277094	0.207204	-1.07457	-1.13067	1.58272	-0.150645	1.15308	-0.503153	-0.000702196	0.75394	0.985554	-0.347444	-0.828119	-0.294191	0.295594	-0.37386	-0.37386	-0.364856	-0.37386	1.52821	-0.37386	-0.37386	-0.371707	-0.37386	-0.371707	-0.359669	-0.37386	-0.364073	3.55429	-0.37386	-0.261012	1.11187	0.261229	0.353409	-1.6564	0.607004	-0.677118	1.60261	1.24123	0.497818	1.18607	0.457559
g4393	0	0	-0.569925	-0.406312	-0.781413	0.206028	-0.13799	-0.417831	0.334658	0.285626	0.633544	-1.08091	-0.571906	-0.821578	1.95781	1.63153	2.11835	-0.666101	-0.812954	-0.900627	0.920974	0.618071	-0.610118	-1.30742	0.553225	0.0619732	0.974168	0.210782	1.13322	1.04687	-0.5725	-0.019533	0.679568	-1.13059	1.48359	-1.72198	-1.35813	-0.962168	1.24458	-0.670297	0.423465	0.850818	-0.482747	-1.36582	0.0729825	-0.225804	-0.0230573	0.325559	1.04039
g4641	0	0	0.901169	-0.530493	-0.111591	0.811529	0.647671	1.48421	1.23811	0.168649	-0.507982	1.2749	0.103328	0.703224	-0.345098	-0.954835	-0.479833	-0.711712	-1.64201	-2.04924	1.75366	0.897444	0.776376	1.08226	0.615336	0.715953	-0.142363	0.417779	0.102418	-0.149845	-0.0392519	0.691071	-0.651981	-0.651981	-0.296559	-1.50335	-1.87053	-1.74645	-0.0924796	-0.246532	0.991558	1.35888	-1.20319	-0.808235	0.943465	1.01678	0.445564	-0.391517	-1.68351
g4943	0	0	-0.643321	0.55745	0.520915	0.83634	-0.311081	-0.11176	1.67295	1.57959	2.26533	-0.522229	-0.703966	-0.809184	-0.676151	-0.898813	-0.522229	-0.498033	-0.703111	-1.0327	0.749107	2.10952	1.80257	-0.864037	-1.25082	-0.192032	0.245842	0.943986	0.670993	-0.583807	-0.502351	-1.32741	-0.784813	0.943986	-0.389342	-0.797862	-0.528466	-0.245063	0.5294	-1.03673	0.953004	-0.841316	1.1854	-0.789765	0.762245	1.41032	0.866959	0.135779	-1.3562
g6066	0	0	-0.322704	-0.363959	-0.363959	-0.363959	-0.363959	-0.363959	-0.363959	-0.363959	-0.363959	-0.363959	-0.363959	2.23734	0.012906	-0.363959	3.16788	-0.363959	-0.363959	-0.363959	-0.415354	-0.128878	0.0474787	0.246105	0.318884	-0.0656404	-1.00621	-0.0896208	-0.393393	2.01479	2.1501	1.68622	-0.180736	-1.099	-0.480857	-0.573464	-1.21433	-0.816095	-0.0172334	-0.435241	-0.221334	0.775077	-1.49206	1.39079	1.32375	0.220392	0.932533	0.614782	-0.976259
g6231	0	0	-0.0489989	-0.799282	-0.677999	1.5101	2.30198	1.61894	-0.128211	-0.155028	-1.42912	0.844355	-0.128211	0.327017	-1.2724	-0.842066	-0.0134978	-0.536593	-0.276057	-0.294933	-0.828107	-0.84196	0.649813	-0.941928	-0.788506	0.0331344	-0.81583	1.60293	0.188855	-0.931576	1.62761	-0.468498	-0.747077	1.69372	-0.319332	-0.902409	1.49553	0.293632	-0.475743	-1.04221	1.34903	1.05109	-0.00883708	-0.873331	-0.433497	0.90209	-0.757389	0.304272	-0.932005
g5960	0	0	1.07065	1.77493	0.873377	0.81911	0.303036	0.765012	0.0734806	-1.15162	-1.51203	-0.321045	-1.41938	-0.257906	-1.44565	-1.35679	0.432648	0.432648	0.282967	0.636564	-0.518962	-0.718707	-0.7821	0.0292485	-0.356457	-0.573615	-0.523302	-0.882557	-0.747396	-0.186224	-0.251462	-0.000118035	-0.0947516	-0.277517	-0.376417	2.3968	1.94669	1.91685	-0.463103	-0.712013	0.399312	0.103943	1.72924	-1.05738	-0.632383	-0.266422	0.228434	0.542254	-1.4109
g2055	0	0	0.00183686	0.0634363	0.0246047	-0.673906	-1.19606	0.235436	2.2959	0.609342	0.783496	-0.14992	1.06167	0.598045	-0.760407	1.0748	0.104488	-1.40485	-1.24796	-1.41996	0.198413	-0.248632	0.286808	1.12517	1.19934	1.12517	-0.280225	0.140486	0.0490697	1.20465	0.534257	0.623749	-0.109524	-0.240485	-0.00275917	-1.64501	-1.95537	-2.0051	-0.696888	-0.311175	-1.38443	1.42119	0.554035	0.417271	-0.716656	-0.847803	-0.732783	2.06019	1.71908
g0306	0	0	0.55686	0.0271775	-1.27138	-0.684228	-1.42971	-1.20687	1.13198	0.0114541	-0.273297	1.49464	-0.344602	1.3367	-1.0145	0.294082	0.636616	1.57161	0.377809	-1.21434	1.1968	0.22697	0.576403	-0.884261	0.332627	0.177967	-0.589647	0.967757	-0.42041	0.0382457	0.220871	-1.31309	0.0761871	1.11037	2.01331	-1.69331	-0.389706	-1.64709	-0.333051	-0.270227	1.04338	1.34986	-1.2844	-0.505565	0.340971	-0.801116	0.876133	1.52686	1.67825
g1807	0	0	-1.0555	-0.523141	-1.20361	-0.721042	0.429522	-0.0861684	-1.09447	-0.651259	-1.08444	0.12733	-0.544764	-0.231261	0.934401	1.05607	-0.128346	1.27298	1.24	2.2637	0.184202	0.19264	0.364428	-0.0928224	0.476261	0.335221	1.06103	0.20042	0.86008	0.403102	-0.00627091	-0.368025	0.396657	0.928421	1.00572	-1.43509	-2.21773	-2.28825	-0.713915	-0.585512	0.700189	1.73039	-0.67337	-0.457782	-0.935817	0.199846	-0.413142	0.926553	-0.819021
g5721	0	0	0.630055	0.212036	1.61986	0.787683	-1.14972	0.107282	1.22341	0.124302	0.736761	-1.02036	0.267175	0.148192	-0.438561	0.706527	0.662377	-1.16151	-1.31469	-2.14081	3.6787	-0.315782	-0.426739	-0.426739	0.0372661	-0.426739	1.11658	-0.426739	-0.426739	-0.315782	-0.426739	-0.315782	0.304574	-0.426739	0.0776145	-0.426739	-0.426739	-0.426739	0.948874	1.2633	0.0954897	-0.193087	-0.72442	-1.39015	-0.909241	0.95866	-0.329588	-1.32409	-0.865533
g3046	0	0	0.546361	1.24042	0.560321	0.576358	0.886606	0.808007	0.634992	0.356457	0.416828	0.0615732	0.538555	0.0209054	-0.0231868	-0.252354	-0.499112	-1.53451	-2.14331	-2.19491	1.59714	0.614929	-0.511623	-0.773328	0.00208302	-0.167662	1.57147	0.790119	-0.288095	2.07237	-0.47785	-0.297735	0.191481	-1.12584	0.00886504	-0.423218	-1.25297	-1.53014	0.8293	1.29355	-0.628902	0.48594	-1.14384	-0.83604	-0.481847	1.41135	0.535231	0.608078	0.346755
g3303	0	0	1.88151	0.840778	0.760828	0.185234	-0.367193	0.15831	0.829402	0.751166	0.116636	0.335814	0.42862	0.511626	-0.422173	-0.467015	-0.319739	-2.35297	-1.43048	-1.44036	-0.96712	-1.31126	0.34032	-0.70999	-0.675985	-0.211911	-0.384581	0.0889943	0.0283775	-0.855585	0.608256	-0.526068	-0.663929	0.198583	-0.62169	1.60716	2.10274	1.95368	0.94988	0.407332	0.738726	0.277056	-0.689616	-1.68338	1.3011	2.05113	0.708268	-0.628638	-1.57687
g2571	0	0	-0.636694	-0.570761	-0.0260557	-0.953874	-0.76991	-0.0470485	-0.704471	-0.386944	0.00888696	0.282109	2.58368	1.837	0.342228	1.01119	0.135229	-1.50189	0.141636	-0.744321	-0.60434	-0.68295	-0.685134	0.32509	2.38325	0.635164	-0.654762	-0.456151	0.593675	-0.68295	-0.524737	-0.68295	-0.670742	-0.685134	1.62474	1.78206	-0.329005	-0.685134	1.52623	-0.332496	-0.773561	-0.87103	0.967499	-0.516643	-0.0452637	0.18174	0.102677	-1.49445	-1.41496
g6693	0	0	0.893312	-0.894184	-0.847611	0.0223606	-0.672729	-0.272558	0.163984	0.170584	-0.279417	-0.294923	0.464522	-0.010264	-1.93046	-0.9522	-0.613906	2.03255	1.59748	1.42346	-0.186085	0.601815	-0.321936	-0.321936	-0.306582	-0.321936	3.89544	-0.321936	-0.321936	-0.318265	-0.321936	-0.318265	-0.297737	-0.321936	-0.305247	0.132346	-0.321936	-0.321936	-1.13871	0.311773	-1.13771	1.29944	-0.115704	0.780908	1.52945	-0.380095	0.0363956	-0.356175	0.82736
g1994	0	0	-0.807761	1.18193	1.23083	-0.347194	-0.151856	-0.820679	0.843224	2.05825	1.42293	-0.467795	-0.84306	-0.945525	-1.28866	-1.12925	-0.783359	0.325832	0.385148	0.136996	-0.549962	-0.331103	-0.478052	-0.223422	-0.200624	-0.590602	-0.247995	-0.770105	-0.654321	0.000886695	-0.506703	-0.0157418	-0.0721836	-0.644231	-0.807651	1.16555	2.3747	2.55156	1.5243	-0.111203	-1.29636	-0.821098	0.527266	0.177098	-0.917247	-0.196132	0.233331	0.763565	0.145713
g5562	0	0	-0.769144	-0.306254	-0.784087	-0.848223	-0.306254	-0.383234	-0.574256	0.493411	-0.180756	-0.730565	-0.639982	0.0205236	-0.459764	-0.485179	-0.203029	1.8414	2.15996	2.15543	-0.73605	0.284706	0.247406	2.20659	1.72808	1.69829	-0.878228	0.0357269	-0.433955	0.331399	0.0357269	-0.157415	-0.14496	-0.26937	-0.418941	-1.34798	-1.17771	-1.00331	0.516149	0.108867	0.795397	0.730335	-1.86367	-0.287074	-0.9185	0.612207	-1.24974	1.15944	0.102909
g2611	0	0	0.341176	-0.394649	0.222748	-0.22132	0.0894011	-0.318219	0.692671	0.300988	-1.15862	0.179063	0.191995	1.64579	0.341176	0.785452	1.94701	-1.8239	-1.42699	-1.39377	-0.233927	-0.166698	-0.180462	0.180519	0.033066	-0.588519	-0.314796	-2.30249	-0.681316	0.154894	0.366339	-0.547557	0.373427	0.0433676	-1.12101	1.15662	2.15664	1.6719	1.1798	0.0473745	0.860729	-0.942407	0.239893	-1.38539	-0.569447	-0.827395	-0.377753	-0.283667	-0.600715
g6061	0	0	0.028676	1.91491	1.8789	-0.248911	0.108959	-0.711543	0.71006	1.36961	0.959946	-0.594032	-1.01598	-0.476663	-1.22288	-1.12346	-0.927831	0.378069	-0.417817	-0.610013	-0.67398	2.38354	-0.737708	0.159852	1.15061	-1.19924	1.59053	1.33789	0.0633705	0.017877	-0.826362	-1.21091	-0.544959	-0.119862	-0.34116	-0.019758	-0.739657	-0.290079	0.460086	-0.245263	1.20186	0.847728	-1.10705	-1.15736	-1.62574	-0.496468	-1.176	0.784495	-0.533835
g5768	0	0	-1.27593	-1.45023	-1.4285	-0.251539	0.302476	0.457298	-0.937481	-1.08276	-1.10939	0.852641	0.462583	1.905	0.710158	0.597563	1.33798	0.111471	0.27808	0.520576	-0.553308	-0.74768	1.12972	-1.07444	-1.08343	0.421154	-0.341591	1.13886	0.374903	-1.1875	0.993238	-0.444496	-0.908071	1.63581	-0.708826	-0.994464	0.700178	1.64995	-0.156391	-0.71961	1.92985	-0.166161	-0.0490096	-0.838676	-0.514918	2.40794	0.850644	1.49116	-1.57021
g5986	0	0	-0.48596	-0.613843	-0.525792	-0.32064	-0.202283	-0.143423	-0.603252	-0.51402	-0.592247	-0.367685	-0.372477	-0.510923	-0.10311	0.0364548	-0.417834	0.454081	2.43546	2.84749	-0.767963	-0.858493	-0.691587	-0.0684752	-0.432297	-0.570738	-0.558159	-0.843048	-0.532792	-0.733389	-0.126558	0.0253578	-0.19684	0.183761	0.0362802	2.36636	1.73873	2.02984	1.82191	0.159732	-0.481258	-0.207012	-1.16834	-0.125032	-1.04263	-1.46006	-0.230295	-0.317481	-1.93755
g3458	0	0	1.31704	0.273623	-1.08793	1.06503	0.156211	-1.30222	0.288974	-0.18889	-1.62795	0.300126	-1.51067	0.879224	-0.71594	-0.707128	0.622314	1.90395	0.447349	-0.113102	0.0714594	-0.404303	-0.430834	-0.185592	-0.183674	-0.797562	-0.568439	-0.556572	-0.78457	-0.181359	-0.606781	-0.259989	-0.0261042	-0.83955	-0.408432	1.6705	1.75941	2.7324	-0.429303	0.365899	-0.922532	-1.06268	0.475198	1.57342	-1.23249	-0.589514	-1.33518	0.0654964	0.768311
g5037	0	0	0.037691	-1.23833	0.291743	0.140998	1.28394	0.538824	-1.06848	-1.22961	-1.60124	-0.558759	-0.896778	1.92363	0.28262	-0.132087	0.155076	1.71822	-0.178103	0.530642	-1.24485	-1.5498	1.33105	0.67	0.185368	-0.0772792	-1.84498	-0.332853	-0.00254643	0.870427	0.0181218	0.0640538	0.534201	0.276655	-1.43306	1.59644	-0.274	1.21305	0.0633925	0.341602	-0.537474	-1.42437	1.59992	-0.0430707	2.0229	0.558883	1.05248	-0.483541	-1.02984
g1252	0	0	-0.429949	1.03586	0.474598	-0.631444	-0.509134	-0.709209	2.82489	1.29716	1.06672	-0.694581	-0.485263	-0.359641	-1.05587	-0.747108	-0.998062	-0.181309	0.0301136	0.0722161	0.908098	0.381169	0.725835	-0.649467	-0.259307	0.600091	0.770626	0.322446	1.12927	0.0262357	-0.574977	-0.519257	0.194896	1.27069	0.994661	-1.78873	-1.76336	-1.76893	1.02116	1.45539	-0.346101	-0.461809	-0.595717	-1.07292	-2.01144	1.32825	-0.153869	-0.549198	-0.0224789
g1745	0	0	-0.722847	-0.280717	0.582583	-0.137281	-0.14844	0.315753	-1.63369	-0.744378	-1.01363	-0.443284	-0.625374	2.35508	0.445114	1.13193	1.86493	0.114796	-0.504917	-0.55564	-1.03995	-0.795291	1.55209	-0.990478	-0.849582	0.895917	-0.884995	0.986019	1.28534	-0.769212	0.564971	-0.770677	-0.430138	1.47265	-0.631068	-1.17463	0.588576	0.990449	0.243557	-0.808959	-0.305081	-0.0289161	1.82591	-0.926508	-0.959518	0.662441	1.08863	2.75876	-0.191552
g0497	0	0	0.0225383	-0.350568	-1.32387	0.411542	2.24352	1.60289	-0.330393	-1.70705	-0.873245	0.392338	-0.940627	0.15973	-0.378116	0.563054	1.08509	0.441547	-0.784049	-0.23434	1.75037	0.818033	1.18164	0.388713	0.648008	0.401371	-0.58621	0.652976	0.016217	0.872951	0.419774	0.264404	-0.464733	-1.0288	-0.617651	-1.80176	-1.78048	-1.13483	-0.207048	-0.276849	0.540396	1.44634	0.0754031	-1.57825	0.350907	0.00637239	-1.1117	-0.836909	-1.90791
g1094	0	0	0.875682	-0.149868	-1.16824	0.252055	-0.217238	2.2776	-1.62643	-0.520713	-1.13034	-0.825529	-0.640286	-0.38973	-0.107546	1.45218	0.424092	0.0671466	0.086238	1.34093	0.22436	-0.299246	-0.281609	1.32828	1.36459	0.262802	-1.16011	-0.405834	-1.1489	1.72484	1.08808	1.44734	-0.0275045	-1.12682	-1.06311	-0.151148	-0.874353	-0.901653	-0.434494	-0.458762	-0.467569	-0.494498	-0.17154	2.02686	0.500722	-1.04816	1.4001	-0.803756	-0.548828
g5241	0	0	-0.228048	-0.461526	-0.0562881	0.711599	-0.415438	0.466132	1.81204	1.71766	1.76105	-0.00616574	0.531167	-0.284777	-1.35378	-1.28871	-0.128857	-0.728991	-1.03733	-1.00974	0.00797851	-0.135024	-0.354765	-0.586144	-0.780052	-0.71447	2.42599	-0.137075	0.0983719	-0.722633	-0.423141	-0.77436	1.96271	1.77611	0.186172	-0.657968	-0.491569	-0.680125	0.204261	1.152	0.620292	-0.104075	-0.0752823	-1.7972	1.65503	0.488263	0.430748	0.406844	0.0863359
g4867	0	0	-1.71139	0.110806	1.21064	-0.276659	0.182879	0.200128	-0.645193	-0.668449	-0.146928	1.08898	1.53958	-0.165667	0.596098	0.172885	0.0819765	-2.39253	-0.460398	1.28324	-0.93597	-0.478626	2.59848	-0.718143	-0.676849	1.261	-0.579173	0.654378	1.54016	-0.37224	0.17932	-0.922917	-0.471192	0.663063	-1.03907	-0.727908	-0.260162	0.285853	-0.831796	-0.804229	0.456415	-1.01182	0.977239	1.21419	-1.44792	-1.41302	-0.918729	0.91523	1.4938
g3454	0	0	1.02671	-0.557167	-0.503093	0.0352733	0.156205	-1.26104	1.05714	1.09108	-0.0546052	-0.659376	-0.602983	-0.330293	-1.55041	0.208016	-1.54408	1.13746	0.264806	2.08636	-0.892142	0.611889	1.11343	0.977794	1.02392	1.18157	-0.164034	0.497253	0.196231	0.853445	-0.126657	-0.467655	0.370584	-0.181385	0.370584	-1.70592	-1.8615	-1.79741	-0.99115	0.193844	0.21228	1.77343	-0.798852	-0.389555	0.885539	0.304942	0.132694	0.719686	0.149276
g0392	0	0	1.00197	1.18036	1.63548	1.58777	0.0652278	0.812719	0.578829	0.383991	-0.879271	-0.338992	-1.14856	-0.234633	-0.26133	-0.654481	0.14753	-0.733559	-1.59926	-1.5438	0.12623	-0.523776	-1.03278	-0.056304	0.629866	-0.989264	1.68669	-1.46923	-1.13672	0.0503393	-1.06545	0.356651	0.4853	-0.356326	0.536682	2.36249	-0.245962	0.641544	0.884294	0.898156	0.693177	-0.0710152	-1.33407	-1.07054	-0.127243	-0.0100428	0.372002	-1.91075	-1.11759
g5256	0	0	0.502951	-1.30207	-1.24649	0.624086	0.651878	-0.80384	0.0729037	-1.43529	-1.87241	0.541862	-0.330068	0.400956	0.702216	0.563293	1.87911	1.19695	0.169781	-0.315818	2.29185	0.499704	1.11996	0.201534	-0.0349266	-0.140709	0.903076	0.593573	0.775258	-0.634697	-0.833409	-0.211967	-0.489792	-0.272585	0.440854	-0.693108	-1.98678	-1.52784	-1.22341	0.604766	-0.553764	-0.529086	1.59351	0.107989	-0.657882	1.97776	-0.0336597	0.889936	0.420471
g0757	0	0	0.11961	-0.757013	-1.12482	-0.520464	-0.753613	-0.571305	-0.346063	-1.03869	-1.13932	-0.034486	-0.0306047	0.392888	1.65358	1.71044	2.26835	0.603647	-0.034486	-0.397642	-0.409684	1.13148	-0.486482	-0.491082	3.15083	-0.491082	1.37047	-0.491082	-0.491082	0.903883	-0.336886	-0.488882	-0.476583	-0.491082	-0.481082	-0.491082	-0.491082	-0.439483	1.07776	1.44149	-0.426981	-0.416022	-0.827257	-0.848994	0.0658782	1.51833	0.0658782	0.644825	1.07745
g3526	0	0	-0.413614	-0.89046	-0.91405	-0.621634	-0.558015	-0.122159	-0.852676	-0.980982	-0.968225	-0.482572	-0.333476	-0.173532	1.60174	1.84698	1.9215	0.129721	0.62273	1.18873	0.000661627	-0.198212	-0.473657	-0.473657	-0.470222	-0.473657	-0.462233	-0.473657	-0.473657	-0.472835	0.721416	-0.472835	-0.21617	1.58243	3.39093	-0.372036	-0.209935	-0.452675	0.120089	1.57341	-1.29254	-0.814228	-0.00661692	0.41988	-0.721207	-0.527967	-0.430322	-0.328049	-0.366166
g2461	0	0	-0.976185	-0.735252	-0.841629	-0.782462	-0.462992	-0.918339	-0.064804	0.347853	0.361468	-0.20947	0.625161	-0.0515847	-0.728289	-0.539648	-0.653698	2.51701	1.50298	1.60989	-0.0498416	-0.511356	-0.66234	-0.74047	-0.708745	-0.639597	0.774203	0.0228008	0.848963	-0.807812	-0.603551	-0.676528	-0.293677	0.716789	-0.550948	-0.713212	2.48705	2.10827	1.16261	1.14088	0.0725353	-0.250306	-1.16155	-0.964173	1.96613	-1.46058	0.490708	-0.411449	-0.185419
g1316	0	0	0.585208	0.87924	0.781814	1.33164	0.244758	0.191161	1.7954	0.750841	-0.0880112	0.368983	0.0330413	-1.5535	-1.554	-1.29035	0.0822971	-0.341303	-1.554	-0.663219	2.18201	-0.371612	-1.03211	0.789525	-0.0321943	-0.263159	1.76506	-1.45829	-0.993778	0.450657	-0.52482	0.177684	0.32562	-0.118078	0.67904	0.668168	-0.952373	-1.29135	-1.11052	-0.875417	-0.402973	0.165712	0.699761	1.52344	-0.551423	-0.535341	-0.554134	-0.512676	-0.503751
g0109	0	1	0.424572	1.95311	1.79393	-0.0791833	0.0872548	-0.127906	1.01407	0.917928	1.21797	-0.555946	-0.495251	-0.605691	-0.810068	-0.673509	-0.586779	-1.11603	-1.16976	-1.18872	0.649835	1.46348	0.259954	0.829591	0.644276	0.0275727	0.991001	0.619152	0.27337	0.892077	-0.313927	0.024253	-0.159059	-0.81222	0.139383	-1.97982	-1.71259	-1.83633	-0.592293	-0.74398	0.963497	1.56442	-0.525411	-0.666238	-1.11147	0.295517	-0.271846	-0.104311	0.0777115
g2660	0	0	-0.561716	-1.52196	-1.39011	0.405737	-0.16556	1.08989	0.120826	-0.25749	-0.24113	0.655606	0.209525	1.44909	0.214003	0.836416	1.53074	-2.20315	-0.524791	0.354073	3.6787	-0.315782	-0.426739	-0.426739	0.0372661	-0.426739	1.11658	-0.426739	-0.426739	-0.315782	-0.426739	-0.315782	0.304574	-0.426739	0.0776145	-0.426739	-0.426739	-0.426739	-0.553121	-0.116593	-0.507031	1.94579	0.0287399	-0.797785	-0.857229	-0.563403	-0.39289	-0.384963	-0.540798
g4743	0	0	1.21807	-0.356427	-1.53384	0.197496	-0.313871	0.109144	-0.668043	-2.06389	-1.62438	0.798579	1.14319	0.359269	0.718047	0.574133	0.0473996	1.57084	0.17528	-0.350992	0.0762732	-0.317241	-0.429178	0.557017	-0.0786361	-0.660342	-1.10308	-0.538267	-0.747196	0.0939927	0.0517563	1.04538	-0.887478	-1.30807	-0.96087	2.10828	1.79697	1.30068	0.946984	-0.325258	-0.820277	-1.40631	0.974274	0.630591	-0.200434	0.902006	-0.980512	0.51855	1.39322
g2453	0	0	-0.414498	-0.551135	-0.822063	-0.248419	-0.284951	-0.0949094	-0.782305	-0.964218	-0.810266	-0.412613	0.210644	-0.238058	2.22474	2.28662	1.66226	-0.443244	-0.298597	-0.0189881	-0.210619	-0.544558	-1.0071	0.173442	0.240822	-0.623884	-0.501133	-0.982598	-1.02227	-0.385994	0.0375599	0.218372	-0.468931	-0.425942	-0.457649	1.78992	2.39868	1.77188	-0.576898	-0.563106	1.11438	1.44298	-0.604703	-0.812652	0.778247	0.871919	-0.853922	0.380419	-0.407396
g1937	0	0	0.197554	1.74211	1.61392	-1.123	0.306006	-0.854765	0.686211	0.880561	1.55766	-1.02703	-0.0561328	-1.01785	-0.0272353	-0.386701	-1.35664	0.432987	-0.607247	-0.960401	-0.786221	-0.881396	0.776126	-0.88404	0.356849	1.12546	-0.847268	-0.88404	0.277776	-0.881396	-0.207235	-0.881396	-0.866615	0.740916	2.73264	0.0369527	0.142944	0.929946	1.34935	0.669247	0.401776	-1.44494	-0.544102	-0.431329	-0.177088	-0.663762	-0.264172	-0.505586	-2.10123
g5034	0	0	0.309373	1.17781	1.42462	0.417016	0.141713	0.298795	1.0061	0.465686	0.521975	0.465686	-0.171462	-0.131452	-2.33305	-2.29874	-0.00555697	-0.302071	-0.234382	-0.752049	-1.97837	-0.476327	-0.909055	0.276889	0.269367	-0.44743	-0.965984	-0.956256	-0.853996	0.815142	0.494053	0.928529	0.03731	-0.26544	-0.441547	1.98216	1.38255	1.10841	-0.740372	0.324921	0.579086	1.56697	-1.03567	-0.694938	1.11804	0.184363	0.525985	2.13649	-0.248983
g2007	0	0	-0.798692	-0.372513	0.0724757	-0.609586	-0.321256	-0.695904	-0.355892	0.161042	0.115411	1.78259	0.220419	-0.168156	2.01664	2.18868	-0.295024	-1.07181	-0.926703	-0.941721	-0.56925	-0.633751	-0.446438	0.794387	2.41619	0.356564	0.0058818	-0.635542	-0.635542	-0.633751	0.489556	2.44844	-0.623733	-0.635542	-0.627398	-0.635542	-0.635542	0.201013	-0.0433203	-1.11781	0.270758	-1.12586	1.44122	0.575012	-0.488607	-0.607046	0.0747967	-1.08049	0.0747967
g1443	0	0	0.927748	1.23055	0.813784	1.17353	-0.333194	-0.00829903	0.873851	1.65018	1.3766	-0.544854	-0.961295	-0.785458	-1.26813	-0.884339	-0.641178	-1.19745	-0.776534	-0.645522	3.61389	-0.38916	-0.148379	-0.391165	-0.38278	-0.391165	-0.363277	-0.391165	-0.391165	0.943792	-0.391165	-0.38916	-0.37795	-0.363369	-0.382051	0.976601	-0.391165	-0.391165	-0.626042	-1.0881	0.367441	1.77972	-0.334723	-0.0982978	0.20205	-0.0530331	-1.81188	-1.05146	-0.561735
g2487	0	0	-0.21284	-0.433463	-0.433463	1.57403	-0.433463	-0.433463	-0.433463	-0.433463	-0.433463	-0.433463	-0.433463	3.04922	-0.433463	-0.433463	-0.384436	-0.433463	1.60905	-0.433463	-1.02338	-1.06164	1.54674	-0.369617	-0.0529772	1.96498	-1.04792	-0.741526	1.23436	-0.213519	-0.311159	-0.323044	-0.583689	1.1041	-1.05788	-0.798631	0.556919	1.17788	0.994163	0.318503	0.836209	-1.73168	-0.458822	0.0416211	-0.445837	-0.73214	-0.822889	1.00958	1.82924
g6890	0	0	0.663183	-0.219653	-0.662646	-0.49593	-0.376434	-0.026417	0.0443193	0.256186	0.181692	2.37955	1.527	1.37751	0.145723	-0.187454	-0.654965	-1.29593	-1.30434	-1.35139	-1.9317	-0.548174	-0.660148	-0.0529497	0.200017	0.265395	-0.287072	-0.394531	-0.400682	-0.0450479	0.830898	0.0491208	-0.346626	-0.450622	-0.940982	0.243902	2.04676	2.42243	0.681971	-1.36363	1.16	0.585614	-0.990716	-0.0732409	-0.0178611	0.419817	-0.110563	1.30481	1.80438
g0864	0	0	0.130675	2.40883	1.51973	0.313332	0.701108	-0.715295	-0.446301	-0.363268	0.0779284	-0.0886756	-0.446301	-1.90756	-0.515977	0.331679	-1.567	0.799789	0.0934084	-0.326103	-1.01009	-1.00751	1.67238	-0.893258	-0.749576	1.52257	-0.693516	1.19925	1.27555	-0.91713	0.637889	-0.617653	-0.795865	0.675034	-0.740373	-0.775293	0.199817	1.01776	1.75073	0.274299	0.149119	-0.638061	-0.414097	-1.12199	-0.426665	-2.06713	0.348623	0.186126	-0.318
g3244	0	0	-0.293589	0.852979	2.28182	0.258101	-0.357542	-0.0764942	0.43282	0.818647	1.5387	-0.761345	1.06509	-0.786674	-0.692091	-0.678536	-0.238319	-1.6374	-0.698558	-1.0276	2.26817	-0.236615	-0.685915	0.587547	-0.221073	-0.920879	-0.523617	-0.642447	-0.416093	-0.724723	-1.18331	0.827287	-0.664884	-1.105	0.681051	1.14283	1.78405	0.0336117	1.04641	1.09846	-1.48613	-0.677844	-0.113291	0.132389	0.338352	0.778827	1.02897	0.838688	-1.11232
g6043	0	0	0.216921	1.7763	1.34993	-0.347867	0.226618	-0.668837	1.0157	1.41969	1.62741	-0.407954	-0.21905	-0.559978	-0.784493	-1.03365	-0.578031	-0.839494	-1.05052	-1.14269	0.785835	1.23897	-0.517986	2.88447	-1.05739	-1.06579	-1.03785	0.48989	0.348946	0.367386	-0.821325	0.251454	0.342556	-0.501646	0.229546	-0.557968	-0.621411	-0.757699	0.0244458	-1.29555	-0.0575864	-0.408168	1.77471	-0.0378488	1.20231	1.26676	1.06563	-0.269475	-1.19665
g0218	0	0	0.774086	2.02796	-0.780849	0.650773	0.100326	-5.56596e-05	1.16793	0.452902	0.897039	-1.30655	-0.522115	-0.229123	-1.3859	-1.68991	-1.24202	0.313085	0.137841	0.634576	-1.0494	-0.184394	-0.146118	-0.74097	-0.832645	1.86856	-1.30908	-0.65295	0.971978	0.197969	-0.0858377	0.752358	-0.743048	2.00334	0.318065	-1.46434	0.542917	0.553597	-1.51509	1.31098	0.507082	-0.770839	0.345836	0.122035	2.23881	-0.829724	-0.0297942	0.553013	1.14581
g3855	0	0	1.96371	1.20246	0.912768	0.751575	0.180077	0.716424	-1.13141	-1.18762	-1.34806	0.25623	-0.499898	0.26854	0.834615	0.292138	0.25623	-1.17244	-1.11424	-1.1811	-0.179906	-0.51824	-0.663486	0.0377681	0.234621	0.0182884	-0.866852	-0.444946	-0.953972	0.133203	-0.188199	-0.657551	-0.636227	-0.625224	-0.762707	1.86	2.3746	1.83883	0.0469836	1.1991	-1.46051	-0.845254	0.255132	0.80455	0.574648	-1.28828	0.228578	0.574648	1.21688
g4659	0	0	-0.650235	-0.663268	-0.663268	-0.663268	1.18757	-0.663268	0.260612	0.496282	1.39143	-0.663268	-0.663268	-0.663113	-0.663268	-0.663268	-0.660372	2.80597	0.582761	0.555245	-1.13935	-1.2355	-1.06075	1.16865	2.08628	0.994701	-0.941125	-0.448885	-0.606645	0.7954	0.564496	0.52125	0.17953	-1.24764	-0.960929	0.0270945	1.04017	0.263265	-0.304855	-0.141519	1.22139	1.19947	-1.04739	-0.927091	0.0425325	-0.0972287	-0.275278	0.202857	-1.18643
g2320	0	0	0.377085	-0.964843	-0.99461	-0.354157	-1.16758	-1.17049	-0.535672	-1.55367	-0.797091	0.859499	1.99679	1.14964	1.17396	0.101724	0.761091	0.45623	0.718369	-0.0562827	1.36676	-0.278263	-0.548325	0.987523	0.338858	-0.14823	0.167126	-0.414825	-0.299466	-0.0685458	0.278846	-0.93636	-1.14601	-1.34931	-1.04763	2.60203	1.04414	-0.548325	-1.29305	1.34075	-0.175117	0.575399	-0.954845	0.506866	1.31105	0.489355	0.175054	-1.22907	-0.975782
g3906	0	0	-0.495351	-0.841019	-0.895895	-0.593444	-0.534319	-0.214986	-0.765422	-0.630767	-0.815256	-0.36569	0.594602	0.00215286	0.108373	-0.262297	-0.243796	1.87355	2.51599	1.56357	0.120449	0.257191	0.21615	0.720543	0.548795	0.374617	1.12858	0.985299	1.11565	-0.834288	-0.235359	1.68131	-0.777485	-1.18705	0.361308	-1.55109	-1.36791	-1.55671	1.48984	0.666348	0.00816353	-1.40923	-0.196945	-0.558181	1.27228	-0.555225	0.0130561	0.00379915	0.579478
g6239	0	0	-0.365928	1.20438	1.71015	0.266855	0.855981	0.243061	-0.0990534	1.43488	0.708638	-0.658774	0.292142	-0.47824	0.0710019	-0.196557	-0.0455292	-1.9281	-1.52858	-1.48634	0.334449	0.316455	0.922901	-1.13911	-0.875646	0.981624	-0.410721	0.153233	0.302473	0.452808	1.0953	-0.199778	-1.25121	-1.71249	-1.43036	1.84692	-0.413456	1.02661	-0.144739	1.2773	-1.49519	0.883735	-0.572976	0.0518697	-0.917491	-0.966356	-0.903616	-1.22655	-0.0343461
g2938	0	0	-1.37857	1.36343	0.837539	-0.229135	1.01573	1.01322	-1.29133	0.187727	-0.849816	1.54362	0.2263	-1.34477	0.914902	0.309057	-0.275801	-1.43192	0.202724	-0.812915	-1.03152	-0.146156	0.142479	-1.08361	-1.07772	1.25088	-1.06403	0.344716	2.30897	1.21683	1.1856	-0.206059	-1.07433	0.399819	-0.389223	-0.586596	-0.667362	0.477321	-0.577879	-0.549772	-0.706292	-0.736183	1.18453	1.3856	1.41753	1.44933	0.777588	0.208962	-0.285154
g2863	0	0	-1.00644	-1.22423	-1.12437	0.344629	-0.519631	-0.741327	-0.825523	-0.944391	-0.909668	-0.519631	1.13027	0.451311	1.24143	0.919106	2.23458	0.488686	0.574865	0.430349	0.724261	0.324356	-0.83984	-0.133514	0.391156	-1.08661	1.48324	-1.05068	-1.78326	1.52795	1.2879	0.266468	-0.794949	0.123548	-1.28423	-0.291908	1.17553	-0.039417	1.82117	-0.201498	-0.0302058	-1.07657	0.162657	-0.675552	0.734144	1.06595	0.542875	-1.96746	-1.60684
g6067	0	0	0.316715	-0.465353	-0.755212	-0.952635	-0.749558	-0.367389	-0.518622	-0.956317	-0.887904	-0.31696	1.0928	0.584104	-0.713768	-0.610121	-0.110623	2.13738	1.83748	1.43597	-0.251297	-0.264054	-0.264408	-0.264408	-0.262926	-0.264408	3.99921	-0.264408	-0.264408	-0.264054	-0.264408	-0.111429	-0.262072	-0.036889	-0.262797	-0.215106	-0.264408	-0.217732	-1.25289	0.24269	-0.993422	0.729455	-0.0842411	1.35841	-1.29463	-1.09587	-0.951904	-0.201057	-0.550657
g5091	0	0	0.673773	0.764739	0.819786	1.09745	0.819786	-0.0929043	0.522355	0.331934	-0.270401	-0.382974	-0.242228	0.268556	0.0230441	0.0463796	1.28552	-1.51717	-1.83727	-2.31038	1.2538	1.36759	1.3457	-0.819038	-0.740229	-0.404484	0.316781	1.28819	0.726786	0.857696	-0.654382	-0.934219	0.374182	-0.507189	0.51391	-1.49934	-1.38597	-1.09978	1.2734	1.29982	-0.495934	-0.673213	-0.65722	-0.746859	0.0896622	0.21157	0.345749	0.0862878	-0.609692
g1740	0	0	2.09028	0.439918	-0.400416	-0.614766	0.0387969	-0.414342	-0.170092	-1.11269	0.139828	0.648534	0.292194	-1.62658	1.44709	0.392406	0.586823	-1.77103	0.899611	-0.865569	-0.199441	-0.431585	-0.514817	-0.393253	-0.457796	-0.556678	-0.198702	-0.160718	-0.180614	-0.277715	0.0372647	-0.0405749	-0.52808	-0.521401	-0.57195	-0.363576	3.05653	2.30311	-1.36463	-0.672847	-0.55655	0.649207	1.14945	0.795371	0.380173	-1.19896	-0.767709	-1.63308	-0.733144
g4098	0	0	0.0519958	0.859643	1.86896	-0.70901	-0.208357	0.103713	1.94975	0.935001	1.41609	0.0798779	-0.496147	-1.04209	-0.485981	-0.840653	-0.731204	-1.21388	-0.935542	-0.602168	-0.795691	0.854038	0.649497	0.0996618	0.148347	0.0586115	0.390428	0.563346	-0.0533196	0.803449	-0.464622	-0.0227633	0.990823	0.484852	1.59173	-1.07015	-2.03961	-2.18862	-1.24787	-0.781582	0.472982	1.57599	0.23954	-0.259056	-0.921165	-1.16204	-1.26462	0.389195	1.77307
g1717	0	0	-0.33302	0.273797	0.264252	-0.528073	-0.357337	-0.546099	-0.715223	-0.742022	-0.481943	-0.319554	0.197516	-0.505252	-0.729723	-0.811882	-0.698028	2.59773	1.82345	1.61142	-0.262202	-0.295408	0.0353386	-0.897396	-0.999714	-0.451253	-0.571875	-0.35359	0.0280373	-0.725037	-0.350742	-0.224153	-0.856437	-0.159166	-0.131261	2.2158	1.98343	2.01564	-1.1859	-0.914716	-0.0432945	0.87179	-0.133969	1.40609	-1.31163	-0.151964	-0.0795866	0.556136	1.426
g2960	0	0	-0.065957	-0.425301	0.343075	-0.497908	-1.35912	-0.543093	1.84457	0.737787	0.332443	-0.49327	1.39735	1.83277	-0.982503	0.332443	0.634098	-0.869891	-1.08117	-1.13631	-0.246042	-0.259399	-0.21293	1.44712	1.57457	0.883961	-1.09712	0.0321104	-0.424216	1.21349	0.82679	1.28464	0.167501	-0.911483	-0.337574	-1.03225	-1.52867	-1.38048	-0.00872342	1.01871	-1.24258	0.947547	-1.15269	0.437732	-1.50325	-0.694587	-1.19993	-0.00959544	0.359051
g1509	0	0	-0.500736	-0.412825	2.47399	-0.545581	0.801197	-0.545581	-0.545581	-0.545581	-0.287455	0.645306	-0.396631	-0.545047	2.54784	-0.545581	-0.535616	-0.545581	0.0290416	-0.545581	-1.05	0.201163	-0.570709	-1.63233	-1.20507	-0.226001	1.12848	1.34867	0.432804	-0.763339	0.542977	0.783426	-0.43499	2.03681	-0.689533	-1.04469	0.704398	0.437932	1.55331	-0.466671	0.5143	-1.20264	0.339037	-0.737335	0.0188374	-0.466317	-0.0738353	-0.927323	-1.63135
g3729	0	0	-0.0285767	0.0601036	2.39209	-0.782786	-0.921152	-1.99449	0.347037	0.314216	0.534669	-0.421054	-0.413817	-0.971866	0.0986973	0.671849	1.81397	-0.375397	-0.375397	0.051907	0.665506	-0.0717047	-0.711119	-0.590644	-0.866636	-1.10085	0.057667	-0.939156	-0.905139	-0.770817	-0.982145	-0.438086	0.860732	1.0506	0.371457	0.333284	2.15383	1.88322	1.10571	-0.683723	1.40089	-1.00601	-0.378933	-0.437933	-0.0600392	0.0255735	-0.885305	-1.42918	-0.589903
g4853	0	0	-0.379242	0.223855	0.639271	0.403128	-0.318041	0.0372357	0.735532	1.35927	2.27409	-0.736218	0.343682	-0.645534	-0.0955419	0.204216	0.55071	-1.28682	-1.58878	-1.7208	-0.692688	-0.702468	-0.883835	-0.703945	-0.75188	-0.804148	1.61537	-1.07053	-0.739613	-0.674198	-0.245888	0.601378	-0.210494	0.173882	0.140491	1.42223	1.65275	1.87357	-0.45137	-1.17382	1.32408	1.14361	-0.385998	-0.4565	-0.727931	-0.745242	-0.623438	-0.441458	0.358955
g6851	0	0	-0.0845752	-0.410872	-0.924808	0.163254	-0.19395	-1.07386	-0.100131	-0.744155	-0.427199	-0.0470474	1.57254	-0.170028	-0.519272	-0.944831	-0.664063	2.66166	1.65876	0.248586	-2.83404	-0.598949	-0.719019	0.498694	0.293176	0.431663	-0.176282	-0.363583	0.0551409	-0.272265	1.19554	1.45154	-0.363583	0.807447	0.85067	1.14307	-0.672922	-0.726303	-1.82609	-0.49448	0.786254	0.606916	0.417297	0.510103	0.096969	-1.68177	0.322334	0.176602	-0.917335
g0844	0	0	-0.633299	-0.695463	-0.690361	-0.541126	-0.595201	-0.472033	-0.610125	-0.635903	-0.597915	-0.467405	0.0786616	0.119629	-0.101297	-0.166858	0.229411	0.974569	1.76498	3.03974	0.340345	-0.222833	-0.123352	1.36197	1.84645	0.352841	-0.647192	0.306376	-0.494829	1.40208	0.949461	0.39622	0.361521	-0.627064	-0.831971	-1.24593	-1.57192	-1.55217	-1.0808	-0.545189	0.692084	0.117301	1.57202	-0.755411	1.02196	0.577793	0.77736	-0.748137	1.25141
g3506	0	0	-0.488755	1.13363	0.00155858	-0.531732	0.413593	0.203738	-0.531732	-0.176319	-0.531732	3.58503	-0.391886	-0.531221	0.0163959	-0.500352	-0.522182	-0.0845661	-0.531732	-0.531732	-0.698533	-0.794704	-0.0429437	2.17888	1.13211	1.10662	-1.4973	-0.544312	-0.730946	0.125914	1.59275	0.328339	0.523498	0.214804	-0.995013	-0.203667	-0.621005	-1.07449	-0.552673	1.42465	-0.181597	0.898197	-1.32504	-0.263532	-0.199223	0.750152	-1.18492	-0.489263	-0.21794
g1769	0	0	0.170374	2.22457	1.81986	0.66738	-0.23048	-0.424426	-0.525087	0.388051	0.921359	-1.73889	-1.41565	-0.630597	-0.335757	-0.762607	0.521564	0.0224771	-0.0730643	-0.599077	2.57061	1.49866	0.95047	0.152587	0.189531	-0.508023	0.414721	0.40896	-0.176741	0.610668	-0.0981532	-0.517591	-0.253291	-0.904162	-0.725555	-0.907573	-1.43542	-1.2697	0.880134	0.116136	-1.0098	-1.38261	1.08921	0.306926	0.660781	0.667859	1.45456	0.0168324	-1.41204
g1665	0	0	-0.290021	-0.352845	-0.631016	-1.20499	-1.04685	-0.0298821	0.431333	0.0434266	0.476758	0.206224	1.46719	1.59741	0.950898	1.66819	0.482285	-1.12298	-1.28289	-1.36225	0.614225	0.163417	0.099122	-1.40276	-1.28886	-0.790258	1.08585	-0.0971507	0.422264	-1.26611	-1.22367	-1.20153	-0.258488	1.10352	0.52141	0.525352	1.72973	1.26392	0.773653	-0.756431	0.239879	-1.01914	1.48617	-0.724131	-0.053617	-1.1757	-1.29124	-0.0655495	-0.655347
g3432	0	0	-0.370048	-2.04218	-0.661263	-0.756015	-1.08683	-0.948487	0.944104	1.09687	-0.182589	1.72678	0.635392	0.143007	0.0626822	-0.986347	1.36205	0.719195	-0.402996	0.746669	-0.690955	-0.455542	-0.659633	2.23561	1.04386	0.729284	-0.824129	-0.214026	-0.503029	0.659192	1.0486	1.1756	-0.747977	-1.43914	-1.55994	0.482083	-0.26392	-0.0159395	-0.42961	-0.724399	1.13009	1.41992	-0.80518	-0.590827	0.15777	-0.431123	0.144483	-0.724892	1.03583
g6529	0	0	0.336872	-1.06603	-0.708387	-0.294272	0.302941	0.263431	-0.771861	-1.58207	-1.38991	0.34629	1.09291	0.834444	1.41059	1.42139	1.52553	0.0746983	-0.934184	-0.862376	2.97043	0.738878	-0.298815	-0.802433	-0.0660518	-1.13821	0.461723	-0.112363	0.0249007	-0.634797	0.93743	0.714888	-0.584523	0.0813914	-0.249208	-1.54991	0.320788	-0.814115	-0.346794	-1.55323	1.00938	1.10412	0.214575	-0.428058	0.744317	0.0718452	1.15166	-0.982713	0.0718452
g2442	0	0	0.366009	1.39131	-0.702611	0.51177	2.11344	-0.811659	-0.165678	0.0295325	1.35814	0.401428	-0.555964	-1.02179	0.539833	-0.628743	-1.76122	0.641253	-0.786526	-0.918528	1.93347	1.41706	1.52633	-0.806751	-0.597919	-0.508352	-0.0311874	1.22036	0.310491	0.16143	-0.0786511	-0.694028	-0.169077	0.0607327	0.260008	-1.59899	-1.26632	-1.13859	1.58241	0.608346	-0.158619	-0.243841	-0.423893	-1.3644	0.367946	-0.520615	1.50275	0.186886	0.0834533
g6063	0	0	1.6272	0.820383	2.7641	-0.334837	0.178601	0.85781	-0.974331	-0.165662	-0.458601	-0.0987815	-0.717586	-0.772423	-0.238469	0.488729	-0.267614	-1.05224	-0.875718	-0.780562	-0.0416502	0.0882316	-0.629777	1.26407	0.445427	-0.810124	0.279467	-0.323808	-0.393277	0.45641	0.661972	3.09537	-0.185716	-1.15556	-0.899292	-0.209646	-0.770666	-0.87143	-0.716314	-0.837045	0.737543	1.64594	-0.722155	-0.107968	1.16956	0.500323	0.296098	1.34511	-0.117933
g2978	0	0	-0.79379	-0.97078	-1.45974	-0.905059	0.556369	-0.221935	-1.10327	-0.646098	-1.14074	0.944253	-0.186489	0.0590254	1.39436	1.00501	-0.232056	0.762162	1.05364	1.88513	-0.854973	-0.452673	-0.731272	-0.00590234	0.136436	-1.03253	0.134494	-0.834518	-0.95282	-0.272348	-0.176266	0.256075	-0.0677577	-0.552556	0.337915	3.25103	0.853327	0.964341	-0.358588	1.11161	-0.714062	1.42744	-0.652309	-0.814096	0.719695	0.508782	0.932368	0.181257	-0.792885
g3767	0	0	0.396429	0.101111	1.64265	-0.181689	0.0169228	0.323694	-0.47019	1.79515	-0.722268	-0.735352	-0.0920592	0.808938	-2.18049	-1.65351	-0.181689	-0.256707	1.06537	0.323694	0.988601	0.779304	0.582451	-0.990996	-0.863425	-0.292308	1.00791	0.510595	0.961359	-0.948694	-1.33677	-1.21109	0.214655	1.26209	1.76947	-0.47976	-0.993095	-0.960306	1.39192	-0.736939	0.0651194	0.149728	0.593315	-1.46314	-0.207443	-0.437869	0.945035	0.142582	1.30514
g2834	0	0	-0.272533	-0.137703	-0.218935	1.89834	1.98295	1.59995	-1.1316	-1.2394	-1.25414	-0.412101	-0.234155	-0.196569	0.441486	-0.080143	0.801656	-0.013007	-0.555489	-0.978606	0.767059	0.595223	0.518221	-0.467679	0.610276	0.551604	0.577123	0.936117	0.77972	0.5368	-0.481286	-1.3167	0.624216	0.438882	0.708243	-1.56862	-2.01198	-1.79722	0.569725	-0.973064	1.40332	-1.18816	0.500188	-0.312001	-1.23266	-0.255201	-1.02337	-0.158791	-2.40833
g5832	0	0	0.366932	0.849764	-0.67187	1.42603	1.04212	0.372437	1.56063	1.28272	0.838196	-0.494709	-1.23585	-0.841046	-1.2778	-1.24147	0.200279	-0.278957	-1.14704	-0.750347	-0.219218	-0.814172	-1.23766	0.500919	0.35988	-0.64629	-0.02031	-1.74291	-1.40427	0.218664	-0.702526	0.324578	0.616286	-0.166845	0.152105	1.95715	1.25131	1.57331	-0.700934	-0.721737	0.364629	-1.07783	1.52188	0.613991	0.0654799	-0.585219	2.07784	0.667049	-0.428444
g2166	0	0	1.11866	-1.10222	-1.40831	0.133298	-1.07097	-0.426927	-0.0317644	-0.865341	-0.564907	-1.5234	0.363438	-0.583363	0.959692	1.65657	1.40272	0.100638	0.894173	0.948017	1.29486	0.52402	0.988059	-0.758536	-0.495673	-0.549119	-0.0684799	0.944818	0.336091	0.614335	-0.395158	-0.644957	1.27063	0.533239	1.17859	-1.86058	-1.44907	-1.46307	0.446408	-1.29626	0.0646675	-1.0945	1.21524	0.664453	-1.37565	1.02384	-1.11361	0.662712	1.84586
g6521	0	0	-0.281902	-1.06636	1.36498	1.32538	-1.41963	0.619662	-1.35842	0.153549	-1.06636	-0.432988	1.36498	0.48924	-0.963942	-0.913063	-0.313306	0.244104	1.06695	1.18713	-0.752016	-1.01988	2.18088	-0.171643	-0.531316	1.24411	-0.673009	-0.550418	0.993058	-0.769511	-0.297356	-0.665838	-0.387027	1.48317	-0.612239	-0.719622	-0.347956	1.59661	-0.955952	-0.597055	-0.0361346	0.643506	1.67014	-0.724504	-0.0841335	0.29431	-0.370396	0.29431	2.46665
g1357	0	0	-0.124848	1.41479	-0.948264	-0.265966	-0.419297	0.27657	0.0167226	-0.63889	-0.708318	-1.7009	-0.613787	-0.488047	-0.124848	1.26395	0.808365	1.45697	1.92046	-1.12466	-0.797533	-0.849511	-0.594635	1.18017	1.4661	0.550613	-1.61253	-0.517244	-0.976399	0.877425	1.57938	1.50189	-0.328434	-0.839085	-0.795553	0.702421	-0.357842	-0.189239	-1.25943	0.770265	0.215167	-0.817248	1.4148	-0.323546	-0.750812	-0.164057	-0.0211117	0.353145	-0.777871
g3140	0	0	-0.381039	-0.646365	-0.722618	-0.625495	-0.776475	0.185448	-0.580412	-0.828988	-0.593323	0.84295	2.53763	1.37415	1.2067	1.08631	0.232373	-0.792186	-0.779975	-0.738679	-0.874484	-0.874484	1.38052	-0.93354	-0.903573	0.712706	-0.69015	1.11674	1.27191	-0.980687	0.694274	-0.901798	-0.779998	1.85066	-0.548117	-0.799295	0.579266	0.680047	0.479473	0.789843	-0.25551	-1.2711	1.23141	-0.974118	0.236992	-0.849385	-0.458775	1.09485	0.508293
g4590	0	0	-0.351247	0.755851	0.990513	-0.635316	0.0125959	0.264509	0.795407	1.5463	0.937392	-0.255636	0.453389	1.90346	-1.37014	-1.19831	-1.07646	-0.939446	-0.817129	-1.01574	1.96825	-0.167202	-0.154899	0.948643	1.12546	-0.596204	-0.175844	-0.445281	-0.923348	0.328195	0.47774	1.30986	-0.131574	-1.69727	-0.341704	0.948643	-0.765139	-1.70833	0.0279849	0.924154	-0.13389	-1.21412	1.33257	-0.936697	-0.81906	-0.99629	0.00504637	-0.469421	-0.545099
g4088	0	0	1.07054	-0.895459	-0.81041	0.693373	0.603412	1.98222	0.136114	0.511273	0.238391	2.01977	0.0923676	-1.2016	-0.739274	-0.963377	-0.271226	-0.991251	-0.996526	-0.478344	0.928465	-0.441834	-0.710029	2.24231	1.09479	-0.457312	0.875727	-0.742842	-0.805543	0.880567	-0.0111459	1.35155	0.383351	-1.00729	-0.682112	-0.913271	-0.967079	-1.0183	-1.12816	0.740356	0.581652	-0.00195668	1.09199	-1.28389	0.739945	-0.061098	0.412336	0.736113	0.309274
g4724	0	0	-0.374741	-1.18815	-0.336969	-0.988155	-1.22167	0.0408586	-0.786767	-0.545126	-0.805764	0.729178	1.2439	2.6324	0.300498	1.38482	-0.100539	-0.246722	0.42833	-0.165366	-0.296184	-0.296184	-1.28128	0.569679	-0.287154	-0.711508	-0.561894	1.04769	-1.1528	0.399104	-0.302569	2.19249	-0.227816	-0.723332	1.67406	1.34873	-0.304784	-1.08624	-0.59205	-0.508989	-0.712005	-0.659171	0.792809	1.67941	-0.560669	-0.48808	-0.581118	-0.699426	-0.468222
g5311	0	0	1.49027	0.510722	-0.862224	0.777243	0.724656	-0.341028	-0.394295	-1.40989	-1.666	1.03319	-0.579262	1.03987	0.529323	-0.345754	1.40316	0.372631	-1.05912	-1.22349	0.434203	0.173584	-0.543209	0.0260427	-0.439356	-0.518074	2.0157	-0.32189	-0.281164	-0.415585	-0.60307	0.416418	0.953047	1.31654	1.74851	-1.02749	-1.39934	-1.53488	1.11255	1.15419	-0.169056	0.0884011	-1.13894	-1.04714	0.746068	0.612997	0.24869	-1.70198	0.364398
g3208	0	0	-0.0974017	-0.0711489	0.0450272	0.760179	-0.16165	0.0985433	1.80892	1.15994	1.24661	-0.67063	-1.15468	0.634186	-2.43115	-0.807356	0.891371	-0.685646	-0.168195	-0.396914	-0.434112	-0.298743	-0.423746	-0.560791	-0.561535	-0.455851	1.23699	-0.43247	0.326576	-0.560559	-0.566067	-0.566609	2.4016	2.48496	0.115773	-0.568748	-0.567618	-0.569051	0.400805	1.5987	-0.922527	-1.18796	-0.031224	0.142206	-1.0816	0.0053386	0.578857	-0.31227	2.00706
g4436	0	0	1.16305	-0.407248	-0.388239	0.545809	-0.943917	-1.48608	-0.572409	0.842445	-0.264157	-1.50171	0.95206	-0.701877	1.51112	0.0854906	1.45029	-0.776221	1.25936	-0.767773	-0.778715	-0.680386	-0.829904	2.21621	1.52724	1.53818	0.0934587	-0.149755	0.147233	-0.267365	-0.193747	-0.123035	0.578072	0.587481	0.0345776	-0.873098	-1.31923	-1.50722	0.478918	1.23017	-1.46243	-0.879851	0.0482571	0.584935	-0.294448	-0.626225	-0.196063	0.0530912	-0.493269
g6601	0	0	0.323777	0.402881	0.00678074	-0.993527	-1.45185	-0.926839	1.33007	-0.150115	0.550019	0.0745001	0.343364	-0.182128	-1.29655	-1.18705	-1.06206	1.22171	1.09462	1.90241	-0.546438	-1.02882	-0.817928	1.37766	1.00034	0.978387	-0.397408	-0.881154	-0.611917	0.230941	0.139303	0.426739	1.11901	0.270113	1.92349	-0.316088	-1.83429	-1.03195	-0.106703	-0.386616	1.12583	-1.71832	0.421345	0.664457	0.0429164	-0.715074	-1.26174	-1.26727	-0.52538
g1319	0	0	-1.56212	-0.658642	-0.80311	-0.839779	-0.271841	0.145006	-0.774106	-0.422257	-0.270308	-0.289379	1.79658	0.756235	-0.365414	0.181736	-0.928569	1.59974	1.9435	0.762735	0.322808	0.319954	0.278164	-0.0439557	-0.396464	-0.209952	1.28614	0.133957	0.735145	-0.352032	-0.789347	-0.0848307	0.60442	0.951723	2.08494	-1.34052	-1.80273	-1.69742	-1.30096	0.746422	-1.06345	0.729132	1.03298	-0.144129	1.5179	0.916472	-0.513057	-0.141079	1.14946
g4806	0	0	-0.300781	-0.330761	-0.154246	-0.158495	-0.204187	-0.450282	-0.843714	-0.897903	-1.38785	-0.169958	1.25295	1.33143	-0.17597	-0.53886	0.965729	-1.43955	1.41123	2.09123	0.342941	-0.461805	-0.481013	-0.506046	-0.432691	-0.289999	-0.45566	0.143504	0.316505	-0.413223	-0.377713	-0.490872	-0.721866	-0.733394	-0.59235	-0.0576125	2.73913	2.47217	0.564237	1.5137	-0.595869	-1.31876	-0.457703	0.294394	-0.24777	-0.0407115	0.267805	-0.281038	0.747352
g0913	0	0	-0.819277	-0.307162	0.503035	0.292071	-0.0786837	-0.122279	-0.139682	2.31866	1.60598	0.410821	-0.153587	0.0538523	-0.506385	0.94841	-0.0518241	-2.19874	-0.584885	-1.17033	0.350479	-0.423223	-1.35386	1.03186	1.94852	-0.571901	0.665851	-1.06915	-1.04315	0.255445	-0.743911	-0.309382	1.05628	-0.918055	-0.427983	1.94254	0.189698	-0.580055	-0.112987	-0.181971	0.321922	1.78064	-0.751953	-1.05565	-0.960698	0.43614	-0.462437	1.25242	0.564127
g4127	0	0	2.82	0.911802	0.152478	0.739801	-0.302549	0.621891	-0.0121646	-0.535302	-0.638105	1.09466	-1.28211	-0.248541	-0.490306	-0.925954	0.362931	-0.395999	-1.40002	-0.472507	0.540527	0.423425	0.615392	-0.711488	-0.499822	-0.101818	1.21051	0.321733	0.630633	-0.172861	-0.777152	-0.553257	0.396053	0.961389	2.17814	-1.38116	-1.53743	-1.54281	-0.104436	-1.71525	0.361301	-0.182848	1.3384	0.302831	-0.21944	-0.70292	-0.722462	-0.138374	1.10538
g0184	0	0	-0.324566	0.580479	0.887114	-0.669724	-0.167252	-0.00948872	0.140588	1.57553	1.17846	1.00913	0.611633	1.58246	-0.624198	-0.842313	-1.39078	-1.62508	-0.908322	-1.00367	-0.45205	0.840919	0.321739	0.358874	-0.823561	-0.360264	-1.11875	0.601386	-0.4671	1.94826	0.593296	1.24607	-0.146644	-0.851811	1.57089	-1.65626	-1.17011	-0.434895	1.19192	1.15435	-0.502321	-1.282	-0.591663	0.0297134	0.414341	0.111492	0.207399	0.414341	0.439658
g3713	0	0	-0.261582	-0.170497	-0.934622	0.0865609	-1.23217	2.29905	0.940141	-0.340676	-0.13258	-0.464787	0.532047	-1.12578	-1.05697	-0.477356	-0.340676	-0.345777	1.14166	1.88402	-0.355913	-0.598718	-0.605463	1.1653	-0.577258	-0.605463	-0.511652	-0.605463	-0.605463	-0.598718	0.651482	2.35847	2.10525	-0.605463	-0.574805	1.02673	-0.564995	-0.497856	0.598482	-0.171663	1.02021	0.777418	-0.615698	-1.60875	-0.643787	0.98882	2.09841	0.0071672	-0.503055
g0527	0	0	1.01974	0.252361	-0.0714383	-1.55002	-1.78336	-1.44846	0.084471	-0.691901	-0.460182	0.17381	0.25511	0.245858	0.269201	-0.163913	0.227419	2.57286	0.622498	0.445943	-0.705024	-0.223773	-0.471124	-1.21487	-1.01229	-0.485588	0.593457	0.165538	0.4228	-0.871563	-0.913622	-1.0187	-0.347225	0.100407	0.658655	1.38326	2.15108	1.78858	0.685578	1.65044	-0.926144	-0.904213	-0.290465	-0.215198	1.95986	0.123836	-0.225328	-0.941063	-0.597866
g4729	0	0	0.293347	0.00613442	0.785805	-0.684397	-0.700179	-0.562769	0.0974916	0.371137	0.275765	-0.483562	-0.775822	-0.686793	-0.818331	-1.00683	-0.977571	0.477424	1.49063	2.89852	-0.207646	-0.434308	-0.626358	-0.0335834	-0.240483	-0.637389	-0.247331	-0.186126	-0.186126	-0.240483	-0.143729	-0.596428	-0.332608	-0.33537	-0.663915	3.68772	0.526706	0.897455	-0.655829	-1.1596	-0.881532	0.773867	0.969205	0.953885	0.561635	-0.215476	-1.00096	-1.89753	-0.340647
g3950	0	0	1.0051	-1.24309	-1.16096	0.251279	-0.00367156	-1.09015	-0.338578	-1.05313	-1.43632	1.74248	1.80245	-0.287027	0.586421	1.22579	-0.296633	-0.222201	0.449899	0.0683404	-0.0929441	-0.460934	-0.461717	-0.461717	-0.458444	-0.439664	-0.450833	-0.445853	-0.461717	-0.102903	-0.461717	-0.460934	-0.456559	-0.414767	-0.45816	0.890307	2.567	2.63156	1.21776	-1.15641	-0.409558	0.124917	-0.881207	1.10449	0.80137	0.771206	0.771206	1.09936	0.00963042
g4576	0	0	-0.246248	0.566711	0.951335	0.178845	0.597895	-0.104838	1.42512	1.90175	1.87544	-0.476387	-1.02537	-0.987034	-0.979115	-0.652429	-0.671631	-0.458551	-1.11063	-0.78487	0.835678	-0.0544072	-0.552615	0.203558	0.409774	-0.856307	-0.958047	-0.59762	-0.999522	0.409774	0.0455573	-0.279014	-0.0658028	-0.983326	-1.01862	3.09225	0.787496	0.581186	0.839094	0.71366	0.279605	-1.18049	-1.35122	0.699348	-0.843371	1.28775	0.548548	0.396409	-1.41833
g5255	0	0	-0.0837205	0.410811	0.129714	1.09787	0.829914	0.544126	-0.13963	-0.415121	-0.426235	-1.04822	-1.46594	-1.50964	-0.845507	-0.947636	-0.296282	0.735489	1.17056	2.25946	-0.0453743	-0.378789	-0.451718	0.0676194	-0.421885	-0.488462	-1.04656	-0.269201	-0.156367	-0.848439	-0.367222	-0.0524698	-0.73451	-0.935707	0.0642673	2.59291	1.66462	1.80728	-0.595562	0.180384	0.539731	-0.754077	1.64793	-1.01841	-0.525448	0.395195	1.15393	-1.62985	2.31653
g2803	0	0	0.0366893	1.0754	1.2665	0.260935	0.665161	-0.262487	1.02281	2.1302	0.976621	-0.316434	-0.422663	-0.303369	-1.35677	-1.22248	-0.695702	-0.573348	-1.1583	-1.12275	-0.857551	-1.04817	0.342641	-0.218814	-0.755413	0.16077	-0.719393	-0.18864	0.0184069	-0.742099	0.553667	-0.276445	-0.973115	-0.483436	-0.35501	2.78794	1.22963	1.52503	1.41111	-0.944128	0.615582	-0.992107	0.567172	-0.657632	-0.88976	0.969564	-1.04321	0.388935	-0.488909
g4269	0	0	1.00994	0.750673	1.20221	-0.112729	1.12046	-0.0496537	-0.346601	-0.572152	-0.32772	1.70529	-0.823812	-1.59998	0.74034	-0.984896	-1.97241	-0.357117	-0.0596709	0.677835	2.8936	1.26244	-0.153181	0.20277	-0.0494707	-1.16072	0.802918	-0.0494707	-0.620657	0.338085	-0.48665	0.258362	-0.391125	-1.03811	0.104403	0.427356	-1.11764	-1.22291	-0.431404	1.62367	-1.23218	0.229254	-0.637269	0.447935	-0.404488	-0.00242377	-0.404488	-0.492249	0.343926
g3761	0	0	0.691557	-0.973765	-0.358382	1.30442	-0.105793	1.12088	1.42565	0.10217	0.811766	-0.642796	-0.504154	-1.10284	-1.72586	-1.22242	1.00713	1.24888	-0.174721	-0.901726	-0.0295077	0.681403	-0.604975	-0.296713	-0.789171	-0.813739	0.19981	-0.502511	-0.251412	0.197458	-0.780198	-0.622462	-0.109782	-0.700537	0.401825	3.55409	0.247719	0.218703	2.00253	-0.161547	-0.52424	-0.67535	-0.204176	-0.437219	1.39647	-0.605727	0.577206	0.304034	-0.44129
g2373	0	0	1.19873	0.626413	0.608147	0.358898	1.10058	-0.259379	1.04203	0.833787	-0.184036	0.0530284	-0.745518	-0.381158	-0.680686	0.59088	1.01916	-1.50173	-1.85019	-1.82895	0.255667	-0.204683	-1.31358	1.15043	0.853816	0.17638	0.608934	-0.849398	-0.768967	-0.829448	-0.938977	-1.02942	0.331736	0.227467	1.9637	1.84552	-0.384016	-1.09516	0.563712	1.70325	-0.170234	-0.659531	-1.09573	-0.341462	0.272973	0.0822305	-0.296291	-0.572224	-2.19317
g4582	0	0	0.618143	-0.253773	-1.06183	-0.994413	-1.62364	-1.19054	-0.284886	-1.17014	-1.09098	0.0848398	1.81006	0.508698	1.07905	0.691879	1.00344	1.11929	0.296694	0.458114	1.39396	0.906341	0.97946	0.216227	-0.441125	0.0072842	0.172349	0.837515	0.622664	-0.892627	-0.887094	-0.754395	0.200564	0.714835	1.49243	-1.39507	-1.54623	-1.62708	1.5097	0.586801	0.191409	-0.952786	-0.147594	-1.18753	0.67941	0.0633047	0.541924	0.707132	0.278083
g2749	0	0	0.38962	-0.576072	-0.415672	-0.172254	-0.943455	1.64663	1.78733	0.65603	0.986022	-0.225591	0.182314	0.280404	-1.76806	-1.45556	-1.33368	-0.273209	0.40363	0.831569	-0.255908	-0.764821	-1.25174	0.53311	0.989477	-0.178339	-0.558029	-1.24035	-1.18585	-0.457161	0.735818	0.679758	-0.365143	-0.567569	-0.878822	1.22861	1.88408	1.65287	-1.18553	-0.329592	0.343375	1.5994	-0.813172	0.38552	-0.146712	-0.335734	-0.546601	-0.680805	-1.32215
g0503	0	0	-0.468371	0.886306	0.902568	0.199911	0.0223582	-0.558095	1.68956	1.91745	1.83265	-0.699756	-0.788544	-0.375193	-0.917818	-1.03704	-0.678781	-0.535247	-0.533783	-0.858174	2.28342	-0.424909	-0.429818	2.66612	-0.409288	-0.429818	1.4078	-0.429818	-0.429818	-0.424909	-0.429818	-0.424909	-0.397462	-0.429818	-0.407503	-0.429818	-0.429818	-0.429818	0.324009	1.58392	-1.02682	0.509202	-0.925456	-0.464857	-0.0302769	-0.484939	-0.411309	-0.924932	-1.12976
g0315	0	0	-0.947585	-0.503191	-0.380507	-0.952859	-1.0478	-0.575081	-0.620552	-0.683124	-0.731804	-0.631812	0.533189	0.323111	0.124328	0.112296	0.233763	1.73781	1.84624	2.16358	1.00871	0.51864	1.11981	-1.35254	-1.28195	-0.582461	1.04362	0.475883	0.866319	-1.04277	-1.08985	-1.37382	0.116871	1.52647	1.22265	-0.11612	-0.582461	-0.477002	0.0751989	1.07908	0.780767	0.234881	-1.7217	-0.448235	0.49176	0.151435	-0.517472	-0.686907	-1.08553
g5321	0	0	-0.105447	0.613111	1.43351	0.444714	0.712512	0.701993	0.365862	1.62032	1.85656	-0.442931	-0.560748	-1.01394	-1.36063	-1.04853	-0.765159	-1.04108	-0.685929	-0.724186	0.565202	0.993684	-0.280508	-0.00439645	-0.29275	-1.77405	0.529573	-1.0487	-1.45775	-0.153226	-1.03783	-0.286547	0.569813	-0.377513	-0.0553147	2.39886	0.901674	0.809774	1.20065	-0.250353	0.563159	-1.72126	-0.207776	0.415583	1.33604	0.748802	0.454467	-1.01769	-0.441263
g3748	0	0	0.782872	0.813844	-0.109572	-0.423218	-0.333606	-1.05884	1.75078	0.978785	0.986825	1.72145	-0.373148	0.756041	-0.924331	-1.07689	-0.885043	-0.257756	-1.10681	-1.2414	-0.0696916	-0.859838	-0.249919	0.860547	1.12459	0.247686	-1.72668	0.0760614	-0.725213	1.00595	1.21897	-0.485518	-0.0657392	-1.4488	-1.66571	1.41567	0.461724	0.885915	0.0428966	0.771984	-0.113105	0.968259	-1.84926	0.179224	-0.161134	0.824654	-0.874533	-0.0343057	1.44731
g3956	0	0	0.432973	0.685701	-1.54117	-0.169692	0.961691	-0.742855	-0.593807	-0.812257	-1.03525	-0.175084	-1.2745	0.0276529	0.442216	-1.14278	0.718784	1.60472	0.70981	1.90386	0.081854	-0.258112	0.896976	-0.970088	-0.967139	1.40234	-1.24485	2.05597	0.360842	-0.724181	1.54471	-0.166046	-0.849964	-0.424468	-0.555672	-1.16227	0.0475784	0.932527	0.924455	1.55143	-0.982106	-0.615221	-0.508143	-0.370415	1.16189	0.0184181	0.498518	0.172708	-0.427291
g4180	0	0	1.65096	-0.261919	-0.558114	1.2294	-0.311148	1.78711	1.15589	0.260925	-0.251339	-0.0163678	0.267493	0.86222	-1.45862	-0.292032	-0.596834	-1.30492	-1.39689	-0.765813	-0.763005	-0.842003	1.23849	-0.844198	-0.835021	1.10184	-0.813675	1.53214	0.945639	-0.842003	1.76685	1.02234	-0.829735	-0.40791	-0.834223	-0.844198	-0.364022	0.612688	0.693981	-1.03685	1.03748	0.173568	0.555848	-1.42404	-0.141779	1.2295	0.278875	-0.417738	-0.0774799
g6595	0	0	0.982691	0.694476	0.650547	1.38008	0.976299	1.01901	0.25466	0.021176	-0.144705	1.02633	-0.492548	-0.317392	-0.392659	-0.738972	0.269571	-1.7238	-1.69365	-1.77111	-0.514045	0.0538015	-0.730395	1.14405	0.892051	-0.775133	0.540922	-0.905057	-0.567702	0.494745	0.355817	3.05855	-0.152698	-0.500271	0.0697208	-0.965036	-0.742081	-0.757238	-0.271639	-0.500813	1.92754	-0.721165	-0.632745	0.19882	1.49822	1.43125	1.18909	0.602516	-0.865898
g2053	0	0	-1.10319	2.04067	-0.495984	-0.478471	1.50421	0.301281	0.105092	-1.14667	-0.979296	0.612647	-0.321709	0.876735	1.70023	-0.181599	-0.0527043	-0.973947	-1.14667	-0.260627	1.49903	1.05577	1.27626	-0.807787	-0.652978	-0.304607	1.21478	0.477625	1.05577	-0.426513	-0.708186	-0.939928	0.269097	0.63127	0.491278	-1.2066	-1.52719	-1.3971	1.64592	-0.120351	0.589473	-1.24298	-0.479228	-0.392833	-0.683647	-0.0251313	-0.823492	-0.484	-0.0826858
g4584	0	0	1.37579	-0.38108	-1.09242	0.305948	-0.26689	0.20255	-0.400579	-1.70163	-0.221215	0.292721	2.55096	0.213201	0.0877639	0.744273	0.510132	-0.478056	-0.0793737	-1.66209	-1.35927	0.204926	0.18027	-1.37123	-1.18181	0.278453	0.281928	-0.135302	0.870731	-0.890613	0.0569646	-0.828194	-1.04119	1.12252	-0.558119	0.964065	1.71092	1.69495	-0.508608	0.924898	1.00072	-1.02082	-1.13721	0.741018	0.209257	-1.5019	0.789217	-1.65197	-0.643137
g2421	0	0	-0.901319	1.23582	0.815373	0.284571	0.167299	-1.212	-0.192567	0.229869	0.702831	-1.15026	-0.678542	-1.46481	-1.02175	-0.867173	-0.0657212	1.44356	0.86673	1.80809	2.40059	1.45821	1.48154	-0.332015	0.185272	-0.0432755	-0.0643461	0.835735	0.299165	0.253432	-0.735756	-0.835275	-0.300578	-0.854988	-0.439019	-1.16708	-1.11905	-1.02256	1.39912	-0.517715	-1.12283	-0.843036	0.870076	0.214382	0.219755	0.607526	0.0113414	-0.055782	1.50218
g5319	0	0	-0.682802	-0.314147	-0.427147	-0.732455	-0.732455	2.37973	0.650542	-0.0977026	0.151647	-0.732455	-0.0509065	-0.731864	-0.457195	2.63322	-0.721421	-0.193561	0.40602	-0.347052	-0.926234	-1.28989	-1.23914	0.734856	0.45116	0.598817	-0.930663	-1.01857	-0.939657	-0.124369	0.430798	0.378863	-0.257921	-0.239106	-0.343252	0.741859	2.10332	1.86913	1.18279	-0.841417	0.83133	0.148156	0.148156	-1.46902	1.13972	1.45135	-1.20962	-0.347674	0.0153474
g5216	0	0	-1.03071	-0.790747	2.60335	0.187222	0.618682	0.891749	-0.0431238	-0.0805987	1.06813	-0.699184	0.183474	-1.09292	-1.09367	-0.165792	-1.07968	1.29136	-0.155548	-0.611992	2.70404	0.858961	1.91992	-0.51638	-0.1982	-0.850344	-0.478984	0.246737	-0.521557	-0.190072	-0.0653729	0.50362	-1.20892	-0.931607	-0.110186	-0.957691	0.120991	-0.324945	-0.550192	1.38622	0.393473	0.532903	-1.50724	-0.255158	0.519329	-0.439244	0.653704	-0.00984991	0.00581308
g5710	0	0	3.90962	-0.287785	-0.287785	-0.287785	-0.287785	-0.287785	-0.287785	-0.287785	-0.287785	-0.287785	-0.287785	-0.237816	-0.287785	-0.287785	0.644972	-0.287785	-0.287785	-0.287785	-0.615691	-0.586444	-0.947243	-0.243744	0.484399	-0.503411	-0.435607	-0.991517	-1.0295	0.388166	0.0957887	0.540249	-0.612584	-0.947243	-0.241479	2.01078	2.10634	1.52875	-0.672477	-0.714289	1.53353	-0.316998	0.971366	-0.801131	-0.469657	-0.667092	-0.728231	-0.694235	-0.788451
g0645	0	0	-0.214056	-0.471487	-0.451808	-0.387701	-0.390669	-0.491918	-0.430073	-0.425094	-0.450531	-0.331391	-0.25286	-0.308726	-0.464368	-0.438484	-0.408507	3.35639	1.3922	1.16908	0.257397	0.662426	0.512819	-0.938819	-0.9069	-0.60783	2.12909	0.62842	1.10422	-0.685165	-0.82628	-1.05624	1.01874	1.19762	0.506026	-0.877752	-1.09398	-1.02379	1.50255	0.880954	-0.393832	-1.0541	-0.105594	-0.829982	1.10037	-0.639269	1.30156	-0.261347	-0.399766
g6180	0	0	0.389818	-0.493453	-0.53783	-0.469558	-0.49314	-0.460495	-0.421638	-0.413352	-0.307055	-0.144498	-0.485956	-0.267588	-0.496068	-0.528907	-0.436826	0.261505	2.72746	2.57758	2.22141	0.952422	0.168581	0.687623	-0.0419315	-0.180664	0.430364	-0.605428	-0.93513	1.32386	-1.21067	-0.0712464	-0.361259	-0.899784	0.430364	0.919005	-1.36062	-1.4669	-1.03808	-0.487214	-0.510423	-0.0997836	0.314636	1.82086	-0.302348	-1.41431	-0.774745	-0.0246892	-0.617091
g2769	0	0	0.0655602	-0.134916	-0.315355	-0.229564	0.351035	-0.272977	-0.53545	-0.314024	-0.541953	-0.576198	-0.867923	-0.774554	-0.303876	-0.730601	-0.91923	2.25439	1.52563	2.32001	-0.804379	0.0882008	-0.189033	-0.813499	-0.419575	-1.13962	0.983035	-1.01256	0.101615	-0.64799	-0.60919	-0.803213	-0.741017	2.424	0.0148579	1.39804	1.08254	1.08779	0.843287	1.2134	-1.63339	-0.358921	-0.126179	0.0618071	0.244899	0.509319	0.552017	0.662012	-1.28143
g2933	0	0	-0.259216	0.427187	1.66238	0.081805	-0.228892	0.620751	0.161854	1.35159	2.05953	-0.807036	0.225067	-0.610516	-0.534562	-0.0201971	0.0886631	-1.69087	-1.15035	-1.3772	1.78362	-0.294473	0.108809	2.0015	-1.16168	0.182017	1.13302	0.231249	-1.03819	0.231249	-0.817402	-0.253039	1.38767	-0.328575	-1.16074	-1.17238	-0.53621	-0.296452	1.53572	0.0160588	-0.796429	0.758986	-0.380122	-1.13422	-0.810498	-0.53899	-0.218888	-0.218888	-1.30953
g3221	0	0	0.638925	0.692312	0.504086	0.913513	1.47073	-0.39778	1.21511	1.32608	0.241443	0.665359	-1.71517	-0.165454	-0.968132	-0.978336	-0.251045	-0.409356	-1.42163	-1.36065	0.663513	0.639767	0.427073	-0.372008	0.0630569	0.0483763	0.44509	-0.165143	0.0407306	-0.374392	-1.24365	-1.02414	0.694092	1.26902	2.30658	-0.123086	-1.59802	-1.69686	-0.869145	0.440978	0.909245	1.28216	-0.769918	-0.993322	0.537643	0.333853	1.36256	0.166132	0.603992
g4634	0	0	-0.37499	-0.663463	0.514084	-0.0781354	0.246706	1.24276	-0.776718	0.214259	-0.918649	-0.0755799	0.232569	-0.400286	-1.15952	-0.956459	-1.10097	0.246706	0.891719	2.91597	-1.24397	-0.990254	-1.51142	1.09842	0.857541	0.0230937	-0.0691366	-1.42157	-1.56413	0.283999	0.896167	0.789082	0.528162	0.30094	0.116957	1.96838	0.0274677	-0.0897127	1.3994	0.740828	0.425966	-0.59174	-1.06469	-0.909763	-0.32009	-0.571338	0.140449	-0.812362	-0.215874
g4345	0	0	0.86643	1.38282	0.508115	1.24321	0.664249	-0.496709	1.17851	0.998079	0.835169	0.229821	-1.24464	-0.1479	-0.883136	-1.06981	-0.182427	-0.974192	-1.40266	-1.50493	0.34729	1.73203	1.09823	-0.29722	-0.176814	0.456298	0.707503	1.20581	0.850786	0.0605025	-0.407883	-0.355549	-0.844734	-0.269991	0.778825	-1.50452	-1.68942	-1.69114	-0.522214	1.79645	-0.544484	-0.509213	-0.788497	0.567959	0.900448	-0.143445	-0.4041	1.07287	0.882295
[truncated: 4,111 more rows]
[truncated: 35 more columns]
