# Supplementary material for: UNCLES: method for the identification of genes differentially consistently co-expressed in a specific subset of datasets
Source: BMC Bioinformatics. 2015 Jun 4;16:184. doi: 10.1186/s12859-015-0614-0 (PMC4453228; doi:10.1186/s12859-015-0614-0)
Supplement: Additional file 5: — Synthetic data with the genome-size (GS) of 7,000. [file 12859_2015_614_MOESM5_ESM.xlsx]

## Sheet: GS7000
Gene	C1?	C2?	P1																		P2																		P3						N1
g0677	0	0	0.809975	2.15536	1.38395	-0.0213219	0.608033	-0.40351	0.526201	1.07194	0.95544	-0.532098	-0.949287	-0.279676	-0.913933	-0.950594	-0.483922	-0.353438	-1.07669	-1.54644	0.809975	2.15536	1.38395	-0.0213219	0.608033	-0.40351	0.526201	1.07194	0.95544	-0.532098	-0.949287	-0.279676	-0.913933	-0.950594	-0.483922	-0.353438	-1.07669	-1.54644	0.0855298	-0.432014	-0.821864	0.147194	-0.82874	1.84989	-0.216535	0.2246	0.26893	0.484665	-0.053473
g5182	0	0	-1.01002	-0.0472111	-1.08508	0.715736	0.0548471	-0.656286	0.865803	-0.337614	-0.471732	-0.615095	-0.253037	0.358056	-0.751613	-0.832683	-0.495748	3.0052	1.25308	0.303401	-1.01002	-0.0472111	-1.08508	0.715736	0.0548471	-0.656286	0.865803	-0.337614	-0.471732	-0.615095	-0.253037	0.358056	-0.751613	-0.832683	-0.495748	3.0052	1.25308	0.303401	0.505862	-1.33217	-0.158811	-0.992023	1.04123	0.935911	-0.661113	0.968274	-0.311504	-0.863677	0.545182
g1612	0	0	-0.321572	0.602366	-0.188	-0.313725	-0.306169	-0.335335	-0.171597	3.89132	0.143379	-0.336388	-0.318103	-0.346155	-0.340977	-0.319906	-0.324874	-0.327756	-0.344877	-0.341634	-0.321572	0.602366	-0.188	-0.313725	-0.306169	-0.335335	-0.171597	3.89132	0.143379	-0.336388	-0.318103	-0.346155	-0.340977	-0.319906	-0.324874	-0.327756	-0.344877	-0.341634	1.84096	0.308086	-0.0466293	-0.574283	-0.673562	-0.854571	0.305439	-0.244236	-0.0413862	2.20208	0.131425
g4589	0	0	-0.674661	0.467678	0.82495	-0.766382	0.591671	0.0552698	0.635507	2.13542	1.64514	0.430887	-0.911708	-1.04592	0.898056	-0.579614	-1.2186	-1.19055	-0.785948	-0.511201	-0.674661	0.467678	0.82495	-0.766382	0.591671	0.0552698	0.635507	2.13542	1.64514	0.430887	-0.911708	-1.04592	0.898056	-0.579614	-1.2186	-1.19055	-0.785948	-0.511201	0.294067	1.91843	-0.550947	-0.515949	-0.512795	-0.632806	-0.289319	-0.036761	-0.112696	-1.49126	-0.933951
g6540	0	0	0.210779	0.895024	0.926118	0.604838	0.975174	-0.251908	1.00288	0.375231	-0.845412	-0.125667	1.24367	-0.835669	-0.36578	0.824447	-2.64643	-0.978177	0.00108261	-1.0102	0.210779	0.895024	0.926118	0.604838	0.975174	-0.251908	1.00288	0.375231	-0.845412	-0.125667	1.24367	-0.835669	-0.36578	0.824447	-2.64643	-0.978177	0.00108261	-1.0102	0.526703	-0.591754	0.228654	1.61465	-1.14597	-0.632282	-0.0665132	-0.774338	0.0770778	0.525008	-0.308881
g1046	0	0	-0.0478275	-0.669717	-1.35063	-0.756279	0.808727	0.0744326	-0.886342	-0.703304	-0.932453	-0.193349	-0.431621	0.11324	0.034921	-0.516922	0.0720859	1.69884	1.08364	2.60256	-0.0478275	-0.669717	-1.35063	-0.756279	0.808727	0.0744326	-0.886342	-0.703304	-0.932453	-0.193349	-0.431621	0.11324	0.034921	-0.516922	0.0720859	1.69884	1.08364	2.60256	1.96406	-0.716232	-0.0369731	-0.150837	-0.677529	-0.382492	-0.138018	0.0316937	0.224059	1.13869	1.38359
g2423	0	0	0.530385	0.998739	1.77177	-0.298217	-0.73216	-0.141102	1.8065	-0.881117	1.28394	-0.497656	-0.635926	-1.15931	-0.411267	-0.594536	-0.220899	-1.28942	-0.741625	1.21191	0.530385	0.998739	1.77177	-0.298217	-0.73216	-0.141102	1.8065	-0.881117	1.28394	-0.497656	-0.635926	-1.15931	-0.411267	-0.594536	-0.220899	-1.28942	-0.741625	1.21191	-1.55376	0.690485	0.242201	0.128857	-0.731813	1.22403	-0.758058	1.03136	-0.553404	0.340784	0.639578
g5957	0	0	-1.09087	-0.977938	-1.22504	0.682285	-0.238178	-0.526992	-0.299209	-0.300426	3.16588	-0.353658	0.378755	0.463314	-0.262563	0.243306	0.958636	0.421756	-0.74576	-0.293304	-1.09087	-0.977938	-1.22504	0.682285	-0.238178	-0.526992	-0.299209	-0.300426	3.16588	-0.353658	0.378755	0.463314	-0.262563	0.243306	0.958636	0.421756	-0.74576	-0.293304	-1.0649	0.251247	-1.20521	0.226827	0.307286	1.48474	-0.721591	-1.17978	-1.09398	0.384105	1.81244
g0371	0	0	0.21687	-0.978302	-0.796135	-0.382395	-0.541979	-0.1335	-0.693788	-0.907283	-1.12808	1.22539	2.71737	1.77605	-0.463679	-0.046472	-0.0665337	-0.114988	0.190473	0.126992	0.21687	-0.978302	-0.796135	-0.382395	-0.541979	-0.1335	-0.693788	-0.907283	-1.12808	1.22539	2.71737	1.77605	-0.463679	-0.046472	-0.0665337	-0.114988	0.190473	0.126992	1.66916	0.599695	-0.704214	-1.08979	-0.0671551	-0.407697	0.0844634	-0.193921	-1.18163	0.0599051	1.8678
g1361	0	0	-0.186569	-0.0743576	-0.478087	-0.478087	-0.478087	1.70367	2.14904	-0.478087	-0.478087	-0.478087	-0.478087	-0.474616	2.55509	-0.478087	-0.413305	-0.478087	-0.478087	-0.478087	-0.186569	-0.0743576	-0.478087	-0.478087	-0.478087	1.70367	2.14904	-0.478087	-0.478087	-0.478087	-0.478087	-0.474616	2.55509	-0.478087	-0.413305	-0.478087	-0.478087	-0.478087	-1.63505	-0.802609	0.317336	0.545055	0.935774	0.639498	0.643925	0.32209	-0.295339	1.31243	0.187257
g2033	0	0	0.0321985	0.262366	0.33723	-0.533343	-1.04109	-1.12295	-0.449741	-0.855395	-0.104932	1.17542	2.29771	1.0748	0.604093	0.840827	0.802095	-1.13031	-0.95835	-1.23063	0.0321985	0.262366	0.33723	-0.533343	-1.04109	-1.12295	-0.449741	-0.855395	-0.104932	1.17542	2.29771	1.0748	0.604093	0.840827	0.802095	-1.13031	-0.95835	-1.23063	1.5904	0.140134	0.426793	-1.00025	-0.0313055	-1.12577	-0.82818	-0.208001	-1.52326	-0.834693	-0.109816
g6505	0	0	-0.553969	-0.595309	-1.02609	-0.495249	-0.675779	-0.601399	-0.56288	-0.809504	-0.431743	-0.905349	-0.419844	-0.690361	1.94195	1.86674	1.47335	0.807824	0.609927	1.06768	-0.553969	-0.595309	-1.02609	-0.495249	-0.675779	-0.601399	-0.56288	-0.809504	-0.431743	-0.905349	-0.419844	-0.690361	1.94195	1.86674	1.47335	0.807824	0.609927	1.06768	-0.0932633	1.77393	-0.504533	-1.20468	-0.248659	0.277209	-0.528553	0.703431	0.306708	1.19407	0.83367
g3020	0	0	0.0358525	-0.928894	-0.191802	-0.861935	-0.172151	-0.169977	0.27136	0.175149	-0.879847	0.356316	0.00924301	1.12218	-1.12465	-1.50479	-0.811516	2.40651	1.62422	0.644746	0.0358525	-0.928894	-0.191802	-0.861935	-0.172151	-0.169977	0.27136	0.175149	-0.879847	0.356316	0.00924301	1.12218	-1.12465	-1.50479	-0.811516	2.40651	1.62422	0.644746	-0.859433	-0.623663	0.0299449	-0.968725	1.2242	1.19767	-0.270912	-1.68106	1.15003	1.12828	-1.03478
g6214	0	0	0.48124	-1.23813	-0.856551	0.911856	-0.319047	2.10322	-0.864559	-1.21298	-0.0139331	1.36465	0.793607	-0.417125	0.150611	1.33472	0.29346	-1.23477	-0.761683	-0.514578	0.48124	-1.23813	-0.856551	0.911856	-0.319047	2.10322	-0.864559	-1.21298	-0.0139331	1.36465	0.793607	-0.417125	0.150611	1.33472	0.29346	-1.23477	-0.761683	-0.514578	-0.2611	-1.57769	0.896362	1.14845	0.283694	-0.489715	-0.87074	-1.27048	-0.752347	-0.651528	0.0578065
g2372	0	0	-0.918514	-0.932331	-0.68499	0.238173	0.2191	0.711145	-0.13871	-0.184692	-0.363768	-0.242597	-0.758907	-0.514403	-0.747879	-0.927618	-0.559283	1.67439	2.22984	1.90105	-0.918514	-0.932331	-0.68499	0.238173	0.2191	0.711145	-0.13871	-0.184692	-0.363768	-0.242597	-0.758907	-0.514403	-0.747879	-0.927618	-0.559283	1.67439	2.22984	1.90105	0.295085	1.67468	-0.857833	-1.00341	-0.478392	0.369869	0.129363	-0.705897	-0.472913	0.773514	0.333425
g3093	0	0	0.787934	1.292	-0.854335	0.83858	0.787934	-0.0177014	0.303519	-0.695071	-0.709867	-0.255118	-0.875899	-0.87015	-1.87723	-1.19673	-0.314375	1.76583	0.830139	1.06055	0.787934	1.292	-0.854335	0.83858	0.787934	-0.0177014	0.303519	-0.695071	-0.709867	-0.255118	-0.875899	-0.87015	-1.87723	-1.19673	-0.314375	1.76583	0.830139	1.06055	-1.45941	-0.811986	0.177737	1.06489	0.00642483	1.02235	0.801618	1.04968	1.21345	-0.387432	-0.91243
g1960	0	0	-0.408526	-0.912781	-0.989195	-0.892637	-1.03071	-0.563777	-0.84397	-0.959146	-0.621489	0.518525	1.87141	0.185636	0.131649	0.398601	-0.285996	1.05862	1.832	1.5118	-0.408526	-0.912781	-0.989195	-0.892637	-1.03071	-0.563777	-0.84397	-0.959146	-0.621489	0.518525	1.87141	0.185636	0.131649	0.398601	-0.285996	1.05862	1.832	1.5118	1.91088	-0.521817	0.185185	-0.247923	-0.887766	-0.438565	-1.21702	-1.10048	-0.400282	0.708957	0.898639
g0652	0	0	-0.922283	-0.971346	-0.398765	-1.31202	-1.44487	-0.418105	-0.547989	-1.28386	0.439508	0.585157	1.98361	0.902833	0.368287	1.14536	0.0122173	-0.27662	0.976026	1.16286	-0.922283	-0.971346	-0.398765	-1.31202	-1.44487	-0.418105	-0.547989	-1.28386	0.439508	0.585157	1.98361	0.902833	0.368287	1.14536	0.0122173	-0.27662	0.976026	1.16286	1.27088	1.26065	-0.708735	-0.932026	-0.327242	-0.563527	-0.77854	-1.19269	-0.716063	0.896878	0.325721
g1434	0	0	-0.65705	-0.158671	0.957882	-1.4211	1.15047	0.88996	0.0992595	0.269995	0.189249	-1.17048	1.4137	-1.38585	0.255164	1.15047	-1.65324	-0.983046	0.995568	0.057704	-0.65705	-0.158671	0.957882	-1.4211	1.15047	0.88996	0.0992595	0.269995	0.189249	-1.17048	1.4137	-1.38585	0.255164	1.15047	-1.65324	-0.983046	0.995568	0.057704	-0.899974	-0.873901	-0.565019	-0.144643	1.2749	1.20863	-0.597548	0.545861	0.424928	-0.035229	-0.246887
g1779	0	0	0.204351	0.487673	0.281349	0.546569	0.229494	0.0473458	-0.317032	-0.538682	-0.483451	0.204351	0.245675	1.64665	0.928042	0.46593	1.41975	-1.79303	-1.51335	-2.06165	0.204351	0.487673	0.281349	0.546569	0.229494	0.0473458	-0.317032	-0.538682	-0.483451	0.204351	0.245675	1.64665	0.928042	0.46593	1.41975	-1.79303	-1.51335	-2.06165	-0.329158	0.196651	-1.31163	-0.366461	0.0809265	1.72967	-0.234778	-0.138997	1.42232	0.793868	-1.08199
g3918	0	0	0.432614	-0.200805	-0.540925	-0.0767131	-2.21778	-1.01876	1.30973	-0.583439	-0.033276	0.79165	1.22191	1.18228	-0.809397	-0.647235	-0.368737	1.86237	0.178944	-0.482425	0.432614	-0.200805	-0.540925	-0.0767131	-2.21778	-1.01876	1.30973	-0.583439	-0.033276	0.79165	1.22191	1.18228	-0.809397	-0.647235	-0.368737	1.86237	0.178944	-0.482425	-0.0395883	-0.811803	1.47479	0.878619	-1.11461	-0.3874	-0.142192	-0.014065	-0.014065	-0.545248	0.474486
g5447	0	0	1.28174	0.162201	-0.141041	0.781186	-0.651625	0.590152	-0.511897	-1.37337	-0.823263	-0.259037	0.858687	0.386617	0.932783	1.56836	1.13677	-1.77948	-1.20016	-0.958613	1.28174	0.162201	-0.141041	0.781186	-0.651625	0.590152	-0.511897	-1.37337	-0.823263	-0.259037	0.858687	0.386617	0.932783	1.56836	1.13677	-1.77948	-1.20016	-0.958613	1.34199	1.20819	-0.826262	-0.743887	-0.382669	-0.597358	0.320715	1.85433	0.293639	-0.178189	0.544831
g6918	0	0	-0.370192	0.0011173	-0.0410524	0.0284489	1.13088	1.00691	-1.68843	-1.65791	-1.35105	-0.370192	-0.811034	-0.796837	1.45696	0.945011	1.00225	1.25159	0.345849	-0.0823134	-0.370192	0.0011173	-0.0410524	0.0284489	1.13088	1.00691	-1.68843	-1.65791	-1.35105	-0.370192	-0.811034	-0.796837	1.45696	0.945011	1.00225	1.25159	0.345849	-0.0823134	0.0898974	-1.31176	0.505087	-0.267514	1.60122	-0.61693	0.874221	0.778879	-0.849268	-0.544358	-1.16736
g3204	0	0	-0.446973	-0.672511	-0.0233371	-1.96862	-0.972991	-0.29864	0.801173	0.998525	0.563032	0.0949865	1.21588	-0.0696749	-0.446973	-0.765405	-1.39538	0.152074	1.61741	1.61741	-0.446973	-0.672511	-0.0233371	-1.96862	-0.972991	-0.29864	0.801173	0.998525	0.563032	0.0949865	1.21588	-0.0696749	-0.446973	-0.765405	-1.39538	0.152074	1.61741	1.61741	-0.745208	0.646046	1.75724	-0.626292	-0.429701	-0.602086	-0.422348	-0.409751	-0.423952	-0.410504	-0.400092
g0782	0	0	0.140205	-0.378351	-0.0921949	-0.999243	-0.858769	-0.623672	-0.728863	-0.169097	2.38586	-0.822513	-0.344353	-1.53339	1.09489	1.59356	1.05657	-0.437752	0.389477	0.32763	0.140205	-0.378351	-0.0921949	-0.999243	-0.858769	-0.623672	-0.728863	-0.169097	2.38586	-0.822513	-0.344353	-1.53339	1.09489	1.59356	1.05657	-0.437752	0.389477	0.32763	-0.49921	0.647058	0.672353	1.25451	-0.759844	-1.31487	1.47626	0.0523022	0.492209	1.80277	1.80277
g3763	0	0	-0.598945	-0.61415	-0.590063	-0.812417	-0.0753745	-0.523698	-0.704667	-1.3876	-1.10304	-0.150317	1.59474	0.493202	1.52285	1.64568	1.62916	0.560643	-0.707466	-0.178538	-0.598945	-0.61415	-0.590063	-0.812417	-0.0753745	-0.523698	-0.704667	-1.3876	-1.10304	-0.150317	1.59474	0.493202	1.52285	1.64568	1.62916	0.560643	-0.707466	-0.178538	-1.34643	0.280169	-1.14239	0.908224	0.908224	0.392207	0.975806	1.57001	0.178826	-0.494745	-0.839995
g5954	0	0	-0.812781	0.369751	-0.421879	-1.03584	-1.28875	-0.610605	0.519441	-0.43592	1.49018	0.398148	1.50375	1.57219	0.551051	1.15224	0.236553	-0.63803	-1.24602	-1.30347	-0.812781	0.369751	-0.421879	-1.03584	-1.28875	-0.610605	0.519441	-0.43592	1.49018	0.398148	1.50375	1.57219	0.551051	1.15224	0.236553	-0.63803	-1.24602	-1.30347	0.778547	1.3303	-1.23869	0.189616	-0.0337602	-1.02602	-0.485191	-0.618187	-0.502517	-0.527911	-0.656533
g0479	0	0	-1.26952	-0.353256	0.677146	-0.84479	0.604009	0.473883	-0.741734	-1.25575	-0.275528	0.064034	-0.512351	-0.761839	1.983	1.75488	1.67668	-0.111367	-0.593403	-0.514093	-1.26952	-0.353256	0.677146	-0.84479	0.604009	0.473883	-0.741734	-1.25575	-0.275528	0.064034	-0.512351	-0.761839	1.983	1.75488	1.67668	-0.111367	-0.593403	-0.514093	0.261084	0.568323	-1.2891	-0.148222	-0.866581	1.4745	-0.620507	-0.435126	-0.256473	-0.435126	1.17879
g2919	0	0	0.0327307	-0.688225	0.247198	0.8213	0.733581	-0.608424	-1.13378	1.45836	0.250062	-1.51487	1.23204	-1.08852	-1.53329	0.193904	-1.02113	0.525685	1.55175	0.541634	0.0327307	-0.688225	0.247198	0.8213	0.733581	-0.608424	-1.13378	1.45836	0.250062	-1.51487	1.23204	-1.08852	-1.53329	0.193904	-1.02113	0.525685	1.55175	0.541634	0.28845	-0.395959	-0.680489	-0.623644	1.9124	-0.500754	-1.22955	1.25308	1.47273	0.32558	0.914773
g3661	0	0	0.553388	-0.388388	-1.38786	-0.836236	-0.765692	-0.179895	-0.836236	-1.60821	-0.727647	0.0796782	2.00176	-0.275836	1.66268	0.967504	0.272214	1.25197	0.228114	-0.0113109	0.553388	-0.388388	-1.38786	-0.836236	-0.765692	-0.179895	-0.836236	-1.60821	-0.727647	0.0796782	2.00176	-0.275836	1.66268	0.967504	0.272214	1.25197	0.228114	-0.0113109	-0.136786	-1.89036	0.756144	-0.0118944	0.72216	0.560736	-0.195497	-0.623033	-0.578866	-0.0277638	-1.31398
g2327	0	0	0.221982	-0.726182	-0.636174	-0.378028	-0.623727	-0.57608	-0.352765	-0.157357	-0.732808	-0.349219	-0.557208	-0.270102	0.189593	-0.477773	-0.304817	0.854683	1.73512	3.14086	0.221982	-0.726182	-0.636174	-0.378028	-0.623727	-0.57608	-0.352765	-0.157357	-0.732808	-0.349219	-0.557208	-0.270102	0.189593	-0.477773	-0.304817	0.854683	1.73512	3.14086	-0.217294	-0.0873368	0.354068	1.77153	-1.01895	-0.802019	-2.22265	-0.556687	0.336431	-0.00706605	-0.339397
g0502	0	0	-1.49181	-1.03354	-0.594928	-1.00219	-0.181702	-0.688598	-0.909781	-0.727549	-0.82983	0.204706	0.0223185	0.967692	1.56046	0.627645	1.13479	-0.112779	1.62766	1.42743	-1.49181	-1.03354	-0.594928	-1.00219	-0.181702	-0.688598	-0.909781	-0.727549	-0.82983	0.204706	0.0223185	0.967692	1.56046	0.627645	1.13479	-0.112779	1.62766	1.42743	-0.637136	0.724072	-0.942225	1.67821	-0.527681	-0.295237	0.00345531	0.791494	0.576448	1.77289	-0.621029
g5833	0	0	0.461537	0.981287	-0.166791	2.10067	0.676467	-0.113073	0.461537	-0.6467	-1.08447	0.357763	-0.228697	-0.377983	1.36638	0.00326021	0.531369	-1.02264	-1.3829	-1.91703	0.461537	0.981287	-0.166791	2.10067	0.676467	-0.113073	0.461537	-0.6467	-1.08447	0.357763	-0.228697	-0.377983	1.36638	0.00326021	0.531369	-1.02264	-1.3829	-1.91703	1.61621	-0.499818	0.770793	-0.893713	-0.851501	-0.14197	1.19328	1.14127	-0.559088	-0.247425	-0.62245
g6684	0	0	-0.0603378	-0.459782	-1.66242	-0.671283	0.93578	0.559028	-0.372668	-0.797776	-0.973923	0.030739	-0.208841	-0.29707	-0.289949	-0.532625	-0.257568	1.94258	0.702764	2.41335	-0.0603378	-0.459782	-1.66242	-0.671283	0.93578	0.559028	-0.372668	-0.797776	-0.973923	0.030739	-0.208841	-0.29707	-0.289949	-0.532625	-0.257568	1.94258	0.702764	2.41335	-0.194724	0.456696	-1.74395	-0.276834	0.668685	1.09013	1.73359	0.399763	1.18702	0.140201	-1.34374
g0273	0	0	-0.522225	-0.992213	-1.77946	-0.419034	0.818469	-0.0310024	-0.946777	-0.3395	-1.24304	-0.21144	0.281906	0.256724	0.203202	-0.0310024	-0.0606761	1.38343	1.35528	2.27737	-0.522225	-0.992213	-1.77946	-0.419034	0.818469	-0.0310024	-0.946777	-0.3395	-1.24304	-0.21144	0.281906	0.256724	0.203202	-0.0310024	-0.0606761	1.38343	1.35528	2.27737	-0.947029	0.722633	0.385339	0.0505345	-1.41102	1.19955	1.1122	0.354117	0.845888	1.21765	0.706591
g0658	0	0	1.64267	0.701083	-0.611333	0.730696	-0.0225968	-0.564779	1.838	-0.0598424	-0.714926	0.792107	-1.19511	-0.478448	-1.16679	-1.50692	-0.569948	-0.130087	1.54276	-0.22655	1.64267	0.701083	-0.611333	0.730696	-0.0225968	-0.564779	1.838	-0.0598424	-0.714926	0.792107	-1.19511	-0.478448	-1.16679	-1.50692	-0.569948	-0.130087	1.54276	-0.22655	1.72919	-0.416207	0.113277	-1.28463	0.215129	-0.356759	-1.50486	-1.60842	-1.22563	-0.689928	1.20707
g6641	0	0	-1.16633	0.546164	0.852646	-0.808116	0.809896	0.478583	-1.0427	0.653273	0.0797627	0.11492	1.2242	-1.6782	1.15176	1.15176	-1.38314	-1.56721	0.424992	0.157744	-1.16633	0.546164	0.852646	-0.808116	0.809896	0.478583	-1.0427	0.653273	0.0797627	0.11492	1.2242	-1.6782	1.15176	1.15176	-1.38314	-1.56721	0.424992	0.157744	1.3974	1.08815	-0.70545	-0.145385	-0.881685	-0.753026	-0.89524	0.815102	0.703347	-1.42731	0.228885
g3060	0	0	1.32711	-0.147952	-0.219849	0.0144472	-0.225074	-0.668127	1.39017	0.921192	0.616698	-0.257492	-0.395144	0.176769	0.166711	0.568312	1.55696	-0.944122	-1.76662	-2.11399	1.32711	-0.147952	-0.219849	0.0144472	-0.225074	-0.668127	1.39017	0.921192	0.616698	-0.257492	-0.395144	0.176769	0.166711	0.568312	1.55696	-0.944122	-1.76662	-2.11399	-0.506596	-0.400078	-0.0401617	-1.20997	1.70759	0.449213	1.72783	1.03455	1.44464	0.632428	-0.311979
g2413	0	0	0.0408458	0.218424	-0.00766712	-0.626115	-0.426398	-1.00613	-0.108266	-0.337618	-0.955351	0.948663	-0.300732	-0.340319	-0.0108049	-0.630211	-0.664151	-0.112433	3.39305	0.925217	0.0408458	0.218424	-0.00766712	-0.626115	-0.426398	-1.00613	-0.108266	-0.337618	-0.955351	0.948663	-0.300732	-0.340319	-0.0108049	-0.630211	-0.664151	-0.112433	3.39305	0.925217	-1.10288	-0.928764	-0.412098	0.239639	0.738197	1.4659	-1.45373	-1.46816	-0.651917	-0.4087	0.528665
g0318	0	0	-0.829557	-0.863602	-0.897646	-0.897646	-0.549636	-0.376711	-0.491274	0.485615	0.932381	-0.897646	1.46304	-0.896835	0.238522	0.0476293	-0.882515	1.03262	2.31848	1.06478	-0.829557	-0.863602	-0.897646	-0.897646	-0.549636	-0.376711	-0.491274	0.485615	0.932381	-0.897646	1.46304	-0.896835	0.238522	0.0476293	-0.882515	1.03262	2.31848	1.06478	0.808504	-0.0449343	1.37125	-0.0303752	-1.40487	-0.699572	-0.131763	-0.149834	-0.371863	1.75962	1.06522
g2217	0	0	-0.57667	-0.958059	-0.825528	-0.114751	-0.355377	0.0999759	-0.929881	-1.01585	-0.843108	0.128546	1.4193	1.29301	1.08048	1.57634	1.92236	-0.818084	-0.490274	-0.59243	-0.57667	-0.958059	-0.825528	-0.114751	-0.355377	0.0999759	-0.929881	-1.01585	-0.843108	0.128546	1.4193	1.29301	1.08048	1.57634	1.92236	-0.818084	-0.490274	-0.59243	-1.37732	-0.0639145	0.895159	1.38458	-0.539621	-0.298888	-0.430214	-0.142717	0.265287	0.297442	1.26799
g6706	0	0	-0.672326	-0.741828	0.819444	0.617486	-0.799242	0.572914	-0.0256575	-0.799242	2.24272	0.634358	0.458337	-0.797731	-0.799242	-0.429574	-0.771039	-0.799242	2.08911	-0.799242	-0.672326	-0.741828	0.819444	0.617486	-0.799242	0.572914	-0.0256575	-0.799242	2.24272	0.634358	0.458337	-0.797731	-0.799242	-0.429574	-0.771039	-0.799242	2.08911	-0.799242	0.890561	0.584469	-0.666063	1.08661	-1.41912	-0.476458	1.21153	0.156707	-1.3034	-0.554304	-0.470795
g5428	0	0	0.177449	-0.445285	-1.15461	-0.0264939	-0.890438	-0.26492	-0.14463	-1.13308	-0.947838	0.0765313	2.52215	0.872502	1.06131	1.04258	1.26744	-0.527047	-0.600104	-0.885517	0.177449	-0.445285	-1.15461	-0.0264939	-0.890438	-0.26492	-0.14463	-1.13308	-0.947838	0.0765313	2.52215	0.872502	1.06131	1.04258	1.26744	-0.527047	-0.600104	-0.885517	-0.830642	0.353812	-0.824239	0.211627	1.74206	-0.65262	0.300525	0.0619476	0.699498	0.137951	-0.386086
g6921	0	0	0.117746	0.943965	1.00625	0.203441	0.31179	-0.20252	1.38161	1.50396	1.89545	0.156292	-0.877087	-0.414374	-1.20199	-1.10931	-0.772915	-0.897166	-1.07271	-0.972434	0.117746	0.943965	1.00625	0.203441	0.31179	-0.20252	1.38161	1.50396	1.89545	0.156292	-0.877087	-0.414374	-1.20199	-1.10931	-0.772915	-0.897166	-1.07271	-0.972434	-0.359606	0.871599	-1.06352	-0.364405	-0.64377	1.55971	0.659065	-0.0985389	2.13323	-1.94835	0.0194071
g2704	0	0	-0.126117	0.0784634	-0.181155	-0.0262488	-0.0684549	-0.143477	-0.878128	-1.02904	-1.27909	-0.0159365	-0.689841	-0.438245	-0.175576	-0.147741	-0.383326	3.12225	1.20893	1.17274	-0.126117	0.0784634	-0.181155	-0.0262488	-0.0684549	-0.143477	-0.878128	-1.02904	-1.27909	-0.0159365	-0.689841	-0.438245	-0.175576	-0.147741	-0.383326	3.12225	1.20893	1.17274	-1.10354	0.0276663	0.0456363	-0.905201	0.230503	1.70494	-0.924072	-0.879579	-0.428444	0.142102	-1.47
g0885	0	0	-0.707542	-0.322068	0.760165	1.7157	0.344638	1.42633	-1.58945	-0.345553	-0.211749	-0.234024	-0.144395	-0.714431	-0.12252	0.692683	2.07983	-1.33928	-0.655511	-0.632824	-0.707542	-0.322068	0.760165	1.7157	0.344638	1.42633	-1.58945	-0.345553	-0.211749	-0.234024	-0.144395	-0.714431	-0.12252	0.692683	2.07983	-1.33928	-0.655511	-0.632824	-0.386301	0.349794	0.558068	1.21776	-0.0266192	-1.7127	-0.672991	0.403085	-0.108265	1.10339	1.07637
g3027	0	0	-0.097931	0.0179567	-1.40944	0.667589	0.477747	0.538369	1.38297	-1.00008	-0.408674	1.87022	-0.203506	-0.0851685	-0.215642	0.374736	1.29449	0.11094	-1.8081	-1.50647	-0.097931	0.0179567	-1.40944	0.667589	0.477747	0.538369	1.38297	-1.00008	-0.408674	1.87022	-0.203506	-0.0851685	-0.215642	0.374736	1.29449	0.11094	-1.8081	-1.50647	-0.320058	0.377213	0.30421	1.51332	-1.49203	-0.382658	0.305725	0.430723	-0.688093	-0.59095	0.438207
g5213	0	0	0.230092	-1.55844	-1.14156	0.621048	0.700848	0.0479285	-0.827261	-0.977756	-1.29793	2.15262	0.76789	1.03982	0.252039	0.559799	1.07392	-0.95034	-0.217783	-0.474929	0.230092	-1.55844	-1.14156	0.621048	0.700848	0.0479285	-0.827261	-0.977756	-1.29793	2.15262	0.76789	1.03982	0.252039	0.559799	1.07392	-0.95034	-0.217783	-0.474929	-1.25859	-0.408066	1.79182	-0.12754	-0.10496	0.107342	-0.628094	-0.150476	-0.850421	-1.40891	-0.3435
g0181	0	0	-0.482083	-0.748785	-0.731378	-0.170457	-0.422739	0.859293	-0.682519	-0.75297	-0.728327	0.502926	2.00521	2.77367	-0.121904	0.258842	0.215845	-0.684577	-0.498404	-0.591644	-0.482083	-0.748785	-0.731378	-0.170457	-0.422739	0.859293	-0.682519	-0.75297	-0.728327	0.502926	2.00521	2.77367	-0.121904	0.258842	0.215845	-0.684577	-0.498404	-0.591644	0.800726	0.291812	0.0371688	-0.782142	-1.51545	1.16789	0.674012	0.754565	0.490972	0.0516043	1.24963
g1101	0	0	1.23402	0.326874	0.0690766	0.543339	-0.654705	-0.200335	-0.797947	-0.0714366	-0.632967	-0.0541198	-0.294873	0.375817	2.27243	0.926928	1.13661	-1.04059	-1.51329	-1.62484	1.23402	0.326874	0.0690766	0.543339	-0.654705	-0.200335	-0.797947	-0.0714366	-0.632967	-0.0541198	-0.294873	0.375817	2.27243	0.926928	1.13661	-1.04059	-1.51329	-1.62484	1.06592	-0.857348	-0.677385	-0.678138	-0.307519	1.45447	0.104267	0.791001	0.520239	-0.389977	1.58801
g6218	0	0	-0.0099077	1.53791	0.879908	0.256572	-0.535324	-1.15414	0.444878	-0.0520057	0.204747	-0.243862	0.372226	-0.0520057	1.46474	0.463845	1.06396	-1.01238	-1.25339	-2.37577	-0.0099077	1.53791	0.879908	0.256572	-0.535324	-1.15414	0.444878	-0.0520057	0.204747	-0.243862	0.372226	-0.0520057	1.46474	0.463845	1.06396	-1.01238	-1.25339	-2.37577	1.74413	0.206844	-1.14424	-0.726694	-0.233225	0.153184	0.126063	0.212814	-0.420122	1.35873	1.0892
g1032	0	0	1.16525	-0.378866	-1.10812	0.00364585	0.236838	-0.217771	-0.198151	-1.11748	-0.844557	1.47439	-0.696723	2.10019	0.353695	0.852508	1.1389	-0.413736	-1.08994	-1.26006	1.16525	-0.378866	-1.10812	0.00364585	0.236838	-0.217771	-0.198151	-1.11748	-0.844557	1.47439	-0.696723	2.10019	0.353695	0.852508	1.1389	-0.413736	-1.08994	-1.26006	-0.636404	-0.882804	0.0132021	-0.913349	1.37495	1.04441	1.28869	1.38229	0.644856	0.627415	-0.00745544
g6041	0	0	-0.428154	-0.734841	-0.311508	-0.0754485	-0.0567752	-0.311508	2.11531	0.0923347	-1.81192	0.461303	0.0600586	1.84319	-1.10348	-0.932015	0.318455	1.47256	-0.580853	-0.016708	-0.428154	-0.734841	-0.311508	-0.0754485	-0.0567752	-0.311508	2.11531	0.0923347	-1.81192	0.461303	0.0600586	1.84319	-1.10348	-0.932015	0.318455	1.47256	-0.580853	-0.016708	1.52166	0.298024	0.320877	-0.954733	0.0697213	-1.25555	1.08127	-0.220947	0.625208	0.602211	0.766762
g4293	0	0	0.0881154	0.455413	0.62001	-0.0103851	-0.0852566	-0.220126	1.08772	2.09344	1.67024	0.164782	0.461779	-0.248541	-0.382825	-0.312936	-0.976411	-1.47593	-1.3619	-1.56719	0.0881154	0.455413	0.62001	-0.0103851	-0.0852566	-0.220126	1.08772	2.09344	1.67024	0.164782	0.461779	-0.248541	-0.382825	-0.312936	-0.976411	-1.47593	-1.3619	-1.56719	-0.884416	0.246771	-1.26781	1.53948	0.420258	-0.0542808	1.5713	-0.637734	-2.60426	0.449452	-0.853836
g1981	0	0	0.819585	1.16337	1.17928	0.909915	1.03189	-0.224386	1.26671	1.16907	0.828832	-0.987354	-0.41059	-0.842451	-0.856439	-1.04942	-0.612643	-1.32481	-0.886311	-1.17426	0.819585	1.16337	1.17928	0.909915	1.03189	-0.224386	1.26671	1.16907	0.828832	-0.987354	-0.41059	-0.842451	-0.856439	-1.04942	-0.612643	-1.32481	-0.886311	-1.17426	1.42335	-1.52036	0.428992	0.428992	-0.430243	-0.33073	-1.01423	-0.456701	-0.35918	-2.19154	-0.356695
g1224	0	0	-0.483199	-0.104401	-0.353976	0.108882	-0.0913736	0.132456	-0.514466	0.0047217	0.257895	-0.514466	-0.33977	-0.514094	3.87391	-0.336668	0.0634707	-0.349572	-0.514466	-0.324881	-0.483199	-0.104401	-0.353976	0.108882	-0.0913736	0.132456	-0.514466	0.0047217	0.257895	-0.514466	-0.33977	-0.514094	3.87391	-0.336668	0.0634707	-0.349572	-0.514466	-0.324881	-0.87511	-1.4665	0.21638	0.63204	1.2577	0.235494	-0.081069	-0.636551	1.30116	-0.239066	2.45869
g1483	0	0	0.096416	1.39435	1.83752	-0.439054	-0.32943	-0.829945	1.0069	1.22434	1.51965	-0.442131	0.714644	-0.523524	-0.757477	-0.792811	-0.880549	-0.531175	-0.981569	-1.28614	0.096416	1.39435	1.83752	-0.439054	-0.32943	-0.829945	1.0069	1.22434	1.51965	-0.442131	0.714644	-0.523524	-0.757477	-0.792811	-0.880549	-0.531175	-0.981569	-1.28614	-1.05271	-0.002191	0.210625	1.82949	-0.405753	-0.579461	-0.986355	-0.737917	-0.737917	-1.18057	-1.54209
g1716	0	0	-0.676369	-1.04206	-0.769322	-0.546652	-0.524989	-0.194708	-0.881318	-0.718431	-0.923259	0.0560979	0.19724	-0.135149	0.705082	0.948622	-0.161459	0.184935	1.7181	2.76363	-0.676369	-1.04206	-0.769322	-0.546652	-0.524989	-0.194708	-0.881318	-0.718431	-0.923259	0.0560979	0.19724	-0.135149	0.705082	0.948622	-0.161459	0.184935	1.7181	2.76363	1.34521	-0.299142	-0.968793	0.970076	0.0563444	-1.1037	0.738781	0.0013541	-0.35864	0.333329	-1.29892
g6200	0	0	0.0232138	0.740096	0.682267	0.653374	0.745563	-0.186871	0.863303	2.04043	1.80786	-0.135834	-0.599884	-0.672522	-0.960976	-1.05332	-0.925635	-0.884144	-1.01264	-1.12429	0.0232138	0.740096	0.682267	0.653374	0.745563	-0.186871	0.863303	2.04043	1.80786	-0.135834	-0.599884	-0.672522	-0.960976	-1.05332	-0.925635	-0.884144	-1.01264	-1.12429	1.03606	-1.2898	0.676859	-0.645352	0.936851	-0.714619	0.235973	0.476348	-0.223276	-1.35419	1.29
g6769	0	0	0.102833	-1.26944	-0.966383	-0.800541	-0.857141	-0.0446579	-1.03648	-1.05467	-0.718892	0.18489	1.32565	0.851102	0.826233	1.37828	2.22881	-0.454804	0.00456837	0.300647	0.102833	-1.26944	-0.966383	-0.800541	-0.857141	-0.0446579	-1.03648	-1.05467	-0.718892	0.18489	1.32565	0.851102	0.826233	1.37828	2.22881	-0.454804	0.00456837	0.300647	0.529717	0.167622	1.26938	0.431913	-1.10785	-1.29077	0.0172748	1.08013	1.65499	-0.900155	-0.595601
g6021	0	0	0.828866	1.60203	2.09239	1.1658	0.0894211	0.374801	0.0968681	-0.315237	0.867775	0.0968681	-0.676683	-1.36606	-1.06205	-0.409685	-0.746154	-0.935654	-0.358213	-1.3451	0.828866	1.60203	2.09239	1.1658	0.0894211	0.374801	0.0968681	-0.315237	0.867775	0.0968681	-0.676683	-1.36606	-1.06205	-0.409685	-0.746154	-0.935654	-0.358213	-1.3451	-0.0298202	-1.43657	1.51552	0.613721	-0.476784	-0.186063	-0.992185	-0.914697	0.231154	0.891383	-2.01678
g6584	0	0	0.275448	0.0513522	0.75306	0.600748	-0.049119	0.986127	0.370571	2.13316	1.64799	0.0119358	-0.320539	-0.721074	-0.901749	-0.0111117	-0.837461	-1.58639	-1.00923	-1.39371	0.275448	0.0513522	0.75306	0.600748	-0.049119	0.986127	0.370571	2.13316	1.64799	0.0119358	-0.320539	-0.721074	-0.901749	-0.0111117	-0.837461	-1.58639	-1.00923	-1.39371	0.108835	1.53652	-1.23645	-0.171182	-0.840282	0.602552	0.57197	0.601955	-0.506024	-0.726223	0.0477361
g2447	0	0	1.18547	1.30322	1.41065	-0.461677	-0.389063	0.620352	0.215378	-0.510244	-0.461677	0.434181	1.73381	0.581985	0.0546156	-0.949469	-0.626252	-1.40635	-1.15606	-1.57887	1.18547	1.30322	1.41065	-0.461677	-0.389063	0.620352	0.215378	-0.510244	-0.461677	0.434181	1.73381	0.581985	0.0546156	-0.949469	-0.626252	-1.40635	-1.15606	-1.57887	1.47843	-0.923772	0.749455	0.119956	-1.14263	-0.281444	0.332018	0.866856	0.131792	1.88995	-0.730453
g1950	0	0	0.873019	0.297987	0.419942	-0.274054	-0.500401	-0.573303	1.80603	1.33376	1.2846	-0.345582	0.924962	0.601258	-1.26463	-0.800014	-0.475966	-0.232843	-1.38911	-1.68565	0.873019	0.297987	0.419942	-0.274054	-0.500401	-0.573303	1.80603	1.33376	1.2846	-0.345582	0.924962	0.601258	-1.26463	-0.800014	-0.475966	-0.232843	-1.38911	-1.68565	0.3211	0.329566	-0.761241	-1.38712	1.51146	-0.0137649	-0.582361	0.390548	-1.76692	-0.76892	0.264344
g2095	0	0	-0.925107	-0.977755	-0.522385	-0.942114	0.235826	0.120185	-1.16695	-0.326352	-0.705845	1.05824	0.553122	2.58598	1.36709	1.05824	-0.0884207	-0.867264	-0.34023	-0.116257	-0.925107	-0.977755	-0.522385	-0.942114	0.235826	0.120185	-1.16695	-0.326352	-0.705845	1.05824	0.553122	2.58598	1.36709	1.05824	-0.0884207	-0.867264	-0.34023	-0.116257	0.154727	-1.34445	1.32408	-0.916275	0.758421	0.0235003	0.5866	0.176666	0.320598	-0.40918	-0.666158
g6140	0	0	0.644868	1.51878	1.60633	0.490996	0.435716	-0.0819849	0.640467	1.13199	1.51878	-0.508303	-0.92419	-0.938823	-0.788209	-0.836606	-0.691076	-1.05145	-1.16867	-0.998618	0.644868	1.51878	1.60633	0.490996	0.435716	-0.0819849	0.640467	1.13199	1.51878	-0.508303	-0.92419	-0.938823	-0.788209	-0.836606	-0.691076	-1.05145	-1.16867	-0.998618	-0.239926	-0.928061	-0.397382	-0.685338	1.80384	0.446864	0.99677	0.73581	-0.183305	-0.496366	0.779155
g1044	0	0	-0.310853	-1.19474	-0.534946	-0.718824	-0.804113	-0.0646827	-0.797979	-0.981763	-0.688026	0.714399	2.69399	1.79368	-0.203139	-0.109067	0.849018	-0.084753	0.426245	0.0155587	-0.310853	-1.19474	-0.534946	-0.718824	-0.804113	-0.0646827	-0.797979	-0.981763	-0.688026	0.714399	2.69399	1.79368	-0.203139	-0.109067	0.849018	-0.084753	0.426245	0.0155587	0.466176	-1.03483	0.765996	1.08096	0.115687	-1.39399	-1.15969	-1.15969	-0.794259	-1.14514	1.44764
g5913	0	0	-0.808558	-0.63609	0.00073682	-0.241586	-0.327206	-0.438081	-0.0639241	-0.560702	-0.687561	-0.908542	-0.564001	-0.420137	1.11931	1.3249	3.18874	-0.435716	0.259316	0.199104	-0.808558	-0.63609	0.00073682	-0.241586	-0.327206	-0.438081	-0.0639241	-0.560702	-0.687561	-0.908542	-0.564001	-0.420137	1.11931	1.3249	3.18874	-0.435716	0.259316	0.199104	-1.21673	-0.968261	1.30268	0.884629	-0.227557	0.22524	1.12024	-0.337366	-1.14867	-1.66856	0.148847
g6532	0	0	-0.25365	1.07405	-0.331126	-0.331126	-0.331126	-0.331126	-0.331126	3.77602	-0.331126	-0.331126	-0.331126	-0.330204	-0.331126	0.0212051	-0.313909	-0.331126	-0.331126	-0.331126	-0.25365	1.07405	-0.331126	-0.331126	-0.331126	-0.331126	-0.331126	3.77602	-0.331126	-0.331126	-0.331126	-0.330204	-0.331126	0.0212051	-0.313909	-0.331126	-0.331126	-0.331126	1.89419	-0.354013	-0.610493	0.319844	-0.500202	-0.74933	0.608698	0.696233	0.630559	0.647446	0.547399
g3163	0	0	3.22772	-0.421627	0.545653	0.0949043	0.790234	-0.606031	0.956833	-0.365407	-0.799504	-0.574789	-0.730424	-0.36112	-0.650958	0.459839	-0.922165	-0.185701	0.403042	-0.860505	3.22772	-0.421627	0.545653	0.0949043	0.790234	-0.606031	0.956833	-0.365407	-0.799504	-0.574789	-0.730424	-0.36112	-0.650958	0.459839	-0.922165	-0.185701	0.403042	-0.860505	-1.47747	-0.462805	1.20085	-0.0527651	-0.253637	1.04583	0.0680341	-0.483337	-1.38806	-0.184331	-0.78082
g1521	0	0	-0.507384	-0.705891	-0.146933	0.0389717	1.60304	1.27988	0.420333	1.47907	0.900023	0.420333	-0.405064	-0.189801	-2.29403	-1.29059	-0.879638	-0.227583	-0.286259	0.791522	-0.507384	-0.705891	-0.146933	0.0389717	1.60304	1.27988	0.420333	1.47907	0.900023	0.420333	-0.405064	-0.189801	-2.29403	-1.29059	-0.879638	-0.227583	-0.286259	0.791522	1.0568	1.35164	-0.176702	-0.41439	-0.590939	-1.22641	-0.871869	-0.477668	-0.319484	-0.92108	-0.605211
g2864	0	0	0.909412	0.358631	1.05021	0.595177	1.71687	1.207	0.654259	1.16315	-0.668289	-0.832425	-1.02169	-1.67437	-0.198896	-1.22788	-0.566881	-0.154775	-0.0781748	-1.23131	0.909412	0.358631	1.05021	0.595177	1.71687	1.207	0.654259	1.16315	-0.668289	-0.832425	-1.02169	-1.67437	-0.198896	-1.22788	-0.566881	-0.154775	-0.0781748	-1.23131	-0.138366	0.604026	-0.589729	-1.2655	-0.227516	1.61709	1.11251	0.754275	0.90125	0.14106	-0.740196
g2760	0	0	0.929	-0.839535	-0.886519	0.545905	-0.560183	0.426964	-0.126943	-1.06928	-0.355881	0.894658	1.29719	0.588115	0.122214	1.05552	1.78799	-1.87066	-0.841485	-1.09706	0.929	-0.839535	-0.886519	0.545905	-0.560183	0.426964	-0.126943	-1.06928	-0.355881	0.894658	1.29719	0.588115	0.122214	1.05552	1.78799	-1.87066	-0.841485	-1.09706	1.59708	0.641168	-0.307268	-1.20706	-0.0266956	-0.69722	-1.25755	-0.394412	-0.702109	-0.112444	0.285217
g0417	0	0	-0.606096	0.414488	0.740412	0.178742	0.34171	-0.321243	0.87809	2.59323	1.85164	-0.111092	-0.746537	-0.609244	-1.0324	-1.00539	-0.841978	-0.595693	-0.46929	-0.659359	-0.606096	0.414488	0.740412	0.178742	0.34171	-0.321243	0.87809	2.59323	1.85164	-0.111092	-0.746537	-0.609244	-1.0324	-1.00539	-0.841978	-0.595693	-0.46929	-0.659359	-0.633484	-1.31096	0.121515	-0.353711	0.657419	1.51922	0.43821	-0.549507	0.330078	1.41491	-1.15435
g5639	0	0	-0.540318	0.704157	0.941277	-0.0503592	-0.674987	-0.875241	0.795663	1.98977	1.94164	-0.561289	-0.704024	0.936546	-0.837251	0.106663	-0.012852	-0.973975	-1.12999	-1.05543	-0.540318	0.704157	0.941277	-0.0503592	-0.674987	-0.875241	0.795663	1.98977	1.94164	-0.561289	-0.704024	0.936546	-0.837251	0.106663	-0.012852	-0.973975	-1.12999	-1.05543	-0.709939	-0.278491	-0.747253	-0.509305	0.387419	1.85757	-0.432082	-0.250582	-1.91305	-0.925819	-0.432082
g5512	0	0	0.593279	1.07547	0.284923	1.57921	-0.613159	-0.0844654	1.41746	1.77119	0.691013	-0.151434	-0.186393	-0.304388	-1.07208	-1.12184	-0.315016	-1.2662	-1.21679	-1.08078	0.593279	1.07547	0.284923	1.57921	-0.613159	-0.0844654	1.41746	1.77119	0.691013	-0.151434	-0.186393	-0.304388	-1.07208	-1.12184	-0.315016	-1.2662	-1.21679	-1.08078	-0.467261	0.73491	-0.258795	-0.826668	1.66525	-0.847438	0.171155	0.11472	-0.569424	0.626092	1.07206
g6410	0	0	-0.796835	-0.35747	-0.292402	-0.416417	-0.000909329	-0.741419	1.64603	1.08876	1.41653	-0.553255	-0.826982	-0.79245	-0.981923	-1.08906	-0.950639	1.68285	0.768771	1.19682	-0.796835	-0.35747	-0.292402	-0.416417	-0.000909329	-0.741419	1.64603	1.08876	1.41653	-0.553255	-0.826982	-0.79245	-0.981923	-1.08906	-0.950639	1.68285	0.768771	1.19682	0.71942	1.23139	-0.949065	-1.39968	0.0825163	0.315422	-0.0811914	-0.637443	1.12631	-0.76268	0.683238
g5382	0	0	-0.349305	-0.400624	-0.163666	-0.674674	-0.473615	-0.141281	-0.989152	-0.980781	-0.868003	-0.678923	-0.355826	-0.381608	-0.0454132	0.366533	0.0998213	2.43455	1.84454	1.75742	-0.349305	-0.400624	-0.163666	-0.674674	-0.473615	-0.141281	-0.989152	-0.980781	-0.868003	-0.678923	-0.355826	-0.381608	-0.0454132	0.366533	0.0998213	2.43455	1.84454	1.75742	-0.557544	-0.266521	0.320198	-0.61715	1.88459	-0.76357	2.30375	-0.343803	0.960641	-0.72281	-0.9142
g2764	0	0	-0.779363	0.128469	1.90855	0.809638	-0.252852	-0.467756	0.0741701	1.76387	1.25555	-0.175726	-0.980992	-1.49864	-0.920611	-0.650313	-0.866295	-0.846652	0.779751	0.719202	-0.779363	0.128469	1.90855	0.809638	-0.252852	-0.467756	0.0741701	1.76387	1.25555	-0.175726	-0.980992	-1.49864	-0.920611	-0.650313	-0.866295	-0.846652	0.779751	0.719202	-0.946181	0.61705	-0.729236	0.109531	-0.693927	1.64276	-1.3057	1.34373	0.158836	0.794617	0.0611296
g2911	0	0	-1.82796	0.390632	0.765973	0.0979347	0.200994	0.942822	-0.768351	0.120072	-0.312088	1.37646	1.26135	-0.786306	1.01132	0.633891	-0.00918266	-1.45484	-1.88995	0.247235	-1.82796	0.390632	0.765973	0.0979347	0.200994	0.942822	-0.768351	0.120072	-0.312088	1.37646	1.26135	-0.786306	1.01132	0.633891	-0.00918266	-1.45484	-1.88995	0.247235	0.230278	1.76555	-0.395263	-0.84604	-0.957406	0.202879	-1.94914	-0.332927	-0.0637904	0.0330062	0.533271
g4481	0	0	0.92219	0.418929	-1.83534	1.30852	1.24506	0.525267	0.115746	0.158261	-0.736171	0.939873	-0.37062	1.46719	-0.88238	-1.00595	0.298815	0.0173624	-1.08395	-1.50281	0.92219	0.418929	-1.83534	1.30852	1.24506	0.525267	0.115746	0.158261	-0.736171	0.939873	-0.37062	1.46719	-0.88238	-1.00595	0.298815	0.0173624	-1.08395	-1.50281	0.16471	-1.59898	1.0656	-0.375798	1.02885	-0.28439	-1.10088	-1.1249	-0.7196	-0.386107	0.728106
g6880	0	0	-0.0733589	0.942724	0.548419	0.790447	-0.318286	-0.717435	1.69885	1.87048	1.7791	-0.761369	-0.763957	-0.614537	-0.919774	-0.861959	-0.844164	-0.274497	-0.750313	-0.730375	-0.0733589	0.942724	0.548419	0.790447	-0.318286	-0.717435	1.69885	1.87048	1.7791	-0.761369	-0.763957	-0.614537	-0.919774	-0.861959	-0.844164	-0.274497	-0.750313	-0.730375	1.08091	1.00742	-1.23035	-0.503363	0.52509	-0.879704	0.749109	0.520081	-1.10489	-0.293538	-1.01992
g3579	0	0	-0.463384	-0.560962	-0.504127	-0.447746	-0.553781	-0.159841	-0.631463	-0.625062	-0.611317	-0.524295	-0.386412	-0.379344	0.316616	-0.137199	-0.53961	1.43349	2.59904	2.1754	-0.463384	-0.560962	-0.504127	-0.447746	-0.553781	-0.159841	-0.631463	-0.625062	-0.611317	-0.524295	-0.386412	-0.379344	0.316616	-0.137199	-0.53961	1.43349	2.59904	2.1754	-0.176695	0.596763	-0.749394	0.0666781	1.54768	-1.28503	-0.639007	0.437637	0.414107	2.08918	1.4834
g4719	0	0	0.0765574	-0.0866812	-0.627035	-0.912247	-0.90834	-0.391442	-0.57374	-0.963039	-0.92495	-0.677568	-0.783139	-0.388272	2.03963	0.899914	2.27335	0.488361	0.669076	0.789563	0.0765574	-0.0866812	-0.627035	-0.912247	-0.90834	-0.391442	-0.57374	-0.963039	-0.92495	-0.677568	-0.783139	-0.388272	2.03963	0.899914	2.27335	0.488361	0.669076	0.789563	-0.13127	-0.822968	-0.84822	-0.517287	0.599596	1.72015	-0.0943842	0.558856	-0.395783	0.483216	2.06794
g3294	0	0	-0.0462879	-0.209231	-0.401229	-0.444195	-0.932678	-0.254051	-0.282296	-0.752163	-1.03019	1.57902	0.275449	0.46959	2.50781	1.58713	0.427139	-0.580654	-1.01625	-0.896906	-0.0462879	-0.209231	-0.401229	-0.444195	-0.932678	-0.254051	-0.282296	-0.752163	-1.03019	1.57902	0.275449	0.46959	2.50781	1.58713	0.427139	-0.580654	-1.01625	-0.896906	-0.833813	-0.983816	1.62222	0.342493	-0.610732	0.463649	-0.246894	0.31448	0.0402398	-1.10829	0.406767
g4803	0	0	-0.431541	0.949546	-0.64209	-0.569259	-0.656988	-0.671437	-0.426335	-0.47204	-0.0488553	0.704489	-0.154242	-0.4818	2.31367	1.0375	-0.979632	-0.751717	2.11681	-0.83608	-0.431541	0.949546	-0.64209	-0.569259	-0.656988	-0.671437	-0.426335	-0.47204	-0.0488553	0.704489	-0.154242	-0.4818	2.31367	1.0375	-0.979632	-0.751717	2.11681	-0.83608	1.87261	0.117153	-0.0559837	-0.838863	-0.253042	-0.841874	-1.51133	-1.31139	-0.328898	1.6476	0.191443
g0979	0	0	-0.165846	-0.500844	-0.956931	-1.16763	-1.16876	-1.15078	-0.292681	-0.808109	-0.981565	0.0643259	0.0241354	0.572243	0.985417	0.63124	0.158753	2.25989	1.47021	1.02694	-0.165846	-0.500844	-0.956931	-1.16763	-1.16876	-1.15078	-0.292681	-0.808109	-0.981565	0.0643259	0.0241354	0.572243	0.985417	0.63124	0.158753	2.25989	1.47021	1.02694	0.803292	1.23357	-0.124445	-1.66451	-0.0339099	-0.214006	-1.76037	0.709045	-0.671962	-0.268915	-0.911089
g6297	0	0	0.782077	0.0321198	0.532051	-1.2143	-1.33182	-0.922019	-0.121735	0.182888	-0.187401	-1.62428	-1.31218	0.29807	-0.0958996	-0.153583	0.708828	1.01965	1.91936	1.48817	0.782077	0.0321198	0.532051	-1.2143	-1.33182	-0.922019	-0.121735	0.182888	-0.187401	-1.62428	-1.31218	0.29807	-0.0958996	-0.153583	0.708828	1.01965	1.91936	1.48817	-0.411735	-1.64566	0.0919737	0.829453	1.19273	-0.0567661	-1.20695	0.143703	-0.595707	-0.599699	0.490101
g4355	0	0	-0.241273	-0.759951	-0.912644	-0.719038	-0.720696	0.00857917	-0.567822	-0.765076	-0.733679	0.852708	1.77078	2.74438	0.792728	0.637195	-0.0458812	-0.33396	-0.50489	-0.501454	-0.241273	-0.759951	-0.912644	-0.719038	-0.720696	0.00857917	-0.567822	-0.765076	-0.733679	0.852708	1.77078	2.74438	0.792728	0.637195	-0.0458812	-0.33396	-0.50489	-0.501454	-1.06382	-0.57494	1.23407	0.350932	-0.945288	0.999042	-1.05897	-1.48593	0.901632	-0.0526067	0.0510772
g0228	0	0	-0.640532	-0.307372	0.0321706	1.22084	1.368	-0.0122082	-0.158748	1.61026	2.02251	-0.0466646	-0.570096	0.439912	-1.60035	-1.12604	-1.27517	-0.0220452	-0.394769	-0.539705	-0.640532	-0.307372	0.0321706	1.22084	1.368	-0.0122082	-0.158748	1.61026	2.02251	-0.0466646	-0.570096	0.439912	-1.60035	-1.12604	-1.27517	-0.0220452	-0.394769	-0.539705	-0.248597	-0.762893	-0.627626	-0.87964	1.35007	1.16869	0.376864	0.584421	1.63748	0.633767	-0.0136428
g6002	0	0	-0.581614	-0.857505	-0.878079	-0.703881	-0.731009	-0.22517	-0.767726	-0.908776	-0.939622	2.14735	0.0657195	0.0373629	2.00705	1.48993	-0.394097	0.03524	0.481208	0.723617	-0.581614	-0.857505	-0.878079	-0.703881	-0.731009	-0.22517	-0.767726	-0.908776	-0.939622	2.14735	0.0657195	0.0373629	2.00705	1.48993	-0.394097	0.03524	0.481208	0.723617	1.29869	0.589439	-0.186635	-0.850644	0.535187	-1.38604	0.37157	2.25893	-1.13322	-0.778251	1.36435
g6046	0	0	0.524285	0.654641	1.50657	-0.455691	1.73598	0.01154	-0.304794	0.288638	0.488557	-0.117246	-0.427811	-0.618544	1.7454	-0.3438	-0.851236	-1.57299	-0.466216	-1.79728	0.524285	0.654641	1.50657	-0.455691	1.73598	0.01154	-0.304794	0.288638	0.488557	-0.117246	-0.427811	-0.618544	1.7454	-0.3438	-0.851236	-1.57299	-0.466216	-1.79728	-0.757542	-1.02997	1.44969	0.984185	-0.115605	-0.53076	0.674518	1.31383	1.40885	1.42435	0.965829
g6416	0	0	-0.238404	1.59846	0.881091	0.105216	0.52173	-1.19399	0.866109	1.09291	2.0595	-1.54353	-0.625093	-0.503768	-1.06918	-0.959928	-0.643543	0.119292	-0.0239052	-0.442971	-0.238404	1.59846	0.881091	0.105216	0.52173	-1.19399	0.866109	1.09291	2.0595	-1.54353	-0.625093	-0.503768	-1.06918	-0.959928	-0.643543	0.119292	-0.0239052	-0.442971	-0.751178	1.02895	0.764056	-0.0587484	-1.56544	0.582368	1.54319	1.14233	-1.03699	-0.359001	1.18792
g0138	0	1	0.319689	1.03374	1.68407	0.857045	0.0605027	0.263552	0.263552	1.12763	1.87513	-0.172177	-0.929582	-1.07997	-1.20752	-1.07997	-0.579667	-1.2808	-0.583402	-0.571806	0.319689	1.03374	1.68407	0.857045	0.0605027	0.263552	0.263552	1.12763	1.87513	-0.172177	-0.929582	-1.07997	-1.20752	-1.07997	-0.579667	-1.2808	-0.583402	-0.571806	-0.598419	-0.741939	1.02553	1.52046	-0.6267	-0.578931	1.41961	0.857324	0.207696	-0.239977	1.38087
g5087	0	0	-0.709214	-0.422511	-0.407357	-0.420606	-0.653267	0.259065	-0.65349	-0.705318	-0.520624	-0.0800497	-0.242502	3.06591	0.376485	1.41331	1.33603	-0.582543	-0.488206	-0.565107	-0.709214	-0.422511	-0.407357	-0.420606	-0.653267	0.259065	-0.65349	-0.705318	-0.520624	-0.0800497	-0.242502	3.06591	0.376485	1.41331	1.33603	-0.582543	-0.488206	-0.565107	-1.16919	-0.22136	0.578016	-0.944109	0.239699	1.51694	0.57613	-0.145671	-0.539423	0.498386	1.37783
g6102	0	0	1.22697	0.478829	0.289322	1.74689	0.490668	2.23608	-0.516366	0.289322	0.421919	-0.848444	-0.940605	-0.424025	-1.26639	-0.608459	0.144314	-1.11049	-0.967675	-0.641873	1.22697	0.478829	0.289322	1.74689	0.490668	2.23608	-0.516366	0.289322	0.421919	-0.848444	-0.940605	-0.424025	-1.26639	-0.608459	0.144314	-1.11049	-0.967675	-0.641873	1.66415	0.637114	-0.174091	-0.993494	-0.27985	-0.853832	0.22054	-0.21069	0.197358	-0.255764	0.310238
g3545	0	0	-1.48899	0.590083	-0.0530391	1.8699	-0.78484	0.305806	-0.612071	-1.18648	-1.05134	-0.373338	1.20085	0.459761	0.1647	2.15544	0.0476854	0.0647788	-0.586603	-0.722318	-1.48899	0.590083	-0.0530391	1.8699	-0.78484	0.305806	-0.612071	-1.18648	-1.05134	-0.373338	1.20085	0.459761	0.1647	2.15544	0.0476854	0.0647788	-0.586603	-0.722318	-0.198993	0.0954232	0.161888	-0.518324	1.73842	-1.27841	-1.27261	0.535144	-0.479336	0.665043	0.506052
g3417	0	0	-0.887847	0.0542452	-1.08255	-0.0167244	-0.173323	-1.07068	-0.464066	-0.901169	-1.05847	0.0355139	-0.829734	0.0719295	1.09889	0.632706	2.06431	2.25442	0.0165499	0.255985	-0.887847	0.0542452	-1.08255	-0.0167244	-0.173323	-1.07068	-0.464066	-0.901169	-1.05847	0.0355139	-0.829734	0.0719295	1.09889	0.632706	2.06431	2.25442	0.0165499	0.255985	1.4299	-0.711574	0.444358	-1.28278	-0.487143	0.60724	0.444	0.714771	0.61644	-0.654605	-0.784195
g2212	0	0	-0.356849	-0.790953	0.697546	0.600418	0.508763	0.431569	0.508763	0.549265	1.0812	0.617815	0.744115	0.63364	-0.260536	0.488801	0.386679	-2.10786	-1.75719	-1.97518	-0.356849	-0.790953	0.697546	0.600418	0.508763	0.431569	0.508763	0.549265	1.0812	0.617815	0.744115	0.63364	-0.260536	0.488801	0.386679	-2.10786	-1.75719	-1.97518	0.224733	-0.781222	0.248505	0.83075	1.05213	-1.5749	-1.67417	1.24033	0.583873	0.833195	0.105841
g1558	0	0	-0.140635	-0.533425	0.230239	0.840298	-1.6458	0.685437	0.365458	-0.15989	1.0836	-0.199222	1.46526	0.267442	-0.0476023	1.57372	0.542622	-1.44484	-1.16671	-1.71595	-0.140635	-0.533425	0.230239	0.840298	-1.6458	0.685437	0.365458	-0.15989	1.0836	-0.199222	1.46526	0.267442	-0.0476023	1.57372	0.542622	-1.44484	-1.16671	-1.71595	-0.263856	-0.687346	-0.805774	-0.684641	0.797026	1.64459	0.455059	0.8059	1.53204	0.568841	0.270981
g3352	0	0	-0.849203	-0.925411	-0.957146	-0.955429	-0.912859	-0.235514	-0.335786	0.110993	-0.136892	-0.704422	-0.116832	0.347743	-0.170737	0.323239	-0.332815	1.53974	2.05288	2.25845	-0.849203	-0.925411	-0.957146	-0.955429	-0.912859	-0.235514	-0.335786	0.110993	-0.136892	-0.704422	-0.116832	0.347743	-0.170737	0.323239	-0.332815	1.53974	2.05288	2.25845	-1.0866	-0.687701	-0.865349	0.531167	0.839149	1.26934	1.11819	-0.79566	-1.30576	0.237878	-0.086109
g1312	0	0	-1.08672	0.0774507	-0.198221	-0.473776	2.72567	-0.76379	0.0705148	0.280943	0.533691	0.35277	-0.192579	-1.14526	-0.32824	0.579068	-1.1328	-0.711829	-0.403241	1.81636	-1.08672	0.0774507	-0.198221	-0.473776	2.72567	-0.76379	0.0705148	0.280943	0.533691	0.35277	-0.192579	-1.14526	-0.32824	0.579068	-1.1328	-0.711829	-0.403241	1.81636	1.03884	-0.119027	-0.437519	-1.70467	0.787544	0.434831	-1.80588	-0.412564	0.633291	-0.117671	-0.745121
g4349	0	0	0.254008	0.183172	-0.546948	1.25356	1.20536	-0.61906	1.75153	1.28709	0.464382	0.713917	0.20107	0.254008	-0.514961	-1.17481	-0.613073	-1.26312	-1.38639	-1.44973	0.254008	0.183172	-0.546948	1.25356	1.20536	-0.61906	1.75153	1.28709	0.464382	0.713917	0.20107	0.254008	-0.514961	-1.17481	-0.613073	-1.26312	-1.38639	-1.44973	0.806034	1.51509	-0.810295	-0.0141865	-1.1212	-0.375436	2.01046	0.721425	-1.10604	-0.103043	-0.302033
g4340	0	0	-1.11369	0.164381	-0.469128	-0.302182	-0.312352	-0.390496	-1.26798	-1.41061	-0.98084	-1.14048	0.338878	-0.0124483	1.97059	1.56156	0.849635	0.682514	0.856336	0.976313	-1.11369	0.164381	-0.469128	-0.302182	-0.312352	-0.390496	-1.26798	-1.41061	-0.98084	-1.14048	0.338878	-0.0124483	1.97059	1.56156	0.849635	0.682514	0.856336	0.976313	-1.21659	-0.525383	-0.652756	0.528441	0.301865	1.56442	0.913472	0.527444	0.368373	0.116517	-0.0519362
g4193	0	0	0.454661	1.45359	-1.07761	-0.212717	1.22668	1.01124	-0.027014	-1.32383	-0.281348	0.514663	1.26561	-1.18924	0.326382	-1.00964	-1.2608	0.902083	-1.3877	0.614984	0.454661	1.45359	-1.07761	-0.212717	1.22668	1.01124	-0.027014	-1.32383	-0.281348	0.514663	1.26561	-1.18924	0.326382	-1.00964	-1.2608	0.902083	-1.3877	0.614984	-0.56317	-0.142986	-0.388038	-0.490127	-0.43596	2.02028	1.8235	1.07895	-0.393859	1.8537	-0.292098
g6401	0	0	-0.913044	0.285112	-1.2084	0.0663972	-0.463824	-0.272581	-0.992984	-0.591751	-1.05029	-0.278948	0.685932	-1.30213	0.795171	0.665652	-0.361777	1.85821	1.89157	1.18768	-0.913044	0.285112	-1.2084	0.0663972	-0.463824	-0.272581	-0.992984	-0.591751	-1.05029	-0.278948	0.685932	-1.30213	0.795171	0.665652	-0.361777	1.85821	1.89157	1.18768	-1.38921	-0.999426	0.420112	1.1305	0.0546038	0.783422	-0.626502	-1.28428	0.429216	0.281431	-0.682937
g5206	0	0	-0.951191	-1.0456	-0.892541	1.07654	-0.0219782	1.0627	-0.914957	-0.613374	-0.931028	-1.04118	-0.080332	-0.865677	-0.340671	0.256922	1.85525	0.824745	0.954944	1.66744	-0.951191	-1.0456	-0.892541	1.07654	-0.0219782	1.0627	-0.914957	-0.613374	-0.931028	-1.04118	-0.080332	-0.865677	-0.340671	0.256922	1.85525	0.824745	0.954944	1.66744	0.836537	0.902009	0.637337	-0.0338566	-0.760709	-1.58132	-0.625112	-0.999683	-0.207339	-0.642744	-1.4041
g1530	0	0	2.06898	1.01975	0.0292595	0.817367	0.231936	-0.106224	1.4365	0.420258	-0.205644	0.72877	-1.24825	-0.374903	-0.49904	-0.726321	0.448961	-1.34129	-1.42324	-1.27687	2.06898	1.01975	0.0292595	0.817367	0.231936	-0.106224	1.4365	0.420258	-0.205644	0.72877	-1.24825	-0.374903	-0.49904	-0.726321	0.448961	-1.34129	-1.42324	-1.27687	-0.420458	0.092516	-0.305037	-1.12621	-0.0965903	1.85578	2.49854	0.706955	1.04438	-0.660061	-0.257297
g0651	0	0	0.761674	-0.0739106	-0.806558	0.977206	1.63689	1.47464	-0.168086	-0.404628	-0.875078	0.933742	1.51057	-0.00124348	-0.121349	-0.858042	-0.139279	-1.08033	-1.18303	-1.58319	0.761674	-0.0739106	-0.806558	0.977206	1.63689	1.47464	-0.168086	-0.404628	-0.875078	0.933742	1.51057	-0.00124348	-0.121349	-0.858042	-0.139279	-1.08033	-1.18303	-1.58319	-0.869248	-1.36718	1.37856	0.670165	0.030381	0.157331	-0.518977	-0.614836	-0.390129	-0.738168	-1.4533
g3616	0	0	-1.04151	-0.28909	-0.742623	0.828851	-1.10881	0.748187	-1.10881	0.732295	-0.817143	-0.0894335	-0.764792	-1.10801	1.54027	-0.311259	1.20239	1.20546	-0.567139	1.69118	-1.04151	-0.28909	-0.742623	0.828851	-1.10881	0.748187	-1.10881	0.732295	-0.817143	-0.0894335	-0.764792	-1.10801	1.54027	-0.311259	1.20239	1.20546	-0.567139	1.69118	-0.955997	-0.867946	1.02992	1.14017	0.502239	-0.84839	0.933458	1.33954	-0.303503	-0.932705	0.664191
g5148	0	0	0.319527	0.150699	0.114107	-0.396739	-1.6429	-2.43317	0.477161	1.12969	-0.0175142	-0.551402	0.0501743	-0.0940185	-0.342431	-0.702044	0.493899	0.44499	2.0974	0.902566	0.319527	0.150699	0.114107	-0.396739	-1.6429	-2.43317	0.477161	1.12969	-0.0175142	-0.551402	0.0501743	-0.0940185	-0.342431	-0.702044	0.493899	0.44499	2.0974	0.902566	0.111633	1.57459	-0.751043	0.729564	-0.717916	-0.946825	0.046787	-1.63414	0.912362	-0.328456	0.18517
g1777	0	0	1.20282	-0.474589	-0.71683	1.29853	0.688748	0.727558	0.133982	-0.819891	-1.17053	0.722435	-0.264378	0.374301	0.829176	0.557309	1.32979	-1.27878	-1.598	-1.54164	1.20282	-0.474589	-0.71683	1.29853	0.688748	0.727558	0.133982	-0.819891	-1.17053	0.722435	-0.264378	0.374301	0.829176	0.557309	1.32979	-1.27878	-1.598	-1.54164	0.190484	1.84277	0.124411	-0.731979	-0.725648	-0.700044	1.41108	1.0386	-1.04206	-0.157637	0.40144
g6284	0	0	-0.855279	1.59443	2.54359	-0.921841	-0.921841	0.197293	0.41375	-0.412591	-0.483643	0.185935	0.529309	0.538818	0.920226	0.344415	-0.907049	-0.921841	-0.921841	-0.921841	-0.855279	1.59443	2.54359	-0.921841	-0.921841	0.197293	0.41375	-0.412591	-0.483643	0.185935	0.529309	0.538818	0.920226	0.344415	-0.907049	-0.921841	-0.921841	-0.921841	0.544374	-0.266777	-1.27502	-0.504725	-0.149988	1.65214	-1.60684	-0.128884	0.854495	0.734671	1.99396
g4846	0	0	0.443495	1.82245	1.75285	0.473528	0.285628	-0.188993	0.864472	1.07781	1.02261	-0.365539	-0.543318	-0.811982	-0.759728	-1.11267	-0.865109	-1.45376	-0.806488	-0.835248	0.443495	1.82245	1.75285	0.473528	0.285628	-0.188993	0.864472	1.07781	1.02261	-0.365539	-0.543318	-0.811982	-0.759728	-1.11267	-0.865109	-1.45376	-0.806488	-0.835248	-1.26929	-1.11712	0.210739	0.548577	1.29928	0.327813	-0.181988	-1.56293	-1.00804	0.257864	0.91713
g5903	0	0	-0.65186	0.172755	0.291057	1.35261	0.00392147	0.192158	0.593261	1.45458	0.657321	0.395828	-0.0325907	0.395828	0.476654	-0.184958	0.321232	-2.37684	-0.946919	-2.11404	-0.65186	0.172755	0.291057	1.35261	0.00392147	0.192158	0.593261	1.45458	0.657321	0.395828	-0.0325907	0.395828	0.476654	-0.184958	0.321232	-2.37684	-0.946919	-2.11404	-0.812844	0.0268366	-0.900893	-0.534906	0.489363	1.73244	0.580401	1.16848	-1.67239	0.407392	-1.06269
g4941	0	0	0.594502	-1.59889	-1.65484	-0.54475	-0.0560754	-0.559309	0.203611	-0.739796	-1.18725	-0.142027	0.669919	0.963747	0.61673	1.3559	2.04246	0.808159	-0.362044	-0.410056	0.594502	-1.59889	-1.65484	-0.54475	-0.0560754	-0.559309	0.203611	-0.739796	-1.18725	-0.142027	0.669919	0.963747	0.61673	1.3559	2.04246	0.808159	-0.362044	-0.410056	-1.16665	-0.747138	0.237153	1.47446	-0.543122	0.74529	-0.576328	0.215842	0.450766	-0.707898	1.2923
g1946	0	0	-0.486901	2.77478	-1.23285	0.507361	-1.05841	0.297103	-0.568036	-0.834876	-0.514355	-0.107622	0.66751	0.0829389	-1.00328	-0.383725	1.78107	0.024013	0.0526947	0.00258545	-0.486901	2.77478	-1.23285	0.507361	-1.05841	0.297103	-0.568036	-0.834876	-0.514355	-0.107622	0.66751	0.0829389	-1.00328	-0.383725	1.78107	0.024013	0.0526947	0.00258545	-1.72815	1.10379	0.560301	-0.224079	0.585361	-0.297223	0.302079	0.0839372	1.39116	1.09157	0.158832
g1270	0	0	0.0439943	0.538574	1.75584	-1.56016	-1.43688	-0.348098	0.214589	0.457184	0.651746	1.2469	1.1296	0.975872	0.506178	-0.154719	-1.39664	-0.978449	-0.83237	-0.813164	0.0439943	0.538574	1.75584	-1.56016	-1.43688	-0.348098	0.214589	0.457184	0.651746	1.2469	1.1296	0.975872	0.506178	-0.154719	-1.39664	-0.978449	-0.83237	-0.813164	1.07784	1.40947	-0.165339	-0.651021	-0.788361	-0.882592	0.74186	0.900286	1.75213	0.33469	0.173148
g2831	0	0	0.985816	-0.260452	-0.319414	-0.968892	-0.805751	-0.722241	-0.29124	-1.01105	-1.14611	0.132612	0.733122	0.200116	-0.600566	-0.715199	-0.560528	1.78917	1.83746	1.72315	0.985816	-0.260452	-0.319414	-0.968892	-0.805751	-0.722241	-0.29124	-1.01105	-1.14611	0.132612	0.733122	0.200116	-0.600566	-0.715199	-0.560528	1.78917	1.83746	1.72315	-0.516638	-0.893445	-0.0225274	-0.682467	0.272747	1.84233	0.704848	1.1059	0.688019	0.935861	-0.0707824
g4618	0	0	-0.434763	-0.4362	-0.4362	-0.4362	-0.4362	-0.430038	-0.4362	-0.4362	-0.4362	-0.4362	-0.4362	-0.436182	-0.329568	-0.381612	-0.43588	2.19465	1.48552	2.69368	-0.434763	-0.4362	-0.4362	-0.4362	-0.4362	-0.430038	-0.4362	-0.4362	-0.4362	-0.4362	-0.4362	-0.436182	-0.329568	-0.381612	-0.43588	2.19465	1.48552	2.69368	-1.01345	-0.689171	-0.323896	0.155143	0.0362492	1.83512	1.83158	-0.21978	-0.994464	1.56733	-0.433003
g2661	0	0	-0.598244	0.223197	0.0840466	0.0840466	-0.884563	-0.047245	1.54175	0.402761	1.90228	0.548537	1.88687	-0.14627	-1.63923	-1.19446	-1.06121	-0.199552	-0.63272	-0.269991	-0.598244	0.223197	0.0840466	0.0840466	-0.884563	-0.047245	1.54175	0.402761	1.90228	0.548537	1.88687	-0.14627	-1.63923	-1.19446	-1.06121	-0.199552	-0.63272	-0.269991	-0.860252	1.21356	-0.69517	-0.665185	-0.319409	1.32645	0.352509	0.0433713	0.0608314	-1.20443	-0.757388
g5379	0	0	2.14967	1.42147	0.980963	1.32662	-0.00177577	0.398538	0.0482709	0.108606	0.674938	-0.728395	-1.35434	-1.14687	-0.743211	-1.02578	-0.291441	-0.127182	-1.1562	-0.53388	2.14967	1.42147	0.980963	1.32662	-0.00177577	0.398538	0.0482709	0.108606	0.674938	-0.728395	-1.35434	-1.14687	-0.743211	-1.02578	-0.291441	-0.127182	-1.1562	-0.53388	1.49546	1.03452	-0.655382	-0.753943	-0.376671	-0.743988	-1.28104	-0.942509	-0.975287	-0.456992	0.929184
g6849	0	0	0.335355	-0.564225	1.18234	-0.287453	0.795762	0.701651	0.952025	1.88581	0.630119	-0.726395	0.294767	0.521497	-1.43119	-0.532407	0.376025	-1.20586	-1.42157	-1.50625	0.335355	-0.564225	1.18234	-0.287453	0.795762	0.701651	0.952025	1.88581	0.630119	-0.726395	0.294767	0.521497	-1.43119	-0.532407	0.376025	-1.20586	-1.42157	-1.50625	1.32222	1.23655	-0.643372	-0.775577	-0.739647	-0.400178	-1.57384	0.275473	-0.883286	1.66636	0.0936815
g0869	0	0	1.3074	1.28514	0.38027	-1.14056	-1.422	2.3925	-0.462497	-1.01446	-0.684406	-0.533456	-0.0322292	0.157594	0.113083	-0.739248	-0.343042	-0.655509	1.11459	0.276843	1.3074	1.28514	0.38027	-1.14056	-1.422	2.3925	-0.462497	-1.01446	-0.684406	-0.533456	-0.0322292	0.157594	0.113083	-0.739248	-0.343042	-0.655509	1.11459	0.276843	1.09845	1.01447	0.482235	-0.742756	-0.562643	-1.28975	-0.142331	0.609226	0.366281	0.313198	1.22043
g3938	0	0	-0.396429	0.144892	-1.46458	2.0827	1.50097	-0.1445	0.336733	-0.467448	-0.97107	0.39676	-0.614321	-0.479164	-0.569741	-0.87301	1.48785	0.293812	1.00948	-1.27293	-0.396429	0.144892	-1.46458	2.0827	1.50097	-0.1445	0.336733	-0.467448	-0.97107	0.39676	-0.614321	-0.479164	-0.569741	-0.87301	1.48785	0.293812	1.00948	-1.27293	0.962782	-0.285146	1.16681	-0.751575	0.310372	-1.40325	-0.334321	-0.0510227	0.510403	-0.234573	-2.75617
g4237	0	0	-0.419557	-0.416394	-0.952284	0.340841	0.051626	-0.381776	-0.907952	-1.02101	-1.12656	-0.824342	-0.938168	-0.85075	1.66437	1.09204	1.53976	1.55913	0.673903	0.917117	-0.419557	-0.416394	-0.952284	0.340841	0.051626	-0.381776	-0.907952	-1.02101	-1.12656	-0.824342	-0.938168	-0.85075	1.66437	1.09204	1.53976	1.55913	0.673903	0.917117	0.943225	0.385372	-1.01261	0.99095	0.0882908	-1.39522	1.14784	0.21274	-0.242868	0.297379	-1.0091
g4022	0	0	-0.779801	-0.606111	-1.32106	-0.0793054	-0.486352	-0.79027	0.426272	0.816993	1.21549	-0.683074	0.0268014	-0.606111	-0.3916	-0.865003	-0.541218	2.64973	1.06107	0.953538	-0.779801	-0.606111	-1.32106	-0.0793054	-0.486352	-0.79027	0.426272	0.816993	1.21549	-0.683074	0.0268014	-0.606111	-0.3916	-0.865003	-0.541218	2.64973	1.06107	0.953538	1.47009	0.275179	-0.118197	-0.995272	0.566985	-1.19879	-0.177403	-0.692593	0.52615	-0.717023	-0.391503
g4271	0	0	-1.22273	-0.169704	0.0403605	-1.26813	0.409866	-1.12662	-1.17067	0.677221	-0.0971906	2.25019	-0.148986	0.441934	0.455176	-1.19967	1.13627	0.419054	1.29481	-0.72117	-1.22273	-0.169704	0.0403605	-1.26813	0.409866	-1.12662	-1.17067	0.677221	-0.0971906	2.25019	-0.148986	0.441934	0.455176	-1.19967	1.13627	0.419054	1.29481	-0.72117	-0.52711	0.0122923	1.92051	0.00541694	-0.843375	-0.567737	1.21886	0.411572	1.05873	0.192872	0.95994
g1350	0	0	-0.768559	1.06918	1.10629	-0.427134	0.729431	-0.135598	-1.41446	-0.229784	1.79643	-0.170157	-0.365041	-0.890996	2.12473	0.467092	-0.890236	-0.796795	-0.29615	-0.908247	-0.768559	1.06918	1.10629	-0.427134	0.729431	-0.135598	-1.41446	-0.229784	1.79643	-0.170157	-0.365041	-0.890996	2.12473	0.467092	-0.890236	-0.796795	-0.29615	-0.908247	1.18648	1.31883	-0.875537	-0.907353	-0.393857	-0.328569	-2.60359	-0.740987	-0.0360112	-0.937776	1.08346
g1898	0	0	-0.530546	-0.898604	-0.900254	-0.439849	-0.682425	-0.886963	-0.874589	-0.87216	-1.12047	0.436231	0.245396	2.14426	-0.0432849	0.182083	0.00886931	1.39302	1.3223	1.51699	-0.530546	-0.898604	-0.900254	-0.439849	-0.682425	-0.886963	-0.874589	-0.87216	-1.12047	0.436231	0.245396	2.14426	-0.0432849	0.182083	0.00886931	1.39302	1.3223	1.51699	0.00749395	-0.604722	0.951673	1.42469	-1.13056	-0.648581	0.851589	-0.484521	-0.997421	-0.831263	0.145605
g3772	0	0	-0.722435	-1.27862	-0.106911	-0.505154	-0.500347	2.10985	-0.0626554	0.170251	0.658766	-0.436055	-1.17615	-1.09715	2.46109	-0.386097	0.472805	-0.0869584	0.437281	0.0484888	-0.722435	-1.27862	-0.106911	-0.505154	-0.500347	2.10985	-0.0626554	0.170251	0.658766	-0.436055	-1.17615	-1.09715	2.46109	-0.386097	0.472805	-0.0869584	0.437281	0.0484888	-1.00269	-0.753502	-0.565357	-0.153352	1.34029	1.13461	-1.23592	-1.8458	1.17125	0.10924	-1.00355
g5942	0	0	0.730778	0.185442	-0.267836	1.57788	0.763673	0.19337	1.01138	1.18574	0.969627	0.459239	0.0491577	0.250292	-0.987859	-1.08713	-0.395357	-1.32959	-1.49852	-1.81029	0.730778	0.185442	-0.267836	1.57788	0.763673	0.19337	1.01138	1.18574	0.969627	0.459239	0.0491577	0.250292	-0.987859	-1.08713	-0.395357	-1.32959	-1.49852	-1.81029	-1.19582	-0.865581	-0.113861	1.25513	-0.175999	1.09613	-1.05334	-1.05334	1.57745	-1.18945	-0.909053
g4307	0	0	-0.239634	-0.419478	-0.419478	-0.419478	-0.419478	-0.419478	-0.419478	-0.419478	-0.419478	-0.419478	-0.419478	-0.417337	-0.419478	-0.419478	-0.379513	2.40593	2.83485	0.82944	-0.239634	-0.419478	-0.419478	-0.419478	-0.419478	-0.419478	-0.419478	-0.419478	-0.419478	-0.419478	-0.419478	-0.417337	-0.419478	-0.419478	-0.379513	2.40593	2.83485	0.82944	-0.247929	-0.343433	1.02089	0.745235	0.537995	-1.71276	-0.236483	-0.563317	-0.697542	-1.20605	-1.48056
g2716	0	0	-0.527599	-0.527446	-0.524422	-0.52776	-0.526637	-0.179015	-0.527589	-0.527183	-0.527223	1.37979	0.133629	0.204363	2.84762	1.8982	-0.492999	-0.526544	-0.523529	-0.525661	-0.527599	-0.527446	-0.524422	-0.52776	-0.526637	-0.179015	-0.527589	-0.527183	-0.527223	1.37979	0.133629	0.204363	2.84762	1.8982	-0.492999	-0.526544	-0.523529	-0.525661	0.75751	-1.38335	0.139511	-1.09325	0.948394	0.631189	-0.508057	-0.466728	-0.545904	-1.51535	-0.756444
g1744	0	0	-0.439101	-0.432673	-0.440295	-0.425753	-0.440295	-0.368997	-0.440295	-0.438092	-0.440295	0.109888	0.0317378	3.61208	0.967905	0.804137	-0.383818	-0.440295	-0.440295	-0.395546	-0.439101	-0.432673	-0.440295	-0.425753	-0.440295	-0.368997	-0.440295	-0.438092	-0.440295	0.109888	0.0317378	3.61208	0.967905	0.804137	-0.383818	-0.440295	-0.440295	-0.395546	0.0133004	-1.2105	-0.670776	1.33478	1.02844	-0.49524	-0.971528	0.356127	-0.549407	0.770297	0.250518
g1018	0	0	-0.779361	-0.991888	-0.842666	0.31392	1.22918	0.440171	-1.18181	-1.14448	-1.12355	-0.402951	-1.1638	-0.388235	1.40107	1.39796	0.669797	0.855152	0.265287	1.4462	-0.779361	-0.991888	-0.842666	0.31392	1.22918	0.440171	-1.18181	-1.14448	-1.12355	-0.402951	-1.1638	-0.388235	1.40107	1.39796	0.669797	0.855152	0.265287	1.4462	0.0173932	0.74506	-0.52536	1.02053	0.451992	-1.70962	0.0137324	-0.498237	-0.223414	-1.31392	0.623188
g4295	0	0	-1.10176	-1.06544	-0.275082	-0.432984	-0.547654	1.25926	-1.04473	-0.345691	-0.70601	-0.252028	2.09319	0.934766	-0.702767	0.249708	-0.330724	-0.335102	0.492771	2.11028	-1.10176	-1.06544	-0.275082	-0.432984	-0.547654	1.25926	-1.04473	-0.345691	-0.70601	-0.252028	2.09319	0.934766	-0.702767	0.249708	-0.330724	-0.335102	0.492771	2.11028	0.301621	1.26152	-0.883412	0.621586	0.156842	-1.45815	-0.0800194	-1.2108	1.88224	0.152799	-0.108947
g4368	0	0	-0.505604	-0.322203	-0.867414	1.4075	2.17333	0.234626	-0.78546	-0.630199	-0.918076	-0.726071	-1.43808	-0.0826476	1.623	0.273237	0.85433	0.796705	-0.595687	-0.491289	-0.505604	-0.322203	-0.867414	1.4075	2.17333	0.234626	-0.78546	-0.630199	-0.918076	-0.726071	-1.43808	-0.0826476	1.623	0.273237	0.85433	0.796705	-0.595687	-0.491289	0.133423	0.737866	0.254891	-1.90388	-0.0831787	0.860877	1.24091	-1.58837	0.501313	-1.09491	0.303302
g0723	0	0	-0.75666	-1.39879	-1.24966	0.550635	0.252934	0.955834	-0.901492	-0.721944	-0.585596	0.587128	0.50631	2.43977	0.333117	0.593885	1.27443	-0.831514	-0.338106	-0.710275	-0.75666	-1.39879	-1.24966	0.550635	0.252934	0.955834	-0.901492	-0.721944	-0.585596	0.587128	0.50631	2.43977	0.333117	0.593885	1.27443	-0.831514	-0.338106	-0.710275	-0.449683	-0.619111	-0.707685	-0.787423	1.22347	1.34043	0.978087	1.37751	-0.856822	0.633001	-0.0396904
g0675	0	0	-0.231928	-0.0937694	3.48815	-0.403435	-0.403435	-0.403435	0.473157	-0.403435	-0.403435	-0.403435	1.5689	-0.401393	-0.403435	-0.403435	-0.365323	-0.403435	-0.403435	-0.403435	-0.231928	-0.0937694	3.48815	-0.403435	-0.403435	-0.403435	0.473157	-0.403435	-0.403435	-0.403435	1.5689	-0.401393	-0.403435	-0.403435	-0.365323	-0.403435	-0.403435	-0.403435	-0.287731	-0.22836	-0.471541	2.00148	-0.754745	-0.259106	-0.228749	0.359876	0.21696	-0.995051	-1.18097
g4530	0	0	0.515242	0.586798	1.51215	-0.677521	1.68603	-0.057909	-1.16052	-0.0171592	-0.415839	1.30185	-0.852614	-1.7884	1.01539	-0.624643	-1.04544	-0.863834	0.392673	0.493742	0.515242	0.586798	1.51215	-0.677521	1.68603	-0.057909	-1.16052	-0.0171592	-0.415839	1.30185	-0.852614	-1.7884	1.01539	-0.624643	-1.04544	-0.863834	0.392673	0.493742	-1.13568	-0.453095	-0.186271	-0.513161	0.601443	1.68676	-0.214084	-0.952341	0.686201	-1.19503	-0.0494374
g5375	0	0	-0.336292	2.02504	2.15496	-0.194038	-0.264563	-0.00546779	-0.104264	0.658511	1.5994	-0.385314	-0.956737	-1.51718	-0.501328	-0.712679	-0.499148	-0.488471	-0.62847	0.156035	-0.336292	2.02504	2.15496	-0.194038	-0.264563	-0.00546779	-0.104264	0.658511	1.5994	-0.385314	-0.956737	-1.51718	-0.501328	-0.712679	-0.499148	-0.488471	-0.62847	0.156035	1.17513	-1.11077	-1.19102	0.397702	-0.156531	0.885478	0.231474	0.66809	0.409064	0.0599039	-0.420159
g3441	0	0	1.02883	-0.362261	-0.0878927	-1.51302	-2.46396	-1.23561	1.33701	-0.447591	0.129557	0.158346	1.67265	0.138376	-0.33888	0.620865	0.0783273	0.384221	0.516824	0.384221	1.02883	-0.362261	-0.0878927	-1.51302	-2.46396	-1.23561	1.33701	-0.447591	0.129557	0.158346	1.67265	0.138376	-0.33888	0.620865	0.0783273	0.384221	0.516824	0.384221	1.27579	1.20637	-0.950114	-0.121951	-0.756339	-0.653755	-0.394659	-0.208612	0.26291	-0.505446	-0.213638
g3059	0	0	-1.39495	-1.80435	-0.186114	-0.567558	0.774515	0.621207	-1.08456	-0.470341	-1.13184	-0.125962	0.438083	1.1059	-0.153283	0.565115	-0.375618	0.965237	0.725965	2.09855	-1.39495	-1.80435	-0.186114	-0.567558	0.774515	0.621207	-1.08456	-0.470341	-1.13184	-0.125962	0.438083	1.1059	-0.153283	0.565115	-0.375618	0.965237	0.725965	2.09855	0.897386	-0.520608	0.885479	-1.09645	0.897822	-1.06363	0.723488	0.169101	-0.358085	-1.03231	-1.27026
g0820	0	0	-0.233149	-0.956187	0.0993181	-0.479193	-1.04024	0.314373	-0.925398	-0.175845	-1.40874	0.625601	0.725715	0.348835	-0.191473	3.08978	-0.407664	-0.365988	0.0806177	0.899629	-0.233149	-0.956187	0.0993181	-0.479193	-1.04024	0.314373	-0.925398	-0.175845	-1.40874	0.625601	0.725715	0.348835	-0.191473	3.08978	-0.407664	-0.365988	0.0806177	0.899629	-1.14045	-0.992389	1.2698	0.958785	-0.34645	0.250699	-0.880574	-0.720155	-0.0104835	0.32292	-0.143767
g5445	0	0	-0.232318	-0.903978	-0.676338	0.593151	-1.4671	-0.191579	-0.549893	0.327654	-0.117634	-0.889297	1.1698	1.01457	-0.799594	-0.634023	1.84631	-0.335166	2.19805	-0.352615	-0.232318	-0.903978	-0.676338	0.593151	-1.4671	-0.191579	-0.549893	0.327654	-0.117634	-0.889297	1.1698	1.01457	-0.799594	-0.634023	1.84631	-0.335166	2.19805	-0.352615	-0.801916	1.38138	-0.195443	1.09959	-0.966393	-0.517217	1.12385	-1.00977	0.0189506	0.997189	-1.16725
g3556	0	0	-0.508635	-0.586853	1.72172	-0.591454	1.38305	-0.591454	-0.465583	0.914076	-0.332152	-0.591454	-0.241939	-0.590468	0.0872009	2.74135	-0.57305	-0.591454	-0.591454	-0.591454	-0.508635	-0.586853	1.72172	-0.591454	1.38305	-0.591454	-0.465583	0.914076	-0.332152	-0.591454	-0.241939	-0.590468	0.0872009	2.74135	-0.57305	-0.591454	-0.591454	-0.591454	-0.214838	0.910717	-0.137898	-1.27894	-0.690678	1.41163	0.840052	0.840052	1.0586	-1.10652	-1.36587
g6334	0	0	3.90962	-0.287785	-0.287785	-0.287785	-0.287785	-0.287785	-0.287785	-0.287785	-0.287785	-0.287785	-0.287785	-0.237816	-0.287785	-0.287785	0.644972	-0.287785	-0.287785	-0.287785	3.90962	-0.287785	-0.287785	-0.287785	-0.287785	-0.287785	-0.287785	-0.287785	-0.287785	-0.287785	-0.287785	-0.237816	-0.287785	-0.287785	0.644972	-0.287785	-0.287785	-0.287785	0.269125	-0.995452	1.46846	-0.720279	0.783183	-0.805039	-0.236354	0.0365262	-0.496662	-0.522626	-0.723783
g2795	0	0	0.590281	1.38219	1.79341	1.20107	-0.133038	-1.46057	-0.896913	0.886033	1.54101	-1.37983	-0.335938	-0.400411	-0.172796	-0.503987	-0.601933	-0.516409	-0.0574033	-0.934761	0.590281	1.38219	1.79341	1.20107	-0.133038	-1.46057	-0.896913	0.886033	1.54101	-1.37983	-0.335938	-0.400411	-0.172796	-0.503987	-0.601933	-0.516409	-0.0574033	-0.934761	1.57368	0.652843	-1.07743	-0.0525395	-0.956012	-0.140547	0.963018	-0.0922371	-0.371978	1.20877	-0.939097
g0903	0	0	0.670575	0.194639	-0.376342	-0.255565	0.527228	0.0666477	1.35114	0.890246	0.293123	-0.0542852	-0.956643	0.694167	0.260953	0.226621	1.46234	-0.907677	-1.55123	-2.53593	0.670575	0.194639	-0.376342	-0.255565	0.527228	0.0666477	1.35114	0.890246	0.293123	-0.0542852	-0.956643	0.694167	0.260953	0.226621	1.46234	-0.907677	-1.55123	-2.53593	-1.01831	-1.20731	-0.359163	0.994275	0.547244	1.04326	-0.922264	-1.29953	-1.1049	-0.738669	-0.901705
g4287	0	0	-0.477813	-0.756187	2.56927	-0.23185	-1.07229	-1.02291	0.376032	1.5954	-0.41512	-0.858132	0.661017	0.666565	-0.641573	-0.324225	1.22627	-0.84232	-0.367407	-0.0847337	-0.477813	-0.756187	2.56927	-0.23185	-1.07229	-1.02291	0.376032	1.5954	-0.41512	-0.858132	0.661017	0.666565	-0.641573	-0.324225	1.22627	-0.84232	-0.367407	-0.0847337	0.847288	-1.2063	0.934614	-1.29949	0.399116	0.32477	0.852587	-1.34813	-1.11749	-0.307033	0.837247
g3468	0	0	1.10121	0.242814	0.767919	-0.254267	1.34772	0.113191	-1.11307	-0.919904	0.0266328	0.814187	-0.881853	-1.66949	0.479746	-1.25706	-1.06865	1.33264	-0.469708	1.40796	1.10121	0.242814	0.767919	-0.254267	1.34772	0.113191	-1.11307	-0.919904	0.0266328	0.814187	-0.881853	-1.66949	0.479746	-1.25706	-1.06865	1.33264	-0.469708	1.40796	1.27272	-1.02695	0.13727	0.956043	-1.16759	-0.171487	0.359568	-0.139011	-0.698307	0.922497	0.187806
g3965	0	0	0.0366396	-0.318516	-0.445089	-0.462993	-0.264084	-0.520144	0.779519	2.88195	2.27855	-0.350975	-0.623613	-0.0823838	-0.627224	-0.588326	-0.51166	-0.369532	-0.568615	-0.243504	0.0366396	-0.318516	-0.445089	-0.462993	-0.264084	-0.520144	0.779519	2.88195	2.27855	-0.350975	-0.623613	-0.0823838	-0.627224	-0.588326	-0.51166	-0.369532	-0.568615	-0.243504	-1.81853	0.294048	0.290153	-0.0264281	0.0275409	1.23322	1.01712	1.37182	0.424334	-2.177	0.432865
g4687	0	0	-0.710397	-0.619263	-0.617826	0.814724	1.10944	0.139852	-0.76745	-0.788889	-0.720271	-0.515741	-0.165947	0.124411	2.18231	2.37081	0.180681	-0.683641	-0.718327	-0.614481	-0.710397	-0.619263	-0.617826	0.814724	1.10944	0.139852	-0.76745	-0.788889	-0.720271	-0.515741	-0.165947	0.124411	2.18231	2.37081	0.180681	-0.683641	-0.718327	-0.614481	0.974366	1.15311	-0.776413	-1.11383	-0.770296	0.533066	-1.66128	-0.575251	-0.0893027	-0.88789	-1.50751
g6550	0	0	1.53545	0.262227	0.300965	-1.3171	0.862585	0.316692	-1.18251	0.420656	-1.12705	-0.537533	0.147006	-0.0233422	-0.883527	-0.224813	-1.43712	2.30988	0.706225	-0.128713	1.53545	0.262227	0.300965	-1.3171	0.862585	0.316692	-1.18251	0.420656	-1.12705	-0.537533	0.147006	-0.0233422	-0.883527	-0.224813	-1.43712	2.30988	0.706225	-0.128713	1.37837	-1.11554	1.00833	-0.51239	0.000430137	-0.759204	-1.06505	-0.133468	-0.641789	-0.267455	-1.16923
g0107	0	1	0.640556	1.54734	2.19567	0.420694	0.285499	-0.206339	0.566346	0.920456	1.11463	-0.710295	-0.786416	-0.84452	-0.812001	-0.624089	-0.423268	-1.09977	-1.05124	-1.13325	0.640556	1.54734	2.19567	0.420694	0.285499	-0.206339	0.566346	0.920456	1.11463	-0.710295	-0.786416	-0.84452	-0.812001	-0.624089	-0.423268	-1.09977	-1.05124	-1.13325	-0.742478	-0.636939	1.25715	1.3177	-0.674391	-0.521038	-1.19652	1.30558	-0.543291	-0.724169	0.82152
g2616	0	0	-0.356783	-0.99521	-0.0107455	0.0445215	-1.87504	-0.0979573	-0.571668	-1.33647	0.743238	-0.171561	2.8019	-0.227863	0.476937	0.889116	-0.126246	-0.231519	0.771201	0.274149	-0.356783	-0.99521	-0.0107455	0.0445215	-1.87504	-0.0979573	-0.571668	-1.33647	0.743238	-0.171561	2.8019	-0.227863	0.476937	0.889116	-0.126246	-0.231519	0.771201	0.274149	1.47045	0.0259218	0.319063	-1.10765	0.439187	-1.14697	-0.570021	0.0183849	1.73244	0.160388	0.365756
g3647	0	0	-0.757212	0.755811	0.216235	-0.44399	-0.797023	-0.238418	-0.28749	-0.217932	1.05786	-1.85696	-0.678408	-1.65541	1.34621	0.147216	-0.367226	0.941038	1.14737	1.68833	-0.757212	0.755811	0.216235	-0.44399	-0.797023	-0.238418	-0.28749	-0.217932	1.05786	-1.85696	-0.678408	-1.65541	1.34621	0.147216	-0.367226	0.941038	1.14737	1.68833	1.08942	0.725047	-0.138559	-1.71586	-0.382067	0.422025	-0.52114	-0.766251	-0.469992	0.43995	-0.84308
g5835	0	0	-0.669439	-0.475743	-0.974883	0.879314	0.820555	0.691338	-0.655959	-0.160877	-0.000362922	-0.185768	-0.203286	0.16421	1.09115	1.23836	2.25275	-1.63195	-0.92466	-1.25476	-0.669439	-0.475743	-0.974883	0.879314	0.820555	0.691338	-0.655959	-0.160877	-0.000362922	-0.185768	-0.203286	0.16421	1.09115	1.23836	2.25275	-1.63195	-0.92466	-1.25476	1.08425	0.858103	0.651746	-0.465539	-0.763297	-1.36526	1.55224	1.08412	0.518663	0.853557	-0.654214
g3129	0	0	-0.267841	-0.348158	3.84361	0.0533228	-0.267841	0.0414971	-0.0773349	0.399744	0.24992	-0.26491	-0.165371	-0.514284	-0.68217	-0.524322	-0.163579	-0.529756	-0.309692	-0.472834	-0.267841	-0.348158	3.84361	0.0533228	-0.267841	0.0414971	-0.0773349	0.399744	0.24992	-0.26491	-0.165371	-0.514284	-0.68217	-0.524322	-0.163579	-0.529756	-0.309692	-0.472834	1.80178	-1.05617	0.0937993	-0.748502	0.134667	-0.225577	-1.05182	-0.627067	1.09532	-0.776098	-0.891204
g4250	0	0	0.507908	0.746891	1.62056	0.663933	1.18761	-0.425183	0.563873	0.853453	0.602256	1.20284	-1.15797	-0.58471	-0.425183	-0.616121	-0.425183	-1.59206	-1.31477	-1.40814	0.507908	0.746891	1.62056	0.663933	1.18761	-0.425183	0.563873	0.853453	0.602256	1.20284	-1.15797	-0.58471	-0.425183	-0.616121	-0.425183	-1.59206	-1.31477	-1.40814	-0.566884	-1.4377	0.127519	0.00647183	0.285	1.5856	0.0799146	-0.474848	0.590245	0.0096412	-0.982798
g2452	0	0	-0.227294	0.257408	-0.117005	-0.338476	-0.343819	-0.45015	-0.106777	-0.352505	-0.266969	-0.696168	-0.684761	-0.694152	-0.790771	-0.687327	-0.70612	2.55857	1.81262	1.8337	-0.227294	0.257408	-0.117005	-0.338476	-0.343819	-0.45015	-0.106777	-0.352505	-0.266969	-0.696168	-0.684761	-0.694152	-0.790771	-0.687327	-0.70612	2.55857	1.81262	1.8337	0.581284	-0.447879	-0.123346	-1.06344	1.70155	-0.648164	-1.32234	-0.101409	-0.651233	0.012361	-0.339478
g2550	0	0	-1.18527	0.649058	1.59413	-0.17186	1.61869	-0.713031	0.8302	0.559731	0.139896	-1.38507	-0.456566	-0.474061	-1.15176	-0.985545	-1.23033	0.637814	0.416799	1.30717	-1.18527	0.649058	1.59413	-0.17186	1.61869	-0.713031	0.8302	0.559731	0.139896	-1.38507	-0.456566	-0.474061	-1.15176	-0.985545	-1.23033	0.637814	0.416799	1.30717	0.978274	0.654242	-0.438858	0.990846	-0.927103	-1.2574	0.790855	0.863714	0.959245	0.652525	-1.31349
g2623	0	0	-0.777092	-1.18144	-0.787588	0.641136	0.353809	-0.422005	0.412373	1.1004	1.4817	-1.60158	-0.612768	-0.153774	-1.17524	-1.18408	0.482953	1.50834	0.945993	0.968854	-0.777092	-1.18144	-0.787588	0.641136	0.353809	-0.422005	0.412373	1.1004	1.4817	-1.60158	-0.612768	-0.153774	-1.17524	-1.18408	0.482953	1.50834	0.945993	0.968854	-0.602177	-1.4014	0.386555	-0.394706	0.590707	1.42102	1.49948	0.472818	0.0544551	-1.88227	-0.658624
g0074	1	0	-0.434743	-0.435894	-0.435894	-0.427583	-0.435894	-0.435894	-0.420054	-0.435894	-0.435894	-0.435894	-0.435894	-0.435894	-0.435894	-0.435894	-0.435354	2.24338	2.0197	2.24949	-0.434743	-0.435894	-0.435894	-0.427583	-0.435894	-0.435894	-0.420054	-0.435894	-0.435894	-0.435894	-0.435894	-0.435894	-0.435894	-0.435894	-0.435354	2.24338	2.0197	2.24949	1.43616	1.12889	-0.577955	-0.584981	-0.657169	-0.744945	0.892987	0.850258	0.866813	0.710085	0.217986
g1680	0	0	-0.319187	-0.353176	2.19815	-0.353176	-0.353176	-0.353176	-0.353176	-0.144179	-0.353176	-0.353176	-0.353176	-0.352772	-0.353176	-0.353176	3.20928	-0.353176	-0.353176	-0.353176	-0.319187	-0.353176	2.19815	-0.353176	-0.353176	-0.353176	-0.353176	-0.144179	-0.353176	-0.353176	-0.353176	-0.352772	-0.353176	-0.353176	3.20928	-0.353176	-0.353176	-0.353176	-0.638113	-0.528092	-0.346475	-0.465489	-0.0160594	1.99423	0.899771	1.06955	0.344878	0.581732	1.64932
g0357	0	0	-0.152679	-0.242144	-0.242144	-0.242144	-0.242144	-0.242144	-0.242144	-0.242144	-0.242144	-0.242144	-0.242144	-0.241079	-0.242144	-0.242144	-0.222263	-0.242144	4.00603	-0.242144	-0.152679	-0.242144	-0.242144	-0.242144	-0.242144	-0.242144	-0.242144	-0.242144	-0.242144	-0.242144	-0.242144	-0.241079	-0.242144	-0.242144	-0.222263	-0.242144	4.00603	-0.242144	-0.270004	0.0501751	0.849872	1.41131	-1.2726	-0.76875	0.539211	1.50845	0.860482	-0.616328	-1.36836
g4356	0	0	-0.0148995	-1.05135	-0.887217	0.265911	0.051454	0.154689	-1.39284	-1.66936	-1.44189	0.752742	1.73504	0.864647	1.18453	0.938377	1.1801	-0.412375	-0.134458	-0.123096	-0.0148995	-1.05135	-0.887217	0.265911	0.051454	0.154689	-1.39284	-1.66936	-1.44189	0.752742	1.73504	0.864647	1.18453	0.938377	1.1801	-0.412375	-0.134458	-0.123096	-1.14009	-0.593003	0.468474	1.72451	-0.387098	-0.0727908	-0.341531	-1.16028	-0.996476	-0.573615	0.578521
g2996	0	0	0.152225	0.44411	0.177626	0.384692	-0.908517	0.784451	0.326156	-1.33462	-0.197515	-0.301651	1.77014	-0.425272	1.33285	0.609068	1.30795	-1.02257	-1.79586	-1.30327	0.152225	0.44411	0.177626	0.384692	-0.908517	0.784451	0.326156	-1.33462	-0.197515	-0.301651	1.77014	-0.425272	1.33285	0.609068	1.30795	-1.02257	-1.79586	-1.30327	0.869016	1.04968	0.218433	0.0214223	-0.460752	-1.6978	-0.786038	1.65678	-0.196802	1.66522	-1.44475
g3550	0	0	-0.0984558	1.2225	0.451585	-0.129018	0.748181	0.136243	0.292674	-0.644769	0.476195	0.985422	0.481692	0.912171	0.18576	-0.0673674	0.820588	-1.76521	-1.8138	-2.19439	-0.0984558	1.2225	0.451585	-0.129018	0.748181	0.136243	0.292674	-0.644769	0.476195	0.985422	0.481692	0.912171	0.18576	-0.0673674	0.820588	-1.76521	-1.8138	-2.19439	1.43539	0.89897	-0.639022	-0.252998	-0.164839	-1.27749	-0.150459	0.896359	-0.0984008	-0.150459	2.84309
g1585	0	0	0.991127	0.0413891	0.12495	0.752463	0.570742	-0.216502	1.63892	1.16251	1.16961	0.724188	-0.430179	-0.0707099	-0.554035	-0.957244	-0.19909	-1.27376	-1.63589	-1.83849	0.991127	0.0413891	0.12495	0.752463	0.570742	-0.216502	1.63892	1.16251	1.16961	0.724188	-0.430179	-0.0707099	-0.554035	-0.957244	-0.19909	-1.27376	-1.63589	-1.83849	0.735576	0.0609237	0.24705	-1.51147	1.234	-0.766084	-0.700225	1.12528	-1.43246	-1.57522	-0.588794
g5899	0	0	0.0130113	-0.516849	-0.54513	0.54136	0.660975	0.282477	-1.2801	-1.20925	-0.857313	-0.729576	0.305007	0.265817	0.363465	1.27108	2.92766	-0.386015	-0.470782	-0.635841	0.0130113	-0.516849	-0.54513	0.54136	0.660975	0.282477	-1.2801	-1.20925	-0.857313	-0.729576	0.305007	0.265817	0.363465	1.27108	2.92766	-0.386015	-0.470782	-0.635841	-0.28509	0.256196	-0.902618	0.270508	1.69921	-1.03821	-0.110067	-0.203765	1.70593	0.322564	0.915562
g0373	0	0	-0.635567	-0.31048	-0.164427	-0.570997	-0.687041	-0.0852158	-0.558144	-0.771557	-0.26784	0.0625345	2.26865	2.61545	0.963269	0.506256	-0.297615	-0.685228	-0.69827	-0.683786	-0.635567	-0.31048	-0.164427	-0.570997	-0.687041	-0.0852158	-0.558144	-0.771557	-0.26784	0.0625345	2.26865	2.61545	0.963269	0.506256	-0.297615	-0.685228	-0.69827	-0.683786	0.958374	1.12182	-1.63054	-0.400264	0.0136495	-0.0630366	-0.948369	-0.432607	-1.08057	-1.05257	0.558204
g4992	0	0	-0.809704	-0.732987	-0.867729	-0.757447	-0.623296	0.148013	-0.876658	-1.28377	-0.399433	0.454674	-0.329734	2.17599	0.129042	-0.0547604	0.811646	2.34321	0.491434	0.181507	-0.809704	-0.732987	-0.867729	-0.757447	-0.623296	0.148013	-0.876658	-1.28377	-0.399433	0.454674	-0.329734	2.17599	0.129042	-0.0547604	0.811646	2.34321	0.491434	0.181507	0.164988	-0.828769	-0.33468	-1.24548	1.35115	0.892788	0.466745	0.433916	1.55385	-1.29976	-1.09642
g5036	0	0	0.302141	0.18035	0.765994	1.41812	-0.18272	-0.165285	0.227408	1.09221	0.799065	1.07657	0.917797	0.465329	-1.07073	-1.05294	-0.101226	-2.0649	-0.996348	-1.61082	0.302141	0.18035	0.765994	1.41812	-0.18272	-0.165285	0.227408	1.09221	0.799065	1.07657	0.917797	0.465329	-1.07073	-1.05294	-0.101226	-2.0649	-0.996348	-1.61082	-0.409369	-0.408957	-0.385068	-0.414105	-0.423578	2.04108	-0.520821	-1.40638	-0.601405	0.340187	-1.00783
g4007	0	0	1.23632	-0.0608583	0.937151	0.925659	-0.110942	0.301732	0.631977	-0.0473803	0.424478	0.287686	1.054	0.150411	-0.256681	-0.0703012	0.46926	-1.78875	-2.00965	-2.0741	1.23632	-0.0608583	0.937151	0.925659	-0.110942	0.301732	0.631977	-0.0473803	0.424478	0.287686	1.054	0.150411	-0.256681	-0.0703012	0.46926	-1.78875	-2.00965	-2.0741	1.20713	1.31852	-0.718645	-0.494002	-0.958046	-0.354959	-0.229626	-0.66494	-0.66494	1.11028	-1.37576
g1444	0	0	-2.08454	0.0876572	0.388755	0.922433	0.233156	1.36539	0.919066	0.172645	1.57731	-0.282141	-0.06685	-1.15186	-0.520726	0.0387026	-2.12021	-0.0755854	0.324059	0.272738	-2.08454	0.0876572	0.388755	0.922433	0.233156	1.36539	0.919066	0.172645	1.57731	-0.282141	-0.06685	-1.15186	-0.520726	0.0387026	-2.12021	-0.0755854	0.324059	0.272738	1.96729	-0.132706	-0.359111	-0.749574	-0.0819789	-0.643918	-0.640666	-0.676955	-1.07351	-1.16371	0.76361
g4471	0	0	-1.09052	-0.832408	-0.88255	0.440645	1.42166	2.01011	-0.59333	-1.31994	0.117254	-0.588609	-0.0443319	-1.37874	-0.1709	-0.24923	1.51519	1.02119	0.536745	0.087763	-1.09052	-0.832408	-0.88255	0.440645	1.42166	2.01011	-0.59333	-1.31994	0.117254	-0.588609	-0.0443319	-1.37874	-0.1709	-0.24923	1.51519	1.02119	0.536745	0.087763	-0.569005	0.774132	1.43946	0.252196	-0.681554	-1.21523	0.905137	0.767094	-0.916763	-1.37288	-0.666589
g6681	0	0	-0.920842	0.494043	-0.0302444	-0.67641	-0.60669	-0.702452	1.1601	-0.130584	0.425599	0.777725	-0.71596	-0.361582	-0.958666	-0.811722	-0.950261	2.90242	0.926771	0.178765	-0.920842	0.494043	-0.0302444	-0.67641	-0.60669	-0.702452	1.1601	-0.130584	0.425599	0.777725	-0.71596	-0.361582	-0.958666	-0.811722	-0.950261	2.90242	0.926771	0.178765	-0.625284	-0.671948	-0.0615296	1.97798	-0.467087	-0.152131	-0.638871	-0.913476	-0.661207	-0.252807	-0.0555289
g2549	0	0	0.759204	-0.030765	-0.286695	1.18875	-0.510216	0.733148	-0.263384	-1.17809	-1.00442	-0.192726	1.32899	0.610405	0.559855	0.854276	1.56662	-0.938524	-1.61442	-1.58201	0.759204	-0.030765	-0.286695	1.18875	-0.510216	0.733148	-0.263384	-1.17809	-1.00442	-0.192726	1.32899	0.610405	0.559855	0.854276	1.56662	-0.938524	-1.61442	-1.58201	1.14246	1.28686	-1.02773	-0.723949	-0.000561162	-0.677081	-0.319822	-0.710369	0.15138	-2.1157	-0.452601
g2470	0	0	-0.403209	0.798397	-0.535035	1.62649	-0.535035	-0.535035	-0.535035	2.99288	0.310849	-0.535035	-0.535035	1.05316	-0.535035	-0.52248	-0.50574	-0.535035	-0.535035	-0.535035	-0.403209	0.798397	-0.535035	1.62649	-0.535035	-0.535035	-0.535035	2.99288	0.310849	-0.535035	-0.535035	1.05316	-0.535035	-0.52248	-0.50574	-0.535035	-0.535035	-0.535035	-0.196279	0.00222838	-0.366137	-1.04175	-0.30788	1.90981	2.77351	-0.132572	0.118439	1.04801	0.870897
g3880	0	0	-1.37855	-0.584595	-1.44099	0.585482	-0.0576952	1.20142	-0.951696	-1.29671	-1.0541	0.415923	0.722341	0.316204	1.73613	1.51209	-0.629275	0.17805	-0.0881289	0.814104	-1.37855	-0.584595	-1.44099	0.585482	-0.0576952	1.20142	-0.951696	-1.29671	-1.0541	0.415923	0.722341	0.316204	1.73613	1.51209	-0.629275	0.17805	-0.0881289	0.814104	-0.47901	0.679182	0.275145	1.40929	-1.42788	-0.456729	-1.7886	0.869197	0.161713	0.0573438	-0.856678
g2780	0	0	-1.65977	-0.492574	-0.211834	-1.21873	1.80427	-1.01319	-0.230713	0.971635	-0.346648	0.403888	-0.737398	0.390143	-0.598003	-0.104719	-0.321633	0.142791	2.12567	1.09681	-1.65977	-0.492574	-0.211834	-1.21873	1.80427	-1.01319	-0.230713	0.971635	-0.346648	0.403888	-0.737398	0.390143	-0.598003	-0.104719	-0.321633	0.142791	2.12567	1.09681	1.5533	-0.523825	-0.397636	0.918104	-1.01022	-0.539718	0.929965	0.251281	-0.0654919	-0.253013	0.273513
g5265	0	0	-0.316994	-0.803391	-0.676987	-0.485599	-0.325667	0.428615	-0.224356	-0.446235	-0.42518	-0.346553	-0.0574946	-0.325667	-0.910984	-0.701012	-0.519584	2.17337	1.51275	2.45098	-0.316994	-0.803391	-0.676987	-0.485599	-0.325667	0.428615	-0.224356	-0.446235	-0.42518	-0.346553	-0.0574946	-0.325667	-0.910984	-0.701012	-0.519584	2.17337	1.51275	2.45098	1.05061	0.266175	-0.254861	-1.8383	0.188579	0.587799	0.782541	0.751171	-0.0223488	0.501644	0.123751
g6677	0	0	-0.0796729	-1.95174	-2.11082	1.34472	1.13476	1.7436	-0.44239	-0.521269	-0.45839	0.905492	0.351599	-0.0256308	0.198573	-0.118866	0.685526	-0.667944	-0.0185633	0.0310043	-0.0796729	-1.95174	-2.11082	1.34472	1.13476	1.7436	-0.44239	-0.521269	-0.45839	0.905492	0.351599	-0.0256308	0.198573	-0.118866	0.685526	-0.667944	-0.0185633	0.0310043	-0.96986	-0.687872	-0.472848	-0.365166	1.00819	1.48756	-0.297118	-0.851552	-0.772815	-0.36852	-0.602232
g2061	0	0	2.40067	-0.0142884	0.318428	0.10475	-0.090591	0.342826	-0.211649	-0.209163	-0.184532	-0.124935	-0.962865	-0.819118	-0.974986	-1.80996	-0.991148	1.34191	1.43049	0.454172	2.40067	-0.0142884	0.318428	0.10475	-0.090591	0.342826	-0.211649	-0.209163	-0.184532	-0.124935	-0.962865	-0.819118	-0.974986	-1.80996	-0.991148	1.34191	1.43049	0.454172	-0.679383	-0.447996	-0.538633	1.97961	0.042668	-0.356268	-0.846941	-0.486398	-0.429766	-0.237874	-0.358925
g2980	0	0	0.508176	-0.504458	-0.806919	-0.250224	-0.407712	0.495363	-0.169251	-0.644017	-0.365856	1.55144	2.56277	1.23933	-0.128732	0.172832	0.251333	-1.00122	-1.12941	-1.37344	0.508176	-0.504458	-0.806919	-0.250224	-0.407712	0.495363	-0.169251	-0.644017	-0.365856	1.55144	2.56277	1.23933	-0.128732	0.172832	0.251333	-1.00122	-1.12941	-1.37344	-0.599449	-0.588914	0.622085	1.77737	-0.520559	-0.69053	-0.54628	-1.05177	-0.790495	-1.08072	1.08136
g6243	0	0	-0.376241	-0.18774	1.51958	0.273554	0.273554	0.407935	0.547493	1.99674	2.03649	-0.537762	-0.792791	-0.45159	-1.17548	-0.496921	-0.645625	-1.47515	-0.482857	-0.43319	-0.376241	-0.18774	1.51958	0.273554	0.273554	0.407935	0.547493	1.99674	2.03649	-0.537762	-0.792791	-0.45159	-1.17548	-0.496921	-0.645625	-1.47515	-0.482857	-0.43319	0.161218	-1.55559	1.45597	-0.553285	0.306313	0.185378	0.476134	-0.801006	-0.958139	-0.642712	0.752013
g2891	0	0	1.06691	1.39651	0.114269	0.731217	0.644564	-0.102638	0.208383	-0.250883	-0.295706	0.0273535	-0.531533	0.40459	0.567158	-0.0328262	1.4292	-1.44284	-1.72947	-2.20426	1.06691	1.39651	0.114269	0.731217	0.644564	-0.102638	0.208383	-0.250883	-0.295706	0.0273535	-0.531533	0.40459	0.567158	-0.0328262	1.4292	-1.44284	-1.72947	-2.20426	0.125186	-1.18453	1.49757	0.25726	0.370059	-1.06554	0.447483	-0.980873	-0.619219	-1.19888	1.76904
g5276	0	0	0.145863	1.06034	-0.0408378	1.08599	1.84068	0.353098	0.211758	0.0616886	1.641	-0.124255	-0.982504	-0.000220442	-1.73019	-1.12203	0.417027	-1.06668	-1.2886	-0.462135	0.145863	1.06034	-0.0408378	1.08599	1.84068	0.353098	0.211758	0.0616886	1.641	-0.124255	-0.982504	-0.000220442	-1.73019	-1.12203	0.417027	-1.06668	-1.2886	-0.462135	1.32336	0.793458	0.0681171	0.0807387	-0.989029	-1.27664	-0.987449	-0.139568	0.463923	2.11283	1.49303
g0259	0	0	1.86618	0.733596	1.2871	0.0451329	1.37141	0.328242	-0.143608	-0.300993	-0.6821	0.819666	-1.04744	-0.627863	-1.61089	-1.44298	-1.27205	0.510546	-0.0233369	0.189402	1.86618	0.733596	1.2871	0.0451329	1.37141	0.328242	-0.143608	-0.300993	-0.6821	0.819666	-1.04744	-0.627863	-1.61089	-1.44298	-1.27205	0.510546	-0.0233369	0.189402	-1.06833	-0.764042	1.28135	1.16469	-0.516896	-0.0967653	-0.824404	-0.763068	-1.07352	-0.00481282	0.446549
g6119	0	0	-0.811688	-0.24956	1.0041	-0.502243	-1.66292	-1.0877	0.738262	2.3211	1.76598	-0.0692785	0.511755	0.350346	-0.272246	0.163658	-0.244186	-1.01166	-0.465094	-0.478625	-0.811688	-0.24956	1.0041	-0.502243	-1.66292	-1.0877	0.738262	2.3211	1.76598	-0.0692785	0.511755	0.350346	-0.272246	0.163658	-0.244186	-1.01166	-0.465094	-0.478625	1.13532	1.37954	-0.359022	-0.971024	-0.461498	-0.723308	0.084129	0.395796	-0.254793	-0.493346	0.6413
g0465	0	0	0.918839	1.5521	-0.281939	0.229311	-0.15621	-0.867137	1.15196	1.86818	1.00049	-0.475349	-1.30599	-0.334789	-1.93829	-0.938462	0.349586	-0.343283	-0.15621	-0.272817	0.918839	1.5521	-0.281939	0.229311	-0.15621	-0.867137	1.15196	1.86818	1.00049	-0.475349	-1.30599	-0.334789	-1.93829	-0.938462	0.349586	-0.343283	-0.15621	-0.272817	1.19808	0.137153	1.01067	-1.45823	-0.488206	-0.399469	-0.215885	0.000783726	0.0301587	-0.513052	-1.45715
g0547	0	0	0.413471	0.854399	-0.14349	0.512806	1.15019	-0.674789	-1.35933	-1.24133	0.0992596	-0.904401	0.437169	-0.9114	0.201418	-0.450335	-1.18755	1.7478	-0.502888	1.95899	0.413471	0.854399	-0.14349	0.512806	1.15019	-0.674789	-1.35933	-1.24133	0.0992596	-0.904401	0.437169	-0.9114	0.201418	-0.450335	-1.18755	1.7478	-0.502888	1.95899	0.329544	-0.574373	1.31866	0.887926	-0.746362	-1.21539	0.203045	0.518937	0.689291	1.13313	1.86911
g3848	0	0	0.115593	2.37269	2.10574	-0.370409	0.799362	-0.353742	0.353236	0.777122	0.0211785	-0.445898	-1.08551	-1.23465	-0.138852	-0.731754	-1.12971	-0.646384	-0.375426	-0.0325849	0.115593	2.37269	2.10574	-0.370409	0.799362	-0.353742	0.353236	0.777122	0.0211785	-0.445898	-1.08551	-1.23465	-0.138852	-0.731754	-1.12971	-0.646384	-0.375426	-0.0325849	0.198119	-0.405218	-0.851596	-1.20029	0.930615	1.32838	-0.757274	-0.58359	-0.846118	0.592947	0.438769
g6126	0	0	-0.849979	-0.785127	-0.81847	1.29892	0.66882	1.94683	0.432858	0.479986	0.899169	-0.0978059	-0.115572	-0.118184	-0.150098	0.560618	1.01494	-1.6862	-1.3332	-1.34751	-0.849979	-0.785127	-0.81847	1.29892	0.66882	1.94683	0.432858	0.479986	0.899169	-0.0978059	-0.115572	-0.118184	-0.150098	0.560618	1.01494	-1.6862	-1.3332	-1.34751	1.72655	-0.106597	-1.12388	-0.615872	0.483035	-0.363241	0.861485	-0.303119	1.35091	1.04363	1.60824
g5238	0	0	1.0154	0.624317	-0.231794	0.357734	0.165189	0.688171	-0.438678	-0.757613	-0.309752	0.400658	0.614883	1.51368	0.214977	0.2028	1.25629	-1.97799	-1.50432	-1.83396	1.0154	0.624317	-0.231794	0.357734	0.165189	0.688171	-0.438678	-0.757613	-0.309752	0.400658	0.614883	1.51368	0.214977	0.2028	1.25629	-1.97799	-1.50432	-1.83396	-0.538784	-1.57824	0.447409	0.392887	1.3627	-0.0859702	-1.99365	-0.019297	-0.502546	0.686147	-1.06024
g6068	0	0	1.20127	0.738832	1.94891	0.533129	0.0181924	1.76646	-1.34664	-0.999373	0.533129	-0.582876	0.714207	-0.552859	-0.89286	-0.640198	-0.0958191	-1.32928	-0.678035	-0.336183	1.20127	0.738832	1.94891	0.533129	0.0181924	1.76646	-1.34664	-0.999373	0.533129	-0.582876	0.714207	-0.552859	-0.89286	-0.640198	-0.0958191	-1.32928	-0.678035	-0.336183	-0.669765	1.86321	-0.167615	-1.01338	0.104994	-0.117446	0.310059	-1.18027	-0.239347	0.166805	-0.970626
g6969	0	0	0.569885	1.38586	1.05426	1.34614	0.173888	0.871266	0.337901	0.715781	1.39176	-0.00976355	-0.413405	-1.16993	-1.01631	-0.863593	-0.562369	-1.27746	-1.29216	-1.24176	0.569885	1.38586	1.05426	1.34614	0.173888	0.871266	0.337901	0.715781	1.39176	-0.00976355	-0.413405	-1.16993	-1.01631	-0.863593	-0.562369	-1.27746	-1.29216	-1.24176	-0.222788	-0.936246	1.17825	1.31206	-0.862966	-0.468312	-0.796069	-1.13265	0.813158	0.130343	0.457755
g3291	0	0	0.516534	1.37177	1.78406	0.252136	0.535221	0.323872	1.52691	0.668715	0.381958	-0.0998612	-1.22316	-1.63532	-0.0998612	-1.33472	-0.624138	-0.568218	-1.00617	-0.769729	0.516534	1.37177	1.78406	0.252136	0.535221	0.323872	1.52691	0.668715	0.381958	-0.0998612	-1.22316	-1.63532	-0.0998612	-1.33472	-0.624138	-0.568218	-1.00617	-0.769729	1.34178	-0.273381	1.13527	-0.734375	-1.06429	-0.405005	-0.168105	1.91914	-0.424743	-0.168105	-0.809526
g6644	0	0	-0.769491	-0.820478	-1.12405	-0.0184794	-0.213354	0.432226	-1.07913	-1.41067	-1.31256	-0.0588295	0.869609	1.19865	2.02977	1.40092	0.992255	-0.224693	-0.0895579	0.197878	-0.769491	-0.820478	-1.12405	-0.0184794	-0.213354	0.432226	-1.07913	-1.41067	-1.31256	-0.0588295	0.869609	1.19865	2.02977	1.40092	0.992255	-0.224693	-0.0895579	0.197878	0.400764	1.27739	-0.979921	-1.40764	0.270014	0.439386	2.08574	-0.0682067	0.740792	0.632736	1.55767
g4459	0	0	0.246855	-0.27154	-0.27154	-0.27154	-0.27154	-0.27154	-0.27154	-0.27154	-0.27154	-0.27154	-0.27154	-0.265369	3.97642	-0.27154	-0.156341	-0.27154	-0.27154	-0.27154	0.246855	-0.27154	-0.27154	-0.27154	-0.27154	-0.27154	-0.27154	-0.27154	-0.27154	-0.27154	-0.27154	-0.265369	3.97642	-0.27154	-0.156341	-0.27154	-0.27154	-0.27154	-0.398356	-0.457768	1.16542	1.36391	-0.918784	-0.75442	-0.351998	-0.142928	0.178503	-0.573202	-0.714068
g4331	0	0	-0.521504	-0.591537	-0.784555	-0.847624	-1.00638	-0.256922	-0.655057	-1.08078	-0.838958	-0.0676818	1.31457	0.204854	-0.124148	0.335194	-0.388436	2.08681	1.43071	1.79145	-0.521504	-0.591537	-0.784555	-0.847624	-1.00638	-0.256922	-0.655057	-1.08078	-0.838958	-0.0676818	1.31457	0.204854	-0.124148	0.335194	-0.388436	2.08681	1.43071	1.79145	0.978158	1.274	0.345529	-0.715194	-0.848123	-1.03437	-0.342756	0.962405	-0.520629	-0.56935	1.32616
g2829	0	0	-0.236895	0.937962	0.129544	0.130989	-0.703318	-0.496287	2.77394	0.949964	1.07218	-0.580299	0.11284	-0.172276	-1.58446	-1.21724	-1.06301	0.0122335	-0.172276	0.1064	-0.236895	0.937962	0.129544	0.130989	-0.703318	-0.496287	2.77394	0.949964	1.07218	-0.580299	0.11284	-0.172276	-1.58446	-1.21724	-1.06301	0.0122335	-0.172276	0.1064	-0.694262	-0.753468	1.05824	1.49103	-0.534185	-0.567355	1.65379	0.748139	0.295731	1.97988	-1.07247
g0063	1	0	-0.43075	-0.431213	-0.432637	-0.432637	-0.432637	-0.432637	-0.423785	-0.432637	-0.432637	-0.432637	-0.429664	-0.432637	-0.432637	-0.432064	-0.431752	1.86354	2.06967	2.53975	-0.43075	-0.431213	-0.432637	-0.432637	-0.432637	-0.432637	-0.423785	-0.432637	-0.432637	-0.432637	-0.429664	-0.432637	-0.432637	-0.432064	-0.431752	1.86354	2.06967	2.53975	1.29065	1.29065	-0.603282	-0.64569	-0.664047	-0.668287	0.810296	0.74829	0.668247	0.433782	-0.166894
g0280	0	0	1.53313	1.53313	1.53313	1.53313	0.295507	0.295507	-0.400505	-0.400505	-0.400505	0.295507	0.295507	-0.400505	-1.4807	-0.975054	-0.975054	-1.4807	-0.400505	-0.400505	1.53313	1.53313	1.53313	1.53313	0.295507	0.295507	-0.400505	-0.400505	-0.400505	0.295507	0.295507	-0.400505	-1.4807	-0.975054	-0.975054	-1.4807	-0.400505	-0.400505	-0.557506	-1.0161	0.425397	1.79092	-0.145524	-0.497186	-0.681186	-1.25618	-1.15382	0.459285	0.0710648
g3141	0	0	0.307915	-0.0616523	-1.20936	1.23292	-0.173918	-1.22682	1.09575	-0.431566	-0.622706	-0.321621	-0.449509	0.748043	1.44076	-0.934529	1.82242	0.994398	-0.961617	-1.24892	0.307915	-0.0616523	-1.20936	1.23292	-0.173918	-1.22682	1.09575	-0.431566	-0.622706	-0.321621	-0.449509	0.748043	1.44076	-0.934529	1.82242	0.994398	-0.961617	-1.24892	0.506247	0.0134764	-1.68328	0.33056	-0.436113	1.26911	0.407698	0.719508	0.381036	-0.919749	-0.898506
g5669	0	0	0.901485	0.110015	0.474154	0.738687	-2.16978	0.280527	1.23942	0.793152	0.515012	1.18382	-0.635655	0.263369	-1.42391	-1.60944	-0.645568	0.882689	-0.23007	-0.667916	0.901485	0.110015	0.474154	0.738687	-2.16978	0.280527	1.23942	0.793152	0.515012	1.18382	-0.635655	0.263369	-1.42391	-1.60944	-0.645568	0.882689	-0.23007	-0.667916	-0.762446	-0.262658	-0.946798	-0.47056	0.86837	1.57409	0.60076	0.645369	0.814955	0.683982	0.0815427
g3832	0	0	0.401597	0.83316	1.51547	0.189009	-0.758138	-0.166299	0.603935	0.198403	0.094092	-0.20857	-0.113528	0.0707541	1.14993	1.39239	0.120791	-1.84338	-1.80218	-1.67744	0.401597	0.83316	1.51547	0.189009	-0.758138	-0.166299	0.603935	0.198403	0.094092	-0.20857	-0.113528	0.0707541	1.14993	1.39239	0.120791	-1.84338	-1.80218	-1.67744	0.133053	-1.28196	1.53291	0.233091	0.301495	-0.918589	-0.846742	2.34131	-0.429079	0.914657	-0.517244
g2260	0	0	-0.13131	-0.813714	-0.316739	-0.00752245	-1.63004	-1.10832	1.18949	0.559595	-0.262905	-1.01287	-0.34438	0.210081	-1.22197	-0.164555	1.16918	2.16921	1.23432	0.482464	-0.13131	-0.813714	-0.316739	-0.00752245	-1.63004	-1.10832	1.18949	0.559595	-0.262905	-1.01287	-0.34438	0.210081	-1.22197	-0.164555	1.16918	2.16921	1.23432	0.482464	-1.46888	-0.813462	0.299959	0.586783	1.3193	0.0763018	0.320178	0.828507	2.51309	0.219659	-0.619349
g3248	0	0	-0.722912	-0.277059	-0.486041	0.889178	1.13927	0.635125	-0.180645	-0.453166	-0.622426	-0.356442	-1.00175	-0.811704	-1.13793	-1.11898	-0.488281	1.88379	1.76424	1.34573	-0.722912	-0.277059	-0.486041	0.889178	1.13927	0.635125	-0.180645	-0.453166	-0.622426	-0.356442	-1.00175	-0.811704	-1.13793	-1.11898	-0.488281	1.88379	1.76424	1.34573	-0.981609	-1.52122	0.688026	0.456682	0.922103	0.43602	2.23276	1.21303	1.05338	0.487912	-0.388032
g1747	0	0	-0.200235	0.121074	0.747339	0.105971	-0.743285	-0.402515	-0.200235	1.83766	0.206351	-0.29227	1.1845	-1.54815	-0.119688	1.81854	-1.09554	-0.827869	0.915393	-1.50704	-0.200235	0.121074	0.747339	0.105971	-0.743285	-0.402515	-0.200235	1.83766	0.206351	-0.29227	1.1845	-1.54815	-0.119688	1.81854	-1.09554	-0.827869	0.915393	-1.50704	-0.0044454	1.83131	-0.472879	-0.892075	-0.740945	0.27903	-1.13036	-0.896635	-0.0806451	-0.776894	-0.537314
g5409	0	0	-0.882681	-0.0856675	1.10382	-0.735759	-1.13415	-0.320368	0.0664101	1.56857	1.40515	0.23314	0.259446	0.946071	0.345169	1.26489	-0.411623	-2.01537	-0.374969	-1.23208	-0.882681	-0.0856675	1.10382	-0.735759	-1.13415	-0.320368	0.0664101	1.56857	1.40515	0.23314	0.259446	0.946071	0.345169	1.26489	-0.411623	-2.01537	-0.374969	-1.23208	-0.156249	-0.0299359	-0.177875	1.7535	-1.36666	-0.0227812	-1.0135	-0.671801	-0.24134	-0.378961	-0.0796199
g6671	0	0	-0.692736	-1.04043	-1.1747	-0.699803	-0.912926	0.0810382	-0.842605	-1.156	-1.12735	0.412931	1.54991	1.62028	1.42643	1.28365	0.58524	0.352967	0.227665	0.106448	-0.692736	-1.04043	-1.1747	-0.699803	-0.912926	0.0810382	-0.842605	-1.156	-1.12735	0.412931	1.54991	1.62028	1.42643	1.28365	0.58524	0.352967	0.227665	0.106448	-1.01848	-0.598133	-1.06341	1.12391	0.768939	0.787173	1.48184	2.01414	1.00641	0.634702	-0.295128
g0988	0	0	0.864794	0.719357	-0.0116584	0.719357	1.06125	-0.469225	1.149	2.14269	1.05594	-0.510743	-0.941847	-0.510743	-1.18734	-1.49802	-0.775752	-0.483752	-0.474185	-0.849118	0.864794	0.719357	-0.0116584	0.719357	1.06125	-0.469225	1.149	2.14269	1.05594	-0.510743	-0.941847	-0.510743	-1.18734	-1.49802	-0.775752	-0.483752	-0.474185	-0.849118	-0.763777	-0.866682	0.93553	1.1553	-1.05165	0.591282	-0.143404	1.32085	-0.270921	-0.496232	2.3052
g3653	0	0	1.94102	-0.452382	-0.732372	1.0992	0.189009	2.60954	-0.655111	-0.273553	-0.157003	0.579199	-0.696448	-0.182973	-0.213798	-0.365555	0.0788162	-0.547203	-1.33939	-0.880999	1.94102	-0.452382	-0.732372	1.0992	0.189009	2.60954	-0.655111	-0.273553	-0.157003	0.579199	-0.696448	-0.182973	-0.213798	-0.365555	0.0788162	-0.547203	-1.33939	-0.880999	-0.535182	-0.285406	0.204882	1.87934	-0.992278	-0.271351	-0.53537	-0.63129	-1.07029	0.354513	0.246591
g1027	0	0	-0.791885	-1.18472	-0.556326	-0.744094	-0.925667	-0.0177245	-0.990563	-0.84487	-0.691187	-0.362504	0.223991	0.134749	0.361336	0.516716	0.350063	1.53406	1.83861	2.15002	-0.791885	-1.18472	-0.556326	-0.744094	-0.925667	-0.0177245	-0.990563	-0.84487	-0.691187	-0.362504	0.223991	0.134749	0.361336	0.516716	0.350063	1.53406	1.83861	2.15002	-0.530851	-1.13507	0.305155	1.63379	-0.697838	0.424816	-0.188403	-1.57553	-1.03799	-0.304756	-0.12347
g1065	0	0	0.0167329	0.689743	-0.260989	1.03796	0.436466	0.0773007	0.871177	1.64873	2.43451	-0.550273	-0.526653	-1.06822	-0.81295	-1.0357	-0.493534	-0.66815	-0.798061	-0.998096	0.0167329	0.689743	-0.260989	1.03796	0.436466	0.0773007	0.871177	1.64873	2.43451	-0.550273	-0.526653	-1.06822	-0.81295	-1.0357	-0.493534	-0.66815	-0.798061	-0.998096	-1.16895	0.667222	1.31278	0.280136	-1.17455	0.0833586	1.03629	0.907665	0.743882	0.280943	-0.00207607
g3424	0	0	-0.883486	0.691619	2.12607	-0.585355	2.22988	0.779534	-1.00066	0.356428	-0.261506	0.369793	-1.13712	-0.486893	0.629204	-0.366181	-0.803589	-0.913176	-0.644157	-0.100413	-0.883486	0.691619	2.12607	-0.585355	2.22988	0.779534	-1.00066	0.356428	-0.261506	0.369793	-1.13712	-0.486893	0.629204	-0.366181	-0.803589	-0.913176	-0.644157	-0.100413	-0.782406	-0.0256688	-1.21759	-0.278683	1.44542	0.858928	-0.0950341	1.67361	1.14135	-0.373839	-0.711799
g1120	0	0	0.136	-0.690516	-0.193456	-0.531409	-0.840815	3.68981	0.0313965	-0.553739	-0.630676	-0.840815	0.267337	-0.246561	-0.229153	-0.0246613	0.338367	0.375929	-0.0918063	0.0347641	0.136	-0.690516	-0.193456	-0.531409	-0.840815	3.68981	0.0313965	-0.553739	-0.630676	-0.840815	0.267337	-0.246561	-0.229153	-0.0246613	0.338367	0.375929	-0.0918063	0.0347641	1.36789	-0.498385	-0.0738799	-1.19505	1.02649	-0.627062	2.04294	-0.622377	0.653984	-0.520994	0.465971
g4680	0	0	-1.54318	-1.26059	-1.19619	-0.56734	1.04026	0.792441	-0.647352	-0.593963	-0.631555	1.79693	0.610715	-0.1696	-0.151156	-0.424424	-0.273259	1.44861	0.243232	1.52642	-1.54318	-1.26059	-1.19619	-0.56734	1.04026	0.792441	-0.647352	-0.593963	-0.631555	1.79693	0.610715	-0.1696	-0.151156	-0.424424	-0.273259	1.44861	0.243232	1.52642	0.00587268	1.26029	0.429264	0.47336	-1.65513	-0.513651	-1.34613	-1.63747	-0.386358	-0.9012	-0.316663
g2615	0	0	1.90581	1.18788	0.162425	1.71509	0.831961	-0.0740259	0.394607	-0.215224	-0.79845	0.709672	-0.903236	-0.176328	-0.358488	-0.848274	0.288763	-0.857185	-1.34228	-1.62272	1.90581	1.18788	0.162425	1.71509	0.831961	-0.0740259	0.394607	-0.215224	-0.79845	0.709672	-0.903236	-0.176328	-0.358488	-0.848274	0.288763	-0.857185	-1.34228	-1.62272	0.982715	1.0258	-1.0669	-1.31066	0.0145144	0.354537	-0.779297	-0.858342	-0.672768	-0.635931	-0.733925
g2618	0	0	3.43469	-0.28156	-0.469938	0.0830623	-0.590553	-0.335998	-0.257686	0.0437647	-0.154084	-0.202511	-0.191227	1.66483	-0.590553	-0.475326	-0.584202	-0.477027	-0.590553	-0.0251335	3.43469	-0.28156	-0.469938	0.0830623	-0.590553	-0.335998	-0.257686	0.0437647	-0.154084	-0.202511	-0.191227	1.66483	-0.590553	-0.475326	-0.584202	-0.477027	-0.590553	-0.0251335	-1.8359	0.937761	0.412936	-0.277936	0.706458	0.0566852	-1.11809	-0.91684	-1.07649	0.754595	1.44068
g1642	0	0	-0.650303	-0.418158	0.722677	0.0603114	1.86389	0.835039	0.700276	1.30606	1.66193	0.31988	0.147054	-0.543226	-1.03193	-1.06801	-0.921433	-1.4213	-0.654939	-0.90782	-0.650303	-0.418158	0.722677	0.0603114	1.86389	0.835039	0.700276	1.30606	1.66193	0.31988	0.147054	-0.543226	-1.03193	-1.06801	-0.921433	-1.4213	-0.654939	-0.90782	-0.805154	-0.383155	-0.825744	-0.315735	1.76047	0.569316	0.509423	0.913617	0.963539	0.893339	0.419398
g2026	0	0	-1.94083	0.52261	1.73439	-1.54122	0.286259	0.632184	1.11431	1.34102	0.729651	-0.538943	-1.05285	-0.685553	0.623309	-0.651859	-0.302263	0.419227	0.06481	-0.754256	-1.94083	0.52261	1.73439	-1.54122	0.286259	0.632184	1.11431	1.34102	0.729651	-0.538943	-1.05285	-0.685553	0.623309	-0.651859	-0.302263	0.419227	0.06481	-0.754256	-0.622454	-0.278123	0.43159	-0.851655	1.83326	-0.512616	0.0990063	1.19195	0.453688	-0.288246	-0.581078
g5383	0	0	-0.889478	-0.750946	-0.853063	-0.726331	-0.799629	-0.196681	-0.902319	-0.902319	-1.00301	0.0877404	1.17215	1.85697	1.36986	1.80094	1.04182	-0.173915	-0.104479	-0.0273067	-0.889478	-0.750946	-0.853063	-0.726331	-0.799629	-0.196681	-0.902319	-0.902319	-1.00301	0.0877404	1.17215	1.85697	1.36986	1.80094	1.04182	-0.173915	-0.104479	-0.0273067	1.04725	-0.372157	0.650247	-1.10269	0.913669	-1.13632	0.581901	-0.074569	0.120428	1.49753	0.120428
g3963	0	0	1.29831	1.69892	0.443584	-1.09244	0.296122	0.422693	-0.0161166	0.761422	-0.095692	0.680355	0.382429	-0.665988	-1.02708	-1.40647	-1.56854	1.45863	-0.413613	-1.15654	1.29831	1.69892	0.443584	-1.09244	0.296122	0.422693	-0.0161166	0.761422	-0.095692	0.680355	0.382429	-0.665988	-1.02708	-1.40647	-1.56854	1.45863	-0.413613	-1.15654	1.39729	0.283261	0.0264205	-1.52628	0.466788	-0.647483	0.0765546	-0.078662	-0.720028	0.600781	-1.6796
g6329	0	0	0.00938041	-0.316308	-1.69609	1.24551	-0.306899	0.637253	0.849417	-0.807116	-0.983843	-0.607736	-0.362113	1.8229	0.39197	0.227008	1.9088	-0.248358	-0.468729	-1.29505	0.00938041	-0.316308	-1.69609	1.24551	-0.306899	0.637253	0.849417	-0.807116	-0.983843	-0.607736	-0.362113	1.8229	0.39197	0.227008	1.9088	-0.248358	-0.468729	-1.29505	0.957038	1.49865	-0.962697	-0.202736	-0.782721	-0.507532	-1.19346	1.22782	-1.19346	0.581548	-0.674687
g4046	0	0	-0.615491	1.20524	1.70398	-0.992878	0.496177	-1.06636	-0.190971	0.308085	-0.497866	-0.350117	-0.00756009	-1.45262	-0.09467	-0.401614	-1.48387	1.12178	1.85403	0.464731	-0.615491	1.20524	1.70398	-0.992878	0.496177	-1.06636	-0.190971	0.308085	-0.497866	-0.350117	-0.00756009	-1.45262	-0.09467	-0.401614	-1.48387	1.12178	1.85403	0.464731	0.0294471	0.418028	-0.961923	-0.793056	-0.445195	1.7527	-0.737734	0.393716	-0.374324	0.219916	-0.592099
g6895	0	0	-0.807932	-1.23932	-0.539634	-0.687708	-0.553187	1.13992	0.618092	0.114415	1.3363	-0.240104	1.6799	0.131945	-1.59012	-1.01097	-0.49041	-0.454617	1.25714	1.3363	-0.807932	-1.23932	-0.539634	-0.687708	-0.553187	1.13992	0.618092	0.114415	1.3363	-0.240104	1.6799	0.131945	-1.59012	-1.01097	-0.49041	-0.454617	1.25714	1.3363	-0.119798	-1.24867	0.956229	1.33337	-0.0668827	-0.854252	0.283535	-0.636921	-0.463537	-0.48737	0.960253
g4283	0	0	0.234138	-0.770018	-0.770018	-0.770018	1.25546	-0.258438	-0.636664	-0.635163	-0.279025	-0.770018	0.384162	2.9919	-0.770018	-0.48264	0.965919	0.60853	0.471925	-0.770018	0.234138	-0.770018	-0.770018	-0.770018	1.25546	-0.258438	-0.636664	-0.635163	-0.279025	-0.770018	0.384162	2.9919	-0.770018	-0.48264	0.965919	0.60853	0.471925	-0.770018	0.0924165	0.78137	-1.1595	-1.31456	0.918416	0.681856	1.34205	-0.822871	1.33494	-0.414776	-0.957206
g1396	0	0	-0.68237	0.783163	0.287447	-0.0282247	-0.0979005	-0.530837	1.43581	1.84938	1.95991	-0.0319654	-0.402919	0.563889	-0.782427	-1.44009	-1.3089	0.0586586	-0.759479	-0.873149	-0.68237	0.783163	0.287447	-0.0282247	-0.0979005	-0.530837	1.43581	1.84938	1.95991	-0.0319654	-0.402919	0.563889	-0.782427	-1.44009	-1.3089	0.0586586	-0.759479	-0.873149	1.30095	1.27644	-0.575887	-0.750201	-0.646805	-0.604499	-0.654175	-0.616662	-0.548948	-0.670697	-0.629619
g5788	0	0	-0.128039	0.38409	0.61538	-0.552267	-1.05261	-0.3803	-0.161465	-0.431108	0.629261	0.352039	2.09489	-0.0591341	1.21957	1.63385	-0.161465	-1.67616	-0.966902	-1.35964	-0.128039	0.38409	0.61538	-0.552267	-1.05261	-0.3803	-0.161465	-0.431108	0.629261	0.352039	2.09489	-0.0591341	1.21957	1.63385	-0.161465	-1.67616	-0.966902	-1.35964	1.03913	0.125459	0.803268	-0.0585106	-1.80114	-0.108204	0.751785	1.19333	1.3412	0.977669	-0.575972
g4629	0	0	1.23652	-0.280228	0.00188299	0.345692	-0.505728	1.23652	0.231627	0.535159	1.23652	0.231627	1.05622	-0.505728	-2.30847	-2.0941	-0.6529	0.00188299	0.231627	0.00188299	1.23652	-0.280228	0.00188299	0.345692	-0.505728	1.23652	0.231627	0.535159	1.23652	0.231627	1.05622	-0.505728	-2.30847	-2.0941	-0.6529	0.00188299	0.231627	0.00188299	0.93294	0.620235	1.09786	-0.523244	-1.03145	-1.09634	-0.658991	1.51015	-0.400298	1.13408	-0.958616
g2290	0	0	-0.808651	0.569313	-0.261039	-0.125816	1.17478	-0.471225	-0.650932	0.495998	-1.19686	0.403356	1.3171	-1.53115	1.39878	2.01261	-0.294813	-0.191083	-0.630591	-1.20976	-0.808651	0.569313	-0.261039	-0.125816	1.17478	-0.471225	-0.650932	0.495998	-1.19686	0.403356	1.3171	-1.53115	1.39878	2.01261	-0.294813	-0.191083	-0.630591	-1.20976	0.71473	-0.301636	1.46201	0.0382311	-1.41972	-0.493612	1.15244	0.888663	-0.62903	1.76151	-0.287469
g5168	0	0	-0.290029	-0.52899	0.419377	0.132264	0.319788	0.289372	-0.0678477	1.01459	0.419377	-0.742935	-0.52899	-0.883491	-1.84708	-1.13789	-1.15103	1.83514	1.01459	1.73377	-0.290029	-0.52899	0.419377	0.132264	0.319788	0.289372	-0.0678477	1.01459	0.419377	-0.742935	-0.52899	-0.883491	-1.84708	-1.13789	-1.15103	1.83514	1.01459	1.73377	0.537239	1.37238	-1.65306	-0.170157	0.133805	-0.22021	-1.08533	-0.606278	-0.189591	0.0365648	-1.25017
g2308	0	0	-0.475447	-0.639936	-0.486869	-0.40189	-0.34827	-0.162047	-0.561601	-0.580246	-0.519781	1.57792	-0.332696	-0.378354	2.75382	2.00199	-0.351757	-0.316389	-0.519781	-0.258666	-0.475447	-0.639936	-0.486869	-0.40189	-0.34827	-0.162047	-0.561601	-0.580246	-0.519781	1.57792	-0.332696	-0.378354	2.75382	2.00199	-0.351757	-0.316389	-0.519781	-0.258666	-1.46164	-0.917686	0.29682	1.20939	0.224926	0.648191	-1.17945	-0.306028	-1.21015	0.167574	0.0184896
g4834	0	0	0.400423	1.52004	2.05737	0.380184	0.161662	-0.428335	0.561241	0.206818	0.820771	-1.27392	-1.38291	-1.38449	-1.0973	-0.991197	-0.721851	0.820771	0.264536	0.0861717	0.400423	1.52004	2.05737	0.380184	0.161662	-0.428335	0.561241	0.206818	0.820771	-1.27392	-1.38291	-1.38449	-1.0973	-0.991197	-0.721851	0.820771	0.264536	0.0861717	0.837504	-0.367624	1.21784	-1.26499	-0.915193	0.492464	-0.356158	0.678295	0.643894	0.288463	0.81978
g6082	0	0	1.6077	1.41803	-0.016617	1.02294	1.12873	0.380266	0.697672	0.66242	0.0964788	0.524748	-0.936548	-0.198935	-1.08988	-1.83328	-1.07259	-0.486002	-0.77632	-1.12881	1.6077	1.41803	-0.016617	1.02294	1.12873	0.380266	0.697672	0.66242	0.0964788	0.524748	-0.936548	-0.198935	-1.08988	-1.83328	-1.07259	-0.486002	-0.77632	-1.12881	0.411758	1.70009	-0.985897	-0.971756	-0.154408	0.000211758	-1.35248	-0.0322795	0.645538	0.718706	-0.338054
g5993	0	0	2.60668	-0.386832	-0.546125	-0.102522	-0.546125	0.970044	-0.546125	-0.546125	-0.260373	-0.546125	-0.0301972	-0.545459	-0.546125	-0.537694	-0.533701	-0.546125	2.45804	0.184893	2.60668	-0.386832	-0.546125	-0.102522	-0.546125	0.970044	-0.546125	-0.546125	-0.260373	-0.546125	-0.0301972	-0.545459	-0.546125	-0.537694	-0.533701	-0.546125	2.45804	0.184893	1.47904	0.624672	0.464698	-0.786083	-0.893934	-0.888392	-0.350078	0.266472	-0.331692	-0.970738	-0.331692
g2588	0	0	0.546148	1.1951	0.746568	0.621899	0.673	0.511617	1.02027	1.26216	1.37424	-0.408264	-1.2732	-1.09719	-1.43946	-1.63084	-0.937154	-0.228934	-0.478562	-0.457393	0.546148	1.1951	0.746568	0.621899	0.673	0.511617	1.02027	1.26216	1.37424	-0.408264	-1.2732	-1.09719	-1.43946	-1.63084	-0.937154	-0.228934	-0.478562	-0.457393	-0.980224	-0.606282	1.72406	0.596108	-0.560144	-0.173514	0.404721	-0.625347	-0.0114118	0.611811	-0.202219
g2718	0	0	0.0421016	-0.977174	-0.866315	-0.470588	-0.532915	0.361098	-0.758957	-1.30859	-1.26893	1.55559	0.3016	0.947102	1.9015	1.63263	0.648598	-0.577729	-0.556499	-0.0725255	0.0421016	-0.977174	-0.866315	-0.470588	-0.532915	0.361098	-0.758957	-1.30859	-1.26893	1.55559	0.3016	0.947102	1.9015	1.63263	0.648598	-0.577729	-0.556499	-0.0725255	0.453166	1.77291	-0.110102	-0.393176	-0.880255	-0.842542	-0.123502	-0.163295	-0.78291	0.710789	-0.766267
g5720	0	0	-0.934621	-0.487415	-0.681448	-0.304568	-0.518129	-0.691377	0.238858	0.606367	0.506898	-0.114933	-0.948252	-0.901434	-0.48549	-0.0662283	-0.876071	2.34079	1.96705	1.35001	-0.934621	-0.487415	-0.681448	-0.304568	-0.518129	-0.691377	0.238858	0.606367	0.506898	-0.114933	-0.948252	-0.901434	-0.48549	-0.0662283	-0.876071	2.34079	1.96705	1.35001	0.622706	0.731407	-0.685288	-0.666999	1.25662	-1.25845	1.02687	1.30087	0.75653	0.381609	0.543433
g2913	0	0	0.912312	0.416337	-0.266113	-0.213427	-0.796947	-0.142649	-0.3203	1.1205	1.37352	-0.61409	1.78847	-1.5079	-1.50843	0.725218	-1.49855	0.0753326	0.925285	-0.468563	0.912312	0.416337	-0.266113	-0.213427	-0.796947	-0.142649	-0.3203	1.1205	1.37352	-0.61409	1.78847	-1.5079	-1.50843	0.725218	-1.49855	0.0753326	0.925285	-0.468563	1.17796	-0.521804	-0.608457	-0.1472	1.26286	-1.16336	0.48085	-0.146613	1.08619	0.268377	0.972668
g3790	0	0	-0.660119	-0.421068	0.931113	0.160088	-1.26129	0.876097	-0.560552	-1.38573	0.135154	-0.505365	-0.280726	-0.737724	0.201379	-0.323217	-0.881326	2.57702	1.35111	0.785166	-0.660119	-0.421068	0.931113	0.160088	-1.26129	0.876097	-0.560552	-1.38573	0.135154	-0.505365	-0.280726	-0.737724	0.201379	-0.323217	-0.881326	2.57702	1.35111	0.785166	0.730212	1.64393	-0.154158	-0.537512	-0.975844	-0.706629	0.0326431	-0.298817	0.828492	1.27671	1.4869
g4604	0	0	0.483394	0.228616	1.16219	0.440936	-0.283387	0.175298	1.31117	2.01528	0.954425	-0.416399	0.212295	0.330157	-1.62293	-1.3353	-1.00184	-1.30323	-0.61291	-0.737772	0.483394	0.228616	1.16219	0.440936	-0.283387	0.175298	1.31117	2.01528	0.954425	-0.416399	0.212295	0.330157	-1.62293	-1.3353	-1.00184	-1.30323	-0.61291	-0.737772	1.77601	0.378722	-0.48101	-1.03494	-0.00644983	-0.632327	-0.503647	-0.813471	0.0658043	0.321055	2.40745
g0014	1	0	-0.43329	-0.435108	-0.441589	-0.434994	-0.440849	-0.434445	-0.434083	-0.439333	-0.438151	-0.430845	-0.423182	-0.412419	-0.438461	-0.432788	-0.437903	2.02239	2.1238	2.36125	-0.43329	-0.435108	-0.441589	-0.434994	-0.440849	-0.434445	-0.434083	-0.439333	-0.438151	-0.430845	-0.423182	-0.412419	-0.438461	-0.432788	-0.437903	2.02239	2.1238	2.36125	1.09929	1.45241	-0.800206	-0.686594	-0.573277	-0.491619	1.17754	1.42169	1.09838	0.793892	-0.361406
g2284	0	0	0.245102	1.60029	2.19274	0.314189	0.322955	0.0108192	0.428295	0.873633	1.343	-0.82105	-0.901682	-0.973185	-1.09947	-1.24148	-0.444141	-0.768973	-0.36703	-0.714003	0.245102	1.60029	2.19274	0.314189	0.322955	0.0108192	0.428295	0.873633	1.343	-0.82105	-0.901682	-0.973185	-1.09947	-1.24148	-0.444141	-0.768973	-0.36703	-0.714003	1.22411	0.488727	-0.457691	-0.0522052	0.477171	-1.68012	-1.30975	-0.925314	-0.422991	-0.179244	-1.15107
g4100	0	0	-0.363755	0.611033	-0.311821	0.556107	-0.30687	0.325175	-0.620615	-1.46717	-1.39191	-0.212281	1.2841	0.751017	1.77194	1.38225	0.857123	-0.69383	-0.569137	-1.60137	-0.363755	0.611033	-0.311821	0.556107	-0.30687	0.325175	-0.620615	-1.46717	-1.39191	-0.212281	1.2841	0.751017	1.77194	1.38225	0.857123	-0.69383	-0.569137	-1.60137	-0.921478	-0.386402	0.322609	1.87124	-0.40135	-0.484623	-1.02688	1.38335	-2.48439	-0.279914	-0.89711
g6258	0	0	0.27571	2.02082	2.003	0.212099	0.201858	-0.079362	0.406752	0.547268	1.4675	-0.488734	-0.488734	-1.11338	-0.79127	-0.902838	-0.412408	-1.11532	-0.98606	-0.756892	0.27571	2.02082	2.003	0.212099	0.201858	-0.079362	0.406752	0.547268	1.4675	-0.488734	-0.488734	-1.11338	-0.79127	-0.902838	-0.412408	-1.11532	-0.98606	-0.756892	1.7948	0.308014	-0.438815	-1	0.0359768	-0.699973	0.811175	-0.351326	0.476385	-0.351326	-1.28425
g2989	0	0	1.90806	0.251788	2.31006	0.16116	-0.763119	-0.332692	-0.78892	-0.939363	-0.697358	0.909897	-0.725089	-1.36969	-0.898338	-0.396506	0.85736	0.239264	-0.19923	0.47271	1.90806	0.251788	2.31006	0.16116	-0.763119	-0.332692	-0.78892	-0.939363	-0.697358	0.909897	-0.725089	-1.36969	-0.898338	-0.396506	0.85736	0.239264	-0.19923	0.47271	1.26937	1.07629	-0.388302	-1.38258	-0.249979	-0.3248	1.19774	0.800002	-1.0986	0.800002	1.95621
g3179	0	0	-0.748634	0.306338	0.169081	0.560726	0.415765	-0.0681696	1.14418	1.88266	2.0788	-0.949409	-0.0634529	-0.750914	-1.40394	-0.439139	0.52535	-0.387806	-1.06182	-1.20961	-0.748634	0.306338	0.169081	0.560726	0.415765	-0.0681696	1.14418	1.88266	2.0788	-0.949409	-0.0634529	-0.750914	-1.40394	-0.439139	0.52535	-0.387806	-1.06182	-1.20961	-0.650672	-0.190715	-1.07314	-0.20546	0.31863	1.80136	-0.595064	-0.34706	-1.16816	1.7732	1.56621
g2672	0	0	-0.285178	1.55391	1.12745	0.0141864	0.560461	-0.2296	-0.582405	-0.913228	-0.715861	-0.913228	-0.495339	-0.854843	-0.80085	-1.00988	-0.342479	2.48379	1.16954	0.233537	-0.285178	1.55391	1.12745	0.0141864	0.560461	-0.2296	-0.582405	-0.913228	-0.715861	-0.913228	-0.495339	-0.854843	-0.80085	-1.00988	-0.342479	2.48379	1.16954	0.233537	-1.81815	0.271088	-0.203551	0.996533	0.765634	-0.0115528	0.845268	-1.75576	1.30884	0.54663	-0.332474
g6870	0	0	-1.24294	-0.639993	-0.679422	-0.291143	-0.00893129	0.256332	-0.790323	-0.559737	-0.224659	-0.677767	-0.370457	-0.27258	-0.188621	0.0648688	-0.383285	1.88137	1.5486	2.57869	-1.24294	-0.639993	-0.679422	-0.291143	-0.00893129	0.256332	-0.790323	-0.559737	-0.224659	-0.677767	-0.370457	-0.27258	-0.188621	0.0648688	-0.383285	1.88137	1.5486	2.57869	-1.26934	-0.434661	1.67854	-0.284503	0.510899	-0.200938	0.609889	0.100111	1.50568	0.288663	-1.5112
g0365	0	0	0.800675	0.950356	2.12473	-0.862361	-0.750059	-0.639368	0.930747	1.46618	0.133186	0.0339174	-0.303354	0.334	-1.58688	-1.41545	-1.16766	0.208707	-0.0147235	-0.242641	0.800675	0.950356	2.12473	-0.862361	-0.750059	-0.639368	0.930747	1.46618	0.133186	0.0339174	-0.303354	0.334	-1.58688	-1.41545	-1.16766	0.208707	-0.0147235	-0.242641	-0.927486	-0.684016	1.1149	1.41009	-0.348786	-0.564702	1.81059	0.829529	-0.371849	0.0960927	-0.618522
g6058	0	0	-0.234955	-0.0535773	0.787529	1.24299	-0.10757	-1.093	0.37505	2.13286	2.11093	-0.670201	-0.696336	-0.379145	-1.36297	-0.898988	-0.0535773	-0.766937	-0.297984	-0.0341196	-0.234955	-0.0535773	0.787529	1.24299	-0.10757	-1.093	0.37505	2.13286	2.11093	-0.670201	-0.696336	-0.379145	-1.36297	-0.898988	-0.0535773	-0.766937	-0.297984	-0.0341196	-0.791396	0.385413	-0.515626	0.152414	1.73371	-0.964516	-2.2082	0.391594	0.54044	-0.422294	1.36125
g6198	0	0	-0.253514	-0.450406	0.51089	3.32261	0.679272	1.57286	-0.478025	-0.478025	-0.478025	-0.478025	-0.478025	-0.475352	-0.478025	-0.176005	-0.428134	-0.478025	-0.478025	-0.478025	-0.253514	-0.450406	0.51089	3.32261	0.679272	1.57286	-0.478025	-0.478025	-0.478025	-0.478025	-0.478025	-0.475352	-0.478025	-0.176005	-0.428134	-0.478025	-0.478025	-0.478025	-0.37092	-1.82213	0.787658	0.3494	0.179986	0.876005	0.18207	2.50044	-0.3571	-1.17025	-0.114556
g0876	0	0	0.168559	-0.490372	0.111001	0.217442	0.195624	2.44529	0.465212	0.843731	-0.059175	-0.281421	0.565995	1.0282	-1.10183	-0.484964	0.62016	-1.90079	-1.36418	-0.978491	0.168559	-0.490372	0.111001	0.217442	0.195624	2.44529	0.465212	0.843731	-0.059175	-0.281421	0.565995	1.0282	-1.10183	-0.484964	0.62016	-1.90079	-1.36418	-0.978491	-1.08428	-0.701531	-0.289789	0.293644	1.77819	0.00376598	-0.23892	1.06389	0.519958	0.268865	0.547199
g6576	0	0	1.0222	0.87194	-1.12071	0.22236	0.365802	1.18909	1.68514	0.446249	-0.443583	0.591055	-1.13189	-0.10134	-1.11007	-1.55212	-0.88209	1.37726	-0.462127	-0.967174	1.0222	0.87194	-1.12071	0.22236	0.365802	1.18909	1.68514	0.446249	-0.443583	0.591055	-1.13189	-0.10134	-1.11007	-1.55212	-0.88209	1.37726	-0.462127	-0.967174	-0.434399	-0.667796	-0.635023	-0.824609	1.29873	1.2631	-0.0639321	0.0964887	0.461191	-1.60664	-1.49615
g2701	0	0	0.230277	0.727985	1.19476	0.568526	0.6369	0.227132	1.15846	1.99579	1.02067	-1.50309	-0.344167	-0.599611	-0.66065	-0.515812	-0.83595	-0.91365	-1.09775	-1.28983	0.230277	0.727985	1.19476	0.568526	0.6369	0.227132	1.15846	1.99579	1.02067	-1.50309	-0.344167	-0.599611	-0.66065	-0.515812	-0.83595	-0.91365	-1.09775	-1.28983	-1.37834	-0.625592	-0.29642	1.52251	0.402662	0.375184	0.855779	0.855779	0.471594	1.58482	1.27564
g2391	0	0	-0.445941	0.596544	1.48836	0.222166	-0.571138	-0.644097	0.239147	0.691526	2.01104	-0.520094	1.38851	-0.453335	0.0538608	0.674419	-0.728198	-1.54565	-1.05501	-1.40211	-0.445941	0.596544	1.48836	0.222166	-0.571138	-0.644097	0.239147	0.691526	2.01104	-0.520094	1.38851	-0.453335	0.0538608	0.674419	-0.728198	-1.54565	-1.05501	-1.40211	-0.342524	-1.19443	0.34906	-0.14207	1.76716	-0.437199	-0.945586	-0.768916	-0.51687	0.445865	2.35084
g5994	0	0	0.289569	1.79869	1.44166	0.533478	0.861649	-0.703259	1.1063	1.08009	0.539665	-0.730235	-1.28825	-0.683692	-1.02288	-1.27637	-1.03072	0.385811	-0.702139	-0.59937	0.289569	1.79869	1.44166	0.533478	0.861649	-0.703259	1.1063	1.08009	0.539665	-0.730235	-1.28825	-0.683692	-1.02288	-1.27637	-1.03072	0.385811	-0.702139	-0.59937	0.262682	1.23103	-0.7143	-1.23099	-0.576725	1.0283	-1.8415	-0.249821	-0.448014	-0.448014	1.51323
g2579	0	0	-0.799186	-0.263797	-0.227244	-0.17224	0.06767	0.54844	1.30774	1.93485	1.65423	0.54844	-0.735961	0.90448	-1.54384	-1.27453	-0.941955	-0.986768	0.294128	-0.314462	-0.799186	-0.263797	-0.227244	-0.17224	0.06767	0.54844	1.30774	1.93485	1.65423	0.54844	-0.735961	0.90448	-1.54384	-1.27453	-0.941955	-0.986768	0.294128	-0.314462	1.38451	0.989217	-1.07379	-0.841287	0.0339451	-0.492598	1.27385	-1.22145	1.68924	-1.45145	-0.228362
g5130	0	0	0.63653	0.913139	1.66934	0.423788	-0.304752	0.581706	0.364538	1.1402	1.37804	-0.828673	0.201459	-0.116847	-1.23207	-0.717584	0.118919	-1.84261	-1.23689	-1.14823	0.63653	0.913139	1.66934	0.423788	-0.304752	0.581706	0.364538	1.1402	1.37804	-0.828673	0.201459	-0.116847	-1.23207	-0.717584	0.118919	-1.84261	-1.23689	-1.14823	0.0917678	0.313367	0.785815	-1.74435	-0.45815	1.01155	-0.239538	0.719596	-1.71626	0.0782742	-0.320365
g0304	0	0	-0.759045	-1.07262	0.013054	0.424651	0.830874	0.961846	2.00863	2.04171	-0.34528	-0.664726	-1.06464	0.310035	-0.948239	-0.222993	-0.267903	0.716912	-0.872425	-1.08985	-0.759045	-1.07262	0.013054	0.424651	0.830874	0.961846	2.00863	2.04171	-0.34528	-0.664726	-1.06464	0.310035	-0.948239	-0.222993	-0.267903	0.716912	-0.872425	-1.08985	0.937172	1.49199	-1.12282	-0.265786	-0.413188	-0.627368	-0.801769	0.480842	-0.443605	0.8699	-0.0223554
g0003	1	0	-0.375457	-0.311345	-0.423202	-0.421099	-0.33637	-0.386281	-0.384357	-0.465987	-0.425812	-0.418691	-0.43776	-0.465987	-0.405534	-0.425362	-0.40062	3.20432	1.22342	1.65613	-0.375457	-0.311345	-0.423202	-0.421099	-0.33637	-0.386281	-0.384357	-0.465987	-0.425812	-0.418691	-0.43776	-0.465987	-0.405534	-0.425362	-0.40062	3.20432	1.22342	1.65613	1.28998	1.28998	-0.687734	-0.680767	-0.634458	-0.577005	0.992497	1.14278	1.06757	0.309335	-0.72013
g0856	0	0	1.47698	-0.751831	-0.51895	0.722528	1.9023	0.369665	-0.826865	-1.08697	-1.17348	1.50958	-0.380757	0.354018	1.21288	-0.12819	0.015493	-0.869956	-0.876985	-0.949453	1.47698	-0.751831	-0.51895	0.722528	1.9023	0.369665	-0.826865	-1.08697	-1.17348	1.50958	-0.380757	0.354018	1.21288	-0.12819	0.015493	-0.869956	-0.876985	-0.949453	0.234755	-1.27307	0.500952	1.57031	-0.324265	-0.708683	0.681663	0.785271	-1.87973	-0.0558697	0.575334
g3514	0	0	0.8032	1.22778	1.6892	1.04131	0.668632	0.723647	-0.0068588	0.633693	1.18921	-0.662897	-0.973604	-1.36386	-0.580169	-0.229513	-0.936817	-1.38235	-0.875667	-0.964937	0.8032	1.22778	1.6892	1.04131	0.668632	0.723647	-0.0068588	0.633693	1.18921	-0.662897	-0.973604	-1.36386	-0.580169	-0.229513	-0.936817	-1.38235	-0.875667	-0.964937	-0.982971	1.70172	0.0761987	-0.210174	-0.969497	0.384724	-1.1098	0.59377	-0.0976666	0.674663	-0.031706
g2022	0	0	-0.453236	1.14201	1.44406	0.615594	-0.230211	-0.496554	0.705335	1.68807	1.7777	-0.410628	-0.162578	0.224759	-1.01267	-0.960577	-0.530314	-1.05034	-1.2401	-1.05034	-0.453236	1.14201	1.44406	0.615594	-0.230211	-0.496554	0.705335	1.68807	1.7777	-0.410628	-0.162578	0.224759	-1.01267	-0.960577	-0.530314	-1.05034	-1.2401	-1.05034	-1.3781	-0.428838	-0.491617	-0.0143845	1.14643	1.16651	-0.0788728	1.64345	-0.475858	-0.221019	1.80789
g1099	0	0	-0.248171	-0.348716	-0.348716	-0.348716	-0.348716	-0.348716	-0.348716	-0.348716	-0.348716	-0.348716	-0.348716	-0.347519	-0.348716	-0.348716	2.50166	2.97606	-0.348716	-0.348716	-0.248171	-0.348716	-0.348716	-0.348716	-0.348716	-0.348716	-0.348716	-0.348716	-0.348716	-0.348716	-0.348716	-0.347519	-0.348716	-0.348716	2.50166	2.97606	-0.348716	-0.348716	1.30753	1.26432	-0.541204	-0.789496	-0.568417	-0.672729	0.216802	0.216802	-1.65224	-0.715511	-0.554977
g2493	0	0	-0.614192	-0.373592	-0.666719	-0.201607	0.298533	-0.392293	-0.591167	-0.985085	-0.946935	0.449223	-0.277231	-0.0424098	3.29797	1.29193	0.290366	0.41499	-0.513932	-0.43784	-0.614192	-0.373592	-0.666719	-0.201607	0.298533	-0.392293	-0.591167	-0.985085	-0.946935	0.449223	-0.277231	-0.0424098	3.29797	1.29193	0.290366	0.41499	-0.513932	-0.43784	0.771179	0.626328	-0.882846	-1.32583	-0.351637	1.1628	-1.15875	-0.625029	-0.712337	-0.23091	1.22544
g4512	0	0	0.0700038	-0.862328	-0.843122	-0.689922	-0.71256	-0.486822	-0.863344	-0.893315	-0.929074	1.24981	2.25042	1.76716	-0.183152	-0.406721	-0.482414	0.170181	0.899581	0.945624	0.0700038	-0.862328	-0.843122	-0.689922	-0.71256	-0.486822	-0.863344	-0.893315	-0.929074	1.24981	2.25042	1.76716	-0.183152	-0.406721	-0.482414	0.170181	0.899581	0.945624	-0.0540299	1.59784	-1.16115	0.078862	-0.931828	0.470304	0.779081	-0.459903	-1.53647	-0.582685	0.0508781
g2472	0	0	0.245006	2.02429	1.3645	0.944278	0.882418	-0.130203	0.376699	0.628004	0.599877	-0.667252	-1.02573	-1.07467	-1.3771	-1.46875	-1.17277	0.371274	-0.113868	-0.406012	0.245006	2.02429	1.3645	0.944278	0.882418	-0.130203	0.376699	0.628004	0.599877	-0.667252	-1.02573	-1.07467	-1.3771	-1.46875	-1.17277	0.371274	-0.113868	-0.406012	-1.35955	-0.885967	-0.0760328	0.782727	1.30057	0.23825	-0.298029	0.988122	-0.658017	1.00236	-0.526568
g6808	0	0	-0.752435	-0.902703	-0.897374	-0.257011	-0.490363	0.429074	-0.780817	-0.792399	-0.809749	0.335408	1.78207	2.05939	1.06156	1.11443	1.01834	-0.700236	-0.704208	-0.712976	-0.752435	-0.902703	-0.897374	-0.257011	-0.490363	0.429074	-0.780817	-0.792399	-0.809749	0.335408	1.78207	2.05939	1.06156	1.11443	1.01834	-0.700236	-0.704208	-0.712976	-0.139657	0.411637	-0.583369	-0.33875	-1.11449	1.76462	-0.0811175	-1.36973	-1.00277	-0.538553	0.743177
g2526	0	0	-0.317957	-0.534757	-0.289827	0.496915	0.0765517	1.15802	-0.876083	-1.01945	-0.820712	-0.85376	0.82468	0.812568	0.790473	1.39198	2.16701	-1.18471	-0.729268	-1.09167	-0.317957	-0.534757	-0.289827	0.496915	0.0765517	1.15802	-0.876083	-1.01945	-0.820712	-0.85376	0.82468	0.812568	0.790473	1.39198	2.16701	-1.18471	-0.729268	-1.09167	0.183318	1.07412	-1.17704	-0.824113	1.22963	-0.485912	-1.36693	0.179337	-0.456776	-1.77431	0.169614
g4018	0	0	1.91357	0.38353	0.714572	0.526551	-1.4893	-0.696437	1.51815	-0.319898	-0.36135	-0.484851	-0.326961	-0.946316	-0.853441	-1.39092	-0.70428	1.16379	0.179042	1.17455	1.91357	0.38353	0.714572	0.526551	-1.4893	-0.696437	1.51815	-0.319898	-0.36135	-0.484851	-0.326961	-0.946316	-0.853441	-1.39092	-0.70428	1.16379	0.179042	1.17455	-0.380825	-1.27042	1.1529	1.22234	-0.64096	-0.0830369	0.56535	1.08691	0.338289	0.129086	1.24551
g5229	0	0	0.231324	0.295411	-0.736342	0.295411	0.681434	-0.208475	0.582478	-1.61378	-1.18505	0.513243	0.649656	1.0655	1.51499	-0.301057	1.63937	-0.532207	-1.53293	-1.35896	0.231324	0.295411	-0.736342	0.295411	0.681434	-0.208475	0.582478	-1.61378	-1.18505	0.513243	0.649656	1.0655	1.51499	-0.301057	1.63937	-0.532207	-1.53293	-1.35896	-0.629141	-0.774713	0.597328	1.68987	0.00630766	-0.889657	-0.751735	-1.52353	-0.662571	-0.30559	-0.969932
g4855	0	0	2.074	0.756574	0.415346	-0.901128	-0.367773	-0.547452	-1.05984	-1.75163	0.351349	-0.139656	1.28546	1.53286	-1.03508	-0.18187	0.13108	-0.0529288	0.492332	-1.00166	2.074	0.756574	0.415346	-0.901128	-0.367773	-0.547452	-1.05984	-1.75163	0.351349	-0.139656	1.28546	1.53286	-1.03508	-0.18187	0.13108	-0.0529288	0.492332	-1.00166	1.64915	-1.39643	-0.108892	-0.503382	0.193763	0.165788	0.118664	-0.161379	-0.023245	0.856584	2.23307
g2782	0	0	-0.381043	-1.97985	-0.949844	-0.818512	0.0802808	1.4701	-0.294102	-0.588178	-1.32444	0.355158	1.16179	1.33717	-0.441818	0.882164	-0.90039	0.664399	0.745902	0.981223	-0.381043	-1.97985	-0.949844	-0.818512	0.0802808	1.4701	-0.294102	-0.588178	-1.32444	0.355158	1.16179	1.33717	-0.441818	0.882164	-0.90039	0.664399	0.745902	0.981223	0.398313	0.280976	-1.14656	1.59019	-0.181569	-0.941352	-0.196233	1.31102	-0.205596	-0.205596	1.19008
g5602	0	0	-0.288049	1.58563	1.07732	1.50146	0.559728	-0.0625176	0.987559	1.23478	0.446925	0.213086	-0.324092	-0.376621	-1.087	-1.01163	-0.594769	-0.981157	-1.5042	-1.37645	-0.288049	1.58563	1.07732	1.50146	0.559728	-0.0625176	0.987559	1.23478	0.446925	0.213086	-0.324092	-0.376621	-1.087	-1.01163	-0.594769	-0.981157	-1.5042	-1.37645	-0.517013	-0.697341	0.828344	1.65552	-0.551996	-0.717511	-0.620145	-0.704397	-0.607546	0.392764	0.528271
g3762	0	0	-0.11654	-0.615071	-0.499785	0.19565	0.157309	0.222209	-0.569474	-0.795406	-0.594453	0.848664	1.56228	2.99039	-0.287363	0.0233136	0.299237	-0.997115	-0.943915	-0.879937	-0.11654	-0.615071	-0.499785	0.19565	0.157309	0.222209	-0.569474	-0.795406	-0.594453	0.848664	1.56228	2.99039	-0.287363	0.0233136	0.299237	-0.997115	-0.943915	-0.879937	-0.447883	-1.32568	-0.35634	1.59047	0.616051	-0.0766249	1.28435	-0.331161	0.622347	-0.331161	-0.796438
g5166	0	0	0.0555827	0.478001	0.29652	1.81076	0.192395	-0.0202084	0.344467	-0.79159	-0.131719	0.0266264	-0.643116	-1.51783	0.355186	-1.72759	-1.15915	2.22794	0.573385	-0.369661	0.0555827	0.478001	0.29652	1.81076	0.192395	-0.0202084	0.344467	-0.79159	-0.131719	0.0266264	-0.643116	-1.51783	0.355186	-1.72759	-1.15915	2.22794	0.573385	-0.369661	-0.82312	-0.515214	1.56168	0.958808	-0.598445	-0.583713	-1.48531	-1.03605	0.816821	0.521426	-0.702579
g3265	0	0	1.04241	-1.43395	-2.26334	0.715234	-0.147392	0.468991	-0.122597	-1.14559	-0.549689	0.780156	1.74463	1.1233	-0.0231296	0.548067	0.37075	0.257859	-0.679428	-0.68629	1.04241	-1.43395	-2.26334	0.715234	-0.147392	0.468991	-0.122597	-1.14559	-0.549689	0.780156	1.74463	1.1233	-0.0231296	0.548067	0.37075	0.257859	-0.679428	-0.68629	-0.381313	-1.22557	0.84806	1.5009	-0.600521	-0.141565	-1.42096	1.0968	-1.85597	0.280912	-0.46954
g6098	0	0	-0.137197	-0.28689	-0.549462	-0.208229	0.549447	-0.298306	-0.305278	-0.537629	-0.398807	-0.32331	-0.645987	-0.579701	-0.294728	-0.625109	-0.662615	3.45136	0.59516	1.25728	-0.137197	-0.28689	-0.549462	-0.208229	0.549447	-0.298306	-0.305278	-0.537629	-0.398807	-0.32331	-0.645987	-0.579701	-0.294728	-0.625109	-0.662615	3.45136	0.59516	1.25728	-0.869755	1.58522	-0.800919	-0.374882	-0.418926	0.879265	0.442254	0.432676	-0.472493	-0.448073	0.0174062
g1756	0	0	0.350127	0.77664	-0.672651	1.03409	-0.399853	1.26258	-1.53948	-1.59813	-0.614289	-0.806237	0.548577	-0.266604	1.57691	0.340548	-0.658572	1.69069	-0.154675	-0.869678	0.350127	0.77664	-0.672651	1.03409	-0.399853	1.26258	-1.53948	-1.59813	-0.614289	-0.806237	0.548577	-0.266604	1.57691	0.340548	-0.658572	1.69069	-0.154675	-0.869678	0.766598	1.5394	-0.939407	-1.00797	-0.379025	0.0204057	1.79573	-0.0826651	0.152551	0.0229267	-0.751948
g1699	0	0	1.15841	1.40418	0.361043	1.73014	0.890217	0.601165	0.855261	0.346812	0.0442321	-0.164547	-0.456573	-0.287391	-0.11696	-1.14974	-1.10852	-1.47063	-1.4462	-1.19091	1.15841	1.40418	0.361043	1.73014	0.890217	0.601165	0.855261	0.346812	0.0442321	-0.164547	-0.456573	-0.287391	-0.11696	-1.14974	-1.10852	-1.47063	-1.4462	-1.19091	-1.1389	1.25693	-1.1389	0.469967	0.751538	-0.200634	-0.770129	-0.565053	-0.535874	-1.24722	-1.29269
g6752	0	0	1.93015	1.14078	-0.176373	-0.251056	-0.40339	0.418227	0.26739	-0.546414	-0.167095	0.792964	0.336843	-1.02213	-1.47837	-1.39373	-1.73222	1.32569	0.406309	0.552439	1.93015	1.14078	-0.176373	-0.251056	-0.40339	0.418227	0.26739	-0.546414	-0.167095	0.792964	0.336843	-1.02213	-1.47837	-1.39373	-1.73222	1.32569	0.406309	0.552439	1.06693	-1.12476	0.340076	0.293163	-1.3435	0.768093	-1.33048	-0.207337	1.83199	1.21101	-0.162158
g3834	0	0	0.866859	1.0955	1.29964	-0.340858	0.371745	0.0435253	0.414035	1.34953	1.47634	-0.290769	0.48754	-0.689726	-1.10962	0.0514881	-0.621236	-1.62342	-1.31358	-1.46699	0.866859	1.0955	1.29964	-0.340858	0.371745	0.0435253	0.414035	1.34953	1.47634	-0.290769	0.48754	-0.689726	-1.10962	0.0514881	-0.621236	-1.62342	-1.31358	-1.46699	0.0474376	0.675232	0.469981	1.20208	-1.26281	-1.13192	-0.326151	-0.769597	-0.570498	-1.01551	0.409741
g5886	0	0	-1.83373	1.03043	-0.403347	-1.29443	1.22252	-1.18231	0.645406	1.03647	-0.653769	0.759951	0.986292	-1.15507	1.42987	0.372963	-0.0731734	0.281172	-0.371666	-0.797567	-1.83373	1.03043	-0.403347	-1.29443	1.22252	-1.18231	0.645406	1.03647	-0.653769	0.759951	0.986292	-1.15507	1.42987	0.372963	-0.0731734	0.281172	-0.371666	-0.797567	-0.131413	0.864266	-0.952278	-1.38419	0.549657	1.05396	-0.745323	-0.553756	-2.51355	-0.553756	0.180974
g3533	0	0	-0.145033	1.48145	1.17965	0.566455	0.625157	0.149872	0.0467113	-0.385492	1.14874	-1.70821	-1.63807	-1.50111	-0.17932	-0.998143	-0.617867	1.0001	0.014395	0.96071	-0.145033	1.48145	1.17965	0.566455	0.625157	0.149872	0.0467113	-0.385492	1.14874	-1.70821	-1.63807	-1.50111	-0.17932	-0.998143	-0.617867	1.0001	0.014395	0.96071	1.15	0.436739	0.216108	-1.59059	0.560034	-0.772299	1.67769	0.473682	-1.50445	-0.917687	-0.0274629
g5135	0	0	-0.493886	-0.176685	-0.746908	-0.00692579	-0.0106965	-0.426783	2.38047	2.33876	0.623783	-0.307967	0.37153	-0.0566376	-0.120201	-1.12429	-0.354523	0.411546	-1.11059	-1.19	-0.493886	-0.176685	-0.746908	-0.00692579	-0.0106965	-0.426783	2.38047	2.33876	0.623783	-0.307967	0.37153	-0.0566376	-0.120201	-1.12429	-0.354523	0.411546	-1.11059	-1.19	0.0648471	0.777404	-1.0792	-1.09194	1.42321	-0.094323	-1.03343	-0.623277	-0.266654	-0.903695	-0.903695
g1588	0	0	-0.517292	1.06581	1.43119	-0.598206	2.6928	-0.879695	-0.428808	0.141738	-0.566579	-0.151645	0.433409	-1.75651	0.101957	-0.222062	-1.09185	0.0352787	0.00883282	0.30163	-0.517292	1.06581	1.43119	-0.598206	2.6928	-0.879695	-0.428808	0.141738	-0.566579	-0.151645	0.433409	-1.75651	0.101957	-0.222062	-1.09185	0.0352787	0.00883282	0.30163	1.05033	1.19896	-0.0918703	-0.290893	-1.49196	-0.374573	0.254305	0.585633	0.820487	-0.845682	0.322993
g3048	0	0	0.560343	0.658419	0.425812	-0.668875	-0.643017	-1.27415	0.0851304	0.855311	-0.183194	1.75288	0.105507	1.90537	0.838535	-0.124493	-0.483337	-0.893975	-1.23835	-1.67792	0.560343	0.658419	0.425812	-0.668875	-0.643017	-1.27415	0.0851304	0.855311	-0.183194	1.75288	0.105507	1.90537	0.838535	-0.124493	-0.483337	-0.893975	-1.23835	-1.67792	1.28578	-0.667356	-0.946494	0.780254	-1.03062	0.578435	-0.834151	-0.360218	-0.298539	-1.06247	-1.40523
g0412	0	0	0.434474	0.99148	-0.224731	-0.643935	0.246264	-1.10325	1.40367	0.752022	0.258334	0.512449	-1.59928	0.892805	-0.402435	-1.4868	-1.51564	1.77452	-0.192981	-0.0969577	0.434474	0.99148	-0.224731	-0.643935	0.246264	-1.10325	1.40367	0.752022	0.258334	0.512449	-1.59928	0.892805	-0.402435	-1.4868	-1.51564	1.77452	-0.192981	-0.0969577	-0.708522	0.771614	-0.820763	1.52815	-0.93154	0.161058	-0.910235	-0.22335	-0.710455	0.638644	1.35919
g6610	0	0	-0.630637	-0.880799	-0.995757	-0.323931	-0.287544	1.91207	-0.271673	-0.774542	-0.849029	-0.057745	0.647489	-0.574584	-0.896406	-0.138957	-0.582451	1.28641	1.40456	2.01353	-0.630637	-0.880799	-0.995757	-0.323931	-0.287544	1.91207	-0.271673	-0.774542	-0.849029	-0.057745	0.647489	-0.574584	-0.896406	-0.138957	-0.582451	1.28641	1.40456	2.01353	1.64048	-0.100472	0.46823	-0.937135	0.0246467	-1.09575	1.16014	-0.340178	2.14423	0.717046	-0.146703
g5345	0	0	0.624347	0.796541	3.38104	0.492849	0.11045	-0.29087	0.00257706	-0.0190529	-0.228772	0.11045	-0.521146	-0.399364	-0.465847	-0.32085	-0.100375	-1.07112	-0.939871	-1.16099	0.624347	0.796541	3.38104	0.492849	0.11045	-0.29087	0.00257706	-0.0190529	-0.228772	0.11045	-0.521146	-0.399364	-0.465847	-0.32085	-0.100375	-1.07112	-0.939871	-1.16099	0.718037	-0.179066	-0.00796261	-1.73931	1.19452	0.0137825	-0.980377	-0.937545	-0.767541	-0.811138	-0.116049
g1804	0	0	0.740895	1.76072	1.51079	-0.606868	-0.235395	-0.833446	0.430441	0.733427	1.60995	-0.521642	0.507753	-0.75135	-0.109747	0.027654	-0.308285	-0.952774	-1.4048	-1.59732	0.740895	1.76072	1.51079	-0.606868	-0.235395	-0.833446	0.430441	0.733427	1.60995	-0.521642	0.507753	-0.75135	-0.109747	0.027654	-0.308285	-0.952774	-1.4048	-1.59732	0.112192	0.223677	-0.812025	-1.17082	-0.0571176	1.70409	-0.512542	1.98142	0.528719	-1.18494	0.360894
g2999	0	0	-0.043874	-0.906	-1.45952	-0.44244	-0.790402	-0.179241	-0.251702	-0.923939	-0.531996	1.02392	1.92488	0.836741	-0.706453	-0.392504	-0.529514	0.143942	2.0477	1.1804	-0.043874	-0.906	-1.45952	-0.44244	-0.790402	-0.179241	-0.251702	-0.923939	-0.531996	1.02392	1.92488	0.836741	-0.706453	-0.392504	-0.529514	0.143942	2.0477	1.1804	1.51245	-0.908467	0.113086	-1.20792	0.629386	-0.138539	0.489007	-0.990549	-0.124292	-1.34136	-0.839802
g4350	0	0	-0.271028	-0.311963	-0.311963	0.415446	-0.311963	-0.125806	-0.311963	-0.311963	-0.311963	-0.311963	-0.0310216	-0.311475	3.94171	-0.19533	-0.302866	-0.311963	-0.311963	-0.311963	-0.271028	-0.311963	-0.311963	0.415446	-0.311963	-0.125806	-0.311963	-0.311963	-0.311963	-0.311963	-0.0310216	-0.311475	3.94171	-0.19533	-0.302866	-0.311963	-0.311963	-0.311963	0.56164	0.475234	0.745243	-0.523309	0.56164	-1.82045	0.709055	1.44478	0.282152	0.25022	0.527911
g0459	0	0	-0.663388	-0.770468	-0.708356	-0.551378	-0.591464	0.102984	-0.738781	-0.737559	-0.713522	0.554294	0.588697	1.90488	2.27477	1.62014	0.202312	-0.710406	-0.464217	-0.598541	-0.663388	-0.770468	-0.708356	-0.551378	-0.591464	0.102984	-0.738781	-0.737559	-0.713522	0.554294	0.588697	1.90488	2.27477	1.62014	0.202312	-0.710406	-0.464217	-0.598541	-1.43389	0.658553	0.554369	-0.719172	1.25868	-0.31854	0.844142	0.427418	-0.274161	2.59653	-0.887281
g5351	0	0	0.889388	0.103899	-0.0691987	1.21899	0.0960267	0.15377	1.38453	1.50886	1.12207	-0.183534	-1.96435	-0.987771	-0.992703	-1.4513	-0.593587	0.492599	0.0847238	-0.812409	0.889388	0.103899	-0.0691987	1.21899	0.0960267	0.15377	1.38453	1.50886	1.12207	-0.183534	-1.96435	-0.987771	-0.992703	-1.4513	-0.593587	0.492599	0.0847238	-0.812409	-1.00882	-0.38579	0.14926	0.687168	-0.982489	1.54067	-0.249244	0.459704	0.464121	2.10322	1.94256
g5299	0	0	-1.4691	-1.75317	-1.23939	-0.600641	-0.680817	0.094975	-0.346479	-0.50119	-0.652521	-0.341758	0.889512	0.0501659	0.623708	1.29322	1.31252	0.715242	1.28534	1.32037	-1.4691	-1.75317	-1.23939	-0.600641	-0.680817	0.094975	-0.346479	-0.50119	-0.652521	-0.341758	0.889512	0.0501659	0.623708	1.29322	1.31252	0.715242	1.28534	1.32037	-0.930161	-0.0632578	1.29084	-1.37058	0.608012	0.465148	-0.030502	-0.914697	-0.570063	-2.05203	-1.19955
g5250	0	0	-0.679789	-0.65236	-0.68463	-0.68463	-0.68463	-0.667362	-0.665191	-0.539992	-0.640413	0.636413	-0.0765371	-0.033943	0.185827	-0.18368	-0.564204	1.57231	1.77598	2.58683	-0.679789	-0.65236	-0.68463	-0.68463	-0.68463	-0.667362	-0.665191	-0.539992	-0.640413	0.636413	-0.0765371	-0.033943	0.185827	-0.18368	-0.564204	1.57231	1.77598	2.58683	-1.52133	-0.31725	-0.392367	0.131035	0.726734	1.37318	-1.07328	1.41214	0.908985	-0.507099	-0.90141
g1306	0	0	1.00364	0.417107	-0.374566	0.582579	0.260646	-0.937096	-0.133129	-1.90299	-1.80524	-1.30698	-0.20036	0.0519014	1.87628	0.371866	0.976267	0.929316	0.449139	-0.25838	1.00364	0.417107	-0.374566	0.582579	0.260646	-0.937096	-0.133129	-1.90299	-1.80524	-1.30698	-0.20036	0.0519014	1.87628	0.371866	0.976267	0.929316	0.449139	-0.25838	1.42513	-0.394528	0.55371	-0.53423	0.388753	-1.43883	1.48107	-1.22821	0.886108	-0.882667	-1.55299
g1907	0	0	-1.2015	-0.904457	-0.572874	0.196719	-0.00322623	0.228553	-1.49813	-1.33983	-0.949903	-0.669055	0.550563	0.105151	1.55307	2.04853	1.16121	0.449581	0.200311	0.645284	-1.2015	-0.904457	-0.572874	0.196719	-0.00322623	0.228553	-1.49813	-1.33983	-0.949903	-0.669055	0.550563	0.105151	1.55307	2.04853	1.16121	0.449581	0.200311	0.645284	1.5038	0.546362	0.0670442	-0.898776	-1.27461	0.0561735	-0.910108	1.89823	-0.0514989	-0.251839	0.739636
g3484	0	0	-0.802545	-0.879831	-1.16389	-0.188145	-0.879831	-0.256087	-0.826457	-1.05274	-0.980431	-0.514537	0.130793	0.189472	0.579685	0.768684	1.2177	2.09151	0.964103	1.60255	-0.802545	-0.879831	-1.16389	-0.188145	-0.879831	-0.256087	-0.826457	-1.05274	-0.980431	-0.514537	0.130793	0.189472	0.579685	0.768684	1.2177	2.09151	0.964103	1.60255	-0.351675	-0.674829	0.959723	1.52802	-0.509913	-0.951323	0.934377	0.352743	-0.99533	-2.19776	-0.0476212
g3327	0	0	-1.2916	-0.930623	-0.609505	-0.326637	-0.458009	0.373052	-0.856033	-1.0298	0.0382689	-0.375119	0.596828	-0.563428	-0.507022	0.262675	0.373052	0.947168	1.88125	2.47548	-1.2916	-0.930623	-0.609505	-0.326637	-0.458009	0.373052	-0.856033	-1.0298	0.0382689	-0.375119	0.596828	-0.563428	-0.507022	0.262675	0.373052	0.947168	1.88125	2.47548	0.267443	1.5154	-1.06479	-0.294873	-1.02453	0.601359	-0.0162925	0.134325	1.13887	0.790998	1.51021
g3259	0	0	-0.552096	0.906523	-0.100984	0.949347	0.906523	-1.19685	1.15427	-1.26203	0.41875	-1.18265	-0.656857	0.805626	-0.146523	0.251215	-2.3649	0.810117	0.63642	0.624095	-0.552096	0.906523	-0.100984	0.949347	0.906523	-1.19685	1.15427	-1.26203	0.41875	-1.18265	-0.656857	0.805626	-0.146523	0.251215	-2.3649	0.810117	0.63642	0.624095	0.879857	1.41722	0.151736	-1.02996	-0.961354	-0.457493	0.895109	0.783349	-0.199215	-0.671869	0.0101437
g0748	0	0	1.24607	0.363784	-1.92666	1.50579	-0.46553	1.00478	-0.449926	-1.24163	0.819414	-0.367863	0.642538	-0.533345	0.867581	0.987893	0.0831283	-0.036351	-1.25229	-1.24739	1.24607	0.363784	-1.92666	1.50579	-0.46553	1.00478	-0.449926	-1.24163	0.819414	-0.367863	0.642538	-0.533345	0.867581	0.987893	0.0831283	-0.036351	-1.25229	-1.24739	1.82427	-0.252812	0.193951	-0.98117	-0.00462759	-0.779611	0.927024	1.09631	0.773025	-0.120776	0.905685
g0916	0	0	0.0309112	-0.0215234	-0.0741206	0.859791	-0.553415	0.381918	-0.952481	-1.33608	-0.264225	-0.576198	1.01308	1.06995	1.66932	0.663434	1.59474	-1.43223	-0.504107	-1.56877	0.0309112	-0.0215234	-0.0741206	0.859791	-0.553415	0.381918	-0.952481	-1.33608	-0.264225	-0.576198	1.01308	1.06995	1.66932	0.663434	1.59474	-1.43223	-0.504107	-1.56877	0.132789	-1.66502	0.268491	0.638914	-0.563542	1.18836	1.13275	1.24533	1.1789	-0.493225	-0.00115304
g4081	0	0	0.885977	0.301566	1.07776	1.69845	0.607612	-0.392991	0.469869	1.1752	0.317636	0.301566	0.0372541	-0.0451318	-1.11126	-1.28122	0.363826	-1.45752	-1.10232	-1.84629	0.885977	0.301566	1.07776	1.69845	0.607612	-0.392991	0.469869	1.1752	0.317636	0.301566	0.0372541	-0.0451318	-1.11126	-1.28122	0.363826	-1.45752	-1.10232	-1.84629	1.33346	0.377355	-0.0488767	0.330755	-1.69716	-0.295537	0.623198	1.28315	-0.44912	0.871431	0.232742
g1954	0	0	0.372386	1.55164	1.28251	-0.37055	0.0406721	-0.487903	-0.315827	1.56519	2.00582	-0.29384	-1.09732	-0.910763	-0.207358	-0.515708	0.449318	-1.26793	-0.899214	-0.901124	0.372386	1.55164	1.28251	-0.37055	0.0406721	-0.487903	-0.315827	1.56519	2.00582	-0.29384	-1.09732	-0.910763	-0.207358	-0.515708	0.449318	-1.26793	-0.899214	-0.901124	-1.44833	-0.360083	-0.428088	0.771866	0.0536819	1.41095	-0.674313	0.0161673	-0.303822	0.903398	1.91989
g3631	0	0	-0.513683	-1.53345	-0.942597	-0.834138	0.996595	-0.611043	-0.600651	-0.375873	0.0398351	-0.390871	-0.134541	-0.414185	-0.261252	0.0850956	-0.105961	1.68783	1.87533	2.03356	-0.513683	-1.53345	-0.942597	-0.834138	0.996595	-0.611043	-0.600651	-0.375873	0.0398351	-0.390871	-0.134541	-0.414185	-0.261252	0.0850956	-0.105961	1.68783	1.87533	2.03356	-0.657213	-0.667511	0.660222	1.75673	-0.501215	-0.591012	1.27558	0.888759	0.702147	0.349136	-0.200775
g4721	0	0	-0.106948	0.380118	0.235294	1.79432	1.87011	-0.300593	0.300142	0.272406	-0.731614	0.0780157	-1.78587	0.242577	-0.908254	-0.970787	1.27618	0.467697	-0.755605	-1.35719	-0.106948	0.380118	0.235294	1.79432	1.87011	-0.300593	0.300142	0.272406	-0.731614	0.0780157	-1.78587	0.242577	-0.908254	-0.970787	1.27618	0.467697	-0.755605	-1.35719	0.0799177	-0.452636	-0.926123	-0.844828	1.74993	0.393735	-1.08894	-1.07643	-0.972917	0.556953	0.813232
g0917	0	0	-0.143057	-0.351978	-0.351978	-0.351978	-0.351978	-0.351978	-0.351978	-0.351978	-0.351978	-0.351978	-0.351978	-0.349491	-0.351978	-0.351978	3.17564	2.24461	-0.351978	-0.351978	-0.143057	-0.351978	-0.351978	-0.351978	-0.351978	-0.351978	-0.351978	-0.351978	-0.351978	-0.351978	-0.351978	-0.349491	-0.351978	-0.351978	3.17564	2.24461	-0.351978	-0.351978	-1.348	-1.10656	0.941379	0.790129	0.0561512	0.666905	-1.68357	-0.551674	-1.06955	-0.247723	1.26021
g4114	0	0	3.56906	-0.400654	-0.402963	1.33709	-0.242507	0.557902	-0.402963	-0.402963	-0.402963	-0.402963	-0.402963	-0.402633	-0.402963	0.00818409	-0.396805	-0.402963	-0.402963	-0.402963	3.56906	-0.400654	-0.402963	1.33709	-0.242507	0.557902	-0.402963	-0.402963	-0.402963	-0.402963	-0.402963	-0.402633	-0.402963	0.00818409	-0.396805	-0.402963	-0.402963	-0.402963	0.172036	-0.178264	1.2966	-1.42436	-0.713931	0.84792	0.901115	1.65307	1.023	-0.923168	-0.654768
g1583	0	0	-1.05848	-1.02046	-0.936856	-0.591699	-0.229069	-0.160767	-0.759681	-0.573447	-0.810654	0.536735	0.0306519	1.16505	2.17037	2.0897	0.977601	-0.435621	-0.0906093	-0.302766	-1.05848	-1.02046	-0.936856	-0.591699	-0.229069	-0.160767	-0.759681	-0.573447	-0.810654	0.536735	0.0306519	1.16505	2.17037	2.0897	0.977601	-0.435621	-0.0906093	-0.302766	1.3927	0.822627	-0.588615	0.327525	-0.876035	-1.0782	-0.44769	0.716702	-0.44769	1.89944	1.78179
g0815	0	0	-0.463178	1.21082	0.926219	-0.263622	1.30037	0.79472	-0.951427	-0.913591	0.015751	1.69311	-0.289257	-0.893247	1.78354	-0.847195	-0.844652	-0.958732	-0.970212	-0.329415	-0.463178	1.21082	0.926219	-0.263622	1.30037	0.79472	-0.951427	-0.913591	0.015751	1.69311	-0.289257	-0.893247	1.78354	-0.847195	-0.844652	-0.958732	-0.970212	-0.329415	1.98356	-0.552956	-0.385509	-0.677431	0.0218762	-0.389536	-0.194086	-0.652492	-0.838691	-0.547274	1.32448
g4903	0	0	3.90962	-0.287785	-0.287785	-0.287785	-0.287785	-0.287785	-0.287785	-0.287785	-0.287785	-0.287785	-0.287785	-0.237816	-0.287785	-0.287785	0.644972	-0.287785	-0.287785	-0.287785	3.90962	-0.287785	-0.287785	-0.287785	-0.287785	-0.287785	-0.287785	-0.287785	-0.287785	-0.287785	-0.287785	-0.237816	-0.287785	-0.287785	0.644972	-0.287785	-0.287785	-0.287785	1.5615	0.887769	-0.192147	-0.615358	-0.892634	-0.749131	-0.429772	0.108994	1.82895	-0.301157	-0.253226
g0159	0	1	0.566495	1.20481	1.24903	0.194082	0.3752	0.10541	0.932658	1.65152	1.37704	0.21438	-0.82703	-0.998106	-0.663031	-1.06178	-1.13592	-0.998106	-1.00989	-1.17675	0.566495	1.20481	1.24903	0.194082	0.3752	0.10541	0.932658	1.65152	1.37704	0.21438	-0.82703	-0.998106	-0.663031	-1.06178	-1.13592	-0.998106	-1.00989	-1.17675	-0.694228	-0.673234	1.18509	1.38585	-0.690145	-0.513327	-0.754191	-0.626943	2.56837	-0.626943	0.123068
g1915	0	0	-0.380622	0.459219	-0.496235	-1.27068	-1.19043	-0.885479	0.538578	-0.310464	-0.0326136	0.407088	2.67953	0.847596	-0.210724	0.915149	-0.496235	1.06661	-0.310464	-1.32983	-0.380622	0.459219	-0.496235	-1.27068	-1.19043	-0.885479	0.538578	-0.310464	-0.0326136	0.407088	2.67953	0.847596	-0.210724	0.915149	-0.496235	1.06661	-0.310464	-1.32983	0.682739	0.671449	-0.749007	1.22785	-1.32541	-0.507621	-0.638158	-1.038	-1.21136	0.185401	1.32203
g0075	1	0	-0.434818	-0.435615	-0.435615	-0.435615	-0.435615	-0.435615	-0.435615	-0.435615	-0.435615	-0.435615	-0.435615	-0.408765	-0.435615	-0.435615	-0.435241	2.2853	1.95771	2.2632	-0.434818	-0.435615	-0.435615	-0.435615	-0.435615	-0.435615	-0.435615	-0.435615	-0.435615	-0.435615	-0.435615	-0.408765	-0.435615	-0.435615	-0.435241	2.2853	1.95771	2.2632	0.595551	1.79387	-0.594752	-0.60086	-0.593707	-0.600096	1.43874	0.906012	0.416508	-0.228706	-0.219288
g3467	0	0	-0.151613	-0.074631	0.277091	0.973728	0.554594	2.3856	0.640037	0.742157	0.640037	-0.931976	0.42325	0.462132	-0.827415	-0.399022	-0.543054	-1.73143	-1.53939	-0.900091	-0.151613	-0.074631	0.277091	0.973728	0.554594	2.3856	0.640037	0.742157	0.640037	-0.931976	0.42325	0.462132	-0.827415	-0.399022	-0.543054	-1.73143	-1.53939	-0.900091	-0.616914	-0.155728	-1.53165	0.92866	1.15718	0.218455	-0.10537	0.317263	-0.595262	0.571341	-1.70968
g5531	0	0	0.378316	0.740267	0.47354	1.69349	1.27519	-0.0960875	0.196558	0.120292	0.390822	0.0496199	-0.787443	-0.282309	0.0940495	0.234586	0.866817	-1.33999	-1.87819	-2.12953	0.378316	0.740267	0.47354	1.69349	1.27519	-0.0960875	0.196558	0.120292	0.390822	0.0496199	-0.787443	-0.282309	0.0940495	0.234586	0.866817	-1.33999	-1.87819	-2.12953	1.44219	1.10902	-0.804892	-0.703377	-0.564547	-0.478394	0.968785	0.700156	0.679494	0.498689	-0.110144
g5889	0	0	0.340459	0.804578	1.36677	0.749074	0.676732	-0.0482038	0.134892	2.02638	1.27736	-0.475123	-1.37617	-0.686859	-0.59727	-0.875103	0.0815664	-1.23721	-1.1209	-1.04096	0.340459	0.804578	1.36677	0.749074	0.676732	-0.0482038	0.134892	2.02638	1.27736	-0.475123	-1.37617	-0.686859	-0.59727	-0.875103	0.0815664	-1.23721	-1.1209	-1.04096	-0.781921	-1.46919	0.124191	0.972428	0.0283348	1.12616	-1.08164	-0.397027	-0.806832	-1.04187	-0.294734
g1836	0	0	0.125902	-1.0453	-0.302683	0.45152	0.698778	-0.0477774	-0.527255	-0.924403	-1.18332	2.1639	0.873371	2.15067	-0.350519	-0.29796	0.582116	-0.67071	-1.02562	-0.67071	0.125902	-1.0453	-0.302683	0.45152	0.698778	-0.0477774	-0.527255	-0.924403	-1.18332	2.1639	0.873371	2.15067	-0.350519	-0.29796	0.582116	-0.67071	-1.02562	-0.67071	-1.73962	0.442609	0.999125	-0.385856	0.78736	-0.103613	-0.550495	-1.18063	-1.04002	-0.766204	0.830122
g3225	0	0	-0.608904	-0.653312	-0.981964	0.96492	-0.0430012	1.76645	-1.1325	-1.07624	-0.17151	-1.04649	0.146969	-1.36096	1.39615	1.78244	0.643412	-0.198242	0.318255	0.254534	-0.608904	-0.653312	-0.981964	0.96492	-0.0430012	1.76645	-1.1325	-1.07624	-0.17151	-1.04649	0.146969	-1.36096	1.39615	1.78244	0.643412	-0.198242	0.318255	0.254534	-0.658953	-0.0312207	-0.995248	-0.418438	0.281837	1.82202	1.6633	-0.0994093	1.35891	-1.25091	0.07401
g1729	0	0	-0.809466	-0.673843	-1.00288	0.154636	0.205011	0.154636	-0.88727	-1.29235	-0.60888	-0.646122	0.496764	-0.182188	2.06928	1.87291	1.79569	-0.441439	-0.242801	0.0383038	-0.809466	-0.673843	-1.00288	0.154636	0.205011	0.154636	-0.88727	-1.29235	-0.60888	-0.646122	0.496764	-0.182188	2.06928	1.87291	1.79569	-0.441439	-0.242801	0.0383038	-1.27184	-0.56332	1.22011	-0.744969	0.460223	0.899798	0.423807	0.199836	0.274204	-0.79284	-1.19722
g6498	0	0	0.0529659	-0.601915	-0.298153	2.15877	-0.905677	0.78029	0.576043	0.341908	0.714802	-0.236722	-0.609615	-0.37548	-1.95854	-1.51904	1.52136	0.277911	0.482074	-0.40098	0.0529659	-0.601915	-0.298153	2.15877	-0.905677	0.78029	0.576043	0.341908	0.714802	-0.236722	-0.609615	-0.37548	-1.95854	-1.51904	1.52136	0.277911	0.482074	-0.40098	0.52445	-1.03685	1.09284	-0.966684	1.04357	-0.657325	-1.14556	-0.0146506	2.10816	0.76538	-0.340383
g1378	0	0	0.240762	-1.57223	-1.23011	-0.00893522	0.275758	1.01433	-1.00264	-1.24058	-1.18904	2.09147	1.00117	-0.0570304	-0.102798	0.855253	-0.150097	-0.585297	0.950578	0.70943	0.240762	-1.57223	-1.23011	-0.00893522	0.275758	1.01433	-1.00264	-1.24058	-1.18904	2.09147	1.00117	-0.0570304	-0.102798	0.855253	-0.150097	-0.585297	0.950578	0.70943	-0.520977	-0.714426	1.3461	1.21697	-0.515808	-0.81186	0.267048	1.52461	-0.252416	-0.866796	0.0863122
g2185	0	0	-0.698201	-0.381171	-0.672717	-0.475103	-0.525172	-0.798699	-0.336293	-0.821675	-0.399945	-0.292685	-0.0930744	-0.0250925	-0.107461	-0.243632	-0.127398	3.01567	1.26485	1.71781	-0.698201	-0.381171	-0.672717	-0.475103	-0.525172	-0.798699	-0.336293	-0.821675	-0.399945	-0.292685	-0.0930744	-0.0250925	-0.107461	-0.243632	-0.127398	3.01567	1.26485	1.71781	-0.81323	1.54991	-0.340905	0.159257	-1.18328	0.628254	-0.477598	-0.174395	-1.1214	-0.492965	-0.49758
g5724	0	0	0.961848	1.43765	1.75484	-0.201097	0.891404	0.251546	-0.349511	0.429056	0.327216	0.130153	-1.04964	-1.64611	0.857985	0.114223	-1.68129	-1.21975	-0.833095	-0.17542	0.961848	1.43765	1.75484	-0.201097	0.891404	0.251546	-0.349511	0.429056	0.327216	0.130153	-1.04964	-1.64611	0.857985	0.114223	-1.68129	-1.21975	-0.833095	-0.17542	0.550415	-1.04129	0.594168	-0.372197	1.37643	-1.10753	1.9079	0.00221935	0.339272	1.47398	0.0998392
g6506	0	0	-0.884285	0.61486	0.932303	0.966486	0.751173	0.720846	-0.218371	0.643326	1.67726	-1.68397	0.31419	-1.88366	-0.449584	0.0817004	0.932303	-0.903438	-0.764787	-0.846357	-0.884285	0.61486	0.932303	0.966486	0.751173	0.720846	-0.218371	0.643326	1.67726	-1.68397	0.31419	-1.88366	-0.449584	0.0817004	0.932303	-0.903438	-0.764787	-0.846357	-0.613621	-0.684627	0.995155	1.54613	-0.595663	-0.647373	-1.18337	-1.2003	-0.661514	1.30236	2.0023
g4244	0	0	0.476609	-0.529546	-0.391309	1.74409	0.52174	1.40331	0.0613617	0.150006	-0.922535	-0.631933	-0.526446	-1.44273	-1.58107	-0.516641	-0.933238	0.446314	1.25229	1.41972	0.476609	-0.529546	-0.391309	1.74409	0.52174	1.40331	0.0613617	0.150006	-0.922535	-0.631933	-0.526446	-1.44273	-1.58107	-0.516641	-0.933238	0.446314	1.25229	1.41972	-0.616806	0.299856	-0.59389	-0.419949	-0.582619	1.91341	0.132416	0.132416	0.686292	1.21072	-1.25702
g3222	0	0	-0.464441	-1.26694	-1.11255	0.402308	0.419098	0.399734	-0.71367	-0.942072	-0.565804	-0.391428	1.26685	0.669813	1.63308	1.32141	1.62186	-0.103781	-0.858571	-1.3149	-0.464441	-1.26694	-1.11255	0.402308	0.419098	0.399734	-0.71367	-0.942072	-0.565804	-0.391428	1.26685	0.669813	1.63308	1.32141	1.62186	-0.103781	-0.858571	-1.3149	0.953085	1.43233	-0.973378	-0.997508	-0.283646	-0.130878	1.69532	0.438747	-0.4804	-0.41845	-0.899447
g5272	0	0	-0.0447872	-1.30227	-0.328444	-0.0650464	-0.611355	0.12247	0.906716	0.0980063	1.28077	0.0980063	0.669758	-0.328444	-1.6826	-1.40822	-1.30227	1.5514	1.38935	0.956963	-0.0447872	-1.30227	-0.328444	-0.0650464	-0.611355	0.12247	0.906716	0.0980063	1.28077	0.0980063	0.669758	-0.328444	-1.6826	-1.40822	-1.30227	1.5514	1.38935	0.956963	0.399996	-1.21674	0.571776	-1.33548	0.800213	0.780237	0.0626529	0.55573	0.806261	0.658605	0.49525
g4733	0	0	-0.773966	1.60705	-0.825681	-0.0475018	0.815226	-0.825681	0.124777	-0.825681	-0.554077	1.56426	-0.690649	0.896389	2.2582	-0.74421	-0.814189	-0.191153	-0.147442	-0.825681	-0.773966	1.60705	-0.825681	-0.0475018	0.815226	-0.825681	0.124777	-0.825681	-0.554077	1.56426	-0.690649	0.896389	2.2582	-0.74421	-0.814189	-0.191153	-0.147442	-0.825681	-0.0097962	-0.2813	-0.750006	-1.25783	0.891017	1.40791	0.641493	0.49283	1.54704	0.154399	0.121526
g4677	0	0	-0.33614	-0.388749	0.896946	0.000497049	-0.230713	0.3067	0.822886	1.8329	0.985898	0.812613	-0.609984	-0.618276	-2.36822	-1.35248	-0.838227	0.0823031	-0.0954528	1.0975	-0.33614	-0.388749	0.896946	0.000497049	-0.230713	0.3067	0.822886	1.8329	0.985898	0.812613	-0.609984	-0.618276	-2.36822	-1.35248	-0.838227	0.0823031	-0.0954528	1.0975	0.577696	1.78579	-0.792817	-0.533993	-0.403976	-0.632701	-0.544428	0.0757207	-0.862577	-0.268542	2.02641
g5499	0	0	-0.541312	0.229677	1.62445	-0.102411	-1.1083	-0.168418	0.3985	0.347974	2.32025	-0.389173	1.21108	-0.20048	0.0723188	0.276672	-0.168418	-1.83999	-1.03191	-0.930515	-0.541312	0.229677	1.62445	-0.102411	-1.1083	-0.168418	0.3985	0.347974	2.32025	-0.389173	1.21108	-0.20048	0.0723188	0.276672	-0.168418	-1.83999	-1.03191	-0.930515	-0.201099	-1.2384	0.423429	1.67988	-0.651529	-0.0122729	-1.1221	0.86961	-0.28734	-0.415958	-0.747745
g6123	0	0	0.145516	0.233851	0.358422	0.0750537	0.325058	-0.886246	0.0320468	0.339329	0.163052	-0.3396	-1.37455	-0.797549	1.85845	1.57354	1.65159	-0.553023	-1.0723	-1.73265	0.145516	0.233851	0.358422	0.0750537	0.325058	-0.886246	0.0320468	0.339329	0.163052	-0.3396	-1.37455	-0.797549	1.85845	1.57354	1.65159	-0.553023	-1.0723	-1.73265	0.133754	1.81045	0.0679238	-0.360089	-0.505474	-1.14656	-0.39704	-1.63086	-0.585973	0.135749	0.49669
g1840	0	0	-0.735438	0.828477	2.0285	-0.559194	1.46902	0.325965	-1.11241	0.474091	0.136262	0.380645	0.130713	-1.55187	0.90491	0.373501	-1.3972	-1.43067	-0.269383	0.00407673	-0.735438	0.828477	2.0285	-0.559194	1.46902	0.325965	-1.11241	0.474091	0.136262	0.380645	0.130713	-1.55187	0.90491	0.373501	-1.3972	-1.43067	-0.269383	0.00407673	0.223314	0.0215747	-0.1669	-0.472091	-1.32303	1.71713	-0.701664	-0.184918	0.432636	-0.23966	-0.729278
g2085	0	0	-0.833391	-0.814484	-0.786778	-0.665604	-0.700977	-0.336974	-0.794656	-0.777294	-0.772451	0.0787522	1.46381	2.96038	0.31164	0.459765	0.488015	-0.318739	0.374646	0.664338	-0.833391	-0.814484	-0.786778	-0.665604	-0.700977	-0.336974	-0.794656	-0.777294	-0.772451	0.0787522	1.46381	2.96038	0.31164	0.459765	0.488015	-0.318739	0.374646	0.664338	-0.668926	-0.739054	0.90922	1.60149	-0.609989	-0.492743	0.234742	-2.19522	-0.14895	-0.178976	0.895599
g0801	0	0	0.347156	-0.163205	0.55504	1.0364	0.0952277	-0.406866	0.295523	0.605724	-0.874268	-0.191799	1.90548	-1.21184	-0.213211	1.54703	-2.39627	-0.77595	0.193478	-0.347645	0.347156	-0.163205	0.55504	1.0364	0.0952277	-0.406866	0.295523	0.605724	-0.874268	-0.191799	1.90548	-1.21184	-0.213211	1.54703	-2.39627	-0.77595	0.193478	-0.347645	0.789435	1.51384	-0.85343	-0.0713903	-1.13732	-0.241137	-0.629761	-0.992699	-1.02655	-0.841593	-0.399822
g0079	0	1	0.934055	1.01529	0.86473	0.0864251	0.926942	0.519876	0.305951	1.57906	1.22926	0.270251	-0.175201	-0.303283	-1.23211	-1.17444	-1.01494	-1.53031	-1.14047	-1.16109	0.934055	1.01529	0.86473	0.0864251	0.926942	0.519876	0.305951	1.57906	1.22926	0.270251	-0.175201	-0.303283	-1.23211	-1.17444	-1.01494	-1.53031	-1.14047	-1.16109	-0.651135	-0.647655	1.25537	1.32553	-0.611995	-0.670112	-0.0593036	0.499806	-0.371185	0.165439	0.306615
g2188	0	0	0.430167	1.12532	0.463952	-0.226814	0.298327	0.0661038	1.32979	2.09264	1.40217	-0.373955	-1.08497	-0.530278	-1.25663	-1.42509	-0.941025	0.0305411	-0.69752	-0.702708	0.430167	1.12532	0.463952	-0.226814	0.298327	0.0661038	1.32979	2.09264	1.40217	-0.373955	-1.08497	-0.530278	-1.25663	-1.42509	-0.941025	0.0305411	-0.69752	-0.702708	-0.0745103	0.334618	0.989265	0.800141	-1.78744	-0.262078	1.69289	0.0468048	0.145843	0.240152	0.328718
g3326	0	0	-0.444061	-0.44922	-0.450025	-0.450025	-0.450025	-0.450025	-0.450025	-0.450025	-0.450025	-0.450025	-0.427281	-0.100651	-0.151228	-0.439256	-0.448699	2.70591	2.52057	0.834105	-0.444061	-0.44922	-0.450025	-0.450025	-0.450025	-0.450025	-0.450025	-0.450025	-0.450025	-0.450025	-0.427281	-0.100651	-0.151228	-0.439256	-0.448699	2.70591	2.52057	0.834105	-0.896228	0.259533	1.69737	0.142536	-1.1037	-0.0995107	-0.844161	-0.0167556	0.168451	0.123986	1.06436
g2382	0	0	-0.670728	1.47245	1.68448	-1.17798	-1.10499	-1.5244	0.360767	0.341599	1.40798	-1.10879	0.97371	-0.142706	-0.324269	-0.559803	1.18431	-0.48442	0.0308931	-0.358096	-0.670728	1.47245	1.68448	-1.17798	-1.10499	-1.5244	0.360767	0.341599	1.40798	-1.10879	0.97371	-0.142706	-0.324269	-0.559803	1.18431	-0.48442	0.0308931	-0.358096	0.0127735	-1.69019	-0.0262845	-0.306425	1.12378	0.886351	0.247779	0.0126696	-0.115709	-1.19544	-0.022599
g2544	0	0	-0.557475	-0.156901	-0.608137	0.533272	1.39141	-0.608137	0.39003	-0.608137	-0.608137	-0.608137	-0.592557	3.34794	-0.302254	-0.426296	-0.596879	0.245482	0.170393	-0.405488	-0.557475	-0.156901	-0.608137	0.533272	1.39141	-0.608137	0.39003	-0.608137	-0.608137	-0.608137	-0.592557	3.34794	-0.302254	-0.426296	-0.596879	0.245482	0.170393	-0.405488	1.16594	-0.747406	-0.880006	-0.737989	1.32208	-0.122618	0.511977	-0.121489	1.65432	0.592257	-0.291893
g4783	0	0	-1.19126	-0.499691	1.46292	-0.214051	-0.581643	1.59668	-1.06899	1.96414	0.756282	-1.25788	1.02963	-0.0103614	-0.520444	0.215137	-1.24307	0.0663029	-0.0954853	-0.408223	-1.19126	-0.499691	1.46292	-0.214051	-0.581643	1.59668	-1.06899	1.96414	0.756282	-1.25788	1.02963	-0.0103614	-0.520444	0.215137	-1.24307	0.0663029	-0.0954853	-0.408223	-0.774695	-1.0028	-0.390637	0.0853269	0.311565	1.77124	0.881424	-0.564126	-0.990873	-1.3387	0.324432
g4839	0	0	0.972458	1.33422	2.03225	-0.16954	0.854396	0.182864	-0.311432	0.750943	0.149577	-0.0368307	-1.23886	-1.56484	0.584928	-0.0455009	-1.56212	-1.1853	-0.701722	-0.0455009	0.972458	1.33422	2.03225	-0.16954	0.854396	0.182864	-0.311432	0.750943	0.149577	-0.0368307	-1.23886	-1.56484	0.584928	-0.0455009	-1.56212	-1.1853	-0.701722	-0.0455009	-0.0462298	-0.444477	1.04309	1.34878	-0.743415	-1.15775	0.146238	-1.29612	-0.957444	-0.705184	-0.458047
g1985	0	0	-0.785461	-0.898104	1.24972	0.290461	1.17216	1.94659	1.3342	0.948888	-0.898104	-0.898104	-0.700531	-0.896763	-0.898104	0.643589	-0.873072	-0.353215	-0.898104	0.51396	-0.785461	-0.898104	1.24972	0.290461	1.17216	1.94659	1.3342	0.948888	-0.898104	-0.898104	-0.700531	-0.896763	-0.898104	0.643589	-0.873072	-0.353215	-0.898104	0.51396	1.24011	0.612385	0.530701	-0.0585473	-0.938692	-1.38596	-0.212187	-0.906308	-0.128588	0.139844	0.280576
g1909	0	0	0.428526	1.63775	-0.130494	-0.328433	2.61287	-1.07305	-0.000722525	-0.756819	-0.901325	0.832841	-1.08013	-0.510608	0.282776	-1.1549	-0.648841	0.825375	-0.0805016	0.0456955	0.428526	1.63775	-0.130494	-0.328433	2.61287	-1.07305	-0.000722525	-0.756819	-0.901325	0.832841	-1.08013	-0.510608	0.282776	-1.1549	-0.648841	0.825375	-0.0805016	0.0456955	-0.190205	-0.540167	1.17209	1.30264	-0.67219	-1.07217	-1.25266	0.0760467	-1.57587	-0.425744	-0.907837
g4838	0	0	-0.312396	-0.233989	-0.326962	-0.326962	-0.326962	-0.0296934	-0.0189425	-0.326962	-0.326962	-0.326962	-0.316904	3.97363	-0.0534784	-0.258699	-0.323725	-0.326962	-0.177952	0.040881	-0.312396	-0.233989	-0.326962	-0.326962	-0.326962	-0.0296934	-0.0189425	-0.326962	-0.326962	-0.326962	-0.316904	3.97363	-0.0534784	-0.258699	-0.323725	-0.326962	-0.177952	0.040881	0.118804	0.369359	-0.366722	-1.64244	1.4165	0.104498	-0.150962	0.576876	-1.23728	-0.631679	0.545888
g4518	0	0	-1.5349	-0.773824	0.038164	-0.708193	-0.95166	-0.591004	0.586653	1.47595	1.9656	0.448571	0.673322	-0.0738967	-1.31676	-0.510922	-0.777405	0.433794	0.0509124	1.5656	-1.5349	-0.773824	0.038164	-0.708193	-0.95166	-0.591004	0.586653	1.47595	1.9656	0.448571	0.673322	-0.0738967	-1.31676	-0.510922	-0.777405	0.433794	0.0509124	1.5656	-0.859645	0.450425	1.42509	-1.08347	-0.618521	0.686122	-1.02817	0.217376	-0.653829	1.11369	0.147119
g5226	0	0	-1.113	-1.00041	-0.882658	-1.27968	-0.504293	-0.514728	-0.73516	-0.0506551	-0.643271	2.11551	-0.133981	0.861088	1.36086	0.617416	-0.707856	0.225558	1.15361	1.23164	-1.113	-1.00041	-0.882658	-1.27968	-0.504293	-0.514728	-0.73516	-0.0506551	-0.643271	2.11551	-0.133981	0.861088	1.36086	0.617416	-0.707856	0.225558	1.15361	1.23164	0.943952	1.36092	-1.09836	-1.00516	-0.00107739	-0.200268	-1.5185	-0.88176	0.840576	-0.163991	-0.0936145
g3836	0	0	-0.190849	0.962503	1.15058	0.279044	1.03704	-0.584267	0.262307	1.94263	0.965178	0.952116	-1.08691	-0.912303	-0.0550971	-0.234262	-0.694378	-1.31482	-0.935997	-1.54252	-0.190849	0.962503	1.15058	0.279044	1.03704	-0.584267	0.262307	1.94263	0.965178	0.952116	-1.08691	-0.912303	-0.0550971	-0.234262	-0.694378	-1.31482	-0.935997	-1.54252	0.277442	-1.13195	-0.272269	1.68584	0.253966	-0.813028	-0.0873384	-0.193231	-0.298349	-0.805021	-1.23337
g0127	0	1	0.0116745	1.66304	1.73973	0.407762	0.793261	-0.134584	0.450837	1.50952	1.08576	-0.45132	-0.918361	-0.662672	-1.18327	-1.10906	-0.631054	-0.950397	-0.781609	-0.839248	0.0116745	1.66304	1.73973	0.407762	0.793261	-0.134584	0.450837	1.50952	1.08576	-0.45132	-0.918361	-0.662672	-1.18327	-1.10906	-0.631054	-0.950397	-0.781609	-0.839248	-0.65724	-0.584459	0.889395	1.62047	-0.582219	-0.685946	1.67649	1.48642	-0.170478	0.499509	-0.735382
g4758	0	0	0.149668	0.546129	1.06998	1.46466	1.02395	0.159503	0.395502	1.75544	1.16117	-0.347855	-0.95456	-0.855411	-0.946227	-1.10353	-0.247913	-1.24468	-0.705227	-1.3206	0.149668	0.546129	1.06998	1.46466	1.02395	0.159503	0.395502	1.75544	1.16117	-0.347855	-0.95456	-0.855411	-0.946227	-1.10353	-0.247913	-1.24468	-0.705227	-1.3206	-0.290628	1.61247	-0.0174754	0.267548	-1.49593	-0.0759779	0.0553106	-1.05542	0.568432	0.328614	0.917621
g0206	0	0	-0.524223	-0.474194	-1.34084	0.157166	-0.00456955	-0.0475961	-0.70972	-0.932983	-0.730539	-0.536092	-0.50398	-0.404268	-0.327789	0.0346322	0.881283	1.09194	1.72274	2.64903	-0.524223	-0.474194	-1.34084	0.157166	-0.00456955	-0.0475961	-0.70972	-0.932983	-0.730539	-0.536092	-0.50398	-0.404268	-0.327789	0.0346322	0.881283	1.09194	1.72274	2.64903	-0.592479	-0.101372	-1.00085	-0.756488	1.39957	1.05162	-0.758328	-0.464836	-0.962827	0.379647	0.46218
g5403	0	0	-0.989519	0.44159	1.13779	-0.791258	-0.0218277	-0.506975	0.453107	1.80402	2.0928	-0.512764	1.48448	-0.233935	-0.773979	-0.512764	-0.666606	-0.725255	-0.689391	-0.989519	-0.989519	0.44159	1.13779	-0.791258	-0.0218277	-0.506975	0.453107	1.80402	2.0928	-0.512764	1.48448	-0.233935	-0.773979	-0.512764	-0.666606	-0.725255	-0.689391	-0.989519	-0.277162	-0.720971	1.11492	1.41103	-0.730574	-0.797242	-1.26342	-1.0112	-0.259418	-0.104226	-1.25719
g3021	0	0	-0.647068	-0.583309	-0.534418	-0.48119	-0.636267	-0.144996	-0.465461	-0.170513	0.046095	-0.690727	0.495833	-0.00549607	-1.25018	-0.580896	-0.400656	1.98445	1.84942	2.21538	-0.647068	-0.583309	-0.534418	-0.48119	-0.636267	-0.144996	-0.465461	-0.170513	0.046095	-0.690727	0.495833	-0.00549607	-1.25018	-0.580896	-0.400656	1.98445	1.84942	2.21538	0.567529	0.971482	1.13426	-0.786629	-0.786629	-1.10001	0.0727384	0.674239	0.793381	-1.04664	0.752968
g6810	0	0	0.0100996	0.704768	0.465008	-0.0445112	-0.719251	-0.571358	0.208702	0.483118	0.435176	-0.819283	-1.38806	-0.823622	-0.561576	-1.36095	-0.91809	2.24793	1.0823	1.56959	0.0100996	0.704768	0.465008	-0.0445112	-0.719251	-0.571358	0.208702	0.483118	0.435176	-0.819283	-1.38806	-0.823622	-0.561576	-1.36095	-0.91809	2.24793	1.0823	1.56959	0.243245	1.28345	0.924391	-1.00404	-0.285333	-1.16172	-0.65981	-0.815545	-0.604432	-0.271123	-1.13813
g2529	0	0	-0.585969	1.86226	0.795202	-1.23211	1.26782	-0.89074	0.390823	1.57606	-0.00982019	0.483913	-0.280397	-0.443171	0.823182	-0.647952	-1.39907	0.416287	-1.02679	-1.09952	-0.585969	1.86226	0.795202	-1.23211	1.26782	-0.89074	0.390823	1.57606	-0.00982019	0.483913	-0.280397	-0.443171	0.823182	-0.647952	-1.39907	0.416287	-1.02679	-1.09952	-1.00352	1.29376	-0.19875	0.434105	-1.251	0.725403	-0.407832	-0.169304	-0.281504	0.645059	0.0793422
g1336	0	0	-0.982727	1.01823	1.99813	-0.825018	2.27483	0.620576	-1.08347	-0.478153	0.403825	0.395693	-0.478153	-0.956594	0.286438	-0.389229	-0.129148	-0.408394	-1.21608	-0.0507494	-0.982727	1.01823	1.99813	-0.825018	2.27483	0.620576	-1.08347	-0.478153	0.403825	0.395693	-0.478153	-0.956594	0.286438	-0.389229	-0.129148	-0.408394	-1.21608	-0.0507494	1.26316	-1.06422	0.770949	0.276455	-1.26519	0.0188451	0.569497	-1.98549	0.82295	-0.940628	-0.170118
g1632	0	0	1.20646	1.33534	-0.905077	0.630105	1.49033	-0.135023	-0.762643	-0.645935	-0.516928	-0.141862	-0.135023	-1.77204	-0.135023	-0.516928	-1.63959	0.328578	0.934707	1.38055	1.20646	1.33534	-0.905077	0.630105	1.49033	-0.135023	-0.762643	-0.645935	-0.516928	-0.141862	-0.135023	-1.77204	-0.135023	-0.516928	-1.63959	0.328578	0.934707	1.38055	-0.538924	-0.33258	0.753041	1.67443	-0.684049	-0.871917	-1.0533	0.338273	-0.404532	-0.667371	-1.6498
g4157	0	0	0.625425	0.864731	-1.64907	1.36047	1.77248	0.497009	1.32761	-0.82312	0.0352516	0.497009	-1.34528	-0.332875	-0.858504	-1.06636	-0.147128	0.572954	-0.968472	-0.362129	0.625425	0.864731	-1.64907	1.36047	1.77248	0.497009	1.32761	-0.82312	0.0352516	0.497009	-1.34528	-0.332875	-0.858504	-1.06636	-0.147128	0.572954	-0.968472	-0.362129	-0.76042	-0.941928	-0.588046	0.325604	1.74151	0.223278	-0.13725	0.568112	-1.44846	1.68209	-0.714419
g4505	0	0	-0.396022	-0.377654	-0.493467	1.90361	-0.493467	-0.493467	-0.493467	-0.493467	-0.11838	-0.493467	2.04243	-0.492307	-0.493467	2.49292	-0.471813	-0.493467	-0.493467	-0.141581	-0.396022	-0.377654	-0.493467	1.90361	-0.493467	-0.493467	-0.493467	-0.493467	-0.11838	-0.493467	2.04243	-0.492307	-0.493467	2.49292	-0.471813	-0.493467	-0.493467	-0.141581	0.971181	-1.0561	-0.421857	-0.946155	0.088976	1.36395	-0.948448	-0.351296	-0.87031	-0.432976	1.54565
g3967	0	0	0.727302	-0.695997	-1.13095	0.150282	0.206457	0.952442	-1.04948	-1.60277	-1.10315	1.13388	0.50635	1.62692	0.491073	0.832874	1.30807	-0.554448	-1.10898	-0.689875	0.727302	-0.695997	-1.13095	0.150282	0.206457	0.952442	-1.04948	-1.60277	-1.10315	1.13388	0.50635	1.62692	0.491073	0.832874	1.30807	-0.554448	-1.10898	-0.689875	0.732707	1.71378	-0.633149	-0.717244	-0.477103	-0.618991	-1.28483	-0.355999	-1.66861	0.570626	-0.65924
g3905	0	0	-0.00645346	0.371364	-0.348759	-0.290056	-1.05754	-0.71113	1.0514	-0.0267944	0.832056	1.03623	2.2606	1.56029	-0.570275	-0.634532	-0.606021	-0.236023	-1.21044	-1.41391	-0.00645346	0.371364	-0.348759	-0.290056	-1.05754	-0.71113	1.0514	-0.0267944	0.832056	1.03623	2.2606	1.56029	-0.570275	-0.634532	-0.606021	-0.236023	-1.21044	-1.41391	-0.516011	1.10113	-1.07797	0.0465538	1.28557	-0.839267	-0.247334	0.276193	0.75398	1.63997	0.159817
g2353	0	0	-0.5942	-0.965854	0.0895288	-0.775368	-0.998115	-0.668992	-0.426035	-0.530239	-0.524618	0.593211	3.00526	1.44129	0.574195	0.67251	0.286044	-0.515208	-0.0939556	-0.569461	-0.5942	-0.965854	0.0895288	-0.775368	-0.998115	-0.668992	-0.426035	-0.530239	-0.524618	0.593211	3.00526	1.44129	0.574195	0.67251	0.286044	-0.515208	-0.0939556	-0.569461	-1.45909	-0.31006	0.907823	1.0744	-0.728532	0.515457	-0.519449	0.72647	0.0064294	0.32353	-2.05321
g1630	0	0	0.00310849	-0.426552	-0.302694	-0.815763	-1.08021	-0.837758	-0.563463	-1.11819	-1.29466	-0.158769	-0.100636	0.101217	1.35465	1.78981	2.3151	0.155539	0.510513	0.468758	0.00310849	-0.426552	-0.302694	-0.815763	-1.08021	-0.837758	-0.563463	-1.11819	-1.29466	-0.158769	-0.100636	0.101217	1.35465	1.78981	2.3151	0.155539	0.510513	0.468758	0.734521	-1.0287	0.709782	-0.735568	1.23381	-0.913844	0.0601817	-1.80337	-0.530825	-0.545037	-0.980417
g1311	0	0	0.838409	1.16511	-0.0148037	1.26565	0.655891	1.57537	-1.25002	-1.70723	-1.24277	-1.19715	-0.11376	-1.11038	0.175251	0.326971	1.0035	-0.711898	0.0843691	0.257484	0.838409	1.16511	-0.0148037	1.26565	0.655891	1.57537	-1.25002	-1.70723	-1.24277	-1.19715	-0.11376	-1.11038	0.175251	0.326971	1.0035	-0.711898	0.0843691	0.257484	-0.179006	1.79557	-0.930037	-0.849006	-0.187932	0.350411	-0.362126	0.0373146	-0.737661	-0.0747457	1.43236
g3737	0	0	-0.826109	-0.792484	-0.839689	-0.691014	-0.839689	-0.505643	-0.0385218	0.267207	1.7324	-0.406167	-0.188355	-0.173159	-0.429662	-0.704594	0.0469701	2.69498	0.190472	1.50305	-0.826109	-0.792484	-0.839689	-0.691014	-0.839689	-0.505643	-0.0385218	0.267207	1.7324	-0.406167	-0.188355	-0.173159	-0.429662	-0.704594	0.0469701	2.69498	0.190472	1.50305	-0.979241	-1.0051	-0.112621	-0.263276	0.8942	1.46604	-1.22825	0.512641	0.532673	-2.3025	-0.879916
g4560	0	0	-1.07583	-0.882861	-0.970873	-1.11536	-0.135226	-1.00547	-0.887802	0.885702	-0.65326	1.61679	-0.0290934	1.35306	0.0214235	-0.800339	0.724346	1.9082	0.368923	0.677673	-1.07583	-0.882861	-0.970873	-1.11536	-0.135226	-1.00547	-0.887802	0.885702	-0.65326	1.61679	-0.0290934	1.35306	0.0214235	-0.800339	0.724346	1.9082	0.368923	0.677673	-0.667251	-0.913824	1.22959	1.2594	-0.130263	-0.777655	-0.333728	1.50133	-1.0372	-1.31469	1.46252
g2640	0	0	-0.512986	-0.374863	-0.719925	-0.452857	-0.550947	-0.650858	-0.362157	-0.631047	-0.719925	-0.494924	-0.124024	-0.0524059	-0.181142	-0.213239	-0.325482	2.41764	1.91145	2.03769	-0.512986	-0.374863	-0.719925	-0.452857	-0.550947	-0.650858	-0.362157	-0.631047	-0.719925	-0.494924	-0.124024	-0.0524059	-0.181142	-0.213239	-0.325482	2.41764	1.91145	2.03769	-0.325762	-0.80816	0.227585	1.8833	-0.20132	-0.77564	0.667684	-0.674764	0.0654663	-0.0603715	1.13094
g4163	0	0	-0.528986	0.957119	2.12261	0.710494	-0.165914	-0.593058	-0.593058	-0.593058	-0.593058	-0.593058	-0.593058	-0.592295	0.571672	-0.581235	-0.57882	-0.373638	-0.593058	2.6104	-0.528986	0.957119	2.12261	0.710494	-0.165914	-0.593058	-0.593058	-0.593058	-0.593058	-0.593058	-0.593058	-0.592295	0.571672	-0.581235	-0.57882	-0.373638	-0.593058	2.6104	1.03282	1.28486	-0.595988	-1.28885	0.0771741	-0.510014	1.1252	0.45661	0.461421	-0.748477	-1.42944
g1917	0	0	1.3439	1.08839	0.655367	0.739834	0.592719	0.218362	-0.0604446	-0.815778	-0.960238	0.0323233	0.258205	0.352867	0.612865	0.290889	0.942629	-1.45307	-1.81559	-2.02323	1.3439	1.08839	0.655367	0.739834	0.592719	0.218362	-0.0604446	-0.815778	-0.960238	0.0323233	0.258205	0.352867	0.612865	0.290889	0.942629	-1.45307	-1.81559	-2.02323	-0.927129	0.592795	-1.03114	1.49128	-0.559873	0.434069	0.875471	0.216229	0.554007	-0.176735	2.36732
g3022	0	0	-0.646643	-0.680435	1.67702	-0.746825	-0.746825	2.19542	-0.746825	0.659696	0.345236	-0.746825	0.875564	-0.745632	-0.746825	-0.728339	0.834617	-0.746825	1.29458	-0.60013	-0.646643	-0.680435	1.67702	-0.746825	-0.746825	2.19542	-0.746825	0.659696	0.345236	-0.746825	0.875564	-0.745632	-0.746825	-0.728339	0.834617	-0.746825	1.29458	-0.60013	0.241303	1.59927	-1.06927	0.183815	0.135153	-1.09027	-0.17291	0.202874	-0.780202	1.01721	0.298102
g6972	0	0	-0.587133	-0.509941	-0.00100623	1.11607	2.49957	2.06586	-0.587133	-0.595819	-1.14901	-0.828422	-0.66374	-0.76628	-0.356085	0.374523	0.558818	-0.0204449	-0.565701	0.0158793	-0.587133	-0.509941	-0.00100623	1.11607	2.49957	2.06586	-0.587133	-0.595819	-1.14901	-0.828422	-0.66374	-0.76628	-0.356085	0.374523	0.558818	-0.0204449	-0.565701	0.0158793	1.464	0.496788	-0.470219	-1.53843	0.126144	-0.0782802	0.499562	-0.530436	-0.889721	0.202506	1.03092
g5859	0	0	1.12929	1.24506	0.684162	0.13629	0.061634	0.207307	-0.78187	-1.28665	0.166235	-0.554345	1.00203	-0.677662	1.31653	0.828511	0.871436	-1.23113	-1.44885	-1.66798	1.12929	1.24506	0.684162	0.13629	0.061634	0.207307	-0.78187	-1.28665	0.166235	-0.554345	1.00203	-0.677662	1.31653	0.828511	0.871436	-1.23113	-1.44885	-1.66798	0.748238	0.132355	1.49644	-0.661567	-0.487465	-1.228	-0.950872	0.574769	1.09781	0.574769	1.20454
g6956	0	0	-0.0958396	2.24292	1.716	0.914705	0.719456	-0.0789293	-0.364031	-0.59812	-0.284831	-0.964604	-1.84041	-0.999055	-0.0573315	-0.603802	0.115458	0.950242	-0.690752	-0.0810716	-0.0958396	2.24292	1.716	0.914705	0.719456	-0.0789293	-0.364031	-0.59812	-0.284831	-0.964604	-1.84041	-0.999055	-0.0573315	-0.603802	0.115458	0.950242	-0.690752	-0.0810716	-0.130615	0.166465	-0.925467	-0.00537119	1.80731	-0.912324	-0.435513	0.290077	0.149058	-0.0197373	1.04054
g6865	0	0	-0.201563	-0.278875	-0.356187	-0.356187	-0.356187	-0.356187	-0.356187	-0.356187	-0.356187	-0.356187	-0.356187	3.1474	-0.356187	-0.356187	-0.321827	2.28531	-0.356187	-0.356187	-0.201563	-0.278875	-0.356187	-0.356187	-0.356187	-0.356187	-0.356187	-0.356187	-0.356187	-0.356187	-0.356187	3.1474	-0.356187	-0.356187	-0.321827	2.28531	-0.356187	-0.356187	1.24413	0.924815	-0.688694	-1.35402	-0.438092	0.311866	1.33704	0.0625331	0.60972	0.451719	-0.620801
g2907	0	0	1.49278	0.970995	-0.236894	1.37648	-0.408702	0.297572	1.565	-0.761424	0.0641196	0.22518	-0.445607	-0.157387	-0.157387	-0.711744	1.15858	-0.938283	-1.61276	-1.72052	1.49278	0.970995	-0.236894	1.37648	-0.408702	0.297572	1.565	-0.761424	0.0641196	0.22518	-0.445607	-0.157387	-0.157387	-0.711744	1.15858	-0.938283	-1.61276	-1.72052	-0.842295	-0.939052	1.1711	1.17696	-0.779056	0.212347	1.33181	-0.808946	0.0741495	0.928227	-0.286461
g2417	0	0	-0.186918	1.51358	0.162724	0.648766	2.50947	0.15878	0.792665	0.30109	0.146114	-0.641652	-1.01495	-1.56341	-0.752133	-1.28044	-0.996859	0.16633	-0.140298	0.177134	-0.186918	1.51358	0.162724	0.648766	2.50947	0.15878	0.792665	0.30109	0.146114	-0.641652	-1.01495	-1.56341	-0.752133	-1.28044	-0.996859	0.16633	-0.140298	0.177134	-1.17984	0.04964	0.185061	-0.739252	1.73835	-0.0539527	-0.804234	-0.0319649	0.117681	0.668005	-0.988153
g2304	0	0	0.506062	0.99253	1.82841	-0.33882	-0.238195	-0.561465	0.653108	1.21985	2.22495	-1.11087	-0.245122	-0.946832	-0.46298	-0.981459	-0.547592	-0.749847	-0.443861	-0.797865	0.506062	0.99253	1.82841	-0.33882	-0.238195	-0.561465	0.653108	1.21985	2.22495	-1.11087	-0.245122	-0.946832	-0.46298	-0.981459	-0.547592	-0.749847	-0.443861	-0.797865	-0.794369	-0.461034	0.683261	-0.957218	1.66018	-0.130821	0.811637	0.568495	-0.563844	0.568495	-0.329101
g3095	0	0	0.842225	0.241393	0.597065	0.597065	0.241393	1.4669	1.03786	0.409172	1.4669	-0.42953	-0.889107	-1.62901	-1.47955	-1.80086	-0.623127	-0.538478	0.409172	0.0805347	0.842225	0.241393	0.597065	0.597065	0.241393	1.4669	1.03786	0.409172	1.4669	-0.42953	-0.889107	-1.62901	-1.47955	-1.80086	-0.623127	-0.538478	0.409172	0.0805347	1.75718	-0.182488	0.272858	-1.15244	-0.00486287	-0.690238	0.687235	0.429142	-1.42064	0.444148	-1.8495
g5076	0	0	-0.153662	-0.881778	-0.733748	-0.510356	-0.443124	0.786953	-0.531976	-0.952146	-0.773509	1.10706	2.81197	1.75109	-0.505163	-0.25441	-0.20306	-0.423154	0.117394	-0.208374	-0.153662	-0.881778	-0.733748	-0.510356	-0.443124	0.786953	-0.531976	-0.952146	-0.773509	1.10706	2.81197	1.75109	-0.505163	-0.25441	-0.20306	-0.423154	0.117394	-0.208374	-0.623013	-0.586336	0.825434	1.66222	-0.581225	-0.697081	1.72253	0.932625	0.893032	-0.238798	0.985545
g4627	0	0	-0.0117227	0.931559	1.24766	0.122142	0.15037	-0.798886	0.799873	0.824456	2.4611	-0.70743	-0.197554	-1.03511	-1.13645	-1.17037	-0.829126	0.50046	-0.00512178	-1.14584	-0.0117227	0.931559	1.24766	0.122142	0.15037	-0.798886	0.799873	0.824456	2.4611	-0.70743	-0.197554	-1.03511	-1.13645	-1.17037	-0.829126	0.50046	-0.00512178	-1.14584	-0.54197	0.828469	0.788936	0.698431	-0.0695033	-1.70436	-0.710074	1.08559	0.197789	0.833595	-1.87367
g5830	0	0	0.555672	0.676632	0.857375	-0.0347767	0.0390761	-0.570362	1.31956	2.04521	1.52772	-0.0992873	-0.202504	-0.115772	-1.4146	-0.993548	-0.39268	-1.05497	-0.686096	-1.45664	0.555672	0.676632	0.857375	-0.0347767	0.0390761	-0.570362	1.31956	2.04521	1.52772	-0.0992873	-0.202504	-0.115772	-1.4146	-0.993548	-0.39268	-1.05497	-0.686096	-1.45664	-0.722173	-1.12133	-0.256635	1.75216	0.0630341	0.28494	-0.470371	0.263974	-0.701616	-0.545192	-0.762469
g2914	0	0	-0.836574	0.557404	-0.709306	-0.478341	-0.674449	-0.870423	-0.469342	-0.213461	-0.236565	-0.668405	-0.789562	3.06886	0.0189131	-0.0312556	1.5045	0.941158	0.14101	-0.25416	-0.836574	0.557404	-0.709306	-0.478341	-0.674449	-0.870423	-0.469342	-0.213461	-0.236565	-0.668405	-0.789562	3.06886	0.0189131	-0.0312556	1.5045	0.941158	0.14101	-0.25416	-0.167471	1.5336	0.443978	-0.751245	0.27616	-1.33502	-1.26528	-1.04418	-0.384239	0.622015	0.588355
g0830	0	0	0.703996	-0.0451447	-0.766579	-0.772108	-0.854489	-0.382651	-0.53709	-0.873323	-0.724196	0.228189	0.345192	-0.456569	-0.458408	-0.546196	-0.517076	2.71252	1.37267	1.57127	0.703996	-0.0451447	-0.766579	-0.772108	-0.854489	-0.382651	-0.53709	-0.873323	-0.724196	0.228189	0.345192	-0.456569	-0.458408	-0.546196	-0.517076	2.71252	1.37267	1.57127	0.283792	-1.10434	-0.834335	-0.558599	0.758895	1.45459	0.975108	-1.81989	-0.609114	-0.301411	1.10151
g6637	0	0	-0.0658566	-0.248619	-0.248619	-0.248619	-0.248619	-0.248619	-0.248619	-0.248619	-0.248619	-0.248619	-0.248619	4.00315	-0.248619	-0.248619	-0.208005	-0.248619	-0.248619	-0.248619	-0.0658566	-0.248619	-0.248619	-0.248619	-0.248619	-0.248619	-0.248619	-0.248619	-0.248619	-0.248619	-0.248619	4.00315	-0.248619	-0.248619	-0.208005	-0.248619	-0.248619	-0.248619	1.19811	1.2573	-0.219492	-1.0575	-0.341319	-0.837104	1.94692	-0.24692	-0.871553	1.65173	-1.73481
g0439	0	0	0.745521	-0.303432	-0.243722	1.12714	0.402751	0.736893	0.0856313	-1.2365	-1.20436	-0.470576	1.1485	1.01073	0.314748	-0.342368	1.75936	-1.98633	-1.17149	-0.372486	0.745521	-0.303432	-0.243722	1.12714	0.402751	0.736893	0.0856313	-1.2365	-1.20436	-0.470576	1.1485	1.01073	0.314748	-0.342368	1.75936	-1.98633	-1.17149	-0.372486	0.0536892	1.01466	0.147005	0.130179	-1.90236	0.556826	-0.902344	-0.0458725	0.10437	-0.617548	-0.982216
g6234	0	0	0.0683567	-0.015939	0.660438	0.81813	0.693124	1.19263	-0.464825	2.03117	1.45051	0.284933	-0.0287664	-0.55549	-1.41167	-0.400476	-0.825026	-1.48134	-1.22073	-0.795038	0.0683567	-0.015939	0.660438	0.81813	0.693124	1.19263	-0.464825	2.03117	1.45051	0.284933	-0.0287664	-0.55549	-1.41167	-0.400476	-0.825026	-1.48134	-1.22073	-0.795038	-0.702752	-0.760797	0.879212	1.56904	-0.170168	-0.814536	-0.510345	-0.878403	-0.0231277	-0.350157	2.69379
g1938	0	0	1.31198	3.65837	-0.326374	-0.032216	-0.287746	-0.364272	-0.245893	-0.152739	-0.338439	-0.449682	-0.524747	-0.12858	-0.549362	-0.18411	-0.325416	-0.203858	-0.549362	-0.307555	1.31198	3.65837	-0.326374	-0.032216	-0.287746	-0.364272	-0.245893	-0.152739	-0.338439	-0.449682	-0.524747	-0.12858	-0.549362	-0.18411	-0.325416	-0.203858	-0.549362	-0.307555	-1.04373	-0.613021	-0.36568	0.184901	0.00262022	1.83491	-0.786056	1.71798	-0.42404	0.384863	0.651828
g5328	0	0	0.0912441	0.67107	-0.0435745	0.720267	3.57193	-0.310032	-0.318204	0.193878	-0.0184738	-0.646633	-0.138455	-1.00287	-0.730106	-0.173485	-0.791017	-0.280386	-0.400283	-0.394873	0.0912441	0.67107	-0.0435745	0.720267	3.57193	-0.310032	-0.318204	0.193878	-0.0184738	-0.646633	-0.138455	-1.00287	-0.730106	-0.173485	-0.791017	-0.280386	-0.400283	-0.394873	0.481648	-1.36868	1.4603	-0.849154	0.177611	0.0982745	1.06394	-0.320147	-0.329872	-0.320147	1.78706
g6467	0	0	-0.047644	-0.40934	-0.40934	-0.40934	-0.40934	1.5154	-0.40934	-0.40934	3.44731	-0.40934	0.731006	-0.405034	-0.40934	-0.40934	-0.328963	-0.40934	-0.40934	-0.40934	-0.047644	-0.40934	-0.40934	-0.40934	-0.40934	1.5154	-0.40934	-0.40934	3.44731	-0.40934	0.731006	-0.405034	-0.40934	-0.40934	-0.328963	-0.40934	-0.40934	-0.40934	1.26035	0.514749	0.731474	-0.916887	-1.29846	-0.291226	1.6085	1.46304	0.328666	-1.20844	0.79468
g2350	0	0	-0.296586	1.43104	0.924944	0.00832488	0.101047	-0.214416	1.26348	1.47012	1.87876	-0.481312	0.356433	-0.691269	-0.7938	-0.72651	-0.697096	-1.10928	-1.30272	-1.12116	-0.296586	1.43104	0.924944	0.00832488	0.101047	-0.214416	1.26348	1.47012	1.87876	-0.481312	0.356433	-0.691269	-0.7938	-0.72651	-0.697096	-1.10928	-1.30272	-1.12116	-0.390775	-0.00700756	-0.470762	-1.37111	0.775104	1.46455	0.0508102	0.716232	0.791362	0.960111	0.393283
g3940	0	0	-0.469782	-0.688837	-0.743705	0.00904206	-0.107387	-0.343104	1.45137	2.30789	1.83646	-0.42091	-0.225838	-0.508058	-1.13705	-1.14016	-0.648052	0.939291	0.40776	-0.518934	-0.469782	-0.688837	-0.743705	0.00904206	-0.107387	-0.343104	1.45137	2.30789	1.83646	-0.42091	-0.225838	-0.508058	-1.13705	-1.14016	-0.648052	0.939291	0.40776	-0.518934	-0.996632	-0.9388	1.07003	1.36206	-0.278981	-0.217676	-1.06378	-0.155875	-0.367863	-1.71269	0.173606
g4391	0	0	-0.6123	-0.534248	-0.751205	0.997927	1.3912	1.21802	-0.775721	-0.586729	-0.6485	-0.46318	-0.412979	0.232552	0.946035	1.10161	2.02995	-1.19506	-1.07042	-0.86695	-0.6123	-0.534248	-0.751205	0.997927	1.3912	1.21802	-0.775721	-0.586729	-0.6485	-0.46318	-0.412979	0.232552	0.946035	1.10161	2.02995	-1.19506	-1.07042	-0.86695	1.31665	0.827901	0.485666	-0.854309	-0.749459	-1.02645	-0.560196	-0.0478912	-0.171114	0.832821	0.334218
g2523	0	0	-0.474398	-0.945667	-1.15922	-0.574504	-0.425261	-0.550157	-0.317747	-0.94011	-0.935823	-0.398691	1.11995	0.325085	-0.111857	0.0273865	0.0475178	2.47022	1.11812	1.72515	-0.474398	-0.945667	-1.15922	-0.574504	-0.425261	-0.550157	-0.317747	-0.94011	-0.935823	-0.398691	1.11995	0.325085	-0.111857	0.0273865	0.0475178	2.47022	1.11812	1.72515	0.335231	1.15885	-1.52993	-0.867292	0.30329	0.599852	-0.631908	0.118765	-0.23596	0.424307	1.20085
g2096	0	0	-0.140014	-0.501689	2.88112	-0.501689	-0.501689	-0.501689	1.87934	1.29808	-0.501689	-0.501689	-0.501689	-0.497383	-0.501689	0.518752	-0.421317	-0.501689	-0.501689	-0.501689	-0.140014	-0.501689	2.88112	-0.501689	-0.501689	-0.501689	1.87934	1.29808	-0.501689	-0.501689	-0.501689	-0.497383	-0.501689	0.518752	-0.421317	-0.501689	-0.501689	-0.501689	1.40115	0.96808	-1.14958	-0.649175	0.0261272	-0.596603	-0.806581	-1.08786	1.94685	-1.28716	0.982892
g6527	0	0	1.73749	0.594188	-0.0174473	0.721671	1.00972	1.25921	1.43044	0.717187	-0.222426	0.435753	-1.25296	-1.28458	-0.973651	-0.622572	-0.790313	-0.951779	-0.811608	-0.978313	1.73749	0.594188	-0.0174473	0.721671	1.00972	1.25921	1.43044	0.717187	-0.222426	0.435753	-1.25296	-1.28458	-0.973651	-0.622572	-0.790313	-0.951779	-0.811608	-0.978313	-0.579283	-0.485961	-0.635064	0.238121	-0.472914	1.9351	-0.868162	-0.358375	-0.493644	0.364578	1.68626
g3532	0	0	-1.29832	0.386668	-0.63447	1.24947	-0.754	0.240396	-0.387257	0.100808	-0.873203	0.582514	-0.0226349	-0.278083	-1.88374	-0.107431	-0.744705	0.999074	2.07109	1.35383	-1.29832	0.386668	-0.63447	1.24947	-0.754	0.240396	-0.387257	0.100808	-0.873203	0.582514	-0.0226349	-0.278083	-1.88374	-0.107431	-0.744705	0.999074	2.07109	1.35383	-1.11532	1.66403	-0.866292	0.103138	-0.211357	0.425806	1.14303	0.357632	1.34681	0.166425	0.386219
g3173	0	0	-0.377592	0.848324	1.25538	-0.346046	-0.139	-0.778214	0.755167	2.53998	1.18873	-0.480259	-0.813171	-0.0429858	-1.30317	-0.948057	-1.17741	-0.629276	0.156646	0.290945	-0.377592	0.848324	1.25538	-0.346046	-0.139	-0.778214	0.755167	2.53998	1.18873	-0.480259	-0.813171	-0.0429858	-1.30317	-0.948057	-1.17741	-0.629276	0.156646	0.290945	0.909049	-0.402229	0.341347	-1.82389	0.703195	0.272528	-1.95863	0.469633	0.341565	0.606764	-0.691755
g3833	0	0	0.533813	-1.3329	-0.911956	0.11934	-0.795064	0.686764	1.45561	1.31944	0.978797	-0.042989	0.614185	-0.477407	-2.00883	1.44914	-0.885804	-0.122238	0.19007	-0.769968	0.533813	-1.3329	-0.911956	0.11934	-0.795064	0.686764	1.45561	1.31944	0.978797	-0.042989	0.614185	-0.477407	-2.00883	1.44914	-0.885804	-0.122238	0.19007	-0.769968	-0.822156	-1.01151	-0.287165	-0.345358	1.06259	1.40359	0.50691	0.493247	-0.709797	-0.802963	0.781993
g6314	0	0	-0.479123	-0.552002	-1.21076	-1.32273	-0.652031	-1.0578	-0.951253	-0.763038	-1.16164	0.938196	0.528436	1.85169	0.547275	0.762822	0.808824	0.550835	0.852503	1.3098	-0.479123	-0.552002	-1.21076	-1.32273	-0.652031	-1.0578	-0.951253	-0.763038	-1.16164	0.938196	0.528436	1.85169	0.547275	0.762822	0.808824	0.550835	0.852503	1.3098	1.11197	-0.89264	-0.448822	-0.0779734	1.31819	-1.01073	0.324229	0.449214	-0.738951	-1.51546	1.7648
g1207	0	0	-0.0213079	-0.161067	0.0506248	0.879151	1.45951	1.74498	-1.06479	-1.07948	-1.70275	-0.166438	-0.886916	-0.161067	0.339885	0.74842	1.64383	-1.23785	-0.202543	-0.182185	-0.0213079	-0.161067	0.0506248	0.879151	1.45951	1.74498	-1.06479	-1.07948	-1.70275	-0.166438	-0.886916	-0.161067	0.339885	0.74842	1.64383	-1.23785	-0.202543	-0.182185	-0.115753	1.83441	0.253846	-0.647317	-1.02316	-0.30203	-1.31366	0.386937	0.0515832	1.18916	0.827619
g4994	0	0	1.01601	0.410104	-0.724616	-0.27827	-0.182229	0.704645	-0.254634	-0.599486	-1.30805	0.0447747	0.064073	-2.58428	-0.674241	0.120622	0.549609	1.19057	0.742663	1.76274	1.01601	0.410104	-0.724616	-0.27827	-0.182229	0.704645	-0.254634	-0.599486	-1.30805	0.0447747	0.064073	-2.58428	-0.674241	0.120622	0.549609	1.19057	0.742663	1.76274	0.316244	0.395285	-1.42477	-0.348838	1.53803	-0.475955	0.315593	0.502426	1.45034	0.902759	1.04312
g1246	0	0	0.952372	0.634663	0.545102	-1.40862	-0.628819	-0.546618	1.39927	1.01038	0.577874	0.488958	-1.15413	0.162697	-1.5382	-1.37014	-1.2749	0.39165	1.22281	0.535652	0.952372	0.634663	0.545102	-1.40862	-0.628819	-0.546618	1.39927	1.01038	0.577874	0.488958	-1.15413	0.162697	-1.5382	-1.37014	-1.2749	0.39165	1.22281	0.535652	-1.34847	-0.806076	0.85572	0.407892	-0.340773	1.23171	0.936918	-0.430695	-0.781668	-1.20325	-0.84267
g6567	0	0	0.152349	0.100649	-0.924359	-0.725258	1.84914	-0.0160761	-0.834988	-0.324633	-1.83792	-0.31209	1.30987	-0.156795	-1.41345	1.03851	-0.156795	-0.17481	1.02288	1.40377	0.152349	0.100649	-0.924359	-0.725258	1.84914	-0.0160761	-0.834988	-0.324633	-1.83792	-0.31209	1.30987	-0.156795	-1.41345	1.03851	-0.156795	-0.17481	1.02288	1.40377	-0.367654	-0.179143	-1.03809	-0.854695	1.06352	1.37606	1.16188	-0.626853	-1.19977	-1.36674	-0.231199
g1919	0	0	-0.381691	0.600656	0.750728	-0.874055	2.81185	1.02176	-0.580933	0.0183056	0.774476	0.17441	-0.458382	-0.822343	0.251867	0.0584364	-1.21235	-1.40203	-0.909304	0.178607	-0.381691	0.600656	0.750728	-0.874055	2.81185	1.02176	-0.580933	0.0183056	0.774476	0.17441	-0.458382	-0.822343	0.251867	0.0584364	-1.21235	-1.40203	-0.909304	0.178607	-0.520329	0.0709628	-0.865249	-0.919787	1.67991	0.554495	0.710211	-0.983835	-0.911733	-0.55825	0.410499
g2984	0	0	0.437545	-0.372773	-0.981833	0.360521	1.02786	-0.698296	0.648825	0.516529	-1.27613	0.802969	-2.01457	1.16038	-0.698296	-0.777825	0.546728	1.83636	0.360521	-0.878513	0.437545	-0.372773	-0.981833	0.360521	1.02786	-0.698296	0.648825	0.516529	-1.27613	0.802969	-2.01457	1.16038	-0.698296	-0.777825	0.546728	1.83636	0.360521	-0.878513	-0.521168	0.537222	-0.171566	-1.61531	1.22688	0.543943	-0.833538	-0.283697	-0.179215	0.620207	1.2475
g1618	0	0	3.40697	1.54138	0.325838	-0.401509	-0.773626	-0.606037	-0.243365	-0.333612	-0.640274	0.0763881	-0.598849	-0.342017	-0.283429	-0.324746	0.292909	-0.197535	-0.510174	-0.388307	3.40697	1.54138	0.325838	-0.401509	-0.773626	-0.606037	-0.243365	-0.333612	-0.640274	0.0763881	-0.598849	-0.342017	-0.283429	-0.324746	0.292909	-0.197535	-0.510174	-0.388307	-0.230607	0.651814	-0.284929	1.64572	-1.1599	-0.622101	-1.13728	-1.64931	1.32956	0.196577	-0.421828
g3859	0	0	-0.877403	-0.43073	0.394873	1.07025	0.715748	-0.92196	1.02804	1.81612	0.222528	0.263991	-1.09024	0.307494	-1.68346	-1.39407	-0.475924	-0.643783	1.46671	0.231834	-0.877403	-0.43073	0.394873	1.07025	0.715748	-0.92196	1.02804	1.81612	0.222528	0.263991	-1.09024	0.307494	-1.68346	-1.39407	-0.475924	-0.643783	1.46671	0.231834	-1.02394	0.079259	-0.649856	-0.732717	1.53647	0.790777	-0.108294	0.403657	-0.367814	-0.367814	-1.26477
g3024	0	0	0.484955	0.669455	0.754729	1.09651	-0.0467413	-0.466781	1.05031	2.0202	0.968635	0.13032	-1.37075	-0.856584	-1.45868	-1.36225	-1.04213	-0.26528	0.286167	-0.592083	0.484955	0.669455	0.754729	1.09651	-0.0467413	-0.466781	1.05031	2.0202	0.968635	0.13032	-1.37075	-0.856584	-1.45868	-1.36225	-1.04213	-0.26528	0.286167	-0.592083	-1.00979	1.31606	-0.956794	1.07254	-0.427191	0.00517322	-0.905697	1.68719	-0.0028981	-1.00614	-0.659781
g4136	0	0	-1.53428	-0.215764	-0.265124	-1.01084	-1.2093	0.0149857	-0.972977	-0.091752	0.642868	-1.23272	1.17955	2.04649	-0.0797257	0.890696	-0.469598	0.0470321	1.1262	1.13426	-1.53428	-0.215764	-0.265124	-1.01084	-1.2093	0.0149857	-0.972977	-0.091752	0.642868	-1.23272	1.17955	2.04649	-0.0797257	0.890696	-0.469598	0.0470321	1.1262	1.13426	0.716197	1.17065	-1.29971	0.349948	0.189441	-1.12652	-0.456209	-0.671588	-0.91253	-0.0871654	-0.262756
g5025	0	0	-0.435304	0.650973	-0.556108	1.65168	1.23606	-0.556108	-0.556108	-0.158941	-0.556108	0.176386	-0.556108	-0.55467	-0.556108	-0.541008	-0.529263	-0.556108	2.95296	-0.556108	-0.435304	0.650973	-0.556108	1.65168	1.23606	-0.556108	-0.556108	-0.158941	-0.556108	0.176386	-0.556108	-0.55467	-0.556108	-0.541008	-0.529263	-0.556108	2.95296	-0.556108	-1.09096	0.107396	-0.361184	1.67445	-0.801131	0.47143	-0.138541	-0.61346	1.02818	0.910553	-0.161231
g2861	0	0	-1.31368	0.758713	0.539702	-0.226493	-0.200483	-1.12971	0.692037	2.20264	1.70552	-0.540334	-0.00906356	0.610437	0.360198	0.197752	-0.221992	-1.148	-1.08095	-1.19628	-1.31368	0.758713	0.539702	-0.226493	-0.200483	-1.12971	0.692037	2.20264	1.70552	-0.540334	-0.00906356	0.610437	0.360198	0.197752	-0.221992	-1.148	-1.08095	-1.19628	1.66169	0.681762	-0.499275	-0.632825	-0.163767	-1.04758	0.23305	-0.5716	-0.5716	-0.355418	-0.255496
g2012	0	0	1.17481	1.05921	-0.00378709	1.51841	0.0853306	0.693604	0.335969	0.421924	-0.866407	-0.474006	-0.298778	0.395887	-0.643434	-2.2913	0.836527	0.335969	-0.392986	-1.88695	1.17481	1.05921	-0.00378709	1.51841	0.0853306	0.693604	0.335969	0.421924	-0.866407	-0.474006	-0.298778	0.395887	-0.643434	-2.2913	0.836527	0.335969	-0.392986	-1.88695	0.0498712	0.140923	-0.183834	1.79958	-1.09504	-0.711503	-0.511751	-0.86753	-1.30319	0.561447	0.517873
g5115	0	0	-0.517923	0.983797	1.28888	-0.580082	-0.321962	-0.509577	0.366242	2.76694	1.63655	-0.513915	-0.626008	-0.60301	-0.61454	-0.61131	-0.593583	-0.525898	-0.581886	-0.442719	-0.517923	0.983797	1.28888	-0.580082	-0.321962	-0.509577	0.366242	2.76694	1.63655	-0.513915	-0.626008	-0.60301	-0.61454	-0.61131	-0.593583	-0.525898	-0.581886	-0.442719	-1.06388	1.46773	-1.0388	-0.335524	0.645463	0.325016	1.72051	0.71037	0.206283	-0.10698	0.183921
g0923	0	0	1.13032	0.99269	-0.365446	-0.10847	-0.24077	-0.420453	1.2392	0.688879	1.71257	0.322504	0.771405	-0.136216	0.00700095	-0.884244	-0.632823	-0.214865	-2.01089	-1.85039	1.13032	0.99269	-0.365446	-0.10847	-0.24077	-0.420453	1.2392	0.688879	1.71257	0.322504	0.771405	-0.136216	0.00700095	-0.884244	-0.632823	-0.214865	-2.01089	-1.85039	1.01567	0.349838	-1.29775	-0.563598	1.17564	-0.679792	-0.603446	0.691299	0.166331	0.0477251	-2.71518
g3994	0	0	-0.673715	0.22549	-1.14621	-0.64542	0.847016	-0.467389	-0.0214337	-0.0176552	-1.84146	0.0464922	-0.501923	-0.393576	1.31345	0.145042	-1.15781	1.94165	1.62996	0.717491	-0.673715	0.22549	-1.14621	-0.64542	0.847016	-0.467389	-0.0214337	-0.0176552	-1.84146	0.0464922	-0.501923	-0.393576	1.31345	0.145042	-1.15781	1.94165	1.62996	0.717491	-0.663576	1.04505	0.741081	0.624557	-0.165712	-1.5814	-0.397551	-0.305036	0.0777301	0.238356	0.420112
g1229	0	0	0.503011	0.447794	-0.975196	0.0915279	-0.766547	1.03449	2.0354	-1.22828	-0.651141	-0.325587	1.05918	-1.50263	1.03449	-0.325587	0.849293	-1.47563	-0.272443	0.467845	0.503011	0.447794	-0.975196	0.0915279	-0.766547	1.03449	2.0354	-1.22828	-0.651141	-0.325587	1.05918	-1.50263	1.03449	-0.325587	0.849293	-1.47563	-0.272443	0.467845	1.59924	-0.363651	0.271025	0.462636	-0.779995	-1.18925	-0.464915	-0.300526	0.291833	0.0252807	0.604169
g4638	0	0	3.55691	-0.472502	-0.511321	-0.511321	-0.511321	-0.198593	1.24047	-0.0425266	0.377348	-0.511321	-0.428138	-0.510727	-0.511321	-0.123927	-0.50023	0.319318	-0.511321	-0.149476	3.55691	-0.472502	-0.511321	-0.511321	-0.511321	-0.198593	1.24047	-0.0425266	0.377348	-0.511321	-0.428138	-0.510727	-0.511321	-0.123927	-0.50023	0.319318	-0.511321	-0.149476	-0.77563	-0.524892	-0.671659	-0.206718	0.297229	1.88167	-0.488193	-2.07073	-0.742767	-0.153475	0.568128
g1421	0	0	-0.186308	-0.7425	-1.06912	-0.403922	0.0632955	-0.21898	-0.236675	-0.983577	3.5116	0.268384	-0.161013	0.128645	0.447725	0.48523	0.581296	-0.385426	-0.723577	-0.37507	-0.186308	-0.7425	-1.06912	-0.403922	0.0632955	-0.21898	-0.236675	-0.983577	3.5116	0.268384	-0.161013	0.128645	0.447725	0.48523	0.581296	-0.385426	-0.723577	-0.37507	0.756874	1.28354	-0.167635	0.374654	-1.33077	-0.916661	0.738332	0.0717767	-0.0345405	2.0124	-0.601697
g1096	0	0	-0.842989	-0.787176	-0.713661	-0.486473	-0.60545	-0.222098	-0.727036	-0.789884	-0.606624	0.128982	-0.0175696	2.73966	0.409189	1.61359	1.42892	-0.738192	-0.0957491	0.312568	-0.842989	-0.787176	-0.713661	-0.486473	-0.60545	-0.222098	-0.727036	-0.789884	-0.606624	0.128982	-0.0175696	2.73966	0.409189	1.61359	1.42892	-0.738192	-0.0957491	0.312568	-0.287359	-1.52582	-0.165781	-0.255483	1.10741	1.12703	-0.214185	-0.599523	-0.515428	-0.957711	-1.98928
g6894	0	0	2.49896	-0.5231	-0.693132	0.556664	-0.174874	1.30415	-0.696624	-1.40674	-0.621518	-0.262832	1.5838	-0.75013	-0.260056	0.327306	0.838165	-0.598971	-0.789404	-0.331653	2.49896	-0.5231	-0.693132	0.556664	-0.174874	1.30415	-0.696624	-1.40674	-0.621518	-0.262832	1.5838	-0.75013	-0.260056	0.327306	0.838165	-0.598971	-0.789404	-0.331653	-0.755125	-0.763089	1.7993	-0.57981	0.487891	-0.189167	-0.952131	-0.122083	0.224608	1.79765	-0.0474928
g1238	0	0	0.602634	0.0918586	-1.2674	-0.25324	-0.640573	-0.922894	0.151168	-1.17323	-1.17862	0.319083	-0.25324	1.08955	-0.212621	-0.613891	0.759286	2.88248	0.143847	0.475802	0.602634	0.0918586	-1.2674	-0.25324	-0.640573	-0.922894	0.151168	-1.17323	-1.17862	0.319083	-0.25324	1.08955	-0.212621	-0.613891	0.759286	2.88248	0.143847	0.475802	1.39477	0.461022	0.696806	-0.86349	-0.540947	-1.14817	0.830112	-0.407207	-0.170474	-0.562171	0.432518
g0713	0	0	0.734059	0.898627	-0.500255	-0.386462	-0.600047	-0.955283	1.40326	-0.201242	0.218269	2.17842	0.575108	1.01313	-0.111374	-0.495821	0.243134	-1.07884	-1.59777	-1.33691	0.734059	0.898627	-0.500255	-0.386462	-0.600047	-0.955283	1.40326	-0.201242	0.218269	2.17842	0.575108	1.01313	-0.111374	-0.495821	0.243134	-1.07884	-1.59777	-1.33691	-0.993332	-0.610345	-0.532635	0.15244	0.165511	1.81836	-0.908905	-0.739306	-0.347969	-0.217392	-0.898686
g5500	0	0	-0.251579	0.0287909	-0.162171	-0.0387572	-0.0575258	1.03594	0.882136	1.81714	2.0199	-0.0283065	-0.626135	-0.985279	-1.62681	-1.22763	-1.35747	-0.111193	0.168678	0.520265	-0.251579	0.0287909	-0.162171	-0.0387572	-0.0575258	1.03594	0.882136	1.81714	2.0199	-0.0283065	-0.626135	-0.985279	-1.62681	-1.22763	-1.35747	-0.111193	0.168678	0.520265	-0.952619	-0.585606	0.00282097	1.75354	-0.679546	0.461414	1.87359	0.781096	-1.67474	-1.47632	-0.424347
g2772	0	0	0.789288	-0.410038	1.21421	-1.00527	0.882736	-0.484039	1.77261	0.210737	-0.0835926	-1.19285	-0.526545	-1.04163	-1.97382	0.176105	1.27082	0.336109	-0.70049	0.765652	0.789288	-0.410038	1.21421	-1.00527	0.882736	-0.484039	1.77261	0.210737	-0.0835926	-1.19285	-0.526545	-1.04163	-1.97382	0.176105	1.27082	0.336109	-0.70049	0.765652	-0.592454	-0.3321	0.201525	1.93819	-0.647704	-0.567454	0.887432	-0.521308	0.753926	-0.390487	-0.686379
g0870	0	0	-0.656969	0.516114	2.13937	-0.49196	1.4324	-0.0537964	0.0890231	0.239867	-0.336499	0.253539	-0.290977	-0.875748	-0.182271	-0.800954	-1.23941	-1.12261	-0.707646	2.08852	-0.656969	0.516114	2.13937	-0.49196	1.4324	-0.0537964	0.0890231	0.239867	-0.336499	0.253539	-0.290977	-0.875748	-0.182271	-0.800954	-1.23941	-1.12261	-0.707646	2.08852	-0.474024	-0.872582	1.70226	0.656109	-0.211007	-0.800756	0.92942	-0.829943	-0.292851	1.18108	-0.363402
g1450	0	0	-0.37608	-0.496641	-0.477323	-0.318011	-0.0636362	-0.380054	-0.422536	-0.475654	-0.482881	-0.360516	-0.345316	-0.275012	-0.474329	-0.431681	-0.437793	3.39252	1.45669	0.968251	-0.37608	-0.496641	-0.477323	-0.318011	-0.0636362	-0.380054	-0.422536	-0.475654	-0.482881	-0.360516	-0.345316	-0.275012	-0.474329	-0.431681	-0.437793	3.39252	1.45669	0.968251	-1.1924	-0.132196	-1.02254	0.39913	1.45277	0.495234	-0.938202	-1.04567	0.726867	0.540695	-0.488953
g6537	0	0	1.5962	1.91691	1.70933	0.871574	0.222512	-0.181222	0.0898726	-0.204423	-0.326704	-1.09964	-0.470689	0.321226	-0.439537	-0.635803	0.230957	-1.65855	-1.10511	-0.836913	1.5962	1.91691	1.70933	0.871574	0.222512	-0.181222	0.0898726	-0.204423	-0.326704	-1.09964	-0.470689	0.321226	-0.439537	-0.635803	0.230957	-1.65855	-1.10511	-0.836913	1.22403	-0.257219	-1.20381	1.22167	-0.424624	-0.560052	1.67354	-1.53022	-0.218796	0.751783	-0.716667
g6976	0	0	-0.947514	-0.306488	-1.16295	-0.211573	1.75205	0.226763	-0.947514	-0.9808	-1.23892	0.147215	-0.757426	-0.637838	0.756597	0.404981	-0.0773718	1.17158	0.686184	2.12302	-0.947514	-0.306488	-1.16295	-0.211573	1.75205	0.226763	-0.947514	-0.9808	-1.23892	0.147215	-0.757426	-0.637838	0.756597	0.404981	-0.0773718	1.17158	0.686184	2.12302	1.52476	-1.17475	-0.497774	-0.776123	0.366674	0.557214	0.697612	0.238609	1.19441	0.170842	0.546198
g4454	0	0	0.646218	0.880627	2.02967	-0.692056	-0.12134	-1.12461	0.280309	2.04478	-0.12134	0.382252	-0.718642	-0.113865	-1.5737	0.799177	-0.512542	-0.529037	-0.542619	-1.01328	0.646218	0.880627	2.02967	-0.692056	-0.12134	-1.12461	0.280309	2.04478	-0.12134	0.382252	-0.718642	-0.113865	-1.5737	0.799177	-0.512542	-0.529037	-0.542619	-1.01328	1.21558	0.0898253	-1.3089	-1.09014	0.632416	0.461225	-1.78556	-0.0869009	-0.401194	1.11127	-0.401194
g5217	0	0	-0.531084	-0.671871	-0.0517397	-0.671871	-0.671871	2.66734	0.774543	1.56619	-0.671871	-0.671871	1.15249	-0.670195	-0.671871	0.813651	-0.640585	-0.671871	-0.671871	0.294361	-0.531084	-0.671871	-0.0517397	-0.671871	-0.671871	2.66734	0.774543	1.56619	-0.671871	-0.671871	1.15249	-0.670195	-0.671871	0.813651	-0.640585	-0.671871	-0.671871	0.294361	1.63045	0.633538	-0.307205	-1.15826	-0.0947065	-0.703813	-0.496113	0.169997	-0.584942	-1.9983	-1.03803
g5756	0	0	-1.42906	0.0600984	0.607414	1.4954	0.756723	-0.0588042	1.74954	-0.307501	0.743864	-0.622155	-0.150477	0.704533	-1.5053	-1.06388	-1.48836	-0.282087	1.15443	-0.364381	-1.42906	0.0600984	0.607414	1.4954	0.756723	-0.0588042	1.74954	-0.307501	0.743864	-0.622155	-0.150477	0.704533	-1.5053	-1.06388	-1.48836	-0.282087	1.15443	-0.364381	-1.50367	-0.726474	0.0299914	1.11226	0.107226	0.980659	-0.326614	-0.763927	-0.143725	-0.0567099	0.922385
g4330	0	0	0.601776	1.61052	1.97087	-0.688115	1.60276	-0.646419	-0.487832	-0.306303	-0.557225	-0.0510643	0.583806	-0.121983	0.954888	-0.13075	-0.992378	-0.918581	-1.16937	-1.2546	0.601776	1.61052	1.97087	-0.688115	1.60276	-0.646419	-0.487832	-0.306303	-0.557225	-0.0510643	0.583806	-0.121983	0.954888	-0.13075	-0.992378	-0.918581	-1.16937	-1.2546	-1.24761	-0.555369	0.95338	1.39768	-0.0266566	-0.521417	-0.812068	-0.52339	-0.754784	0.048548	0.188043
g0866	0	0	1.60026	0.492906	1.01696	0.492906	0.182045	1.23759	0.657479	0.492906	0.100916	-0.0755275	0.332706	0.0653071	-1.88053	-1.18951	0.473965	-1.41294	-1.41294	-1.17449	1.60026	0.492906	1.01696	0.492906	0.182045	1.23759	0.657479	0.492906	0.100916	-0.0755275	0.332706	0.0653071	-1.88053	-1.18951	0.473965	-1.41294	-1.41294	-1.17449	-1.28105	1.08431	0.615572	-0.112822	-1.08701	0.780997	-0.414099	-0.178684	0.638292	0.608292	-0.0743657
g3209	0	0	-0.693032	-0.69832	-0.698278	-0.693661	-0.696279	0.726959	-0.696506	-0.698604	-0.696993	0.00796615	1.16805	2.52863	0.858643	1.48058	0.775555	-0.693547	-0.63384	-0.647329	-0.693032	-0.69832	-0.698278	-0.693661	-0.696279	0.726959	-0.696506	-0.698604	-0.696993	0.00796615	1.16805	2.52863	0.858643	1.48058	0.775555	-0.693547	-0.63384	-0.647329	-0.65506	-0.63847	-0.0464828	1.9743	-0.493294	-0.140997	-0.575959	-0.662568	-0.216273	-1.45317	-1.24731
g3721	0	0	-1.75764	-0.278423	-0.18702	1.63811	0.116682	0.175567	-1.16566	-1.21423	-0.0206822	0.306783	-0.270398	-1.30699	-0.322925	0.210273	0.00370566	1.8057	0.696364	1.57078	-1.75764	-0.278423	-0.18702	1.63811	0.116682	0.175567	-1.16566	-1.21423	-0.0206822	0.306783	-0.270398	-1.30699	-0.322925	0.210273	0.00370566	1.8057	0.696364	1.57078	-1.07757	-0.930918	0.930399	0.323245	1.30403	-0.549189	-0.29239	0.109348	0.0128495	1.05018	-1.14062
g4727	0	0	-0.759799	1.20405	1.97619	-0.907357	1.26857	0.0582772	-0.979684	0.675524	-0.0379104	0.148682	0.0920379	-1.68929	0.200865	0.100437	-1.35199	-1.23168	0.32134	0.911739	-0.759799	1.20405	1.97619	-0.907357	1.26857	0.0582772	-0.979684	0.675524	-0.0379104	0.148682	0.0920379	-1.68929	0.200865	0.100437	-1.35199	-1.23168	0.32134	0.911739	1.36435	0.236052	0.728874	-0.303887	-0.560951	-1.46443	1.09922	0.851338	0.662319	-0.125873	-1.21516
g3200	0	0	0.0700857	-1.26763	-1.34996	1.46992	0.891002	2.00288	-0.354829	0.128454	0.557579	0.0985545	0.31809	-0.23405	0.0191392	0.418621	0.980082	-1.48814	-0.9341	-1.3257	0.0700857	-1.26763	-1.34996	1.46992	0.891002	2.00288	-0.354829	0.128454	0.557579	0.0985545	0.31809	-0.23405	0.0191392	0.418621	0.980082	-1.48814	-0.9341	-1.3257	1.2035	1.2035	-0.0944229	-0.97062	-0.316212	-1.02575	0.59091	0.233741	0.975993	0.895204	-1.05257
g4842	0	0	-0.801657	0.107301	0.562878	1.15327	0.394963	0.728433	-0.293	-0.114792	-1.38335	-1.99375	-1.13861	-0.0291332	-0.260847	0.73738	2.44079	0.192796	-0.345174	0.042501	-0.801657	0.107301	0.562878	1.15327	0.394963	0.728433	-0.293	-0.114792	-1.38335	-1.99375	-1.13861	-0.0291332	-0.260847	0.73738	2.44079	0.192796	-0.345174	0.042501	-0.174126	0.742148	-0.0942549	-1.67044	-0.0738384	1.27051	-0.979031	-1.09536	-0.247827	1.36492	-0.577435
g5196	0	0	-0.582659	0.462953	1.56837	-0.266119	1.47241	0.405518	-0.341876	2.49649	-0.164266	-0.176419	0.102489	-1.37644	0.172755	-0.499066	-0.477536	-1.18588	-0.978657	-0.632074	-0.582659	0.462953	1.56837	-0.266119	1.47241	0.405518	-0.341876	2.49649	-0.164266	-0.176419	0.102489	-1.37644	0.172755	-0.499066	-0.477536	-1.18588	-0.978657	-0.632074	-0.76069	-0.724263	0.985307	1.54318	-0.528511	-0.51502	-0.92367	-0.558141	-1.41148	-1.21816	-0.188372
g6790	0	0	0.224163	0.110874	-0.773635	0.606581	0.30021	0.387991	-0.519823	-1.21213	-0.627783	0.219707	0.458182	0.584737	1.74392	1.67435	1.06638	-1.36068	-1.38068	-1.50235	0.224163	0.110874	-0.773635	0.606581	0.30021	0.387991	-0.519823	-1.21213	-0.627783	0.219707	0.458182	0.584737	1.74392	1.67435	1.06638	-1.36068	-1.38068	-1.50235	0.448301	-0.843471	0.405031	-1.62057	0.797847	0.812859	-0.379718	-0.0882922	-0.554624	1.04881	2.44666
g3317	0	0	-0.497911	-0.510198	-0.525557	-0.525557	-0.525557	-0.525557	-0.525557	-0.525557	-0.482443	-0.343006	-0.525557	0.182652	-0.0876096	0.607325	-0.519414	2.63804	2.5596	0.131858	-0.497911	-0.510198	-0.525557	-0.525557	-0.525557	-0.525557	-0.525557	-0.525557	-0.482443	-0.343006	-0.525557	0.182652	-0.0876096	0.607325	-0.519414	2.63804	2.5596	0.131858	-1.56776	-0.731633	1.01969	0.869455	0.457083	-0.0468289	-0.073015	-0.116744	-0.0919995	-0.724309	-1.35433
g0745	0	0	-1.12783	0.689643	-1.17196	0.164085	-1.17196	-0.491243	1.18263	-0.686773	-0.284592	0.0775719	-0.475306	-0.258849	-0.615934	1.67999	-1.16216	0.777207	0.847696	2.02779	-1.12783	0.689643	-1.17196	0.164085	-1.17196	-0.491243	1.18263	-0.686773	-0.284592	0.0775719	-0.475306	-0.258849	-0.615934	1.67999	-1.16216	0.777207	0.847696	2.02779	-0.672716	-0.681932	-0.571937	-0.636963	1.10331	1.46024	0.565346	0.864353	1.25189	0.864353	0.201492
g5106	0	0	0.520324	-0.597239	-1.24497	-0.709335	-0.977794	-0.0880888	0.998178	-0.817275	-0.269267	0.207636	1.66554	0.267462	-0.000244662	-0.0171678	-1.51149	2.47693	0.439155	-0.34235	0.520324	-0.597239	-1.24497	-0.709335	-0.977794	-0.0880888	0.998178	-0.817275	-0.269267	0.207636	1.66554	0.267462	-0.000244662	-0.0171678	-1.51149	2.47693	0.439155	-0.34235	1.06578	0.397431	0.322327	0.703104	-1.31929	-1.16935	0.190887	0.477334	0.122332	1.4858	0.678953
g3882	0	0	-1.24901	0.748835	2.03487	-1.15484	1.01223	-0.498611	-0.581291	1.39448	-0.207947	0.0714125	-0.26736	-0.238593	0.680515	1.17148	-0.279994	-1.8511	-0.283477	-0.50159	-1.24901	0.748835	2.03487	-1.15484	1.01223	-0.498611	-0.581291	1.39448	-0.207947	0.0714125	-0.26736	-0.238593	0.680515	1.17148	-0.279994	-1.8511	-0.283477	-0.50159	0.644708	-0.0652454	1.16071	0.62304	-1.34332	-1.01989	0.195262	0.289073	0.492223	-0.648993	1.19487
g3488	0	0	-0.359045	-0.242553	0.1642	-0.381268	3.91325	-0.381268	-0.303136	-0.381268	-0.381268	-0.381268	0.0136246	0.329503	-0.381268	-0.381268	-0.376329	-0.0487222	-0.109614	-0.312307	-0.359045	-0.242553	0.1642	-0.381268	3.91325	-0.381268	-0.303136	-0.381268	-0.381268	-0.381268	0.0136246	0.329503	-0.381268	-0.381268	-0.376329	-0.0487222	-0.109614	-0.312307	0.55188	1.44143	-0.101677	0.338677	-1.16783	-1.06247	0.771169	0.29323	0.651762	-1.5849	-1.62062
g4533	0	0	-0.404254	0.24501	0.529142	-0.996178	0.208093	-0.708887	2.08919	2.41846	1.37172	-0.361831	-0.673659	-0.86333	-0.698093	-0.671468	-0.530381	-0.295633	-0.398508	-0.259393	-0.404254	0.24501	0.529142	-0.996178	0.208093	-0.708887	2.08919	2.41846	1.37172	-0.361831	-0.673659	-0.86333	-0.698093	-0.671468	-0.530381	-0.295633	-0.398508	-0.259393	-0.805266	-1.27377	0.907322	1.24415	-0.457694	0.385264	-0.212227	-0.234849	0.276958	0.630011	0.0530291
g5458	0	0	0.195568	0.101606	-0.293446	1.44591	1.38732	1.25725	0.912946	1.25236	1.09994	0.137315	-1.00849	-1.22582	-1.18993	-1.04301	-0.995301	-0.77886	-0.966831	-0.28853	0.195568	0.101606	-0.293446	1.44591	1.38732	1.25725	0.912946	1.25236	1.09994	0.137315	-1.00849	-1.22582	-1.18993	-1.04301	-0.995301	-0.77886	-0.966831	-0.28853	0.273594	-0.302513	-0.517394	-1.06771	1.8374	-0.223373	-0.0722015	0.926684	-0.350197	-2.04733	-0.874317
g3599	0	0	-0.129941	0.894278	0.197071	-1.46625	-0.0103438	0.338866	-1.04754	0.818832	-1.50652	-0.927156	1.70083	0.372586	1.3267	1.21571	-0.252207	-0.707186	-1.36145	0.543734	-0.129941	0.894278	0.197071	-1.46625	-0.0103438	0.338866	-1.04754	0.818832	-1.50652	-0.927156	1.70083	0.372586	1.3267	1.21571	-0.252207	-0.707186	-1.36145	0.543734	-1.00249	1.49612	0.208571	-0.230939	0.644354	-1.11562	2.04297	1.43584	1.1868	-0.444973	-0.3314
g0183	0	0	-0.0813265	-0.302611	-0.448733	1.54769	1.99238	0.719218	-0.310159	-0.0960649	-0.812676	0.507569	-0.903755	0.215716	0.37001	0.260992	1.26487	-0.867594	-0.933728	-2.12179	-0.0813265	-0.302611	-0.448733	1.54769	1.99238	0.719218	-0.310159	-0.0960649	-0.812676	0.507569	-0.903755	0.215716	0.37001	0.260992	1.26487	-0.867594	-0.933728	-2.12179	1.30709	0.893578	-0.406923	-1.46931	0.0785514	-0.402988	-0.645426	-1.215	-0.914757	-1.20919	-0.993069
g4587	0	0	0.0410044	0.547653	2.09257	-0.187795	0.050483	-0.31009	0.817631	1.80648	0.93908	-0.306332	-0.383353	-0.218065	-0.148594	0.111207	-0.329112	-1.35317	-1.79276	-1.37683	0.0410044	0.547653	2.09257	-0.187795	0.050483	-0.31009	0.817631	1.80648	0.93908	-0.306332	-0.383353	-0.218065	-0.148594	0.111207	-0.329112	-1.35317	-1.79276	-1.37683	1.30632	0.676312	0.17271	-0.0097971	-0.570508	-1.57503	1.09884	0.817063	0.506936	-1.32453	0.728565
g1459	0	0	-0.262943	0.489898	0.160817	0.406471	0.46636	-0.426846	0.760075	2.68513	1.74224	-0.604244	-1.18488	-0.440479	-0.884975	-1.02643	0.136823	-0.420686	-0.858973	-0.737361	-0.262943	0.489898	0.160817	0.406471	0.46636	-0.426846	0.760075	2.68513	1.74224	-0.604244	-1.18488	-0.440479	-0.884975	-1.02643	0.136823	-0.420686	-0.858973	-0.737361	-0.0990912	0.681872	-0.518031	1.06402	0.550885	-1.67966	0.716879	1.00482	-0.519588	0.156519	-1.48726
g2450	0	0	3.86827	-0.299797	-0.299797	-0.299797	-0.299797	-0.299797	-0.299797	-0.193914	-0.299797	-0.299797	-0.299797	0.810923	-0.299797	-0.299797	-0.288125	-0.299797	-0.299797	-0.299797	3.86827	-0.299797	-0.299797	-0.299797	-0.299797	-0.299797	-0.299797	-0.193914	-0.299797	-0.299797	-0.299797	0.810923	-0.299797	-0.299797	-0.288125	-0.299797	-0.299797	-0.299797	-1.17707	-0.400641	1.59436	0.771665	-0.340219	-0.448102	-0.646118	-1.48345	0.260261	-1.19296	-1.05086
g1313	0	0	-0.361438	-0.400181	-0.400181	-0.400181	-0.400181	-0.400181	-0.400181	-0.400181	-0.400181	-0.400181	-0.400181	-0.39972	-0.400181	-0.400181	-0.391572	0.65205	2.3783	2.92456	-0.361438	-0.400181	-0.400181	-0.400181	-0.400181	-0.400181	-0.400181	-0.400181	-0.400181	-0.400181	-0.400181	-0.39972	-0.400181	-0.400181	-0.391572	0.65205	2.3783	2.92456	0.863266	-0.649357	1.3878	-1.27818	0.170687	-0.49421	1.87255	1.20991	0.505363	1.05997	0.164027
g3335	0	0	-0.640029	0.765604	0.781304	-0.534589	-0.657008	-1.07948	-0.678132	-0.302167	-0.18924	-1.24009	-1.08391	-1.43341	0.704453	0.31546	1.09483	1.9798	1.22115	0.97545	-0.640029	0.765604	0.781304	-0.534589	-0.657008	-1.07948	-0.678132	-0.302167	-0.18924	-1.24009	-1.08391	-1.43341	0.704453	0.31546	1.09483	1.9798	1.22115	0.97545	1.12336	1.25483	0.123174	-0.719747	-0.743884	-1.03773	-1.45587	0.729788	0.52203	1.70549	1.16105
g3242	0	0	1.53881	0.491685	-0.682524	0.241226	-0.136384	-0.106071	-0.501745	-2.19669	-2.05805	0.128229	0.194519	0.114478	0.511117	0.120282	-0.29291	1.95975	0.452951	0.221328	1.53881	0.491685	-0.682524	0.241226	-0.136384	-0.106071	-0.501745	-2.19669	-2.05805	0.128229	0.194519	0.114478	0.511117	0.120282	-0.29291	1.95975	0.452951	0.221328	0.175191	1.21723	0.0981667	0.749057	-1.572	-0.667644	-0.966088	0.032153	-0.330327	-1.44984	1.32373
g5999	0	0	-0.379762	-0.522404	-0.67593	-1.11206	-0.848764	-0.318755	-0.705828	-0.107324	-0.918287	2.19628	0.536365	1.10976	1.93401	1.01766	0.649532	-0.752629	-0.551458	-0.550412	-0.379762	-0.522404	-0.67593	-1.11206	-0.848764	-0.318755	-0.705828	-0.107324	-0.918287	2.19628	0.536365	1.10976	1.93401	1.01766	0.649532	-0.752629	-0.551458	-0.550412	1.82643	0.222371	0.0786476	-0.461123	-0.771692	-0.894635	-0.00929297	-0.231931	-0.983119	-2.11328	-0.089484
g0266	0	0	0.594145	0.861086	1.22336	0.583784	-0.0794429	-0.33612	1.14241	0.93684	0.447966	-0.325871	-0.241427	-0.550696	-2.24044	-2.05376	-1.00252	0.567393	0.695541	-0.222246	0.594145	0.861086	1.22336	0.583784	-0.0794429	-0.33612	1.14241	0.93684	0.447966	-0.325871	-0.241427	-0.550696	-2.24044	-2.05376	-1.00252	0.567393	0.695541	-0.222246	1.27686	-0.934314	-1.10825	-0.585077	0.592214	0.758575	-0.811607	0.76643	-1.63259	-0.687828	-1.76963
g0933	0	0	0.77586	0.719578	1.54337	-0.171885	0.016442	-1.06059	1.49613	1.83009	0.46669	-0.0258162	-0.983424	-0.0258162	-1.67008	-1.16299	-0.588154	0.26364	-0.708047	-0.715003	0.77586	0.719578	1.54337	-0.171885	0.016442	-1.06059	1.49613	1.83009	0.46669	-0.0258162	-0.983424	-0.0258162	-1.67008	-1.16299	-0.588154	0.26364	-0.708047	-0.715003	0.0973486	0.233368	0.368496	1.50997	-1.30462	-0.904563	-0.620425	0.371068	-0.202389	1.76846	-1.02204
g3927	0	0	-0.426436	0.055934	0.844536	0.051944	0.943007	-0.38166	0.911404	1.2975	0.0616405	-0.217691	-0.99956	-0.905344	-1.47059	-1.8021	-1.09573	0.614822	0.749147	1.76917	-0.426436	0.055934	0.844536	0.051944	0.943007	-0.38166	0.911404	1.2975	0.0616405	-0.217691	-0.99956	-0.905344	-1.47059	-1.8021	-1.09573	0.614822	0.749147	1.76917	-0.564468	1.19901	0.0990028	1.17348	-0.814787	-1.09224	-0.34227	-0.439805	-0.462622	-0.457144	-0.422372
g4406	0	0	0.854412	1.87337	1.87337	0.245056	0.294193	-0.256561	0.38338	0.898833	0.962964	-0.291649	-0.78795	-0.724862	-1.25566	-0.955747	-1.00939	0.0881102	-1.15109	-1.04079	0.854412	1.87337	1.87337	0.245056	0.294193	-0.256561	0.38338	0.898833	0.962964	-0.291649	-0.78795	-0.724862	-1.25566	-0.955747	-1.00939	0.0881102	-1.15109	-1.04079	0.967669	0.268582	-0.099974	-1.61807	1.0306	-0.548802	0.925203	0.26887	-0.170166	-0.45823	0.96468
g5108	0	0	1.86465	-0.164369	-0.0502752	0.474512	0.585865	0.579975	0.316222	-0.164369	-0.795365	1.52297	-0.431523	0.324076	0.0134684	-0.152416	1.0206	-1.70518	-1.63897	-1.59987	1.86465	-0.164369	-0.0502752	0.474512	0.585865	0.579975	0.316222	-0.164369	-0.795365	1.52297	-0.431523	0.324076	0.0134684	-0.152416	1.0206	-1.70518	-1.63897	-1.59987	-0.368174	0.619368	1.46122	-1.38888	-0.588585	0.265055	-0.603808	0.168333	0.347353	0.0771871	-1.17534
g6136	0	0	-0.828725	-0.958194	-0.902487	-0.148069	0.503377	0.294775	-0.910492	-0.571229	-0.741698	-0.542161	-0.471296	-0.178517	-0.0777668	-0.131708	0.131789	0.972484	1.74044	2.81947	-0.828725	-0.958194	-0.902487	-0.148069	0.503377	0.294775	-0.910492	-0.571229	-0.741698	-0.542161	-0.471296	-0.178517	-0.0777668	-0.131708	0.131789	0.972484	1.74044	2.81947	1.12634	0.280052	-1.72023	-0.32285	0.758129	-0.121433	-0.419569	-0.00146337	0.297845	-1.1802	-0.889855
g4891	0	0	0.285446	1.18361	-0.0522431	-1.03295	-0.945797	-1.27961	0.452855	-0.150342	0.693468	0.285446	2.79999	0.305608	-0.220858	-0.668509	-0.831414	0.731161	-0.416931	-1.13894	0.285446	1.18361	-0.0522431	-1.03295	-0.945797	-1.27961	0.452855	-0.150342	0.693468	0.285446	2.79999	0.305608	-0.220858	-0.668509	-0.831414	0.731161	-0.416931	-1.13894	-0.75472	-1.18463	-0.199942	1.44988	0.913593	-0.224178	0.164342	0.715128	0.566338	-0.587468	-0.171792
g5579	0	0	-0.658073	-1.00869	-0.990501	-0.399031	0.0356168	2.75291	-0.778217	0.341713	0.984316	0.1078	0.203081	-0.97378	0.309333	1.54788	0.357122	-1.00547	-0.700861	-0.125143	-0.658073	-1.00869	-0.990501	-0.399031	0.0356168	2.75291	-0.778217	0.341713	0.984316	0.1078	0.203081	-0.97378	0.309333	1.54788	0.357122	-1.00547	-0.700861	-0.125143	-1.19684	-0.829521	0.336555	1.65395	-0.104581	0.14044	-0.538942	0.381813	-1.16114	-0.372953	-0.0258095
g1848	0	0	0.487161	0.0157574	0.0578777	0.524707	-0.705439	-0.488542	0.757842	1.36695	1.80562	-0.729378	-1.38799	-1.61448	-1.18206	-0.930976	0.00764521	0.263367	0.130567	1.62136	0.487161	0.0157574	0.0578777	0.524707	-0.705439	-0.488542	0.757842	1.36695	1.80562	-0.729378	-1.38799	-1.61448	-1.18206	-0.930976	0.00764521	0.263367	0.130567	1.62136	0.0218172	-1.01384	-0.505141	-0.906275	1.14294	1.2605	-0.857545	0.166594	1.61526	0.463196	-0.331531
g0826	0	0	-0.598487	-1.15011	-0.920805	0.256293	1.21225	1.54114	0.882371	1.48302	0.822981	0.455397	-0.103781	-0.165045	-2.102	-0.894663	-0.869783	-0.465375	0.681269	-0.0646784	-0.598487	-1.15011	-0.920805	0.256293	1.21225	1.54114	0.882371	1.48302	0.822981	0.455397	-0.103781	-0.165045	-2.102	-0.894663	-0.869783	-0.465375	0.681269	-0.0646784	-0.526407	0.822718	-0.77871	-1.33348	0.98778	0.828102	0.322194	1.68991	-0.614115	-0.806424	0.704303
g2888	0	0	0.565253	-0.559332	-0.287284	0.467818	-0.66917	-0.162905	-0.218407	0.337295	0.0596289	0.339084	-0.439657	3.60806	-0.748215	-0.688533	-0.0142249	-0.221109	-0.885949	-0.482348	0.565253	-0.559332	-0.287284	0.467818	-0.66917	-0.162905	-0.218407	0.337295	0.0596289	0.339084	-0.439657	3.60806	-0.748215	-0.688533	-0.0142249	-0.221109	-0.885949	-0.482348	-1.37043	-1.11205	0.754447	0.280294	0.416027	1.03171	-1.514	0.733126	-0.112688	-0.649328	-0.291115
g0579	0	0	-0.856194	-0.872692	-1.20273	-0.997067	0.00594759	0.61537	-1.27683	-0.110831	-1.13766	0.361485	0.537402	1.43476	-0.145876	-0.014679	-0.502217	0.733457	1.17445	2.2539	-0.856194	-0.872692	-1.20273	-0.997067	0.00594759	0.61537	-1.27683	-0.110831	-1.13766	0.361485	0.537402	1.43476	-0.145876	-0.014679	-0.502217	0.733457	1.17445	2.2539	0.453247	1.77142	-0.900014	-0.758269	-0.519036	-0.0473482	0.985896	0.885733	1.13623	0.0308666	0.0530059
g3394	0	0	0.611829	0.487443	0.111583	-1.56997	-0.327591	0.40436	1.24075	-1.04877	-0.585964	0.0719587	-0.21078	1.8844	-0.0729423	-0.252558	1.06413	1.0957	-0.983123	-1.92044	0.611829	0.487443	0.111583	-1.56997	-0.327591	0.40436	1.24075	-1.04877	-0.585964	0.0719587	-0.21078	1.8844	-0.0729423	-0.252558	1.06413	1.0957	-0.983123	-1.92044	1.10294	0.115783	-1.11344	1.03582	-1.20552	0.0644134	-0.489769	0.796669	-0.210931	-1.52432	-0.411727
g1041	0	0	-1.1931	0.40134	-0.621341	-1.24837	0.691499	0.434786	0.016985	-0.0783088	0.0223583	0.046264	0.123903	-0.256395	-0.612788	-0.540193	-1.23609	-0.404326	1.75958	2.6942	-1.1931	0.40134	-0.621341	-1.24837	0.691499	0.434786	0.016985	-0.0783088	0.0223583	0.046264	0.123903	-0.256395	-0.612788	-0.540193	-1.23609	-0.404326	1.75958	2.6942	0.709405	0.598659	-0.204179	-1.65485	-0.501154	1.05212	1.78675	1.03121	0.942279	-0.053357	0.427948
g6777	0	0	0.231168	1.699	1.48216	0.851439	0.0681848	-0.921797	0.498853	0.900207	1.26026	-0.22333	-0.7861	0.195217	-0.620012	-0.693146	0.22375	-1.14769	-1.77713	-1.24103	0.231168	1.699	1.48216	0.851439	0.0681848	-0.921797	0.498853	0.900207	1.26026	-0.22333	-0.7861	0.195217	-0.620012	-0.693146	0.22375	-1.14769	-1.77713	-1.24103	-1.42918	-0.629267	0.561192	1.48744	-0.125502	0.135313	-0.429629	-0.456942	1.71944	0.522434	0.236532
g2973	0	0	1.13821	0.524964	1.23359	-0.504405	-0.569603	-0.968588	0.242103	0.391411	-1.14938	-0.369408	0.0635779	1.41173	-1.22277	-1.61688	-0.0367843	1.7286	-1.03726	0.740888	1.13821	0.524964	1.23359	-0.504405	-0.569603	-0.968588	0.242103	0.391411	-1.14938	-0.369408	0.0635779	1.41173	-1.22277	-1.61688	-0.0367843	1.7286	-1.03726	0.740888	0.356001	1.72823	-0.390728	-1.02142	0.145977	-0.818054	1.39991	0.261595	0.435209	0.588055	-0.529776
g6788	0	0	0.845167	1.08396	-0.756021	0.400267	1.22792	1.16636	-1.1812	-0.197891	-0.57722	0.0736388	-0.397048	-2.05392	-0.380998	0.469459	-1.66412	0.410249	0.10021	1.43119	0.845167	1.08396	-0.756021	0.400267	1.22792	1.16636	-1.1812	-0.197891	-0.57722	0.0736388	-0.397048	-2.05392	-0.380998	0.469459	-1.66412	0.410249	0.10021	1.43119	-1.26155	-0.990844	-0.183218	1.33709	0.517842	0.580674	0.779641	0.320226	0.642096	1.46747	0.642096
g0007	1	0	-0.423546	-0.432575	-0.424072	-0.434489	-0.426695	-0.425179	-0.419607	-0.433851	-0.424264	-0.434224	-0.420817	-0.411996	-0.427856	-0.418831	-0.418036	1.93914	1.63287	2.80403	-0.423546	-0.432575	-0.424072	-0.434489	-0.426695	-0.425179	-0.419607	-0.433851	-0.424264	-0.434224	-0.420817	-0.411996	-0.427856	-0.418831	-0.418036	1.93914	1.63287	2.80403	0.891822	1.61349	-0.601897	-0.574933	-0.778325	-0.550161	0.847655	0.962134	0.702564	1.11171	0.343558
g3741	0	0	-0.983046	-0.599686	1.29088	-1.26735	-1.89268	-0.297772	-0.973709	-0.4452	0.067061	-0.737611	1.75042	0.448015	0.72619	1.3339	0.0398922	-0.114438	0.62769	1.02744	-0.983046	-0.599686	1.29088	-1.26735	-1.89268	-0.297772	-0.973709	-0.4452	0.067061	-0.737611	1.75042	0.448015	0.72619	1.3339	0.0398922	-0.114438	0.62769	1.02744	1.23768	-0.0327565	-1.4087	-0.884269	0.310784	0.777257	-0.718462	0.912135	1.71141	1.38299	-1.33125
g2878	0	0	-0.45974	1.23919	0.443469	0.261455	1.03654	-0.1432	1.12099	1.72514	1.94349	-0.757315	-0.872272	-1.06755	-0.651032	-0.793456	-0.603554	-0.859708	-0.907303	-0.655137	-0.45974	1.23919	0.443469	0.261455	1.03654	-0.1432	1.12099	1.72514	1.94349	-0.757315	-0.872272	-1.06755	-0.651032	-0.793456	-0.603554	-0.859708	-0.907303	-0.655137	0.846539	-1.27795	0.536021	-0.234782	1.1373	-1.00713	-1.64451	-0.217961	0.176469	0.979238	-0.370529
g1746	0	0	0.0768678	-0.369975	-0.766695	-0.69211	-0.837526	-0.333027	0.200387	-0.475301	-0.281774	2.9717	0.244936	0.19064	1.87993	0.690286	-0.39352	-0.505849	-0.747042	-0.851924	0.0768678	-0.369975	-0.766695	-0.69211	-0.837526	-0.333027	0.200387	-0.475301	-0.281774	2.9717	0.244936	0.19064	1.87993	0.690286	-0.39352	-0.505849	-0.747042	-0.851924	-0.224592	-0.785957	1.47074	0.951009	-0.33913	-1.07207	0.132793	-0.1633	-1.44141	0.0390572	-2.2528
g2752	0	0	3.346	-0.301241	0.149859	-0.426532	0.684195	-0.760568	-0.4833	-0.00834402	1.38614	0.141326	0.130617	-0.342555	-0.606676	-0.414691	-0.827219	-0.537544	-0.532494	-0.596968	3.346	-0.301241	0.149859	-0.426532	0.684195	-0.760568	-0.4833	-0.00834402	1.38614	0.141326	0.130617	-0.342555	-0.606676	-0.414691	-0.827219	-0.537544	-0.532494	-0.596968	-0.920201	0.437395	-0.737663	0.6139	-0.8919	1.49847	0.345312	-0.367332	-0.0527408	-1.56004	0.0302854
g0555	0	0	-0.190093	-0.594939	-1.32846	0.673691	-0.321507	-0.156864	-0.731619	-1.32846	-2.29117	0.309068	-0.0211568	0.112319	0.917558	0.419202	1.07049	1.68928	0.977777	0.79489	-0.190093	-0.594939	-1.32846	0.673691	-0.321507	-0.156864	-0.731619	-1.32846	-2.29117	0.309068	-0.0211568	0.112319	0.917558	0.419202	1.07049	1.68928	0.977777	0.79489	-0.612777	1.57532	-1.42592	0.00186012	0.191194	0.270315	1.40257	-1.29554	-1.79219	0.373379	-1.12128
g2259	0	0	-3.16792	1.55195	0.334881	0.275689	-0.847483	-0.121627	0.272282	-0.313258	0.17306	0.514057	0.679392	0.498833	0.494574	-0.64116	-0.817461	-0.254278	0.94182	0.426652	-3.16792	1.55195	0.334881	0.275689	-0.847483	-0.121627	0.272282	-0.313258	0.17306	0.514057	0.679392	0.498833	0.494574	-0.64116	-0.817461	-0.254278	0.94182	0.426652	1.08297	-0.840142	-0.161819	-0.893996	1.39782	-0.584831	-0.142941	-0.178736	1.31452	-0.178736	1.91151
g2845	0	0	0.0321197	-0.492558	1.06653	0.170122	-0.69627	-0.308882	1.27101	2.05296	1.67756	0.0289373	-0.446359	-0.386129	-1.77537	-0.653239	-1.50911	-0.301614	0.00741812	0.262872	0.0321197	-0.492558	1.06653	0.170122	-0.69627	-0.308882	1.27101	2.05296	1.67756	0.0289373	-0.446359	-0.386129	-1.77537	-0.653239	-1.50911	-0.301614	0.00741812	0.262872	0.148168	-0.545836	1.67921	-0.270301	0.293127	-1.30437	-0.291521	0.907705	0.572996	-0.402208	0.948215
g6533	0	0	-1.10081	0.0300519	0.715127	0.517389	-0.229536	-0.504495	1.06168	1.28252	2.0253	-0.0673005	1.46319	0.0815405	-0.912477	-0.366195	-0.366195	-0.956889	-1.1286	-1.5443	-1.10081	0.0300519	0.715127	0.517389	-0.229536	-0.504495	1.06168	1.28252	2.0253	-0.0673005	1.46319	0.0815405	-0.912477	-0.366195	-0.366195	-0.956889	-1.1286	-1.5443	-1.07042	-1.1563	-0.292487	0.432472	0.859908	1.22684	-1.0139	0.371028	0.938167	-0.379751	0.155827
g3452	0	0	-0.19397	0.10618	-0.740339	-0.835773	-0.310762	-1.13266	-0.00381547	-0.536535	-0.235762	-0.373582	0.218219	-0.191305	-0.179305	-0.638109	-0.619438	3.10763	1.31328	1.24605	-0.19397	0.10618	-0.740339	-0.835773	-0.310762	-1.13266	-0.00381547	-0.536535	-0.235762	-0.373582	0.218219	-0.191305	-0.179305	-0.638109	-0.619438	3.10763	1.31328	1.24605	0.181654	-0.992563	1.61254	-0.958508	0.553049	-0.396168	0.443383	1.26262	-1.15687	0.945877	-0.578065
g3714	0	0	-0.198374	3.99448	-0.268144	-0.268144	-0.268144	0.0206265	-0.268144	-0.268144	-0.0790452	-0.268144	-0.268144	-0.267314	-0.268144	-0.268144	-0.25264	-0.268144	-0.268144	-0.268144	-0.198374	3.99448	-0.268144	-0.268144	-0.268144	0.0206265	-0.268144	-0.268144	-0.0790452	-0.268144	-0.268144	-0.267314	-0.268144	-0.268144	-0.25264	-0.268144	-0.268144	-0.268144	1.16402	0.55886	-0.32999	-0.807581	-1.38818	0.802871	1.13545	-0.0317152	0.633794	1.24833	1.10927
g5555	0	0	0.694187	1.56151	1.4847	0.885017	0.896614	0.227001	0.318175	0.782107	1.13086	-0.295499	-0.974693	-0.94642	-0.896126	-0.953294	-0.231305	-1.10043	-1.26634	-1.31607	0.694187	1.56151	1.4847	0.885017	0.896614	0.227001	0.318175	0.782107	1.13086	-0.295499	-0.974693	-0.94642	-0.896126	-0.953294	-0.231305	-1.10043	-1.26634	-1.31607	0.255874	0.200947	-1.95579	0.321278	0.957854	0.219838	0.789685	0.991943	0.727329	0.396461	0.0406627
g0863	0	0	0.186847	0.346767	1.59965	-1.0769	-1.16299	-1.24133	1.31026	1.76236	1.04608	-0.441883	0.323128	0.946788	-1	-0.177768	-0.344244	-0.193516	-0.659751	-1.22348	0.186847	0.346767	1.59965	-1.0769	-1.16299	-1.24133	1.31026	1.76236	1.04608	-0.441883	0.323128	0.946788	-1	-0.177768	-0.344244	-0.193516	-0.659751	-1.22348	-1.22722	-0.825203	0.526192	1.51153	-0.347084	0.361784	0.0244646	0.223451	-0.492693	0.362443	-0.880236
g5682	0	0	-0.506194	-0.553645	-0.54118	-0.389354	-0.328859	-0.392566	-0.560259	-0.539211	-0.43151	-0.541131	-0.433323	-0.449193	0.0782808	-0.102863	-0.310026	0.819345	2.43558	2.74611	-0.506194	-0.553645	-0.54118	-0.389354	-0.328859	-0.392566	-0.560259	-0.539211	-0.43151	-0.541131	-0.433323	-0.449193	0.0782808	-0.102863	-0.310026	0.819345	2.43558	2.74611	1.55205	-0.342916	-0.144838	-1.38336	0.653486	-0.334428	-1.56779	0.118519	0.70287	-1.37451	0.515882
g4643	0	0	-0.116309	0.134465	-0.150039	-0.186812	-0.232347	-0.689444	1.74157	1.91202	2.54381	-0.295915	-0.23945	-0.476984	-0.582979	-0.792502	-0.254755	-0.753692	-0.904256	-0.65638	-0.116309	0.134465	-0.150039	-0.186812	-0.232347	-0.689444	1.74157	1.91202	2.54381	-0.295915	-0.23945	-0.476984	-0.582979	-0.792502	-0.254755	-0.753692	-0.904256	-0.65638	0.788199	1.1287	-1.14971	0.149115	0.360655	-1.27696	0.66612	0.873918	1.35149	0.527843	0.268807
g4790	0	0	-0.685359	0.0401928	-0.0404028	-0.432247	-0.0261772	-1.28703	-0.0718751	-1.32936	-1.76568	-0.133432	0.234118	0.604766	2.28596	1.54679	0.309387	1.20166	-0.443577	-0.00773409	-0.685359	0.0401928	-0.0404028	-0.432247	-0.0261772	-1.28703	-0.0718751	-1.32936	-1.76568	-0.133432	0.234118	0.604766	2.28596	1.54679	0.309387	1.20166	-0.443577	-0.00773409	0.998092	0.476638	-1.91098	0.0253012	0.346388	0.0645578	0.127794	-0.543743	0.247595	-0.324013	-1.23326
g3345	0	0	0.140835	-0.263998	-0.263998	-0.263998	-0.263998	-0.263998	-0.263998	-0.263998	-0.263998	-0.263998	-0.263998	-0.259179	-0.263998	-0.263998	-0.174035	-0.263998	3.98835	-0.263998	0.140835	-0.263998	-0.263998	-0.263998	-0.263998	-0.263998	-0.263998	-0.263998	-0.263998	-0.263998	-0.263998	-0.259179	-0.263998	-0.263998	-0.174035	-0.263998	3.98835	-0.263998	0.189052	0.149176	-0.0978905	-1.00192	1.7296	-0.968022	0.0842755	-1.28675	0.453006	0.192356	-0.0634183
g0210	0	0	-1.46748	-1.31125	-0.665805	1.40057	1.0188	1.18173	0.926605	-0.470486	0.102379	-0.633443	-0.788499	-1.01198	-1.31846	-0.316371	0.826557	0.458474	0.660959	1.40769	-1.46748	-1.31125	-0.665805	1.40057	1.0188	1.18173	0.926605	-0.470486	0.102379	-0.633443	-0.788499	-1.01198	-1.31846	-0.316371	0.826557	0.458474	0.660959	1.40769	0.550069	-0.336777	1.66682	-0.152191	-0.483388	-1.24454	-0.426358	-0.499847	0.296216	0.279977	-1.24967
g1192	0	0	0.26521	-0.429309	-0.647485	-1.57792	-0.562149	-0.199665	-1.35739	-0.500335	-0.824921	-0.551204	1.02634	-0.0176877	0.307453	0.142727	0.971947	2.40101	1.58868	-0.0352973	0.26521	-0.429309	-0.647485	-1.57792	-0.562149	-0.199665	-1.35739	-0.500335	-0.824921	-0.551204	1.02634	-0.0176877	0.307453	0.142727	0.971947	2.40101	1.58868	-0.0352973	0.64206	1.11956	-0.996146	-1.18664	-0.439514	0.860677	-0.278531	0.749592	0.236101	0.92857	-0.157265
g2471	0	0	0.0236321	0.0918453	-0.259337	1.34004	0.286525	0.117265	-0.422704	-0.883586	-1.20369	0.478116	-0.391331	-0.00705778	2.37139	0.874499	1.19002	-0.943912	-1.28378	-1.37793	0.0236321	0.0918453	-0.259337	1.34004	0.286525	0.117265	-0.422704	-0.883586	-1.20369	0.478116	-0.391331	-0.00705778	2.37139	0.874499	1.19002	-0.943912	-1.28378	-1.37793	1.12688	-0.866066	-0.452685	1.40084	-0.806932	-0.402044	-1.12781	-0.243526	-0.351715	-0.44081	-0.422547
g1617	0	0	1.37601	0.891157	1.43202	-0.470608	-0.675287	-0.748414	1.15221	0.949116	1.5714	0.0629574	-0.314102	-0.100716	-0.639215	-0.556177	-0.565005	-0.246014	-1.20552	-1.91382	1.37601	0.891157	1.43202	-0.470608	-0.675287	-0.748414	1.15221	0.949116	1.5714	0.0629574	-0.314102	-0.100716	-0.639215	-0.556177	-0.565005	-0.246014	-1.20552	-1.91382	-0.14513	0.092962	1.07389	1.17767	-1.17547	-1.02392	-0.0972255	-0.179737	-1.16318	2.26825	0.24894
g1687	0	0	1.34791	1.30608	0.6621	1.02538	0.315291	0.203479	0.712635	-0.165291	-0.732071	0.00446604	-0.57478	1.09015	-0.26878	-0.604949	0.667658	-1.45428	-1.69775	-1.83726	1.34791	1.30608	0.6621	1.02538	0.315291	0.203479	0.712635	-0.165291	-0.732071	0.00446604	-0.57478	1.09015	-0.26878	-0.604949	0.667658	-1.45428	-1.69775	-1.83726	-1.1616	-0.809352	0.603416	1.53262	-0.449271	0.284183	-1.05629	1.02768	-0.570638	0.342963	-0.391889
g0374	0	0	-1.12762	-0.931275	-0.820432	-1.12116	-1.66554	-0.698059	-0.414349	-0.506601	0.951018	-0.261093	1.85425	0.562653	0.599689	0.981123	-0.268318	0.479882	1.34023	1.04561	-1.12762	-0.931275	-0.820432	-1.12116	-1.66554	-0.698059	-0.414349	-0.506601	0.951018	-0.261093	1.85425	0.562653	0.599689	0.981123	-0.268318	0.479882	1.34023	1.04561	0.605686	-1.26211	-0.0165666	-1.09461	0.509906	1.25769	0.211442	0.808723	1.11603	1.51164	-0.495849
g2528	0	0	-1.17449	-0.715914	0.329202	-0.15901	1.16508	0.0611228	1.19148	1.90676	1.85829	-0.676888	-0.69861	-0.333637	0.326618	0.116802	0.15969	-1.3889	-1.11892	-0.848669	-1.17449	-0.715914	0.329202	-0.15901	1.16508	0.0611228	1.19148	1.90676	1.85829	-0.676888	-0.69861	-0.333637	0.326618	0.116802	0.15969	-1.3889	-1.11892	-0.848669	-0.338663	0.816406	-0.716275	-0.54186	-0.856323	1.63672	-1.06508	0.317182	-0.308633	-0.100704	-0.32195
g0092	0	1	0.542823	0.979263	1.04399	0.803372	0.321824	0.184035	0.678265	1.1983	2.0236	-0.736915	-0.638042	-0.927545	-1.00884	-0.579191	-0.357571	-1.55737	-0.649379	-1.32063	0.542823	0.979263	1.04399	0.803372	0.321824	0.184035	0.678265	1.1983	2.0236	-0.736915	-0.638042	-0.927545	-1.00884	-0.579191	-0.357571	-1.55737	-0.649379	-1.32063	-0.605189	-0.632665	0.919915	1.6012	-0.640915	-0.64235	-0.10468	-0.832857	-0.0102439	-1.06662	-1.39863
g3435	0	0	-0.418425	1.35148	1.39724	0.503397	0.770238	-0.00834711	0.730538	0.788541	1.54045	-0.104221	0.236578	-0.810458	-0.46834	-0.570661	-0.267489	-1.7197	-1.37628	-1.57454	-0.418425	1.35148	1.39724	0.503397	0.770238	-0.00834711	0.730538	0.788541	1.54045	-0.104221	0.236578	-0.810458	-0.46834	-0.570661	-0.267489	-1.7197	-1.37628	-1.57454	-0.329919	-0.895129	1.20779	-1.17965	1.10996	0.0869554	0.40182	-0.350591	-0.186428	-1.47191	-0.616563
g2732	0	0	-0.679111	-0.975319	-2.0383	0.542756	-0.313658	2.4018	0.804642	-0.18845	-0.0905079	-0.576466	0.652664	-0.334958	-0.828282	0.0555033	-0.629591	-0.0203306	1.39588	0.821726	-0.679111	-0.975319	-2.0383	0.542756	-0.313658	2.4018	0.804642	-0.18845	-0.0905079	-0.576466	0.652664	-0.334958	-0.828282	0.0555033	-0.629591	-0.0203306	1.39588	0.821726	-1.04524	-0.902542	-0.0975802	0.807782	-0.29364	1.53122	-0.229098	-0.561716	-1.55641	0.0771557	0.168732
g6818	0	0	0.00125057	1.47468	1.6651	-0.410492	1.03129	0.113664	0.750449	0.124934	0.716902	0.571417	-1.49454	-1.52168	0.385134	-1.35667	-1.43847	-0.295574	-0.725957	0.408557	0.00125057	1.47468	1.6651	-0.410492	1.03129	0.113664	0.750449	0.124934	0.716902	0.571417	-1.49454	-1.52168	0.385134	-1.35667	-1.43847	-0.295574	-0.725957	0.408557	0.770825	1.55632	-0.710775	-0.816239	-0.896122	0.0959897	2.03945	1.15693	-0.0824253	1.55022	0.343444
g6620	0	0	-1.00053	-0.917531	-1.07686	-0.928886	0.198579	0.180647	-0.9877	-0.204382	-0.797161	1.02894	0.598568	2.51574	1.45739	0.996821	-0.0627215	-0.693887	-0.236005	-0.0710199	-1.00053	-0.917531	-1.07686	-0.928886	0.198579	0.180647	-0.9877	-0.204382	-0.797161	1.02894	0.598568	2.51574	1.45739	0.996821	-0.0627215	-0.693887	-0.236005	-0.0710199	0.860944	1.14206	-1.39877	-0.934353	0.352686	-0.0225597	-0.564055	-0.393605	0.125267	-1.23622	0.0617716
g5884	0	0	-1.93279	-0.371809	0.0196153	0.933367	0.824103	0.524375	-0.722098	-0.266401	1.3625	-0.32114	-0.778123	-0.570842	-0.474646	-0.101004	0.531231	-0.303679	-0.886638	2.53399	-1.93279	-0.371809	0.0196153	0.933367	0.824103	0.524375	-0.722098	-0.266401	1.3625	-0.32114	-0.778123	-0.570842	-0.474646	-0.101004	0.531231	-0.303679	-0.886638	2.53399	0.0718024	0.404459	1.36436	0.494138	-1.17256	-1.1622	0.165808	0.614895	1.12742	1.8728	0.774662
g0382	0	0	-0.697427	-0.358935	-0.366255	0.294687	0.333291	0.047387	-0.653894	-0.627483	-0.48674	-0.609644	-0.669464	-0.344161	3.3154	1.1775	0.282722	-0.744041	-0.666287	0.773344	-0.697427	-0.358935	-0.366255	0.294687	0.333291	0.047387	-0.653894	-0.627483	-0.48674	-0.609644	-0.669464	-0.344161	3.3154	1.1775	0.282722	-0.744041	-0.666287	0.773344	-0.651848	-0.572142	-0.606314	-0.503075	0.494114	1.83927	1.34247	-0.924827	1.18243	-1.91588	0.278933
g2345	0	0	-0.401048	-0.426598	-0.391467	-0.415732	-0.431381	-0.240078	-0.404462	-0.443302	-0.419748	-0.43483	-0.437058	-0.406717	2.70411	2.72141	0.226855	-0.304133	-0.34895	-0.146868	-0.401048	-0.426598	-0.391467	-0.415732	-0.431381	-0.240078	-0.404462	-0.443302	-0.419748	-0.43483	-0.437058	-0.406717	2.70411	2.72141	0.226855	-0.304133	-0.34895	-0.146868	-0.560171	-1.34768	1.27459	1.06991	-0.270031	-0.166615	-1.49016	0.176147	1.00381	0.455389	-0.58285
g2072	0	0	-0.917625	-1.14526	0.445429	0.100724	-0.984479	0.487906	-1.3009	-0.000285855	-0.967839	-1.10311	0.599791	-0.293829	0.683285	2.14618	0.48141	-0.673785	0.775574	1.66682	-0.917625	-1.14526	0.445429	0.100724	-0.984479	0.487906	-1.3009	-0.000285855	-0.967839	-1.10311	0.599791	-0.293829	0.683285	2.14618	0.48141	-0.673785	0.775574	1.66682	-1.21869	0.387277	-1.15513	0.0746929	1.27005	0.641796	0.246899	0.266602	-0.109376	-2.0165	-0.172286
g5080	0	0	-1.19063	0.467884	0.365804	-0.759678	0.233637	0.00359674	-1.15562	-1.02982	-0.332209	0.708701	-0.256571	-0.987935	3.05734	0.748984	0.0445809	-0.0636686	-0.485128	0.630738	-1.19063	0.467884	0.365804	-0.759678	0.233637	0.00359674	-1.15562	-1.02982	-0.332209	0.708701	-0.256571	-0.987935	3.05734	0.748984	0.0445809	-0.0636686	-0.485128	0.630738	-0.546246	-0.776009	-1.07293	-0.0223711	1.09594	1.32161	-0.596095	-2.52843	-0.123207	0.265573	0.851454
g0517	0	0	0.193156	-0.225511	-0.183992	-0.447891	0.253268	0.269339	0.491134	-0.0625705	0.986473	0.800797	-0.266328	-0.0683391	0.818199	2.14945	0.484005	-1.60488	-1.5992	-1.98711	0.193156	-0.225511	-0.183992	-0.447891	0.253268	0.269339	0.491134	-0.0625705	0.986473	0.800797	-0.266328	-0.0683391	0.818199	2.14945	0.484005	-1.60488	-1.5992	-1.98711	-0.326547	1.23964	-0.960897	-1.12342	0.0929779	1.07824	-1.20587	0.912114	-0.619017	-0.10187	-0.0703894
g3604	0	0	0.0110163	-0.293678	-0.293678	-0.293678	-0.293678	-0.293678	-0.293678	-0.293678	-0.293678	-0.293678	-0.293678	-0.290051	-0.293678	-0.293678	-0.225968	-0.293678	3.95028	0.372538	0.0110163	-0.293678	-0.293678	-0.293678	-0.293678	-0.293678	-0.293678	-0.293678	-0.293678	-0.293678	-0.293678	-0.290051	-0.293678	-0.293678	-0.225968	-0.293678	3.95028	0.372538	-1.02566	0.288462	1.34347	0.664038	0.00205973	-1.27237	-0.582664	-0.768718	-1.03262	-0.00921157	1.54046
g5595	0	0	-1.60654	0.850801	1.36678	0.00563571	0.841427	-0.354805	2.05081	-0.288424	0.163478	0.0964256	-0.527971	-1.13186	0.0145292	-1.30602	-0.993757	0.0237425	-0.626247	1.422	-1.60654	0.850801	1.36678	0.00563571	0.841427	-0.354805	2.05081	-0.288424	0.163478	0.0964256	-0.527971	-1.13186	0.0145292	-1.30602	-0.993757	0.0237425	-0.626247	1.422	0.99038	1.16556	0.277649	-0.25886	-1.36286	-0.811873	-0.384276	-0.601921	-0.091166	-0.166424	0.790097
g0854	0	0	0.246803	-0.535438	-0.84032	-0.737339	-0.573579	0.442069	-1.0276	-1.60867	-1.66417	-0.153508	0.358659	0.133583	0.894145	0.166646	0.257318	1.93048	1.36191	1.34901	0.246803	-0.535438	-0.84032	-0.737339	-0.573579	0.442069	-1.0276	-1.60867	-1.66417	-0.153508	0.358659	0.133583	0.894145	0.166646	0.257318	1.93048	1.36191	1.34901	-0.193257	-0.359497	1.5969	0.783147	-0.897997	-0.929299	-1.2077	-1.2077	-1.35667	-0.237498	0.404962
g1805	0	0	-0.508629	-0.524787	0.560361	0.121492	-0.0875802	1.37784	0.902804	1.86222	1.59889	-0.0825982	-0.342676	-0.164298	-1.87858	-1.02317	-1.09655	-1.15981	0.317054	0.128008	-0.508629	-0.524787	0.560361	0.121492	-0.0875802	1.37784	0.902804	1.86222	1.59889	-0.0825982	-0.342676	-0.164298	-1.87858	-1.02317	-1.09655	-1.15981	0.317054	0.128008	-0.416554	-0.666235	1.36678	1.1856	-0.614322	-0.855269	0.152955	-0.495438	-0.621819	-1.14409	-0.603138
g6839	0	0	0.417547	-0.710564	0.0140924	-0.0499193	-0.174891	1.39292	-0.917831	-0.779846	-0.405754	-0.157634	-0.325984	-0.899073	-1.2455	-0.927922	-0.469539	1.75623	1.68067	1.803	0.417547	-0.710564	0.0140924	-0.0499193	-0.174891	1.39292	-0.917831	-0.779846	-0.405754	-0.157634	-0.325984	-0.899073	-1.2455	-0.927922	-0.469539	1.75623	1.68067	1.803	-0.0047594	-1.62568	0.595724	-0.56111	1.25292	0.34291	-0.308331	-0.00825603	-0.152421	0.308737	2.0337
g1925	0	0	0.882701	1.18379	1.24912	-0.390328	-0.907117	-0.477983	1.311	0.048801	1.24087	-0.161252	1.65435	0.0453603	-0.461521	-0.862311	-0.954278	-0.688864	-1.28691	-1.42542	0.882701	1.18379	1.24912	-0.390328	-0.907117	-0.477983	1.311	0.048801	1.24087	-0.161252	1.65435	0.0453603	-0.461521	-0.862311	-0.954278	-0.688864	-1.28691	-1.42542	-0.181415	-0.725192	-0.538756	-0.940817	1.65073	0.73545	0.290298	1.2136	0.763595	0.763595	0.290298
g4374	0	0	-0.648727	-0.772088	-0.866587	-0.306083	-0.510326	-0.542439	-0.949196	-1.06117	-0.98166	-0.640217	-0.0404724	-0.32955	2.09396	1.45087	1.19812	0.501157	1.14777	1.25664	-0.648727	-0.772088	-0.866587	-0.306083	-0.510326	-0.542439	-0.949196	-1.06117	-0.98166	-0.640217	-0.0404724	-0.32955	2.09396	1.45087	1.19812	0.501157	1.14777	1.25664	-1.22411	0.623669	1.12967	-0.426589	0.856756	-0.959396	-0.626302	-0.833423	-0.56552	0.278834	0.748519
g4763	0	0	-0.38516	-1.43145	-0.414274	-0.477302	-1.91619	0.173661	0.184263	-0.864994	-0.0712654	-0.775655	1.866	1.95107	-0.445302	0.851907	0.784132	0.238327	0.648888	0.0833506	-0.38516	-1.43145	-0.414274	-0.477302	-1.91619	0.173661	0.184263	-0.864994	-0.0712654	-0.775655	1.866	1.95107	-0.445302	0.851907	0.784132	0.238327	0.648888	0.0833506	-0.515092	1.75527	-0.675303	-1.00886	0.423611	0.0203714	-0.932103	-1.1332	-0.509438	1.52615	0.757445
g4031	0	0	0.839605	0.450064	0.735085	0.372603	0.108791	0.218348	-0.125293	-0.0961798	-0.527267	0.12638	-1.8176	-0.859578	-1.19851	-1.02693	-1.15655	0.235444	1.55815	2.16344	0.839605	0.450064	0.735085	0.372603	0.108791	0.218348	-0.125293	-0.0961798	-0.527267	0.12638	-1.8176	-0.859578	-1.19851	-1.02693	-1.15655	0.235444	1.55815	2.16344	-0.570826	-0.613429	-0.668136	-0.126408	0.0204683	1.95833	1.19182	0.363862	0.717947	0.334206	0.0203247
g6869	0	0	1.01671	0.698812	0.715035	0.633294	1.14705	0.72076	-1.55844	-1.07973	-1.43288	0.796009	0.485173	0.0649741	0.240036	0.852299	0.557693	-1.51941	-0.9762	-1.36119	1.01671	0.698812	0.715035	0.633294	1.14705	0.72076	-1.55844	-1.07973	-1.43288	0.796009	0.485173	0.0649741	0.240036	0.852299	0.557693	-1.51941	-0.9762	-1.36119	1.02712	-0.676698	-1.08746	1.1843	-0.85685	0.409583	-0.340633	-0.241256	-0.831432	-0.620202	-1.00318
g6446	0	0	1.39603	1.73965	1.23747	1.08512	0.271338	-0.398037	0.554781	0.147938	0.159185	0.681967	-0.0637295	-0.286522	-0.45913	-0.917263	-1.3394	-1.00345	-0.962635	-1.84332	1.39603	1.73965	1.23747	1.08512	0.271338	-0.398037	0.554781	0.147938	0.159185	0.681967	-0.0637295	-0.286522	-0.45913	-0.917263	-1.3394	-1.00345	-0.962635	-1.84332	-0.415213	-0.29247	0.5695	1.74197	-0.581437	-1.02235	-0.690266	-0.364112	0.172707	-0.91585	-2.29524
g0926	0	0	-0.347944	0.732678	-0.980783	0.681974	1.22269	-0.429007	-0.907633	-0.510554	-0.918129	0.0554324	-0.747283	-0.502803	2.28926	-1.16632	1.13686	-0.189371	-0.804124	1.38506	-0.347944	0.732678	-0.980783	0.681974	1.22269	-0.429007	-0.907633	-0.510554	-0.918129	0.0554324	-0.747283	-0.502803	2.28926	-1.16632	1.13686	-0.189371	-0.804124	1.38506	-0.55212	-0.597157	0.420972	1.87227	-0.600581	-0.543382	0.974104	0.441999	0.332329	1.76745	-0.308218
g5452	0	0	1.7117	0.245061	0.998138	1.06136	0.303224	-0.228566	0.813805	1.06941	0.0330603	0.336698	-0.519476	-0.00285633	-1.0087	-0.501517	0.528972	-1.8682	-1.26571	-1.70642	1.7117	0.245061	0.998138	1.06136	0.303224	-0.228566	0.813805	1.06941	0.0330603	0.336698	-0.519476	-0.00285633	-1.0087	-0.501517	0.528972	-1.8682	-1.26571	-1.70642	0.0111563	-0.990488	0.89316	-0.437386	-0.940867	1.46442	-0.0635016	2.8075	-0.237888	0.597244	-2.17005
g0467	0	0	1.78467	1.94056	0.0720894	0.494466	1.27761	-1.28573	-0.275	-0.826365	-1.11577	0.222459	-1.19887	-0.0962181	0.432096	-0.244679	0.667136	0.259835	-0.925623	-1.18267	1.78467	1.94056	0.0720894	0.494466	1.27761	-1.28573	-0.275	-0.826365	-1.11577	0.222459	-1.19887	-0.0962181	0.432096	-0.244679	0.667136	0.259835	-0.925623	-1.18267	1.39815	0.97487	-0.534994	-0.0992504	-1.24826	-0.490516	2.15504	0.576414	0.818219	-0.127408	-0.752435
g5448	0	0	-0.0845088	1.78432	2.61401	-0.037709	0.0206387	-0.0532294	0.307802	0.925277	1.02555	-0.609783	-0.402019	-0.600309	-0.673931	-0.663048	-0.769016	-0.955113	-0.964203	-0.864726	-0.0845088	1.78432	2.61401	-0.037709	0.0206387	-0.0532294	0.307802	0.925277	1.02555	-0.609783	-0.402019	-0.600309	-0.673931	-0.663048	-0.769016	-0.955113	-0.964203	-0.864726	-0.551065	-1.40545	1.1676	0.896526	0.469742	-0.577348	1.00419	0.910495	-0.544307	1.00419	0.910495
g6903	0	0	-0.453647	-0.701615	-0.0382799	0.190911	-0.453647	-0.163329	-1.14499	-1.14499	-0.971335	-0.486452	-0.412274	1.12827	0.870937	-0.813081	-0.434381	0.968819	2.00286	2.05622	-0.453647	-0.701615	-0.0382799	0.190911	-0.453647	-0.163329	-1.14499	-1.14499	-0.971335	-0.486452	-0.412274	1.12827	0.870937	-0.813081	-0.434381	0.968819	2.00286	2.05622	1.19573	0.762251	-0.47812	-0.885768	0.651516	-1.24561	1.32884	1.22675	0.594921	1.4436	0.510899
g4357	0	0	-0.287765	-0.149422	-0.423947	-0.423947	0.702256	-0.423947	-0.423947	-0.423947	-0.423947	-0.423947	-0.423947	-0.422326	-0.423947	2.10893	-0.393685	3.10544	-0.423947	-0.423947	-0.287765	-0.149422	-0.423947	-0.423947	0.702256	-0.423947	-0.423947	-0.423947	-0.423947	-0.423947	-0.423947	-0.422326	-0.423947	2.10893	-0.393685	3.10544	-0.423947	-0.423947	-0.178018	0.150695	0.560545	0.910654	0.452734	-1.89661	-0.12963	-0.123054	-1.58341	-0.63063	-1.70701
g6233	0	0	-1.04474	-0.309112	-0.28665	-1.02768	-1.40483	-0.78961	0.331004	-0.0810131	1.1537	0.0338176	2.58075	0.570059	1.22635	0.825245	-0.486582	-0.850403	0.228334	-0.66864	-1.04474	-0.309112	-0.28665	-1.02768	-1.40483	-0.78961	0.331004	-0.0810131	1.1537	0.0338176	2.58075	0.570059	1.22635	0.825245	-0.486582	-0.850403	0.228334	-0.66864	0.563181	-0.302089	1.30338	0.586918	-0.733613	-1.41778	0.0402789	0.506921	0.10566	-0.874109	-0.124738
g3669	0	0	-0.324916	-0.470192	-0.43751	-0.00889309	-0.0455364	-0.026783	1.22856	3.01251	1.77424	-0.509014	-0.789101	-0.834653	-0.455194	-0.457088	-0.513465	-0.371723	-0.22315	-0.548086	-0.324916	-0.470192	-0.43751	-0.00889309	-0.0455364	-0.026783	1.22856	3.01251	1.77424	-0.509014	-0.789101	-0.834653	-0.455194	-0.457088	-0.513465	-0.371723	-0.22315	-0.548086	0.719813	-1.17828	-0.670325	1.29525	0.606933	-0.773389	-0.00336916	-1.86528	0.482718	0.648844	0.16485
g4971	0	0	0.246374	0.345016	0.440889	-0.734573	1.00472	-0.656386	1.61352	0.961896	-0.870055	0.612342	-1.9093	0.374338	-1.41838	-1.19939	-0.366575	1.61352	-0.0994367	0.041478	0.246374	0.345016	0.440889	-0.734573	1.00472	-0.656386	1.61352	0.961896	-0.870055	0.612342	-1.9093	0.374338	-1.41838	-1.19939	-0.366575	1.61352	-0.0994367	0.041478	0.424428	0.882405	0.396709	0.573155	-0.444208	-1.83249	-0.66417	-0.125367	-1.18545	-0.333023	-1.34565
g2228	0	0	1.40152	1.26084	1.02015	0.640564	1.58173	-0.265334	-0.0343781	0.145766	0.453791	0.361143	-1.04432	-0.527976	0.0609386	-0.143695	-0.215836	-1.15138	-1.67261	-1.87091	1.40152	1.26084	1.02015	0.640564	1.58173	-0.265334	-0.0343781	0.145766	0.453791	0.361143	-1.04432	-0.527976	0.0609386	-0.143695	-0.215836	-1.15138	-1.67261	-1.87091	-0.958911	-1.10543	1.14401	1.21227	-0.00896442	-0.282974	0.740937	1.05846	0.43804	-0.23355	0.918331
g1205	0	0	-0.453239	-1.17398	-1.06095	1.22633	-2.08745	0.317001	0.27972	-0.154118	0.538728	-0.764665	0.240252	1.02807	-1.52431	0.00720089	1.41302	1.14684	0.710895	0.310666	-0.453239	-1.17398	-1.06095	1.22633	-2.08745	0.317001	0.27972	-0.154118	0.538728	-0.764665	0.240252	1.02807	-1.52431	0.00720089	1.41302	1.14684	0.710895	0.310666	-1.27932	-0.988994	-0.293554	0.950689	0.585004	1.02617	-1.58485	-1.90006	-0.636957	0.216717	0.975033
g6965	0	0	-0.31962	0.277827	-0.205579	-0.791974	0.630001	-0.312828	-0.117747	-0.545283	-0.602572	0.252002	-0.424029	3.67222	0.305454	-0.380631	-0.487265	0.0204297	-0.0935724	-0.876833	-0.31962	0.277827	-0.205579	-0.791974	0.630001	-0.312828	-0.117747	-0.545283	-0.602572	0.252002	-0.424029	3.67222	0.305454	-0.380631	-0.487265	0.0204297	-0.0935724	-0.876833	1.53785	0.823989	-0.0854198	-0.790182	-0.411501	-1.07473	-2.27739	-0.513955	0.295845	0.784087	0.111237
g6114	0	0	0.823519	0.093766	-0.271793	1.13671	0.04697	-0.0131314	2.1278	0.811105	1.49326	-0.0322975	-0.447091	-0.072086	-1.55332	-1.60427	-0.935965	0.0996997	-0.830033	-0.872843	0.823519	0.093766	-0.271793	1.13671	0.04697	-0.0131314	2.1278	0.811105	1.49326	-0.0322975	-0.447091	-0.072086	-1.55332	-1.60427	-0.935965	0.0996997	-0.830033	-0.872843	-0.505584	-0.574204	-0.0149359	-0.759849	1.95621	-0.101635	0.211402	2.84324	-0.684288	0.267305	-0.0341802
g5316	0	0	-0.834629	-1.05249	-0.41812	0.794805	0.894069	0.872428	1.03715	1.69389	2.00548	0.311322	-0.752229	-0.679154	-1.3119	-1.02155	-0.701062	-0.668268	0.0164964	-0.186251	-0.834629	-1.05249	-0.41812	0.794805	0.894069	0.872428	1.03715	1.69389	2.00548	0.311322	-0.752229	-0.679154	-1.3119	-1.02155	-0.701062	-0.668268	0.0164964	-0.186251	1.14725	1.39972	-0.625908	-0.774151	-0.378741	-0.76817	0.188501	1.0416	-1.64434	-1.33673	1.0416
g0200	0	0	-0.513697	-0.191758	-0.32478	-0.818794	-0.508825	-0.515923	-0.350753	0.638576	0.655788	-0.669126	-0.565186	-0.694417	-0.579188	-0.821142	-0.531614	1.90778	1.34276	2.54031	-0.513697	-0.191758	-0.32478	-0.818794	-0.508825	-0.515923	-0.350753	0.638576	0.655788	-0.669126	-0.565186	-0.694417	-0.579188	-0.821142	-0.531614	1.90778	1.34276	2.54031	1.61366	-0.640109	-0.712028	0.597456	0.184312	-1.04329	-0.68281	-0.688633	-0.68281	-0.652902	-0.0652813
g1480	0	0	1.43338	1.25138	0.663307	0.765696	0.537416	0.0190814	1.79222	0.793812	0.537416	-0.435236	-1.21363	-1.17211	-1.07107	-1.20502	-0.709025	-0.844535	-1.03431	-0.108765	1.43338	1.25138	0.663307	0.765696	0.537416	0.0190814	1.79222	0.793812	0.537416	-0.435236	-1.21363	-1.17211	-1.07107	-1.20502	-0.709025	-0.844535	-1.03431	-0.108765	1.36525	0.00786161	0.562577	-1.09496	0.375628	-1.21635	-0.542063	-0.477728	-0.180117	-0.240201	-0.802856
g3557	0	0	-0.529729	0.866915	0.931076	-0.744232	-0.466804	-0.181577	-1.2262	-0.336352	-0.948591	-1.21226	-0.199178	-0.564127	-0.413482	-0.18715	0.159399	0.80031	2.26856	1.98342	-0.529729	0.866915	0.931076	-0.744232	-0.466804	-0.181577	-1.2262	-0.336352	-0.948591	-1.21226	-0.199178	-0.564127	-0.413482	-0.18715	0.159399	0.80031	2.26856	1.98342	-0.40236	1.65947	-0.740662	0.805406	-0.57921	-0.742644	0.736095	-1.10723	-0.977323	0.423326	-0.681857
g3490	0	0	-1.51697	-0.586635	-0.222204	-0.00927878	-0.195813	-1.04361	0.430968	0.772332	0.302058	-0.0374763	1.05435	2.70518	0.618474	0.0967185	0.024403	0.191991	-1.06408	-1.52041	-1.51697	-0.586635	-0.222204	-0.00927878	-0.195813	-1.04361	0.430968	0.772332	0.302058	-0.0374763	1.05435	2.70518	0.618474	0.0967185	0.024403	0.191991	-1.06408	-1.52041	-0.0430749	1.06578	-1.87336	0.415641	0.424124	0.010889	0.328322	0.908054	0.501523	1.45107	0.634741
g3207	0	0	-0.52712	-0.507992	-0.706039	-0.335204	-0.671951	0.979626	-0.819912	-0.728681	0.235306	-0.42108	1.56474	0.597287	1.54256	2.02294	0.669608	-1.31292	-1.18239	-0.398788	-0.52712	-0.507992	-0.706039	-0.335204	-0.671951	0.979626	-0.819912	-0.728681	0.235306	-0.42108	1.56474	0.597287	1.54256	2.02294	0.669608	-1.31292	-1.18239	-0.398788	0.0744783	-0.806397	-0.776143	1.91229	-0.161821	-0.242402	0.429399	-1.14588	-0.342303	-1.48045	-0.548877
g0186	0	0	-0.179592	-1.01531	-1.21558	0.0562845	0.343358	2.74234	-0.381131	-0.114231	-0.4602	0.597133	0.799387	1.61925	-0.684479	0.255257	0.185414	-0.952613	-0.594982	-1.0003	-0.179592	-1.01531	-1.21558	0.0562845	0.343358	2.74234	-0.381131	-0.114231	-0.4602	0.597133	0.799387	1.61925	-0.684479	0.255257	0.185414	-0.952613	-0.594982	-1.0003	-0.513447	-0.428019	-0.312423	-0.511097	2.0307	-0.265714	-0.713799	-0.615182	-1.34078	0.381294	1.86997
g5870	0	0	0.59258	-0.1446	-1.04335	-1.02749	-1.16289	-1.31525	-0.0283956	-0.47893	-0.17077	-0.459477	-0.230915	-0.36856	0.553655	0.274915	-0.393314	2.2946	1.78793	1.32026	0.59258	-0.1446	-1.04335	-1.02749	-1.16289	-1.31525	-0.0283956	-0.47893	-0.17077	-0.459477	-0.230915	-0.36856	0.553655	0.274915	-0.393314	2.2946	1.78793	1.32026	-0.843578	-1.21466	-0.353471	1.39184	0.170283	0.849586	0.266693	0.366539	0.897475	-2.08124	-1.68749
g0895	0	0	-0.964476	1.33411	1.40395	-0.822715	2.17012	-0.683396	0.479414	-0.00670206	-0.394524	0.861321	-0.0940114	-0.884583	0.975574	-0.423909	-0.134192	-0.908616	-0.340167	-1.56719	-0.964476	1.33411	1.40395	-0.822715	2.17012	-0.683396	0.479414	-0.00670206	-0.394524	0.861321	-0.0940114	-0.884583	0.975574	-0.423909	-0.134192	-0.908616	-0.340167	-1.56719	-1.12865	-0.0317746	0.307091	-0.127	-0.76167	1.742	0.438344	1.65569	1.09087	-0.0984153	0.484305
g5633	0	0	1.28468	0.18954	-0.753431	0.130759	0.500103	-0.779006	0.623576	1.514	-1.77211	-0.521315	-0.787711	-0.517876	-0.252232	0.732219	-0.133488	2.20368	-0.696154	-0.965236	1.28468	0.18954	-0.753431	0.130759	0.500103	-0.779006	0.623576	1.514	-1.77211	-0.521315	-0.787711	-0.517876	-0.252232	0.732219	-0.133488	2.20368	-0.696154	-0.965236	1.61327	0.771131	-0.111028	-0.775375	-0.932254	-0.565749	-0.921766	-0.40453	-0.879416	0.151322	-1.2063
g0150	0	1	0.927337	1.16926	0.729883	1.45268	0.353296	0.18178	0.749988	0.903434	1.12277	0.301329	-0.576691	-0.483604	-0.953029	-1.07885	-0.426748	-1.41485	-1.32964	-1.62833	0.927337	1.16926	0.729883	1.45268	0.353296	0.18178	0.749988	0.903434	1.12277	0.301329	-0.576691	-0.483604	-0.953029	-1.07885	-0.426748	-1.41485	-1.32964	-1.62833	-0.594907	-0.430662	1.10578	1.43912	-0.839038	-0.680298	-0.547522	-0.49966	-0.340533	-0.816475	0.467292
g3442	0	0	-0.137774	0.154011	-0.173336	-0.897345	-1.0153	-0.76296	-0.0352388	-0.387317	0.615768	-0.125076	0.824582	0.574607	-1.12803	-1.31183	-1.20395	1.98164	1.52129	1.50627	-0.137774	0.154011	-0.173336	-0.897345	-1.0153	-0.76296	-0.0352388	-0.387317	0.615768	-0.125076	0.824582	0.574607	-1.12803	-1.31183	-1.20395	1.98164	1.52129	1.50627	-0.981258	-0.512667	0.0186598	1.91652	-0.262895	-0.178356	-1.11099	-0.434013	-0.0928302	-1.23045	-0.448582
g2437	0	0	-0.21868	-0.194552	-1.08695	-0.0236938	-0.83072	1.57843	-0.386539	-1.41764	-0.591375	-0.356598	2.19033	1.91946	0.141928	0.173023	-0.311133	0.198235	-1.07724	0.29371	-0.21868	-0.194552	-1.08695	-0.0236938	-0.83072	1.57843	-0.386539	-1.41764	-0.591375	-0.356598	2.19033	1.91946	0.141928	0.173023	-0.311133	0.198235	-1.07724	0.29371	0.755824	0.346267	0.978194	0.283343	-1.67085	-0.692777	-1.09447	-1.38938	-1.65175	-0.238713	0.648992
g1786	0	0	-0.427725	0.674782	0.867405	-1.72746	0.165983	-0.851812	-0.247063	2.04352	0.433034	-1.05403	1.71072	0.00759971	-0.578288	0.0719389	1.02303	-1.25125	-0.220381	-0.639998	-0.427725	0.674782	0.867405	-1.72746	0.165983	-0.851812	-0.247063	2.04352	0.433034	-1.05403	1.71072	0.00759971	-0.578288	0.0719389	1.02303	-1.25125	-0.220381	-0.639998	1.07042	-0.576785	0.149532	0.297482	-1.68857	0.747918	-0.808793	-0.217516	-0.314585	1.93804	0.00425146
g2065	0	0	2.54913	0.171063	0.389025	1.44409	0.79898	1.2338	-0.851905	-1.18668	-1.14689	0.251397	-0.576608	-0.368868	-1.04145	-0.468794	0.264976	-0.558557	-0.461722	-0.440977	2.54913	0.171063	0.389025	1.44409	0.79898	1.2338	-0.851905	-1.18668	-1.14689	0.251397	-0.576608	-0.368868	-1.04145	-0.468794	0.264976	-0.558557	-0.461722	-0.440977	-0.66259	-1.38546	0.375821	0.378267	-0.224801	1.51876	-1.81534	1.39721	0.385133	-0.803603	0.293039
g0286	0	0	1.47979	-0.607541	-0.767801	-0.767801	1.72129	-0.619056	0.225309	0.084135	0.0691501	-0.767801	2.02256	-0.766855	-0.767801	0.271684	-0.750135	-0.767801	-0.767801	1.47648	1.47979	-0.607541	-0.767801	-0.767801	1.72129	-0.619056	0.225309	0.084135	0.0691501	-0.767801	2.02256	-0.766855	-0.767801	0.271684	-0.750135	-0.767801	-0.767801	1.47648	0.538685	1.56592	-1.10652	-1.00709	0.102086	-0.0930841	0.250875	1.11684	0.559285	1.05603	1.5161
g6986	0	0	-0.267038	1.42788	0.776985	0.732235	0.757144	0.381533	0.337559	0.445538	0.869879	-1.10696	-1.6176	-1.73268	0.20615	0.100849	1.47182	-0.861861	-1.3545	-0.566929	-0.267038	1.42788	0.776985	0.732235	0.757144	0.381533	0.337559	0.445538	0.869879	-1.10696	-1.6176	-1.73268	0.20615	0.100849	1.47182	-0.861861	-1.3545	-0.566929	1.50946	-0.0596097	0.302053	-0.763132	0.387533	-1.3763	0.795987	1.58969	-0.503596	0.551774	-0.58419
g7000	0	0	-0.668249	-0.352748	-0.491585	0.299215	0.67932	1.83942	-1.52958	0.910316	0.268903	1.82206	0.662675	-0.391883	-0.661012	-0.395265	-1.4222	-1.42968	0.243323	0.616971	-0.668249	-0.352748	-0.491585	0.299215	0.67932	1.83942	-1.52958	0.910316	0.268903	1.82206	0.662675	-0.391883	-0.661012	-0.395265	-1.4222	-1.42968	0.243323	0.616971	-0.666615	-0.92271	-0.807185	1.13648	-0.0654199	1.32545	1.37075	0.702774	0.523905	-0.850557	-0.956865
g4399	0	0	0.432252	2.12144	1.69922	0.968679	1.19054	0.0591382	0.23227	0.202711	0.507613	-1.0283	-0.711243	-1.08043	-0.255107	-0.759555	-0.703193	-0.74873	-0.956507	-1.1708	0.432252	2.12144	1.69922	0.968679	1.19054	0.0591382	0.23227	0.202711	0.507613	-1.0283	-0.711243	-1.08043	-0.255107	-0.759555	-0.703193	-0.74873	-0.956507	-1.1708	0.876643	0.78151	-1.60681	0.562349	0.210048	-0.823742	-0.344534	-0.816579	-1.75857	-0.362938	1.19905
g2695	0	0	0.0552581	-1.0733	-1.52388	-0.198994	-0.98287	-1.14992	0.0417213	-0.766386	-0.00153649	-0.817258	2.51739	0.849964	0.584718	1.13132	0.0595809	1.0994	-0.0326636	0.207453	0.0552581	-1.0733	-1.52388	-0.198994	-0.98287	-1.14992	0.0417213	-0.766386	-0.00153649	-0.817258	2.51739	0.849964	0.584718	1.13132	0.0595809	1.0994	-0.0326636	0.207453	-0.719971	-0.390475	1.55465	0.961379	-0.71164	-0.693942	-1.56312	-0.834763	0.364368	0.669584	0.560218
g1602	0	0	-1.09612	-2.08225	-1.38061	-0.296733	-1.00966	0.241693	-0.0734571	-0.330675	0.107274	1.14135	1.36712	1.37228	-0.269169	0.284046	0.374072	1.38443	-0.561249	0.827651	-1.09612	-2.08225	-1.38061	-0.296733	-1.00966	0.241693	-0.0734571	-0.330675	0.107274	1.14135	1.36712	1.37228	-0.269169	0.284046	0.374072	1.38443	-0.561249	0.827651	-0.932587	-0.84685	0.101381	0.519842	1.68858	-0.530371	-0.034363	1.84382	0.528075	0.298373	0.423681
g0949	0	0	-0.968309	-0.964393	0.299894	0.208034	1.1975	0.408627	-0.681993	0.658564	-0.931984	-0.953468	-1.68919	-1.37389	-0.234668	1.27084	0.801389	0.276119	1.27084	1.40609	-0.968309	-0.964393	0.299894	0.208034	1.1975	0.408627	-0.681993	0.658564	-0.931984	-0.953468	-1.68919	-1.37389	-0.234668	1.27084	0.801389	0.276119	1.27084	1.40609	-0.849089	-0.990743	0.908395	1.37365	-0.714873	0.272664	0.898688	0.898688	-1.32062	-0.437742	-0.00806148
g6520	0	0	-0.0196006	0.434132	1.28522	-0.818619	0.881604	0.110985	-1.32219	-0.523234	-0.228254	0.847854	1.43942	-0.885564	1.93679	0.554518	-1.15864	-1.29093	-0.945693	-0.297808	-0.0196006	0.434132	1.28522	-0.818619	0.881604	0.110985	-1.32219	-0.523234	-0.228254	0.847854	1.43942	-0.885564	1.93679	0.554518	-1.15864	-1.29093	-0.945693	-0.297808	0.776855	-1.9106	0.0952173	-0.0302055	0.821606	0.247131	-0.968565	-0.730796	-0.95918	0.424167	2.41036
g3776	0	0	-0.0321085	2.57922	1.95618	-0.405017	-0.721971	-0.556787	0.13403	1.02142	0.492288	-0.530689	-0.923124	-0.680374	-0.936659	-0.998231	-0.794324	0.211716	-0.0777456	0.262171	-0.0321085	2.57922	1.95618	-0.405017	-0.721971	-0.556787	0.13403	1.02142	0.492288	-0.530689	-0.923124	-0.680374	-0.936659	-0.998231	-0.794324	0.211716	-0.0777456	0.262171	1.54931	-0.902747	0.906832	-0.322081	-0.839851	-0.391466	-1.13562	-0.779383	-1.17048	0.229247	-0.653505
g5171	0	0	-0.665096	-0.636182	-0.198617	1.68645	2.59126	0.428569	-0.569493	-0.662782	-0.577541	-0.817467	-0.737141	-0.767907	0.407402	0.427154	1.46436	-0.940572	-0.187337	-0.245054	-0.665096	-0.636182	-0.198617	1.68645	2.59126	0.428569	-0.569493	-0.662782	-0.577541	-0.817467	-0.737141	-0.767907	0.407402	0.427154	1.46436	-0.940572	-0.187337	-0.245054	-0.472014	-0.859062	1.10307	1.34182	-1.00505	-0.108768	0.972142	1.07253	-0.363937	-0.0609817	-0.205593
g4535	0	0	0.591392	0.498346	0.447116	1.13079	1.15964	-0.492866	0.19901	0.498346	-0.259472	0.545249	-2.0915	0.865951	0.321465	-0.0339166	0.923122	-1.14385	-1.18911	-1.96971	0.591392	0.498346	0.447116	1.13079	1.15964	-0.492866	0.19901	0.498346	-0.259472	0.545249	-2.0915	0.865951	0.321465	-0.0339166	0.923122	-1.14385	-1.18911	-1.96971	-0.0940149	0.982277	-0.400074	-1.26345	-0.604699	1.37996	1.75717	1.33391	1.25798	0.745701	0.309808
g6026	0	0	-0.567734	-1.11016	-0.356371	-0.616855	-1.21569	-0.153879	-0.812616	-1.08817	-0.756417	-0.203032	2.73524	0.591338	0.380172	0.793097	-0.180786	0.638743	0.757052	1.16606	-0.567734	-1.11016	-0.356371	-0.616855	-1.21569	-0.153879	-0.812616	-1.08817	-0.756417	-0.203032	2.73524	0.591338	0.380172	0.793097	-0.180786	0.638743	0.757052	1.16606	-0.284347	-0.726996	1.04671	1.46994	-0.726996	-0.778313	1.74339	-1.079	0.816683	-0.658346	0.486671
g3373	0	0	0.0328441	-0.82427	-0.71137	-0.442421	-0.501093	-0.780701	0.0121247	-0.300578	-0.636909	-0.106551	-0.262357	-0.120178	-0.571364	-0.557428	-0.398741	2.46695	1.38638	2.31566	0.0328441	-0.82427	-0.71137	-0.442421	-0.501093	-0.780701	0.0121247	-0.300578	-0.636909	-0.106551	-0.262357	-0.120178	-0.571364	-0.557428	-0.398741	2.46695	1.38638	2.31566	1.19909	0.853907	0.458265	-0.251422	-1.07354	-1.18631	2.05576	1.1445	0.172231	0.968239	-0.170809
g3426	0	0	0.0410431	0.31632	1.60149	0.725313	0.289591	0.675009	0.212973	1.58623	2.01078	-0.376307	-0.77795	-1.02887	-1.10505	-0.708725	-0.591214	-1.0778	-0.986091	-0.806742	0.0410431	0.31632	1.60149	0.725313	0.289591	0.675009	0.212973	1.58623	2.01078	-0.376307	-0.77795	-1.02887	-1.10505	-0.708725	-0.591214	-1.0778	-0.986091	-0.806742	-0.305109	-0.413558	0.997867	-0.39118	1.39406	-1.28208	-1.15446	-0.665881	-0.589138	-0.165175	-0.221546
g1654	0	0	1.14302	0.208439	-0.706008	1.59495	0.967586	-1.18286	0.67807	0.616372	-0.473561	0.453162	-1.70059	-0.476419	-0.867446	-0.597119	-0.0284839	1.8898	-0.602412	-0.91651	1.14302	0.208439	-0.706008	1.59495	0.967586	-1.18286	0.67807	0.616372	-0.473561	0.453162	-1.70059	-0.476419	-0.867446	-0.597119	-0.0284839	1.8898	-0.602412	-0.91651	-0.895132	-1.35898	0.844337	-0.284092	1.09564	0.598231	-1.31363	-1.12399	-0.799645	-0.173569	-1.01603
g6561	0	0	-0.0944645	0.945534	0.602654	1.92069	1.78139	0.418047	0.469977	0.716484	0.674376	-0.963002	-0.912943	-1.09486	-0.506522	-0.943483	0.141484	-0.8579	-1.20471	-1.09274	-0.0944645	0.945534	0.602654	1.92069	1.78139	0.418047	0.469977	0.716484	0.674376	-0.963002	-0.912943	-1.09486	-0.506522	-0.943483	0.141484	-0.8579	-1.20471	-1.09274	0.469611	0.0750056	1.41258	-0.192974	-1.65184	-0.112383	0.763542	1.09101	0.854485	0.155148	-0.324652
g1071	0	0	-0.65673	-0.721166	-0.35851	0.160439	0.488825	-0.115042	-0.830991	-0.9038	-0.484603	-0.58717	-0.417981	-0.561339	2.30362	2.34515	1.33128	-0.0502488	-0.613481	-0.328256	-0.65673	-0.721166	-0.35851	0.160439	0.488825	-0.115042	-0.830991	-0.9038	-0.484603	-0.58717	-0.417981	-0.561339	2.30362	2.34515	1.33128	-0.0502488	-0.613481	-0.328256	-1.42724	-0.450866	0.855816	1.27251	0.30889	-0.559112	-1.45815	-0.719099	0.711543	0.812114	1.95782
g3363	0	0	-0.938152	0.0103674	0.603905	0.116557	-0.468003	-0.690534	1.04578	1.89128	0.517347	1.21871	-0.381315	1.15918	-0.263872	-0.215858	0.721727	-1.84793	-1.30232	-1.17687	-0.938152	0.0103674	0.603905	0.116557	-0.468003	-0.690534	1.04578	1.89128	0.517347	1.21871	-0.381315	1.15918	-0.263872	-0.215858	0.721727	-1.84793	-1.30232	-1.17687	-1.65657	1.30686	-0.0655249	0.612537	0.174248	-0.371551	0.389739	-0.928564	0.291803	-0.220606	0.0515737
g0472	0	0	-0.122191	0.0549129	1.24931	0.473101	0.500936	0.180923	1.41741	1.84653	1.31267	0.277115	-0.489967	-0.329035	-0.78518	-0.750863	-0.727271	-1.44628	-1.29571	-1.3664	-0.122191	0.0549129	1.24931	0.473101	0.500936	0.180923	1.41741	1.84653	1.31267	0.277115	-0.489967	-0.329035	-0.78518	-0.750863	-0.727271	-1.44628	-1.29571	-1.3664	-0.838057	-1.09982	0.713557	1.58173	-0.097608	-0.259796	-0.50205	-0.0167428	-0.284375	0.561884	0.428305
g0084	0	1	0.261531	0.627234	0.627234	0.871556	0.524552	0.72766	0.68091	1.48085	1.84406	-0.0386435	-1.09569	-1.23498	-1.14059	-0.587904	-0.0386435	-1.07396	-1.09569	-1.33947	0.261531	0.627234	0.627234	0.871556	0.524552	0.72766	0.68091	1.48085	1.84406	-0.0386435	-1.09569	-1.23498	-1.14059	-0.587904	-0.0386435	-1.07396	-1.09569	-1.33947	-0.57392	-0.651664	1.14019	1.42278	-0.551856	-0.785532	1.75481	0.887671	0.379053	-1.04132	-1.44295
g5429	0	0	0.435117	0.159479	0.149981	-0.148391	-0.832565	0.266315	-1.2774	-1.67754	-1.65603	-0.160214	1.62155	1.18633	1.07643	1.69812	0.360595	-0.216377	-0.389829	-0.595579	0.435117	0.159479	0.149981	-0.148391	-0.832565	0.266315	-1.2774	-1.67754	-1.65603	-0.160214	1.62155	1.18633	1.07643	1.69812	0.360595	-0.216377	-0.389829	-0.595579	0.149858	-0.83853	0.0454624	-1.38063	1.41082	0.613012	1.11994	1.2201	0.686134	0.36249	-1.1062
g6176	0	0	-0.870261	-1.40292	-1.63375	-0.526987	0.497633	0.301328	-0.37536	-0.319411	-0.61789	1.92643	0.694964	0.995086	-0.819686	-0.516857	-0.308313	0.754277	0.36617	1.85555	-0.870261	-1.40292	-1.63375	-0.526987	0.497633	0.301328	-0.37536	-0.319411	-0.61789	1.92643	0.694964	0.995086	-0.819686	-0.516857	-0.308313	0.754277	0.36617	1.85555	-1.41612	0.908208	-1.09161	0.252585	0.733595	0.613342	-0.469688	0.807206	1.27254	1.3101	1.93175
g6358	0	0	-0.47638	-0.711339	2.59311	-0.666112	-0.256788	0.790234	-1.09043	-0.407421	0.440343	0.775572	0.531626	-1.08057	0.604023	0.414996	-1.41547	-1.07535	-0.0238171	1.05377	-0.47638	-0.711339	2.59311	-0.666112	-0.256788	0.790234	-1.09043	-0.407421	0.440343	0.775572	0.531626	-1.08057	0.604023	0.414996	-1.41547	-1.07535	-0.0238171	1.05377	-0.415712	-1.45429	0.0244898	-0.401459	1.23758	1.00939	-0.513938	1.23857	-1.20679	0.366815	-0.687623
g0462	0	0	-0.906606	0.673644	1.49379	-0.572794	1.56182	0.371584	-1.20004	-0.910275	-0.770132	1.46629	-0.664536	-0.026247	0.946523	-1.01441	-0.656735	-0.510935	-0.70289	1.42195	-0.906606	0.673644	1.49379	-0.572794	1.56182	0.371584	-1.20004	-0.910275	-0.770132	1.46629	-0.664536	-0.026247	0.946523	-1.01441	-0.656735	-0.510935	-0.70289	1.42195	1.96173	-0.350036	-0.268002	0.0268841	-0.778245	-0.592335	0.294765	0.271213	-0.317322	0.164076	-0.545212
g0287	0	0	-0.14551	0.791699	0.817626	-0.671821	-0.553353	-0.659766	0.977229	0.0455989	0.30799	0.38622	-1.53058	-0.37828	0.0915784	-1.23816	-1.88324	1.77003	0.292458	1.58028	-0.14551	0.791699	0.817626	-0.671821	-0.553353	-0.659766	0.977229	0.0455989	0.30799	0.38622	-1.53058	-0.37828	0.0915784	-1.23816	-1.88324	1.77003	0.292458	1.58028	0.54239	0.178141	-1.02199	-1.39101	1.2085	0.483968	0.428429	-1.15733	0.207147	0.0971474	1.40992
g2043	0	0	-0.16832	-1.99652	-0.339447	0.364958	0.192339	-0.582369	0.370111	0.646963	-1.17373	0.183975	0.891247	2.18179	-0.873227	-0.756403	-0.728261	1.72126	0.101794	-0.0361696	-0.16832	-1.99652	-0.339447	0.364958	0.192339	-0.582369	0.370111	0.646963	-1.17373	0.183975	0.891247	2.18179	-0.873227	-0.756403	-0.728261	1.72126	0.101794	-0.0361696	1.31915	1.0291	-0.960461	-0.746165	-0.828603	0.186978	1.33161	1.00826	-1.10778	-0.742395	-2.0263
g6116	0	0	-0.731364	-0.180731	-0.438075	-1.94888	-0.766267	-1.45112	0.282365	0.195867	0.817736	-0.716738	1.50044	-0.752427	0.581967	0.414283	-0.371387	1.88655	0.930371	0.747406	-0.731364	-0.180731	-0.438075	-1.94888	-0.766267	-1.45112	0.282365	0.195867	0.817736	-0.716738	1.50044	-0.752427	0.581967	0.414283	-0.371387	1.88655	0.930371	0.747406	0.674268	0.747206	-1.22594	-0.423867	1.1815	-0.953158	1.24234	0.645582	0.0612359	-0.53685	-0.123173
g2802	0	0	0.895967	0.867572	0.478115	0.699994	0.203628	0.230369	1.45691	0.886931	1.55193	0.410491	-0.611994	-0.594849	-0.539789	-0.52527	-0.724199	-1.59955	-1.58806	-1.49819	0.895967	0.867572	0.478115	0.699994	0.203628	0.230369	1.45691	0.886931	1.55193	0.410491	-0.611994	-0.594849	-0.539789	-0.52527	-0.724199	-1.59955	-1.58806	-1.49819	-0.466112	0.888884	-1.38543	0.438111	-0.671453	1.196	-1.31628	-0.276744	-0.204349	0.616491	-0.82
g5236	0	0	-0.885298	1.33572	1.47667	-0.747303	0.231011	1.09637	0.329996	0.0682458	-0.154325	1.19374	-0.766899	-1.2158	1.88094	-0.565632	-0.60766	-1.18124	-0.942571	-0.545976	-0.885298	1.33572	1.47667	-0.747303	0.231011	1.09637	0.329996	0.0682458	-0.154325	1.19374	-0.766899	-1.2158	1.88094	-0.565632	-0.60766	-1.18124	-0.942571	-0.545976	-0.384643	1.4325	-1.34315	0.838528	-0.541127	-0.00210902	-0.168979	0.630501	1.97816	-1.96282	-0.0285583
g4034	0	0	-0.119932	0.508375	-0.74591	-0.470958	-0.695683	-0.238055	-1.16919	-1.45775	0.00673129	-1.30351	0.794978	-1.32451	1.34867	1.6202	0.350539	0.492724	0.943458	1.45982	-0.119932	0.508375	-0.74591	-0.470958	-0.695683	-0.238055	-1.16919	-1.45775	0.00673129	-1.30351	0.794978	-1.32451	1.34867	1.6202	0.350539	0.492724	0.943458	1.45982	-0.833867	0.198881	-0.911983	-0.764952	0.859515	1.45241	1.46538	-0.0892467	-0.420126	-1.13051	-0.888645
g1784	0	0	0.6472	-0.287276	-0.0288457	-0.654601	-0.486898	-0.654601	3.37396	1.31144	-0.587068	-0.130812	-0.352295	-0.654293	0.463846	-0.0857045	-0.0111414	-0.654601	-0.654601	-0.553712	0.6472	-0.287276	-0.0288457	-0.654601	-0.486898	-0.654601	3.37396	1.31144	-0.587068	-0.130812	-0.352295	-0.654293	0.463846	-0.0857045	-0.0111414	-0.654601	-0.654601	-0.553712	-1.06594	-0.907529	1.47276	0.866664	-0.345896	-0.0200538	1.85271	1.03742	0.0938228	0.843569	-0.968236
g4651	0	0	0.245803	-0.420213	0.153985	0.227088	-1.12551	0.553063	-0.31417	-0.779022	1.18078	0.123237	1.06471	0.464603	0.501128	1.3148	1.38113	-2.03962	-0.819688	-1.7121	0.245803	-0.420213	0.153985	0.227088	-1.12551	0.553063	-0.31417	-0.779022	1.18078	0.123237	1.06471	0.464603	0.501128	1.3148	1.38113	-2.03962	-0.819688	-1.7121	-0.589431	1.17048	-1.13612	0.728331	-0.937018	0.763758	-1.2708	-0.955675	-0.792855	0.22491	0.158112
g2681	0	0	0.142478	1.00099	2.39277	-0.0233304	0.872792	0.0685832	-0.477596	0.718733	0.213365	-0.354216	-1.19946	-1.69017	0.379583	-0.142811	-1.5034	-0.921064	-0.396107	0.918875	0.142478	1.00099	2.39277	-0.0233304	0.872792	0.0685832	-0.477596	0.718733	0.213365	-0.354216	-1.19946	-1.69017	0.379583	-0.142811	-1.5034	-0.921064	-0.396107	0.918875	-0.323866	-0.829809	-0.926043	0.363062	-0.0754026	1.79206	1.335	1.21312	0.654121	0.920182	-1.8786
g1659	0	0	-0.16575	-1.26678	-0.499802	1.07087	0.31724	1.96833	-1.29544	-1.25966	-0.932481	0.0575985	0.571872	-0.110748	0.545028	1.33257	1.36658	-1.20002	-0.333656	-0.16575	-0.16575	-1.26678	-0.499802	1.07087	0.31724	1.96833	-1.29544	-1.25966	-0.932481	0.0575985	0.571872	-0.110748	0.545028	1.33257	1.36658	-1.20002	-0.333656	-0.16575	0.788719	1.04887	0.532918	-0.66192	-0.11402	-1.59457	-0.35165	-0.168161	-0.0351909	-0.786356	-1.92513
g1190	0	0	-1.77289	-0.820865	2.06338	-0.430035	-0.0482092	1.93826	-0.773541	0.385558	0.109923	-0.407989	0.682893	0.458507	0.0226618	0.99281	-0.201725	-1.3068	-0.797318	-0.0946101	-1.77289	-0.820865	2.06338	-0.430035	-0.0482092	1.93826	-0.773541	0.385558	0.109923	-0.407989	0.682893	0.458507	0.0226618	0.99281	-0.201725	-1.3068	-0.797318	-0.0946101	-0.600606	0.273534	-1.13253	-0.814669	1.0107	1.26357	1.36315	1.00752	0.271962	0.332624	-0.439443
g3589	0	0	1.36635	1.7371	0.945898	0.0757075	0.627915	0.507945	1.46746	0.681461	-0.4306	0.0757075	-1.0584	-0.96772	-0.776911	-0.733093	0.0757075	-0.807216	-1.47812	-1.30919	1.36635	1.7371	0.945898	0.0757075	0.627915	0.507945	1.46746	0.681461	-0.4306	0.0757075	-1.0584	-0.96772	-0.776911	-0.733093	0.0757075	-0.807216	-1.47812	-1.30919	1.06481	-0.0469254	0.754483	0.633314	-1.2014	-1.20428	-0.235151	0.31317	-0.889291	-0.201517	0.934512
g2570	0	0	-0.297068	0.978816	0.257256	1.17322	2.29916	0.384227	-0.519638	-0.925252	0.27603	0.132261	-0.63821	-0.888075	0.139425	-1.37113	-1.74908	0.0166536	-0.481349	1.21275	-0.297068	0.978816	0.257256	1.17322	2.29916	0.384227	-0.519638	-0.925252	0.27603	0.132261	-0.63821	-0.888075	0.139425	-1.37113	-1.74908	0.0166536	-0.481349	1.21275	1.09723	1.33921	-0.318975	-0.454808	-0.436494	-1.22616	-0.792596	-0.23725	-0.171137	1.10668	1.13511
g0709	0	0	-1.06712	-0.736281	-1.43419	-0.769977	0.0434232	-0.491151	-1.11122	-1.57161	-0.634488	-0.0466467	0.686068	0.812173	0.754085	1.43719	1.36217	1.22956	0.802019	0.736004	-1.06712	-0.736281	-1.43419	-0.769977	0.0434232	-0.491151	-1.11122	-1.57161	-0.634488	-0.0466467	0.686068	0.812173	0.754085	1.43719	1.36217	1.22956	0.802019	0.736004	-1.15393	0.912494	-0.318653	-0.182454	-0.729928	1.47247	0.313656	-0.0582913	0.391451	1.43013	1.50631
g1291	0	0	-0.583349	-0.321971	-0.0775101	-0.172699	-0.279668	-0.668287	1.77918	2.40108	1.89747	0.37937	-0.215168	0.195243	-0.656266	-0.748475	-0.709913	-0.730538	-0.521036	-0.967457	-0.583349	-0.321971	-0.0775101	-0.172699	-0.279668	-0.668287	1.77918	2.40108	1.89747	0.37937	-0.215168	0.195243	-0.656266	-0.748475	-0.709913	-0.730538	-0.521036	-0.967457	1.53188	-0.204639	0.512206	0.28611	-1.12708	-0.998471	-0.163025	-0.371454	-0.77397	0.0413952	0.800678
g4418	0	0	-0.255792	-0.363766	-0.315543	-0.691603	-1.06578	0.0217352	-0.186805	-0.192965	0.0317116	-0.528532	-0.056854	0.293405	-0.198698	-0.564817	-0.5075	3.63838	0.888427	0.0549986	-0.255792	-0.363766	-0.315543	-0.691603	-1.06578	0.0217352	-0.186805	-0.192965	0.0317116	-0.528532	-0.056854	0.293405	-0.198698	-0.564817	-0.5075	3.63838	0.888427	0.0549986	-0.564005	-1.14677	1.15462	-0.765165	0.124359	1.19697	0.0199303	-0.542365	-1.26562	-0.315628	-1.28158
g5417	0	0	-0.472502	0.633335	1.57456	0.73282	-0.217608	0.633335	-0.635045	-0.183211	-0.0841752	-0.0133726	0.497092	-0.809561	0.138888	-0.0459053	2.30371	-2.03078	-0.825899	-1.19568	-0.472502	0.633335	1.57456	0.73282	-0.217608	0.633335	-0.635045	-0.183211	-0.0841752	-0.0133726	0.497092	-0.809561	0.138888	-0.0459053	2.30371	-2.03078	-0.825899	-1.19568	-0.526595	-0.273258	0.106935	-1.28939	1.70153	0.28078	0.0271068	-0.312193	-1.25122	0.414752	-0.157645
g2895	0	0	0.0883186	0.871571	-0.364144	-1.30361	-0.662656	-1.15206	0.434424	-0.709391	0.295641	-0.140854	1.93236	-1.04131	0.0736744	-0.589652	-1.2012	1.93236	0.377028	1.15951	0.0883186	0.871571	-0.364144	-1.30361	-0.662656	-1.15206	0.434424	-0.709391	0.295641	-0.140854	1.93236	-1.04131	0.0736744	-0.589652	-1.2012	1.93236	0.377028	1.15951	0.960167	0.770797	-0.381339	-1.16377	-1.08462	0.898764	1.34111	0.257485	-1.7078	-0.996543	-1.01101
g0045	1	0	-0.470429	-0.461409	-0.398947	-0.411218	-0.455574	-0.432664	-0.459956	-0.259051	-0.446089	-0.41669	-0.469149	-0.471959	-0.42237	-0.444479	-0.471241	2.40508	2.13778	1.94836	-0.470429	-0.461409	-0.398947	-0.411218	-0.455574	-0.432664	-0.459956	-0.259051	-0.446089	-0.41669	-0.469149	-0.471959	-0.42237	-0.444479	-0.471241	2.40508	2.13778	1.94836	0.781885	1.69104	-0.608195	-0.614095	-0.624848	-0.625783	1.43601	1.00001	0.637459	0.85444	0.590969
g2904	0	0	-0.514545	-0.817656	-0.887015	-0.459229	-0.419899	-0.685159	-0.133854	-0.235631	-0.0232123	-0.783342	-0.296437	-0.479453	-0.404472	0.505251	-0.529005	2.21942	1.886	2.05824	-0.514545	-0.817656	-0.887015	-0.459229	-0.419899	-0.685159	-0.133854	-0.235631	-0.0232123	-0.783342	-0.296437	-0.479453	-0.404472	0.505251	-0.529005	2.21942	1.886	2.05824	0.0586193	-0.114447	0.875441	1.35482	-0.993758	-1.18067	1.09623	-1.56732	0.407086	-0.894723	0.687554
g3103	0	0	-0.592383	-0.450703	-0.0752272	-1.09906	-1.50736	-0.45635	0.12589	-0.736532	-0.687124	0.272779	1.93408	2.59092	-0.0442702	0.0587683	-0.489429	-0.179079	0.780033	0.555051	-0.592383	-0.450703	-0.0752272	-1.09906	-1.50736	-0.45635	0.12589	-0.736532	-0.687124	0.272779	1.93408	2.59092	-0.0442702	0.0587683	-0.489429	-0.179079	0.780033	0.555051	0.515291	-0.239642	0.434138	-0.974798	1.45599	-1.19098	0.90555	-0.705601	1.20699	-0.566645	1.91365
g0773	0	0	0.187206	0.0375013	0.584634	-1.05765	-1.30629	-0.331568	-1.50968	-1.58148	-0.57317	0.642854	0.723299	-0.301559	1.34904	1.57559	1.78235	0.0908569	-0.241415	-0.070521	0.187206	0.0375013	0.584634	-1.05765	-1.30629	-0.331568	-1.50968	-1.58148	-0.57317	0.642854	0.723299	-0.301559	1.34904	1.57559	1.78235	0.0908569	-0.241415	-0.070521	0.853075	0.108748	1.19557	0.188154	-1.023	-1.32254	0.911163	-0.705195	1.4665	-0.80031	0.648652
g3324	0	0	-0.690864	-0.375296	-1.4024	0.0862846	-0.727754	0.322787	0.224182	0.888418	0.282534	-1.64595	-0.339634	1.30174	1.44641	1.85744	0.721905	0.147145	-0.88738	-1.20957	-0.690864	-0.375296	-1.4024	0.0862846	-0.727754	0.322787	0.224182	0.888418	0.282534	-1.64595	-0.339634	1.30174	1.44641	1.85744	0.721905	0.147145	-0.88738	-1.20957	0.0450371	1.72851	-1.00515	-0.920128	0.342091	-0.190358	-0.10859	0.17539	0.309292	-0.738158	0.0573602
g0100	0	1	1.16484	1.1287	0.977251	1.1287	0.656644	1.00999	0.508592	0.533321	1.24766	-0.580871	-0.998244	-0.895922	-1.04748	-0.927419	-0.265157	-1.14862	-1.26388	-1.22811	1.16484	1.1287	0.977251	1.1287	0.656644	1.00999	0.508592	0.533321	1.24766	-0.580871	-0.998244	-0.895922	-1.04748	-0.927419	-0.265157	-1.14862	-1.26388	-1.22811	-0.759692	-0.640777	1.2443	1.33113	-0.557116	-0.617838	0.560178	1.26879	0.75664	0.281779	-1.5774
g5906	0	0	0.239023	0.227561	-0.309439	0.494573	1.63331	0.422928	1.28981	1.19559	0.266768	-0.00943578	-0.695915	0.282294	-0.392319	0.175142	0.484356	-1.43432	-1.86017	-2.00976	0.239023	0.227561	-0.309439	0.494573	1.63331	0.422928	1.28981	1.19559	0.266768	-0.00943578	-0.695915	0.282294	-0.392319	0.175142	0.484356	-1.43432	-1.86017	-2.00976	-0.639319	-0.911226	0.945863	1.5529	-0.422963	-0.525254	0.915697	-1.4508	-0.143079	-0.669776	0.780653
g4873	0	0	-1.67128	0.0436932	0.391456	-0.326892	1.40322	-0.158152	0.572116	0.255198	-0.563592	3.04103	-0.705274	-0.191877	0.250566	-0.613079	0.00855535	-0.669797	-0.492978	-0.572914	-1.67128	0.0436932	0.391456	-0.326892	1.40322	-0.158152	0.572116	0.255198	-0.563592	3.04103	-0.705274	-0.191877	0.250566	-0.613079	0.00855535	-0.669797	-0.492978	-0.572914	-0.345033	0.593298	0.593298	-1.21757	1.33338	-0.957379	0.594513	0.139951	1.41741	-0.280566	-0.692731
g2332	0	0	0.284524	-0.284563	-0.154739	0.512186	-0.609366	-0.458452	3.60574	0.482437	-0.509083	-0.609366	0.113288	-0.608947	-0.609366	0.22251	-0.601544	-0.609366	-0.609366	0.443469	0.284524	-0.284563	-0.154739	0.512186	-0.609366	-0.458452	3.60574	0.482437	-0.509083	-0.609366	0.113288	-0.608947	-0.609366	0.22251	-0.601544	-0.609366	-0.609366	0.443469	-0.762864	-0.230171	-0.841088	-0.679729	1.123	1.39085	-0.325359	0.341648	0.169184	-0.155004	1.07813
g3663	0	0	-0.0333036	0.345564	0.882023	0.0159689	0.0193477	-1.04832	-0.0627406	0.848571	1.02893	-0.817625	-0.408941	-1.80585	-0.942674	-0.799153	-1.23186	0.954202	1.02893	2.02692	-0.0333036	0.345564	0.882023	0.0159689	0.0193477	-1.04832	-0.0627406	0.848571	1.02893	-0.817625	-0.408941	-1.80585	-0.942674	-0.799153	-1.23186	0.954202	1.02893	2.02692	-0.28258	-0.154352	-0.127946	-0.211812	-1.11722	1.89391	-0.805254	-0.56023	-1.51398	-0.181958	-1.37799
g5715	0	0	-0.396227	-0.0669313	-0.029677	0.115483	-0.344086	-0.628051	-1.11538	-1.47259	-0.379585	-0.400281	1.83442	-0.00495254	1.38801	1.71424	1.67844	-0.539852	-0.263933	-1.08904	-0.396227	-0.0669313	-0.029677	0.115483	-0.344086	-0.628051	-1.11538	-1.47259	-0.379585	-0.400281	1.83442	-0.00495254	1.38801	1.71424	1.67844	-0.539852	-0.263933	-1.08904	0.0172694	1.51244	-1.3552	0.269457	-0.815491	0.371521	0.434013	0.607957	0.57912	1.345	-0.426065
g1742	0	0	2.6625	1.0528	0.65594	0.233174	-0.773938	-0.425296	0.0682416	-0.2959	0.269719	1.65753	-0.510837	-0.470058	-0.0694206	-0.012158	-0.956715	-0.897864	-1.20442	-0.983304	2.6625	1.0528	0.65594	0.233174	-0.773938	-0.425296	0.0682416	-0.2959	0.269719	1.65753	-0.510837	-0.470058	-0.0694206	-0.012158	-0.956715	-0.897864	-1.20442	-0.983304	1.64348	-0.459543	-0.0482527	-1.35526	0.444908	-0.225334	-2.41864	-0.027492	-0.464479	1.05067	-0.0205068
g6742	0	0	0.717771	-0.42237	-0.874558	0.386968	-0.413877	-0.96321	0.280585	-0.974989	2.982	0.0890844	-0.92589	0.125537	-0.528567	-0.438427	0.30343	1.5082	-0.0456297	-0.806054	0.717771	-0.42237	-0.874558	0.386968	-0.413877	-0.96321	0.280585	-0.974989	2.982	0.0890844	-0.92589	0.125537	-0.528567	-0.438427	0.30343	1.5082	-0.0456297	-0.806054	0.462038	-0.290807	-0.433798	1.48025	-1.49801	0.280325	-0.659342	-1.86309	-0.888754	-0.252171	0.329819
g5006	0	0	0.933466	-0.577249	-0.230163	0.0224923	-0.710538	-0.103753	-0.0968741	-0.77057	-0.456733	1.17923	1.2194	0.94938	0.894353	1.57873	0.66537	-1.78578	-1.21835	-1.49242	0.933466	-0.577249	-0.230163	0.0224923	-0.710538	-0.103753	-0.0968741	-0.77057	-0.456733	1.17923	1.2194	0.94938	0.894353	1.57873	0.66537	-1.78578	-1.21835	-1.49242	-0.178717	-0.356713	1.95076	-0.0280683	-0.50347	-0.883791	2.58936	1.2153	-0.0935345	1.10788	-0.110302
g5969	0	0	0.262748	0.0653579	-0.132602	0.824792	0.920688	0.0438011	0.979679	1.9773	1.98314	-0.573794	-0.811	-0.0504055	-1.28596	-1.37758	-0.740487	-0.536766	-0.771937	-0.776965	0.262748	0.0653579	-0.132602	0.824792	0.920688	0.0438011	0.979679	1.9773	1.98314	-0.573794	-0.811	-0.0504055	-1.28596	-1.37758	-0.740487	-0.536766	-0.771937	-0.776965	0.430111	0.988622	0.101056	-1.77089	-0.448845	0.699942	0.77154	0.814047	1.522	-0.883468	-0.60067
g4494	0	0	-0.283499	1.22969	1.7195	0.119109	0.360106	-0.729049	1.06927	1.32242	1.94159	-0.868697	-0.616976	-0.840526	-0.658904	-0.757509	-0.732628	-0.710021	-0.778465	-0.785416	-0.283499	1.22969	1.7195	0.119109	0.360106	-0.729049	1.06927	1.32242	1.94159	-0.868697	-0.616976	-0.840526	-0.658904	-0.757509	-0.732628	-0.710021	-0.778465	-0.785416	-0.607808	-0.644495	1.09963	1.13999	-1.27437	0.287049	-0.879278	-1.0885	-0.664519	-0.528712	-0.244736
g3665	0	0	-0.170754	1.65461	-0.0532326	-0.160345	1.58531	-0.814675	-2.08686	0.347639	-1.17925	-0.128585	-1.39365	-0.368921	0.363608	-0.579365	0.650294	0.588731	0.481797	1.26366	-0.170754	1.65461	-0.0532326	-0.160345	1.58531	-0.814675	-2.08686	0.347639	-1.17925	-0.128585	-1.39365	-0.368921	0.363608	-0.579365	0.650294	0.588731	0.481797	1.26366	-0.587334	-0.647678	1.19773	1.36118	-0.472436	-0.851463	0.381832	-0.453358	0.00699798	0.480073	-0.690322
g0168	0	0	0.940899	-1.05703	-2.46176	0.127206	-0.187283	0.0226349	0.606742	-1.64286	0.272174	1.15053	0.606742	-0.0874932	-0.721765	-0.631661	0.0226349	1.15053	1.03108	0.858678	0.940899	-1.05703	-2.46176	0.127206	-0.187283	0.0226349	0.606742	-1.64286	0.272174	1.15053	0.606742	-0.0874932	-0.721765	-0.631661	0.0226349	1.15053	1.03108	0.858678	-1.12778	-1.07833	0.746219	0.216785	-0.149419	1.39253	1.04449	0.809242	-0.72487	1.90976	-0.069944
g4047	0	0	-0.506866	-0.543775	-0.594612	-0.594612	-0.594612	-0.235268	-0.594612	-0.0820595	-0.594612	-0.594612	0.886986	0.826399	-0.594612	0.639414	3.40762	-0.594612	0.182226	0.182226	-0.506866	-0.543775	-0.594612	-0.594612	-0.594612	-0.235268	-0.594612	-0.0820595	-0.594612	-0.594612	0.886986	0.826399	-0.594612	0.639414	3.40762	-0.594612	0.182226	0.182226	0.310752	1.838	-0.624648	-0.0187546	-0.724247	-0.781102	-0.358484	1.16909	-0.125245	-1.09126	-1.14706
g1595	0	0	-1.286	-0.835093	-0.607919	-1.13722	-1.16345	0.808203	-0.57613	1.09573	1.46234	-0.859162	0.199663	-0.150253	-0.749758	0.789895	-0.708314	1.48276	0.868072	1.36663	-1.286	-0.835093	-0.607919	-1.13722	-1.16345	0.808203	-0.57613	1.09573	1.46234	-0.859162	0.199663	-0.150253	-0.749758	0.789895	-0.708314	1.48276	0.868072	1.36663	0.402249	-0.804958	-0.323287	1.20386	0.884073	-1.36194	-0.618026	-1.10908	-0.458404	0.320507	0.291713
g3017	0	0	-0.33447	0.214237	-0.276461	-0.328622	-0.115523	-0.322436	-0.110275	3.94421	0.210415	-0.336071	-0.281149	-0.324813	-0.324194	-0.274592	-0.331404	-0.344182	-0.338838	-0.325833	-0.33447	0.214237	-0.276461	-0.328622	-0.115523	-0.322436	-0.110275	3.94421	0.210415	-0.336071	-0.281149	-0.324813	-0.324194	-0.274592	-0.331404	-0.344182	-0.338838	-0.325833	-1.55408	-0.602005	-0.0929778	0.273123	1.29377	0.682168	-0.861168	-0.433366	0.380629	1.87983	0.918104
g2972	0	0	1.84181	1.26062	0.63821	0.0348314	0.587428	-0.0262494	0.21447	0.562533	1.09222	-0.303817	-0.421826	0.0348314	-0.313813	-0.582006	0.500902	-1.63028	-1.77553	-1.71435	1.84181	1.26062	0.63821	0.0348314	0.587428	-0.0262494	0.21447	0.562533	1.09222	-0.303817	-0.421826	0.0348314	-0.313813	-0.582006	0.500902	-1.63028	-1.77553	-1.71435	-0.233685	-1.06308	1.64615	0.168845	0.427413	-0.945646	-1.01523	-0.835354	-0.862717	-0.380881	0.29714
g1418	0	0	4.00693	-0.234596	-0.236795	-0.236795	-0.233677	-0.234239	-0.236795	-0.236795	-0.234571	-0.236795	-0.235259	-0.236789	-0.236795	-0.236795	-0.23669	-0.236795	-0.236795	-0.229955	4.00693	-0.234596	-0.236795	-0.236795	-0.233677	-0.234239	-0.236795	-0.236795	-0.234571	-0.236795	-0.235259	-0.236789	-0.236795	-0.236795	-0.23669	-0.236795	-0.236795	-0.229955	-0.0983753	-0.0939322	1.14623	1.00244	-0.366165	-1.59019	0.468773	-0.545754	-1.33589	-0.351755	-0.58736
g1841	0	0	-0.0656905	-0.785742	-0.233476	0.744202	1.63812	1.05562	-0.214104	-0.564616	-1.00628	1.7955	0.79189	0.890222	0.0522288	0.156462	-0.147253	-1.78779	-1.06764	-1.25166	-0.0656905	-0.785742	-0.233476	0.744202	1.63812	1.05562	-0.214104	-0.564616	-1.00628	1.7955	0.79189	0.890222	0.0522288	0.156462	-0.147253	-1.78779	-1.06764	-1.25166	1.16358	1.37219	-0.358738	-0.879829	-0.55113	-0.746077	1.30399	0.508362	-1.50646	1.28603	1.26038
g6862	0	0	0.861183	1.75136	0.693274	-0.856845	-0.516118	-1.12246	1.12191	0.292325	0.62432	-0.315818	1.66586	0.715336	-0.367538	-0.838626	-0.651011	-1.4813	-0.226015	-1.34983	0.861183	1.75136	0.693274	-0.856845	-0.516118	-1.12246	1.12191	0.292325	0.62432	-0.315818	1.66586	0.715336	-0.367538	-0.838626	-0.651011	-1.4813	-0.226015	-1.34983	-1.11484	-1.28168	0.467495	0.990312	0.956482	-0.0177756	0.289822	0.167851	1.29457	-0.102007	0.289822
g1183	0	0	1.818	0.53934	-0.0658519	-0.679086	0.404546	0.64942	0.000833098	-0.413854	-0.391905	-0.838343	1.59625	-2.09053	-0.149292	0.533978	-1.22413	-0.902933	1.33118	-0.117625	1.818	0.53934	-0.0658519	-0.679086	0.404546	0.64942	0.000833098	-0.413854	-0.391905	-0.838343	1.59625	-2.09053	-0.149292	0.533978	-1.22413	-0.902933	1.33118	-0.117625	0.858778	0.345576	1.32267	-0.440874	-1.15089	-0.935262	-0.0611203	-0.567335	1.35891	1.30687	0.0646061
g1162	0	0	-0.917403	0.254674	0.630026	0.982293	-0.290367	-0.0688129	-0.245921	-0.606583	-0.955178	-0.955178	0.0355182	-0.954728	-0.955178	-0.858042	-0.147361	1.24582	2.61382	1.1926	-0.917403	0.254674	0.630026	0.982293	-0.290367	-0.0688129	-0.245921	-0.606583	-0.955178	-0.955178	0.0355182	-0.954728	-0.955178	-0.858042	-0.147361	1.24582	2.61382	1.1926	0.678526	1.73592	-0.650629	-0.640727	-0.737127	-0.385966	-0.420032	0.141314	0.588222	1.14507	0.348438
g0303	0	0	-0.21804	0.585395	1.27407	-0.859342	-0.0839427	-0.0592162	0.589878	2.13124	2.13762	-0.914516	-1.23025	-0.932662	-0.926071	-0.385074	-0.686873	-0.173929	-0.222846	-0.025439	-0.21804	0.585395	1.27407	-0.859342	-0.0839427	-0.0592162	0.589878	2.13124	2.13762	-0.914516	-1.23025	-0.932662	-0.926071	-0.385074	-0.686873	-0.173929	-0.222846	-0.025439	-0.738082	-0.232294	-0.731755	-0.0298184	-0.221476	1.95342	1.48804	0.690261	-1.51877	-0.641369	0.350002
g1571	0	0	0.0349673	0.0186032	-0.656903	0.590773	-0.621553	0.742648	-0.866541	-1.06537	-0.425589	-0.226403	0.836031	1.32142	1.1505	1.21335	1.71203	-1.58493	-0.844963	-1.32807	0.0349673	0.0186032	-0.656903	0.590773	-0.621553	0.742648	-0.866541	-1.06537	-0.425589	-0.226403	0.836031	1.32142	1.1505	1.21335	1.71203	-1.58493	-0.844963	-1.32807	0.593689	-0.252536	1.44094	-0.616717	-1.43359	0.268206	0.283864	1.23833	1.14205	-0.272834	-0.142153
g3257	0	0	-1.6639	0.392453	0.120979	-1.24379	0.0955394	-0.0588214	-0.819325	-0.0702237	-0.698309	0.213058	-0.579168	-0.698309	0.378061	-0.380314	0.23941	2.87956	1.09179	0.801312	-1.6639	0.392453	0.120979	-1.24379	0.0955394	-0.0588214	-0.819325	-0.0702237	-0.698309	0.213058	-0.579168	-0.698309	0.378061	-0.380314	0.23941	2.87956	1.09179	0.801312	0.357312	-0.711948	0.000891793	1.8044	-0.894766	-0.555885	-0.722186	-1.00874	-0.169107	0.330429	-0.690346
g3504	0	0	1.45706	0.725703	-1.16403	1.93768	1.30753	1.16922	0.110865	-1.03583	-0.54467	-0.0144633	-1.08674	-0.1993	-0.464241	-1.62912	0.28304	0.211488	-0.515051	-0.549152	1.45706	0.725703	-1.16403	1.93768	1.30753	1.16922	0.110865	-1.03583	-0.54467	-0.0144633	-1.08674	-0.1993	-0.464241	-1.62912	0.28304	0.211488	-0.515051	-0.549152	-0.503044	0.678997	-1.74409	0.523466	0.0617042	0.982969	0.20938	-0.412007	-0.180419	0.377712	-0.48214
g0216	0	0	2.26343	1.02711	1.42703	0.357393	-0.692366	-0.710159	0.907385	0.434275	0.585018	-0.994791	0.065443	-0.041319	-0.956585	0.161394	-0.329711	-0.834782	-1.24357	-1.4252	2.26343	1.02711	1.42703	0.357393	-0.692366	-0.710159	0.907385	0.434275	0.585018	-0.994791	0.065443	-0.041319	-0.956585	0.161394	-0.329711	-0.834782	-1.24357	-1.4252	0.780466	0.531728	-0.752911	-1.17909	-0.679774	1.29958	0.686452	-1.67817	-0.380426	-0.203027	-1.0292
g1476	0	0	-1.29609	-0.633246	-0.507973	-1.12626	-0.353086	-0.651153	-1.14019	0.0518479	-0.845997	1.83083	-0.464444	0.617477	0.954356	0.498939	-0.49611	0.288321	1.50982	1.76297	-1.29609	-0.633246	-0.507973	-1.12626	-0.353086	-0.651153	-1.14019	0.0518479	-0.845997	1.83083	-0.464444	0.617477	0.954356	0.498939	-0.49611	0.288321	1.50982	1.76297	0.036884	1.37403	-1.65926	-0.289632	0.0150851	0.522895	-0.0276335	-0.270079	-0.477535	0.641779	0.130722
g6571	0	0	-0.472657	-1.06168	-1.03001	-0.557573	-0.747919	-0.255546	-0.260805	-0.970178	-0.877625	-0.504594	1.33614	0.215733	-0.215276	0.22475	-0.17214	2.06725	1.62107	1.66106	-0.472657	-1.06168	-1.03001	-0.557573	-0.747919	-0.255546	-0.260805	-0.970178	-0.877625	-0.504594	1.33614	0.215733	-0.215276	0.22475	-0.17214	2.06725	1.62107	1.66106	0.0118357	1.97075	-0.439971	-0.565933	-0.738554	-0.238123	0.881306	-0.229126	-0.390678	-1.3803	-0.734403
g0385	0	0	-0.848701	-0.949307	-1.02353	0.0167227	0.340759	0.12277	-0.82135	-0.868567	-0.973395	-0.526028	-0.654467	-0.554641	0.322947	0.432107	0.543799	2.09237	1.32838	2.02014	-0.848701	-0.949307	-1.02353	0.0167227	0.340759	0.12277	-0.82135	-0.868567	-0.973395	-0.526028	-0.654467	-0.554641	0.322947	0.432107	0.543799	2.09237	1.32838	2.02014	1.71928	0.443093	-0.306822	-0.368527	-0.237469	-1.24956	1.38874	0.374997	1.2053	0.590009	-0.890197
g5629	0	0	-1.13177	0.0784777	-0.63239	0.0119056	-0.90889	-0.803254	1.36875	0.809696	0.582007	-0.762529	-0.835722	-0.866186	-0.771984	-0.296427	-0.322641	2.17925	0.53537	1.76633	-1.13177	0.0784777	-0.63239	0.0119056	-0.90889	-0.803254	1.36875	0.809696	0.582007	-0.762529	-0.835722	-0.866186	-0.771984	-0.296427	-0.322641	2.17925	0.53537	1.76633	-0.124534	-0.441774	0.0795712	0.754931	1.31109	-1.57928	-0.482764	-0.526063	0.065658	0.795454	0.82996
g0894	0	0	-0.00168507	-0.0789486	0.111569	0.175545	-0.936524	0.252924	0.160388	0.349856	0.997721	-0.954109	-0.231376	-0.224584	-0.983407	3.29204	0.223872	-0.582834	-0.324765	-1.24568	-0.00168507	-0.0789486	0.111569	0.175545	-0.936524	0.252924	0.160388	0.349856	0.997721	-0.954109	-0.231376	-0.224584	-0.983407	3.29204	0.223872	-0.582834	-0.324765	-1.24568	0.243416	0.961885	-1.44759	0.246781	0.961885	-0.966372	-1.12598	-0.974563	-0.587983	-0.671877	0.250929
g0811	0	0	0.375812	-0.25241	-1.21514	-0.449527	-1.10244	-0.561671	0.178033	-1.49641	-1.11345	0.403293	2.58334	1.27433	0.639179	0.235925	0.311536	0.717196	0.183322	-0.71092	0.375812	-0.25241	-1.21514	-0.449527	-1.10244	-0.561671	0.178033	-1.49641	-1.11345	0.403293	2.58334	1.27433	0.639179	0.235925	0.311536	0.717196	0.183322	-0.71092	-0.303444	-0.234077	1.16536	1.27154	-0.756764	-1.14261	0.951454	0.829391	0.945498	0.0357947	-0.438315
g1703	0	0	-0.545806	-1.24325	-1.2271	-0.473906	-0.892805	0.314039	-0.681221	-1.14159	-0.740741	-0.535339	2.16451	1.20388	1.09865	1.38016	0.543578	0.566294	0.252172	-0.0415189	-0.545806	-1.24325	-1.2271	-0.473906	-0.892805	0.314039	-0.681221	-1.14159	-0.740741	-0.535339	2.16451	1.20388	1.09865	1.38016	0.543578	0.566294	0.252172	-0.0415189	1.12574	-0.128304	-0.764801	-0.116627	-1.3052	1.1892	1.05367	-1.90959	0.669161	-1.93203	0.898909
g2520	0	0	3.90962	-0.287785	-0.287785	-0.287785	-0.287785	-0.287785	-0.287785	-0.287785	-0.287785	-0.287785	-0.287785	-0.237816	-0.287785	-0.287785	0.644972	-0.287785	-0.287785	-0.287785	3.90962	-0.287785	-0.287785	-0.287785	-0.287785	-0.287785	-0.287785	-0.287785	-0.287785	-0.287785	-0.287785	-0.237816	-0.287785	-0.287785	0.644972	-0.287785	-0.287785	-0.287785	-0.957306	0.377875	-0.904686	1.26652	0.973251	-0.755658	0.730956	0.677869	0.608304	0.372492	0.0672666
g3915	0	0	-0.317148	-0.129892	-0.706344	-0.576968	-0.417029	-0.948954	0.0357347	0.293229	-0.331734	-0.190102	-0.252538	0.182773	0.0295408	-0.601986	0.0329705	3.70555	0.612021	-0.419125	-0.317148	-0.129892	-0.706344	-0.576968	-0.417029	-0.948954	0.0357347	0.293229	-0.331734	-0.190102	-0.252538	0.182773	0.0295408	-0.601986	0.0329705	3.70555	0.612021	-0.419125	0.684908	1.67068	-0.288926	-0.362698	-1.04297	-0.660993	-0.0958228	0.612647	1.53955	1.52551	1.30582
g5578	0	0	0.958022	1.70195	0.790836	0.398005	2.17978	-0.39741	-0.259172	-0.510076	-0.739597	0.675325	-1.21355	-0.0703216	0.0483154	-1.1148	0.548248	-0.72717	-0.998097	-1.27029	0.958022	1.70195	0.790836	0.398005	2.17978	-0.39741	-0.259172	-0.510076	-0.739597	0.675325	-1.21355	-0.0703216	0.0483154	-1.1148	0.548248	-0.72717	-0.998097	-1.27029	-1.01115	0.49653	-1.10433	1.32461	0.744483	-0.450143	-1.17855	-0.453689	0.594115	0.433922	0.433922
g3571	0	0	0.0353825	-0.821329	-0.821329	1.05352	-0.436159	0.710428	-1.44029	-0.821329	0.109586	0.822762	1.22471	0.423137	2.18994	0.912197	-0.18371	-1.18108	-0.672231	-1.1042	0.0353825	-0.821329	-0.821329	1.05352	-0.436159	0.710428	-1.44029	-0.821329	0.109586	0.822762	1.22471	0.423137	2.18994	0.912197	-0.18371	-1.18108	-0.672231	-1.1042	-0.991575	1.52447	-1.03739	0.689792	0.155967	-0.341264	-0.00619578	-0.206667	-0.285884	-0.647713	-0.810331
g6538	0	0	0.418368	0.701163	0.161087	-0.370809	-0.0393886	-0.365685	-0.0457403	-2.31797	-2.16714	0.0405793	1.58043	1.52277	0.828686	0.141558	-0.102118	0.502081	-0.0757651	-0.412102	0.418368	0.701163	0.161087	-0.370809	-0.0393886	-0.365685	-0.0457403	-2.31797	-2.16714	0.0405793	1.58043	1.52277	0.828686	0.141558	-0.102118	0.502081	-0.0757651	-0.412102	0.485873	0.414059	-0.38006	0.992735	0.320388	-1.83299	0.142578	1.30101	-0.23144	0.621347	1.38794
g6628	0	0	-0.820552	-0.843797	0.182646	-0.694563	-2.23859	-1.41599	1.17813	0.297299	1.58606	-0.517987	0.847793	1.40729	-0.59208	0.159115	0.716707	0.423621	0.188743	0.136156	-0.820552	-0.843797	0.182646	-0.694563	-2.23859	-1.41599	1.17813	0.297299	1.58606	-0.517987	0.847793	1.40729	-0.59208	0.159115	0.716707	0.423621	0.188743	0.136156	-0.192036	-0.105549	-1.17446	-0.817298	0.767788	1.52156	1.11396	0.253183	1.01728	0.911756	1.01728
g4344	0	0	-1.36412	0.796397	-0.63577	-0.528924	-1.82906	-0.35631	-0.952665	0.159625	1.25125	-0.901236	1.6224	1.51636	1.20076	0.494841	-0.528924	0.201482	0.137214	-0.283307	-1.36412	0.796397	-0.63577	-0.528924	-1.82906	-0.35631	-0.952665	0.159625	1.25125	-0.901236	1.6224	1.51636	1.20076	0.494841	-0.528924	0.201482	0.137214	-0.283307	0.295876	-0.684095	0.972433	-1.68951	0.68221	0.423084	-0.962225	0.707804	-1.08561	-0.25764	0.331402
g3170	0	0	-0.644575	-0.171515	-0.946128	0.990623	-0.615336	0.00544593	-0.0255386	0.871595	0.0181016	-0.886887	-0.0780705	1.8799	-1.16346	0.146404	2.39409	0.174443	-0.677959	-1.27114	-0.644575	-0.171515	-0.946128	0.990623	-0.615336	0.00544593	-0.0255386	0.871595	0.0181016	-0.886887	-0.0780705	1.8799	-1.16346	0.146404	2.39409	0.174443	-0.677959	-1.27114	-1.22453	-1.08102	0.218142	1.38883	0.113175	0.585405	0.744234	-0.570408	0.744234	-0.344252	-0.229451
g1812	0	0	0.149919	1.85838	1.46766	-0.00199344	0.279784	-0.452339	0.865009	1.48936	1.37946	-0.305639	-1.0138	-0.792832	-1.06169	-1.17148	-0.795501	-0.337322	-0.709007	-0.847958	0.149919	1.85838	1.46766	-0.00199344	0.279784	-0.452339	0.865009	1.48936	1.37946	-0.305639	-1.0138	-0.792832	-1.06169	-1.17148	-0.795501	-0.337322	-0.709007	-0.847958	1.13882	0.212936	0.0229316	0.741232	-0.39871	-1.71721	-0.185871	-0.189208	0.446357	0.185203	-1.0786
g0290	0	0	-0.391187	0.52213	0.128626	-0.759229	-0.946203	-0.537439	-1.0547	-1.54546	-0.974532	-0.551733	2.60473	0.426899	0.800364	1.13217	0.372442	0.93009	0.183188	-0.340154	-0.391187	0.52213	0.128626	-0.759229	-0.946203	-0.537439	-1.0547	-1.54546	-0.974532	-0.551733	2.60473	0.426899	0.800364	1.13217	0.372442	0.93009	0.183188	-0.340154	1.54053	0.364075	-0.862435	-0.932862	0.606485	-0.715794	0.194456	0.357514	1.35997	-0.622419	-0.099208
g5652	0	0	-0.783162	-0.968067	-0.647658	0.22946	-0.463431	0.842787	-0.369453	-0.896627	-0.479858	0.440581	0.551305	2.34942	0.719603	1.91278	0.337034	-0.870242	-0.989757	-0.914719	-0.783162	-0.968067	-0.647658	0.22946	-0.463431	0.842787	-0.369453	-0.896627	-0.479858	0.440581	0.551305	2.34942	0.719603	1.91278	0.337034	-0.870242	-0.989757	-0.914719	1.04658	0.0884146	-0.107782	-1.31149	-0.88859	1.17287	0.535496	-0.727977	0.636801	1.30766	-0.170461
g0896	0	0	-0.238902	-0.391762	-1.1271	-0.330572	-0.235313	-0.409422	-0.339956	-0.928361	-0.801444	-0.410841	-0.757096	-0.209039	0.260224	-0.191453	0.0678735	2.33817	1.43903	2.26597	-0.238902	-0.391762	-1.1271	-0.330572	-0.235313	-0.409422	-0.339956	-0.928361	-0.801444	-0.410841	-0.757096	-0.209039	0.260224	-0.191453	0.0678735	2.33817	1.43903	2.26597	1.59075	-0.291491	-0.706251	-0.698605	0.88711	-0.781509	-0.585157	-0.318579	-0.420168	-0.33917	-0.441234
g0755	0	0	1.04061	0.977635	0.181329	1.58403	1.02031	0.672869	0.836261	1.44465	0.128747	-0.256913	-1.36651	-1.01649	-0.965838	-1.03438	-0.23003	-1.06527	-0.798996	-1.15201	1.04061	0.977635	0.181329	1.58403	1.02031	0.672869	0.836261	1.44465	0.128747	-0.256913	-1.36651	-1.01649	-0.965838	-1.03438	-0.23003	-1.06527	-0.798996	-1.15201	0.0373034	-1.00837	1.21937	1.18468	-0.536589	-0.896399	-0.510382	-0.228632	-0.839834	0.22507	-0.209425
g4135	0	0	0.0390229	0.704764	0.668261	0.276339	-0.0500037	-0.00115023	1.1409	1.93005	2.126	-0.293495	-1.01587	-0.713751	-1.40439	-1.0966	-0.343425	-0.27871	-0.78427	-0.903678	0.0390229	0.704764	0.668261	0.276339	-0.0500037	-0.00115023	1.1409	1.93005	2.126	-0.293495	-1.01587	-0.713751	-1.40439	-1.0966	-0.343425	-0.27871	-0.78427	-0.903678	-1.42191	-0.556942	0.186743	1.3353	-0.382228	0.839034	-0.821823	-0.662406	-0.537455	-0.488526	-0.437442
g5113	0	0	2.58241	0.866218	0.855742	-0.367851	-1.24026	-0.509938	0.634621	-1.0195	0.40763	0.528456	-0.497468	0.256022	-0.660619	0.280064	0.0708235	0.0550391	-2.03708	-0.204307	2.58241	0.866218	0.855742	-0.367851	-1.24026	-0.509938	0.634621	-1.0195	0.40763	0.528456	-0.497468	0.256022	-0.660619	0.280064	0.0708235	0.0550391	-2.03708	-0.204307	-0.221014	-0.970451	0.461276	-0.359505	1.78453	-0.694839	-0.123743	-1.47632	0.0369775	-1.65115	1.15724
g6226	0	0	-1.0653	-1.00575	-1.15649	-0.540432	0.726483	0.0558228	-0.930672	-0.664647	-1.33014	0.134487	-0.483541	-0.338058	1.29028	1.09135	-0.071592	1.18909	1.2558	1.84332	-1.0653	-1.00575	-1.15649	-0.540432	0.726483	0.0558228	-0.930672	-0.664647	-1.33014	0.134487	-0.483541	-0.338058	1.29028	1.09135	-0.071592	1.18909	1.2558	1.84332	0.40665	1.43293	-1.25968	-0.294711	-0.873012	0.587828	-1.31805	-0.255403	-0.126784	-0.131127	1.88743
g6088	0	0	-0.302073	-0.182336	0.0154009	0.236831	-0.229582	-0.392645	1.68451	0.620714	-0.32987	-0.655302	-0.64942	-1.79046	-0.676866	-0.961356	-0.517181	2.4988	0.820423	0.810406	-0.302073	-0.182336	0.0154009	0.236831	-0.229582	-0.392645	1.68451	0.620714	-0.32987	-0.655302	-0.64942	-1.79046	-0.676866	-0.961356	-0.517181	2.4988	0.820423	0.810406	-0.0403791	-0.845817	-0.767918	0.442384	-0.569596	1.78133	0.287666	-0.138402	-0.0304354	-0.372171	0.936769
g5617	0	0	-0.538431	1.08051	1.66202	-0.353347	0.0627458	0.15247	0.190356	1.74868	1.81599	-0.674999	-0.45869	-0.316698	-0.334784	-0.204655	0.144715	-1.43738	-1.32856	-1.20994	-0.538431	1.08051	1.66202	-0.353347	0.0627458	0.15247	0.190356	1.74868	1.81599	-0.674999	-0.45869	-0.316698	-0.334784	-0.204655	0.144715	-1.43738	-1.32856	-1.20994	-0.736451	-0.833072	0.904036	1.58778	-0.460511	-0.46178	-0.247089	0.352483	1.07949	0.646278	-0.222304
g6199	0	0	-0.708239	-0.564865	-0.302968	-0.740236	-0.643831	-0.00279397	-0.697158	-0.52667	-0.590394	-0.0591538	1.82512	1.70175	1.96316	1.52872	-0.00766157	-0.82461	-0.682077	-0.668085	-0.708239	-0.564865	-0.302968	-0.740236	-0.643831	-0.00279397	-0.697158	-0.52667	-0.590394	-0.0591538	1.82512	1.70175	1.96316	1.52872	-0.00766157	-0.82461	-0.682077	-0.668085	-0.218181	-0.975701	-1.02244	1.15285	1.25991	-0.196444	-0.679064	-0.477792	-0.184219	-0.184219	-0.722798
g2646	0	0	0.232086	0.363553	1.05803	0.874906	0.544654	0.985953	0.813887	1.29751	1.38768	-0.669214	-0.831264	-1.11755	-1.62986	-1.34522	-1.05027	-0.685383	-0.798763	0.569251	0.232086	0.363553	1.05803	0.874906	0.544654	0.985953	0.813887	1.29751	1.38768	-0.669214	-0.831264	-1.11755	-1.62986	-1.34522	-1.05027	-0.685383	-0.798763	0.569251	-0.290656	-0.72082	-1.465	1.02336	0.455754	0.99736	-1.82607	-1.09815	-1.07975	-0.238926	0.650211
g1340	0	0	1.65729	1.53522	1.16936	0.992631	0.17996	0.0685092	-0.623882	-0.16021	1.13971	-1.138	-1.25713	-1.08046	-1.15737	-1.25713	-0.119195	-0.718755	0.425376	0.344074	1.65729	1.53522	1.16936	0.992631	0.17996	0.0685092	-0.623882	-0.16021	1.13971	-1.138	-1.25713	-1.08046	-1.15737	-1.25713	-0.119195	-0.718755	0.425376	0.344074	-0.835876	1.04414	-1.56519	0.141583	0.57094	0.644405	-0.822398	0.520706	-1.18623	1.38653	2.00176
g1203	0	0	-0.86854	-1.46739	-1.56962	-0.395736	-0.174949	-1.17585	0.379299	-0.141339	-0.266098	1.34928	-1.00834	1.61459	0.276496	1.03204	1.42069	-0.329836	0.32126	1.00404	-0.86854	-1.46739	-1.56962	-0.395736	-0.174949	-1.17585	0.379299	-0.141339	-0.266098	1.34928	-1.00834	1.61459	0.276496	1.03204	1.42069	-0.329836	0.32126	1.00404	1.0082	-0.685019	-0.978599	0.832835	0.872356	-1.04977	-1.32917	0.557764	-0.588358	-1.0952	-0.427494
g4703	0	0	0.84726	-0.828059	-0.930225	0.357854	-0.422659	-0.1096	1.63736	1.34093	1.54076	0.250225	0.566146	0.37725	-0.660276	-0.52537	0.703966	-1.48637	-1.12771	-1.53148	0.84726	-0.828059	-0.930225	0.357854	-0.422659	-0.1096	1.63736	1.34093	1.54076	0.250225	0.566146	0.37725	-0.660276	-0.52537	0.703966	-1.48637	-1.12771	-1.53148	0.655098	1.69724	-0.425097	-0.234883	-0.951782	-0.740575	0.341787	-0.682417	1.05701	-0.508834	-0.442417
g6663	0	0	-1.02121	0.353341	-0.357988	0.0516536	-0.191666	0.385791	-1.22906	-1.31902	-1.13414	-0.989041	-0.253588	-0.89221	1.0085	0.699413	0.605514	0.592093	1.6187	2.07292	-1.02121	0.353341	-0.357988	0.0516536	-0.191666	0.385791	-1.22906	-1.31902	-1.13414	-0.989041	-0.253588	-0.89221	1.0085	0.699413	0.605514	0.592093	1.6187	2.07292	-0.821125	-0.549029	-0.71595	0.286169	-0.051337	1.85127	-0.439253	-1.06424	-0.439253	-1.06424	-0.597539
g6143	0	0	1.09883	0.159761	0.060946	-1.19218	-1.22017	0.548401	1.24326	-0.453234	0.631129	0.857534	2.52239	-0.358796	-0.619147	-0.658171	-0.925342	-0.107655	-1.13432	-0.453234	1.09883	0.159761	0.060946	-1.19218	-1.22017	0.548401	1.24326	-0.453234	0.631129	0.857534	2.52239	-0.358796	-0.619147	-0.658171	-0.925342	-0.107655	-1.13432	-0.453234	-0.941824	0.998174	-1.28751	0.998174	-0.350115	0.583101	-0.609716	-0.951845	-0.766499	-0.887485	0.165396
g0326	0	0	-0.32401	-0.132551	0.189996	-0.607714	0.00926945	-0.925099	0.424879	0.795322	-0.366745	-0.118479	-1.32433	-0.591455	-0.947856	-1.10734	-0.390877	2.29238	1.82389	1.30071	-0.32401	-0.132551	0.189996	-0.607714	0.00926945	-0.925099	0.424879	0.795322	-0.366745	-0.118479	-1.32433	-0.591455	-0.947856	-1.10734	-0.390877	2.29238	1.82389	1.30071	-1.1519	0.405354	0.318991	-1.33276	1.08193	0.678388	0.0818591	-1.22588	-0.845627	-0.942868	-0.423504
g6266	0	0	1.4074	0.790928	-0.0330113	0.0997504	-0.237201	0.092441	0.989816	0.132418	0.202794	-0.167164	-1.26237	-1.31668	-1.28503	-1.55197	-1.05663	0.476578	0.715853	2.00208	1.4074	0.790928	-0.0330113	0.0997504	-0.237201	0.092441	0.989816	0.132418	0.202794	-0.167164	-1.26237	-1.31668	-1.28503	-1.55197	-1.05663	0.476578	0.715853	2.00208	1.27404	-0.61197	-1.21518	0.847269	0.471188	-0.765356	-1.04128	-0.286062	2.09494	0.106748	0.615449
g6111	0	0	-0.199142	0.0868588	0.0745958	1.69786	-0.30967	-0.159072	-0.558008	-0.847424	0.610521	-0.847424	0.94119	-0.490696	1.29664	0.655216	1.88786	-1.09442	-1.20398	-1.54091	-0.199142	0.0868588	0.0745958	1.69786	-0.30967	-0.159072	-0.558008	-0.847424	0.610521	-0.847424	0.94119	-0.490696	1.29664	0.655216	1.88786	-1.09442	-1.20398	-1.54091	0.342647	-1.59219	-0.00689459	-0.121974	1.52065	-0.142241	0.199926	0.890483	-1.55233	-1.11012	0.906748
g1609	0	0	-2.35706	-1.33681	-0.923383	-1.06137	-1.04666	0.145781	0.672554	0.602813	0.21639	-0.20937	0.493308	1.72545	0.560726	0.927722	-0.20937	0.880531	0.554495	0.364251	-2.35706	-1.33681	-0.923383	-1.06137	-1.04666	0.145781	0.672554	0.602813	0.21639	-0.20937	0.493308	1.72545	0.560726	0.927722	-0.20937	0.880531	0.554495	0.364251	0.249319	-0.413057	0.0804609	1.40159	-1.64082	0.322502	-0.135914	-1.03952	-0.477065	0.029959	-1.61686
g5596	0	0	0.11125	1.15833	0.891893	0.0881141	1.37035	-0.635133	0.817562	-0.0864391	0.227157	-0.56964	0.565557	0.133776	0.611218	0.32073	0.245436	-0.769717	-2.29192	-2.18852	0.11125	1.15833	0.891893	0.0881141	1.37035	-0.635133	0.817562	-0.0864391	0.227157	-0.56964	0.565557	0.133776	0.611218	0.32073	0.245436	-0.769717	-2.29192	-2.18852	-1.08382	-0.490296	-0.215185	1.61134	0.769557	-0.591599	-0.741819	0.701999	0.726528	-0.191231	0.726528
g3727	0	0	0.256235	-0.294642	-0.678606	0.647457	0.307374	-0.112206	0.180269	-0.513385	0.060451	0.540454	1.13618	0.84336	0.732668	1.41991	0.913848	-1.81804	-1.90127	-1.72006	0.256235	-0.294642	-0.678606	0.647457	0.307374	-0.112206	0.180269	-0.513385	0.060451	0.540454	1.13618	0.84336	0.732668	1.41991	0.913848	-1.81804	-1.90127	-1.72006	-0.721927	-0.110236	0.198505	-0.92903	-0.301055	1.86374	-0.364192	-0.460811	-1.36201	1.72373	-0.0740244
g0016	1	0	-0.504111	-0.516272	-0.516272	0.552445	-0.348516	1.37982	-0.516272	-0.516272	-0.516272	-0.516272	-0.516272	-0.516272	-0.415666	-0.25586	-0.51057	3.34254	0.773201	0.116894	-0.504111	-0.516272	-0.516272	0.552445	-0.348516	1.37982	-0.516272	-0.516272	-0.516272	-0.516272	-0.516272	-0.516272	-0.415666	-0.25586	-0.51057	3.34254	0.773201	0.116894	1.04639	1.50747	-0.629654	-0.672059	-0.610044	-0.642108	0.62615	0.655162	1.19423	0.50833	-0.73971
g2261	0	0	0.315361	0.763397	0.423012	0.92384	-0.0974797	0.0960109	-0.160847	0.627573	0.711347	-0.735949	-0.780811	-0.863098	2.72573	-0.773623	0.370632	-1.03156	-1.42432	-1.08922	0.315361	0.763397	0.423012	0.92384	-0.0974797	0.0960109	-0.160847	0.627573	0.711347	-0.735949	-0.780811	-0.863098	2.72573	-0.773623	0.370632	-1.03156	-1.42432	-1.08922	0.891604	1.48322	0.0427728	-0.924584	-0.616389	-0.876626	-0.739431	-0.30651	-0.0410252	0.505594	0.256302
g1731	0	0	0.48736	0.133791	0.772491	0.390935	0.310636	1.06372	1.46194	0.84595	0.669245	-0.78181	0.677412	0.302759	-2.02833	-1.77055	-0.203166	0.0686384	-0.948485	-1.45254	0.48736	0.133791	0.772491	0.390935	0.310636	1.06372	1.46194	0.84595	0.669245	-0.78181	0.677412	0.302759	-2.02833	-1.77055	-0.203166	0.0686384	-0.948485	-1.45254	-0.666633	-0.790191	-0.780114	-0.098427	0.626404	1.70896	0.873193	-0.425685	-1.02038	-1.13693	-1.4574
g6320	0	0	0.110624	-0.934388	-0.967391	-0.431944	-0.624144	-0.427524	-1.20934	-1.36152	-1.43085	0.706617	0.864744	1.71555	1.08211	1.06983	1.5161	0.265131	0.328392	-0.271997	0.110624	-0.934388	-0.967391	-0.431944	-0.624144	-0.427524	-1.20934	-1.36152	-1.43085	0.706617	0.864744	1.71555	1.08211	1.06983	1.5161	0.265131	0.328392	-0.271997	-0.0679223	1.27368	-0.877858	-0.565196	-0.943164	1.18046	-1.25072	-0.0436007	0.0361105	-1.78161	1.26986
g6558	0	0	-0.403853	-0.403299	-0.395258	-0.403178	-0.41154	-0.366626	-0.395015	-0.395479	-0.390165	-0.404714	-0.372728	-0.378204	-0.407266	-0.391099	-0.392017	0.614337	2.28268	3.01342	-0.403853	-0.403299	-0.395258	-0.403178	-0.41154	-0.366626	-0.395015	-0.395479	-0.390165	-0.404714	-0.372728	-0.378204	-0.407266	-0.391099	-0.392017	0.614337	2.28268	3.01342	-0.571051	-0.084263	0.813193	-1.53653	1.27849	0.100162	-0.648435	-0.747789	0.0425145	-1.16261	-0.747789
g2505	0	0	-0.931272	-0.898166	-0.927062	0.12476	0.0930691	0.261585	-0.95429	-0.955035	-1.03087	-0.531396	0.544604	0.0995191	1.90043	2.22101	1.50427	-0.139866	-0.190646	-0.190646	-0.931272	-0.898166	-0.927062	0.12476	0.0930691	0.261585	-0.95429	-0.955035	-1.03087	-0.531396	0.544604	0.0995191	1.90043	2.22101	1.50427	-0.139866	-0.190646	-0.190646	0.882207	-1.38803	1.19261	0.431837	-0.733426	-0.385201	-0.463326	-0.26654	-0.448629	-0.271146	-0.795508
g5098	0	0	-0.728499	-0.764616	-0.458019	-0.507651	-0.0668234	0.22975	-1.1653	-1.27881	-0.892721	-1.079	0.0432697	-0.57049	0.535993	1.39461	0.688162	1.93685	1.23948	1.44383	-0.728499	-0.764616	-0.458019	-0.507651	-0.0668234	0.22975	-1.1653	-1.27881	-0.892721	-1.079	0.0432697	-0.57049	0.535993	1.39461	0.688162	1.93685	1.23948	1.44383	-0.21591	0.249055	-0.730062	1.12874	1.00701	-1.43883	-0.813676	0.650407	0.384054	0.820604	0.606331
g6388	0	0	1.29074	0.678505	0.0193662	1.31126	1.18997	0.252094	0.847795	0.982352	0.48256	-0.308475	-1.49462	-0.636903	-1.76958	-1.79458	-0.522266	0.120263	-0.618792	-0.0296957	1.29074	0.678505	0.0193662	1.31126	1.18997	0.252094	0.847795	0.982352	0.48256	-0.308475	-1.49462	-0.636903	-1.76958	-1.79458	-0.522266	0.120263	-0.618792	-0.0296957	-0.0588696	1.00943	-1.54517	-0.786009	0.78816	0.592459	1.94221	0.134446	0.556062	-0.706074	-0.28423
g4061	0	0	-0.552178	1.17306	1.06558	-0.578895	-0.0872649	-0.541415	0.202861	2.41786	2.14559	-0.583426	-0.583284	-0.580598	-0.581851	-0.583426	-0.583401	-0.583426	-0.582366	-0.583426	-0.552178	1.17306	1.06558	-0.578895	-0.0872649	-0.541415	0.202861	2.41786	2.14559	-0.583426	-0.583284	-0.580598	-0.581851	-0.583426	-0.583401	-0.583426	-0.582366	-0.583426	-0.244477	1.08789	-0.68348	1.42341	-0.720979	-0.862365	-0.308908	1.42519	-0.73589	-1.30378	-0.715491
g0596	0	0	0.405412	0.457504	0.208185	-0.118795	0.471074	-0.91895	1.78958	1.95597	1.60416	0.589662	-0.852419	-0.279894	-0.901668	-0.847519	-0.883141	-0.733119	-1.02709	-0.91895	0.405412	0.457504	0.208185	-0.118795	0.471074	-0.91895	1.78958	1.95597	1.60416	0.589662	-0.852419	-0.279894	-0.901668	-0.847519	-0.883141	-0.733119	-1.02709	-0.91895	0.681328	1.07233	0.856585	-0.57986	-0.658319	-1.37206	-0.0415118	0.470773	0.414649	-0.519293	0.247138
g3283	0	0	1.13461	-0.839106	-1.20858	0.14905	-1.34653	0.773095	1.05014	-1.09292	-0.61006	0.913486	0.800109	2.14612	-0.119033	-0.00678623	0.560256	-1.18112	-0.637379	-0.485347	1.13461	-0.839106	-1.20858	0.14905	-1.34653	0.773095	1.05014	-1.09292	-0.61006	0.913486	0.800109	2.14612	-0.119033	-0.00678623	0.560256	-1.18112	-0.637379	-0.485347	0.797938	1.16068	0.333301	-0.891296	0.0512739	-1.45189	0.15572	0.305877	-0.793088	-0.142782	0.852706
g1013	0	0	-0.0748912	-0.637609	-1.22392	1.15815	0.787392	1.81207	0.574573	-0.657528	-0.558721	0.230622	-0.581677	-1.00296	1.1542	1.33253	0.889276	-1.01591	-1.2567	-0.928899	-0.0748912	-0.637609	-1.22392	1.15815	0.787392	1.81207	0.574573	-0.657528	-0.558721	0.230622	-0.581677	-1.00296	1.1542	1.33253	0.889276	-1.01591	-1.2567	-0.928899	0.846164	-1.04461	-0.0998714	-1.04461	-0.0998714	1.44279	0.226933	-0.271855	0.0535309	-1.09623	-0.863302
g6065	0	0	-0.897868	-0.819888	-0.816363	-0.0416671	0.0279546	-0.438853	-0.907255	-1.03958	-0.792469	-0.013969	1.25083	0.326183	1.8684	2.33914	1.0365	-0.404151	-0.45633	-0.220618	-0.897868	-0.819888	-0.816363	-0.0416671	0.0279546	-0.438853	-0.907255	-1.03958	-0.792469	-0.013969	1.25083	0.326183	1.8684	2.33914	1.0365	-0.404151	-0.45633	-0.220618	0.390481	1.00066	-0.34202	-1.77595	-0.0309768	0.757805	-0.211325	0.176256	0.0857751	-1.21615	0.198748
g2432	0	0	-0.429196	-0.908806	-1.15374	-0.817575	-0.7061	-0.841118	-0.78122	-1.04374	-1.08611	-0.16301	1.67655	0.26677	0.518705	0.750595	0.775305	0.810413	1.5814	1.55088	-0.429196	-0.908806	-1.15374	-0.817575	-0.7061	-0.841118	-0.78122	-1.04374	-1.08611	-0.16301	1.67655	0.26677	0.518705	0.750595	0.775305	0.810413	1.5814	1.55088	0.887049	1.35782	0.276299	-0.60009	-1.16998	-0.751097	0.725487	0.283382	-0.256237	0.390934	0.270025
g5109	0	0	1.08508	1.62615	1.221	0.185726	2.33801	0.0576637	-0.293402	-0.221337	-0.459833	0.584292	-0.907608	-1.18618	-0.195975	-0.886754	-1.16873	-0.699656	-0.576861	-0.501592	1.08508	1.62615	1.221	0.185726	2.33801	0.0576637	-0.293402	-0.221337	-0.459833	0.584292	-0.907608	-1.18618	-0.195975	-0.886754	-1.16873	-0.699656	-0.576861	-0.501592	-0.39354	0.182383	-1.0386	-1.03988	1.26852	1.02112	-1.00717	-0.00780458	0.31041	-0.604761	1.7784
g6309	0	0	-0.577662	-0.267408	2.51552	0.554756	-0.67203	-0.572793	0.446158	-0.256361	-0.67203	-0.67203	2.26986	-0.670906	-0.0665008	-0.418883	-0.651059	0.99177	-0.67203	-0.608369	-0.577662	-0.267408	2.51552	0.554756	-0.67203	-0.572793	0.446158	-0.256361	-0.67203	-0.67203	2.26986	-0.670906	-0.0665008	-0.418883	-0.651059	0.99177	-0.67203	-0.608369	-0.195251	-0.351318	0.853682	1.32536	-1.5306	-0.101874	1.41939	1.7002	1.03861	0.16634	-1.34622
g0313	0	0	0.847851	1.23944	1.06604	0.847851	1.23516	-0.607226	0.0382721	-0.150231	-0.835927	1.74734	-1.59855	-0.717137	0.843019	-0.788073	-0.531225	-0.759256	-1.25249	-0.624865	0.847851	1.23944	1.06604	0.847851	1.23516	-0.607226	0.0382721	-0.150231	-0.835927	1.74734	-1.59855	-0.717137	0.843019	-0.788073	-0.531225	-0.759256	-1.25249	-0.624865	1.20558	-0.893071	1.29784	-0.829837	-0.201311	-0.579197	0.420481	0.216777	0.306088	0.633016	-0.163277
g6786	0	0	-0.379646	-0.152375	-0.00953821	-0.0597275	0.1872	0.42762	-0.134815	0.714691	-0.974361	0.0541922	0.376186	-1.38387	2.32922	2.11693	-1.08295	-1.10466	-0.045837	-0.878264	-0.379646	-0.152375	-0.00953821	-0.0597275	0.1872	0.42762	-0.134815	0.714691	-0.974361	0.0541922	0.376186	-1.38387	2.32922	2.11693	-1.08295	-1.10466	-0.045837	-0.878264	0.398616	-1.28241	1.0828	-0.346073	1.04654	-0.899481	0.347866	-0.293424	-1.43364	-0.293424	-0.0980729
g1910	0	0	-0.045742	0.644482	0.796915	-0.215039	-0.745274	-0.928125	1.15977	1.30067	2.24714	0.431164	-0.125267	0.158724	-0.300861	-0.0387935	-0.248881	-1.01123	-1.18457	-1.89509	-0.045742	0.644482	0.796915	-0.215039	-0.745274	-0.928125	1.15977	1.30067	2.24714	0.431164	-0.125267	0.158724	-0.300861	-0.0387935	-0.248881	-1.01123	-1.18457	-1.89509	-0.655677	1.34823	1.14324	-0.88174	-0.803193	-0.150868	-0.418571	-0.323465	0.114314	-0.140957	-1.79772
g5567	0	0	0.234257	1.48702	0.75842	0.281842	0.475302	-0.823792	1.04283	1.0488	0.787971	-0.393329	-0.869595	-0.224486	-0.0113196	0.607755	0.637191	-1.37598	-1.7135	-1.94939	0.234257	1.48702	0.75842	0.281842	0.475302	-0.823792	1.04283	1.0488	0.787971	-0.393329	-0.869595	-0.224486	-0.0113196	0.607755	0.637191	-1.37598	-1.7135	-1.94939	0.305862	-0.703159	0.143572	-0.828405	-0.707863	1.78999	1.12895	0.0200431	-0.0285406	1.09842	1.13707
g6689	0	0	0.796891	-0.914855	-1.01398	-0.260431	-1.0579	-0.0482082	-0.408967	-1.10634	-0.782962	0.541995	2.73757	0.597156	0.367451	1.17822	0.914866	-0.431819	-0.540791	-0.567901	0.796891	-0.914855	-1.01398	-0.260431	-1.0579	-0.0482082	-0.408967	-1.10634	-0.782962	0.541995	2.73757	0.597156	0.367451	1.17822	0.914866	-0.431819	-0.540791	-0.567901	0.807845	-0.938206	-0.422788	-0.565599	1.64166	-0.522918	1.2193	1.02837	1.28555	0.949127	-0.00295422
g4874	0	0	-0.768024	-0.84697	0.944952	-0.521953	-1.45236	-0.923116	0.0277222	0.427771	1.33011	0.291151	1.20502	1.10297	0.439234	1.37845	0.782054	-1.35075	-0.720332	-1.34592	-0.768024	-0.84697	0.944952	-0.521953	-1.45236	-0.923116	0.0277222	0.427771	1.33011	0.291151	1.20502	1.10297	0.439234	1.37845	0.782054	-1.35075	-0.720332	-1.34592	-0.243642	0.608391	-1.58949	-0.56764	0.655867	1.13651	-1.28076	-1.28469	-1.27278	1.14939	0.988188
g5473	0	0	0.726075	0.0349804	-0.696402	2.116	0.968679	1.09497	0.586449	0.291061	-0.282075	0.458759	0.0515017	1.1347	-1.42589	-1.20184	-0.744601	-0.904074	-0.910007	-1.29827	0.726075	0.0349804	-0.696402	2.116	0.968679	1.09497	0.586449	0.291061	-0.282075	0.458759	0.0515017	1.1347	-1.42589	-1.20184	-0.744601	-0.904074	-0.910007	-1.29827	-0.362989	-0.638886	0.607183	1.73709	-0.965225	-0.377171	0.383652	0.885499	0.971152	0.283514	-1.25043
g1405	0	0	-0.271899	-0.952512	-0.657612	0.139911	-0.330721	1.94979	0.691179	-0.308809	1.03059	0.386543	1.80692	0.835561	-0.408899	-0.336431	-0.774229	-2.20222	-0.294927	-0.302238	-0.271899	-0.952512	-0.657612	0.139911	-0.330721	1.94979	0.691179	-0.308809	1.03059	0.386543	1.80692	0.835561	-0.408899	-0.336431	-0.774229	-2.20222	-0.294927	-0.302238	-0.0591124	-0.428638	-0.422644	-0.87507	1.95914	-0.173677	-0.308246	1.21014	-1.6204	-0.197503	-0.681864
g6835	0	0	1.53459	-0.242847	-0.778606	0.255638	0.443235	1.78723	-0.112261	-1.21645	-0.883785	0.818556	-0.529737	-1.25213	-0.849007	-0.873017	-0.804837	0.371822	0.555578	1.77602	1.53459	-0.242847	-0.778606	0.255638	0.443235	1.78723	-0.112261	-1.21645	-0.883785	0.818556	-0.529737	-1.25213	-0.849007	-0.873017	-0.804837	0.371822	0.555578	1.77602	1.24332	1.17864	-0.0443701	-0.494997	-0.789836	-1.09276	0.31233	1.64253	-0.543167	0.700848	0.0757886
g3115	0	0	3.90962	-0.287785	-0.287785	-0.287785	-0.287785	-0.287785	-0.287785	-0.287785	-0.287785	-0.287785	-0.287785	-0.237816	-0.287785	-0.287785	0.644972	-0.287785	-0.287785	-0.287785	3.90962	-0.287785	-0.287785	-0.287785	-0.287785	-0.287785	-0.287785	-0.287785	-0.287785	-0.287785	-0.287785	-0.237816	-0.287785	-0.287785	0.644972	-0.287785	-0.287785	-0.287785	0.76499	-0.842243	0.246075	-1.57153	1.01069	0.39202	-1.23366	0.501286	1.9911	-0.459043	-2.60285
g5376	0	0	-0.247641	-1.32352	-1.33406	0.681476	0.671437	1.2021	-0.619457	-1.21433	-0.888618	1.53198	1.96155	1.2228	-0.169389	-0.0859958	-0.249234	-0.686618	-0.362457	-0.0900254	-0.247641	-1.32352	-1.33406	0.681476	0.671437	1.2021	-0.619457	-1.21433	-0.888618	1.53198	1.96155	1.2228	-0.169389	-0.0859958	-0.249234	-0.686618	-0.362457	-0.0900254	-0.0171721	0.499267	0.87022	1.05056	-1.23744	-1.16543	-0.847863	-0.231245	0.658897	0.611942	-1.07249
g5769	0	0	-0.303676	0.863114	0.772011	-0.0569293	-0.395631	-1.0078	1.54713	1.82949	1.16538	-0.413896	-0.308953	-0.322367	-1.53045	-1.60893	-0.962454	0.994409	0.0145517	-0.274993	-0.303676	0.863114	0.772011	-0.0569293	-0.395631	-1.0078	1.54713	1.82949	1.16538	-0.413896	-0.308953	-0.322367	-1.53045	-1.60893	-0.962454	0.994409	0.0145517	-0.274993	-1.3105	-0.703658	-0.24265	0.485648	1.56536	0.205798	-0.828678	-1.00224	-0.268954	-0.748281	0.844395
g6846	0	0	-0.69395	-1.05583	-0.689478	-0.0736194	0.549406	0.363631	-1.62647	-1.31056	-1.75652	0.591576	0.158334	1.04843	1.19131	1.34906	1.42287	0.00591612	0.549406	-0.02351	-0.69395	-1.05583	-0.689478	-0.0736194	0.549406	0.363631	-1.62647	-1.31056	-1.75652	0.591576	0.158334	1.04843	1.19131	1.34906	1.42287	0.00591612	0.549406	-0.02351	1.26689	-0.348319	0.866141	-0.494637	0.20544	-1.49552	0.073781	0.522042	-0.0697913	1.39132	-0.744466
g0565	0	0	1.61911	1.52275	0.865734	-0.592197	0.895797	0.422753	-0.15821	-1.0416	-0.983788	-0.544019	0.533113	-1.27466	1.13527	1.07785	-1.26104	-0.67789	-0.695234	-0.843751	1.61911	1.52275	0.865734	-0.592197	0.895797	0.422753	-0.15821	-1.0416	-0.983788	-0.544019	0.533113	-1.27466	1.13527	1.07785	-1.26104	-0.67789	-0.695234	-0.843751	-0.322941	0.894842	-1.063	-0.252797	-0.773566	1.51746	-0.108188	-0.197068	-1.55001	-1.11384	-0.783449
g4400	0	0	3.70633	0.113235	-0.14594	-0.339395	-0.197333	-0.350049	-0.424666	-0.34124	-0.634904	-0.451233	-0.0367302	-0.461853	-0.700155	-0.275989	-0.808964	0.505698	0.38895	0.454236	3.70633	0.113235	-0.14594	-0.339395	-0.197333	-0.350049	-0.424666	-0.34124	-0.634904	-0.451233	-0.0367302	-0.461853	-0.700155	-0.275989	-0.808964	0.505698	0.38895	0.454236	0.418929	-0.751461	0.136311	-0.774076	1.74437	-0.774076	1.0708	0.647239	-0.605476	0.198981	-0.0549637
g3936	0	0	1.92816	1.65741	0.0299663	1.15476	1.31846	0.652174	0.476761	0.0652574	-0.325837	-0.1053	-0.998671	-0.942123	-0.317911	-1.0125	-0.306721	-1.1535	-1.10789	-1.0125	1.92816	1.65741	0.0299663	1.15476	1.31846	0.652174	0.476761	0.0652574	-0.325837	-0.1053	-0.998671	-0.942123	-0.317911	-1.0125	-0.306721	-1.1535	-1.10789	-1.0125	-0.584	-0.612793	0.75035	1.24619	-1.36102	0.561282	-0.227855	-0.874605	-0.132298	-1.27903	-0.784379
g1806	0	0	0.282286	0.667155	2.18827	-0.0271559	1.73658	0.787874	-0.596574	-0.497469	-0.22093	-0.0638813	-0.216142	-1.48541	1.28178	-0.541706	-1.29515	-0.310284	-0.80445	-0.884798	0.282286	0.667155	2.18827	-0.0271559	1.73658	0.787874	-0.596574	-0.497469	-0.22093	-0.0638813	-0.216142	-1.48541	1.28178	-0.541706	-1.29515	-0.310284	-0.80445	-0.884798	0.0243388	0.529291	-0.477809	0.982948	0.688046	-1.74682	-1.1316	-0.0824028	2.02635	0.00125407	-0.324075
g5532	0	0	-0.0298957	1.17016	1.06081	1.03579	0.484607	0.0613062	0.00956639	1.36518	1.69773	-0.284154	0.0219389	-1.51613	-0.900912	-1.71012	-1.25497	-0.32227	-0.0856197	-0.80302	-0.0298957	1.17016	1.06081	1.03579	0.484607	0.0613062	0.00956639	1.36518	1.69773	-0.284154	0.0219389	-1.51613	-0.900912	-1.71012	-1.25497	-0.32227	-0.0856197	-0.80302	-0.29225	-0.706932	1.8934	0.286024	-0.429548	-0.750696	-0.810971	2.09997	-0.665844	0.195181	1.35734
g3594	0	0	-0.182553	0.343188	-0.248991	-0.20918	0.0396737	0.142796	-1.4428	-1.85416	-0.777025	-0.41594	-0.149048	-0.837376	0.470312	1.16901	0.42065	2.74106	0.63073	0.159659	-0.182553	0.343188	-0.248991	-0.20918	0.0396737	0.142796	-1.4428	-1.85416	-0.777025	-0.41594	-0.149048	-0.837376	0.470312	1.16901	0.42065	2.74106	0.63073	0.159659	0.348917	0.228412	-1.56522	-0.705413	1.31832	0.374978	1.77989	-0.932987	1.7477	-1.77772	-0.316426
g4071	0	0	-0.775203	-0.154652	1.70023	0.0205119	-0.0464948	-0.127305	0.718947	1.85538	1.12327	0.162027	-0.758231	-0.327126	-1.51801	-0.959763	-1.13093	-1.29348	1.08514	0.425683	-0.775203	-0.154652	1.70023	0.0205119	-0.0464948	-0.127305	0.718947	1.85538	1.12327	0.162027	-0.758231	-0.327126	-1.51801	-0.959763	-1.13093	-1.29348	1.08514	0.425683	1.16859	-0.0743	-0.0716968	-0.0299008	-1.74737	0.754679	0.137467	0.80448	0.404753	1.33398	0.672425
g0254	0	0	-0.666737	-0.495935	-1.24229	-0.300706	1.54227	0.0740985	-0.929239	-0.829494	-1.34038	0.211251	-0.723172	-0.63572	0.628081	0.451033	-0.0924693	1.5086	0.694322	2.14648	-0.666737	-0.495935	-1.24229	-0.300706	1.54227	0.0740985	-0.929239	-0.829494	-1.34038	0.211251	-0.723172	-0.63572	0.628081	0.451033	-0.0924693	1.5086	0.694322	2.14648	-0.0148618	-0.800341	-0.434509	-0.795313	0.171969	1.87306	-0.476258	1.39605	-0.771791	0.412189	0.30706
g4044	0	0	1.05095	0.40959	-0.526195	0.0997562	0.121574	1.15272	-0.888413	-1.83115	-1.46491	0.811721	1.03836	0.942294	0.858631	1.16585	0.077455	-0.837048	-1.12326	-1.05792	1.05095	0.40959	-0.526195	0.0997562	0.121574	1.15272	-0.888413	-1.83115	-1.46491	0.811721	1.03836	0.942294	0.858631	1.16585	0.077455	-0.837048	-1.12326	-1.05792	0.209768	-0.586957	0.0295881	0.389175	1.47224	-1.51382	-1.03061	-1.15937	-1.09817	0.548064	-1.341
g5975	0	0	-0.966186	-0.866639	-0.502063	-0.72845	-0.298286	0.808615	-1.20781	-1.23794	-0.460651	-0.215067	-0.0562982	-0.343862	1.90091	0.98922	-0.296556	0.143011	1.39796	1.9401	-0.966186	-0.866639	-0.502063	-0.72845	-0.298286	0.808615	-1.20781	-1.23794	-0.460651	-0.215067	-0.0562982	-0.343862	1.90091	0.98922	-0.296556	0.143011	1.39796	1.9401	1.2454	0.378235	-1.71179	-0.00146825	0.475905	-0.386278	-0.347592	-0.105644	-0.280898	-0.185612	-0.405763
g0301	0	0	-0.39792	-0.474543	-0.474543	-0.474543	-0.474543	-0.474543	-0.474543	-0.474543	-0.474543	-0.474543	-0.474543	-0.473631	-0.474543	0.196819	-0.457516	2.35412	1.57603	2.42207	-0.39792	-0.474543	-0.474543	-0.474543	-0.474543	-0.474543	-0.474543	-0.474543	-0.474543	-0.474543	-0.474543	-0.473631	-0.474543	0.196819	-0.457516	2.35412	1.57603	2.42207	-1.09654	-0.707091	0.511361	1.64661	-0.539122	0.184783	-0.782548	0.29785	-0.239944	0.786437	1.85943
g2213	0	0	0.158148	-0.491371	-1.17297	-0.180842	-0.416781	-0.598244	0.486525	0.78813	0.907227	-1.24715	-1.45876	-1.65327	1.05768	0.737848	1.89326	0.619427	-0.38579	0.956942	0.158148	-0.491371	-1.17297	-0.180842	-0.416781	-0.598244	0.486525	0.78813	0.907227	-1.24715	-1.45876	-1.65327	1.05768	0.737848	1.89326	0.619427	-0.38579	0.956942	-0.517232	0.609064	-1.61301	1.31879	0.105126	0.0972543	0.887506	1.28524	0.259843	-0.0920522	-1.11455
g4860	0	0	-0.260986	-0.317317	-0.317317	-0.317317	-0.317317	-0.317317	-0.317317	-0.317317	-0.317317	1.3024	-0.317317	3.70582	-0.317317	-0.317317	-0.304799	-0.317317	-0.317317	-0.317317	-0.260986	-0.317317	-0.317317	-0.317317	-0.317317	-0.317317	-0.317317	-0.317317	-0.317317	1.3024	-0.317317	3.70582	-0.317317	-0.317317	-0.304799	-0.317317	-0.317317	-0.317317	1.51836	0.470632	0.146192	-1.3294	0.0212396	-0.827026	-0.209504	0.392499	-1.21091	0.659739	0.69268
g0538	0	0	-1.17129	-0.689533	-0.00978203	-1.59092	-1.43695	-1.15508	-0.711678	-0.29578	-0.366719	0.912181	1.21038	0.378327	0.284364	0.670959	-0.00421306	1.7248	1.21038	1.04055	-1.17129	-0.689533	-0.00978203	-1.59092	-1.43695	-1.15508	-0.711678	-0.29578	-0.366719	0.912181	1.21038	0.378327	0.284364	0.670959	-0.00421306	1.7248	1.21038	1.04055	0.482657	0.992522	0.819567	-1.67406	-0.0703988	-0.550285	1.04971	0.76955	1.40987	0.128325	1.10901
g2157	0	0	3.81216	-0.336188	0.849855	-0.309023	-0.29728	-0.405407	-0.0745008	-0.10849	0.0624498	-0.172746	-0.353696	-0.243355	-0.485556	-0.459118	-0.484358	-0.223098	-0.286093	-0.485556	3.81216	-0.336188	0.849855	-0.309023	-0.29728	-0.405407	-0.0745008	-0.10849	0.0624498	-0.172746	-0.353696	-0.243355	-0.485556	-0.459118	-0.484358	-0.223098	-0.286093	-0.485556	-0.616487	-0.847961	1.19852	-1.18554	0.673058	0.778411	-0.66008	0.897807	0.0352639	2.72552	-0.409721
g3628	0	0	0.927378	1.90006	1.38703	-0.711977	-0.116464	0.795195	0.0998274	-0.267461	0.438776	0.933647	0.478737	-0.261683	-0.0998162	-0.261683	-0.451298	-1.61912	-1.78297	-1.38819	0.927378	1.90006	1.38703	-0.711977	-0.116464	0.795195	0.0998274	-0.267461	0.438776	0.933647	0.478737	-0.261683	-0.0998162	-0.261683	-0.451298	-1.61912	-1.78297	-1.38819	1.52996	-0.182584	0.855173	-0.374892	-1.1186	-0.709057	0.309768	0.131405	-0.491437	0.719627	1.60729
g5482	0	0	2.6696	-0.0569375	-0.403467	0.276003	-0.383556	0.561645	-0.889461	-1.39494	-1.57532	1.40391	0.402617	0.960244	-0.238324	-0.856192	0.0568532	-0.109272	-0.215525	-0.207872	2.6696	-0.0569375	-0.403467	0.276003	-0.383556	0.561645	-0.889461	-1.39494	-1.57532	1.40391	0.402617	0.960244	-0.238324	-0.856192	0.0568532	-0.109272	-0.215525	-0.207872	-0.653307	0.146048	1.88257	-0.0180998	-0.886506	-0.470707	0.67064	0.386501	0.927815	-0.524004	-0.39021
g0447	0	0	0.652708	0.750513	-0.0244034	0.0611034	1.70554	1.79874	0.438376	-0.0692744	-0.393913	0.93412	-0.501777	0.464799	-0.436753	0.129502	-0.859803	-1.63352	-1.56407	-1.45189	0.652708	0.750513	-0.0244034	0.0611034	1.70554	1.79874	0.438376	-0.0692744	-0.393913	0.93412	-0.501777	0.464799	-0.436753	0.129502	-0.859803	-1.63352	-1.56407	-1.45189	-0.410653	-0.527523	0.454221	1.83374	-0.483546	-0.866235	0.742081	-0.116078	0.895341	-0.388174	-0.692427
g5169	0	0	0.247955	1.7699	0.713434	0.988125	1.09824	0.929645	-0.561414	-0.575462	0.596798	1.00932	-0.352501	0.160421	-1.32691	-1.17002	-0.561414	-0.112083	-1.95086	-0.90318	0.247955	1.7699	0.713434	0.988125	1.09824	0.929645	-0.561414	-0.575462	0.596798	1.00932	-0.352501	0.160421	-1.32691	-1.17002	-0.561414	-0.112083	-1.95086	-0.90318	-0.747436	0.447217	-0.911269	-0.557512	0.00830921	1.76069	-1.05691	0.287156	-0.0997373	-0.370728	-0.761398
g2106	0	0	1.54772	1.14111	1.98796	0.315231	0.0546267	-0.350471	0.873544	0.257984	-0.16926	0.535667	-0.230097	0.423097	-0.483178	-1.07525	-0.62275	-1.23139	-1.36398	-1.61055	1.54772	1.14111	1.98796	0.315231	0.0546267	-0.350471	0.873544	0.257984	-0.16926	0.535667	-0.230097	0.423097	-0.483178	-1.07525	-0.62275	-1.23139	-1.36398	-1.61055	-1.17568	-0.0961957	1.2815	0.996259	-0.986591	-0.0192892	1.23286	1.04281	0.770821	0.644418	-0.306077
g0960	0	0	0.330844	0.570811	-0.00953736	1.75683	0.959994	1.0111	0.520512	0.565171	1.57493	0.452991	-0.767141	-0.83292	-1.22266	-1.08195	-0.272648	-1.29385	-1.09393	-1.16854	0.330844	0.570811	-0.00953736	1.75683	0.959994	1.0111	0.520512	0.565171	1.57493	0.452991	-0.767141	-0.83292	-1.22266	-1.08195	-0.272648	-1.29385	-1.09393	-1.16854	0.756221	1.35898	-1.3021	-0.931407	-0.0161471	0.134453	0.304367	0.995599	-1.30734	-0.707085	0.743924
g0415	0	0	-0.131069	1.63246	2.60708	-0.724967	-1.50966	-0.478385	0.84345	0.156776	-0.279906	-0.530004	-0.239423	-0.226518	-0.961381	-0.637559	-1.07113	0.482703	0.571121	0.496408	-0.131069	1.63246	2.60708	-0.724967	-1.50966	-0.478385	0.84345	0.156776	-0.279906	-0.530004	-0.239423	-0.226518	-0.961381	-0.637559	-1.07113	0.482703	0.571121	0.496408	1.09752	0.790706	0.34925	0.167393	-1.45595	-0.948919	-0.411597	-1.2423	0.0669534	0.319121	-0.768615
g3841	0	0	-0.38457	-0.264954	-0.890976	-0.530574	-0.52406	-0.74683	0.12242	0.27899	-0.309826	-0.216731	-0.105936	0.228154	-0.197084	-0.510721	-0.0973088	3.67854	0.793922	-0.322456	-0.38457	-0.264954	-0.890976	-0.530574	-0.52406	-0.74683	0.12242	0.27899	-0.309826	-0.216731	-0.105936	0.228154	-0.197084	-0.510721	-0.0973088	3.67854	0.793922	-0.322456	0.991399	1.30972	-0.577009	-1.23228	-0.651727	0.159891	-1.12178	0.506118	-1.12178	0.400788	-0.662934
g0817	0	0	-0.336613	1.84599	1.17855	-0.95579	0.0211232	0.218647	0.489731	0.697773	1.74518	-0.770462	-0.453947	-2.11023	0.287455	0.562478	-0.652021	-0.882414	-0.675401	-0.210061	-0.336613	1.84599	1.17855	-0.95579	0.0211232	0.218647	0.489731	0.697773	1.74518	-0.770462	-0.453947	-2.11023	0.287455	0.562478	-0.652021	-0.882414	-0.675401	-0.210061	-1.4365	-0.747171	-0.39291	0.868934	0.927077	0.780574	-0.301321	0.0473315	0.701573	-0.51849	0.242201
g2492	0	0	-1.04006	-1.33306	-1.06636	2.68273	0.652352	1.5823	-0.484239	-0.122971	0.417548	-0.14796	-0.0921446	-0.795851	-0.139362	0.103733	0.94114	-0.134307	-0.104093	-0.919397	-1.04006	-1.33306	-1.06636	2.68273	0.652352	1.5823	-0.484239	-0.122971	0.417548	-0.14796	-0.0921446	-0.795851	-0.139362	0.103733	0.94114	-0.134307	-0.104093	-0.919397	-0.0930032	1.35037	-1.42122	-0.779828	0.254375	0.68931	1.4526	-0.852964	-1.70957	-0.344662	0.986954
g1016	0	0	-0.165769	-0.424965	-0.424965	-0.424965	-0.424965	-0.424965	-0.424965	-0.424965	0.992898	3.38583	-0.424965	-0.421879	1.47426	-0.424965	-0.367365	-0.424965	-0.424965	-0.223368	-0.165769	-0.424965	-0.424965	-0.424965	-0.424965	-0.424965	-0.424965	-0.424965	0.992898	3.38583	-0.424965	-0.421879	1.47426	-0.424965	-0.367365	-0.424965	-0.424965	-0.223368	-0.0990029	0.187926	-0.743626	-1.16161	1.74573	0.0705782	1.60428	0.788369	0.12322	1.01807	1.61221
g3910	0	0	-1.04264	-0.836283	0.425198	2.70148	-0.794011	0.432846	-0.218891	0.448837	-0.938069	0.0845205	0.793409	0.528931	-0.0253307	1.35713	-1.09714	-0.763976	-1.11272	0.0567101	-1.04264	-0.836283	0.425198	2.70148	-0.794011	0.432846	-0.218891	0.448837	-0.938069	0.0845205	0.793409	0.528931	-0.0253307	1.35713	-1.09714	-0.763976	-1.11272	0.0567101	-1.54412	-0.708479	0.357098	0.989008	-0.0932079	0.999701	0.705234	-1.01075	0.231174	1.09947	0.465855
g3908	0	0	-0.881246	1.96448	2.19693	-0.180075	1.34396	0.111632	-1.37885	-0.888522	-0.325071	-0.116568	-0.758804	-0.941784	0.809095	0.0399282	0.0455039	-0.760086	-0.403479	0.122964	-0.881246	1.96448	2.19693	-0.180075	1.34396	0.111632	-1.37885	-0.888522	-0.325071	-0.116568	-0.758804	-0.941784	0.809095	0.0399282	0.0455039	-0.760086	-0.403479	0.122964	-1.76034	0.455585	0.970065	-0.485881	0.110376	0.710191	0.0876642	0.707281	0.731667	-0.277432	-0.805069
g5654	0	0	0.360995	1.23031	2.06251	-0.106207	0.720197	0.0329496	1.21111	1.10732	0.837008	-0.382381	-0.440394	-1.15692	-1.22016	-1.2869	-0.436768	-0.882104	-0.932407	-0.718147	0.360995	1.23031	2.06251	-0.106207	0.720197	0.0329496	1.21111	1.10732	0.837008	-0.382381	-0.440394	-1.15692	-1.22016	-1.2869	-0.436768	-0.882104	-0.932407	-0.718147	0.200862	-1.00093	-1.04151	0.277011	-0.104386	1.66896	1.93555	0.844373	0.0585841	0.488985	1.17214
g4249	0	0	-0.824011	-0.70231	-0.151033	-0.728637	-0.530959	-0.695891	2.10332	2.5601	1.46315	-0.0454724	-0.428676	0.251917	-0.4328	-0.713135	-0.180162	-0.29891	-0.085515	-0.560977	-0.824011	-0.70231	-0.151033	-0.728637	-0.530959	-0.695891	2.10332	2.5601	1.46315	-0.0454724	-0.428676	0.251917	-0.4328	-0.713135	-0.180162	-0.29891	-0.085515	-0.560977	-0.439688	1.44622	0.246385	0.754373	-1.19172	-0.815568	-0.631154	-1.40454	0.519199	-0.189365	-0.269469
g0991	0	0	-0.244733	-0.322246	0.199261	-0.277521	-0.153818	0.572032	-0.0613698	0.657603	0.614181	-0.430938	-0.550692	-0.487088	1.95511	2.43683	-0.0171977	-1.39033	-1.17083	-1.32825	-0.244733	-0.322246	0.199261	-0.277521	-0.153818	0.572032	-0.0613698	0.657603	0.614181	-0.430938	-0.550692	-0.487088	1.95511	2.43683	-0.0171977	-1.39033	-1.17083	-1.32825	-0.586317	-0.414314	-0.0233552	1.99901	-0.567089	-0.407932	-0.752513	-0.926651	-1.16031	0.186044	-0.220673
g6443	0	0	-0.145921	0.911728	1.69121	-0.669829	0.32487	-0.495969	1.0273	1.23404	0.979297	-0.467094	-0.403381	-1.86508	-0.513791	-1.05645	-1.42589	-0.242822	-0.145921	1.2637	-0.145921	0.911728	1.69121	-0.669829	0.32487	-0.495969	1.0273	1.23404	0.979297	-0.467094	-0.403381	-1.86508	-0.513791	-1.05645	-1.42589	-0.242822	-0.145921	1.2637	-0.945731	-1.20323	-0.172092	0.16434	1.4495	0.707208	-0.922725	-0.616982	-0.768209	-1.01512	-0.683722
g2675	0	0	3.82092	0.0920007	-0.328015	-0.328015	0.91288	-0.328015	-0.328015	-0.328015	-0.328015	-0.328015	-0.328015	-0.327347	-0.328015	-0.246729	-0.315544	-0.328015	-0.328015	-0.328015	3.82092	0.0920007	-0.328015	-0.328015	0.91288	-0.328015	-0.328015	-0.328015	-0.328015	-0.328015	-0.328015	-0.327347	-0.328015	-0.246729	-0.315544	-0.328015	-0.328015	-0.328015	0.225549	1.80948	-0.626334	-0.453329	-1.03479	0.0794296	1.6004	0.39254	-0.112382	-1.16269	-1.90593
g0558	0	0	1.80875	-0.587474	-0.798224	0.134135	-0.62919	0.640297	0.473849	0.0315251	-0.526232	-0.440785	-1.46195	-0.484061	-0.892184	-0.684951	-0.838536	1.39501	0.778201	2.08182	1.80875	-0.587474	-0.798224	0.134135	-0.62919	0.640297	0.473849	0.0315251	-0.526232	-0.440785	-1.46195	-0.484061	-0.892184	-0.684951	-0.838536	1.39501	0.778201	2.08182	0.393243	1.33606	0.0799234	0.437914	-1.53427	-0.712871	0.642668	-0.257508	-0.0652163	-0.502297	1.27972
g2444	0	0	-1.33898	0.0559957	1.09671	0.0343236	1.16119	-0.0899278	-1.67517	-0.589454	-1.72149	-0.592487	-1.03668	0.455591	-0.0501576	0.150131	0.814889	1.32082	0.52794	1.47674	-1.33898	0.0559957	1.09671	0.0343236	1.16119	-0.0899278	-1.67517	-0.589454	-1.72149	-0.592487	-1.03668	0.455591	-0.0501576	0.150131	0.814889	1.32082	0.52794	1.47674	0.640394	-0.00648373	1.03775	-1.64645	0.620564	-0.645783	-1.94363	-0.312797	-0.0412593	-1.54745	0.751231
g4096	0	0	1.07571	1.26055	0.754399	0.272845	0.414822	0.110208	-0.436344	-1.27019	-1.05997	-0.296196	0.517315	0.139881	0.203776	0.66143	1.75571	-0.587052	-1.62925	-1.88765	1.07571	1.26055	0.754399	0.272845	0.414822	0.110208	-0.436344	-1.27019	-1.05997	-0.296196	0.517315	0.139881	0.203776	0.66143	1.75571	-0.587052	-1.62925	-1.88765	-0.460286	-0.580794	-0.793578	1.88146	-0.397608	0.350806	0.371381	0.547604	-0.665783	1.37085	0.304874
g0289	0	0	0.763575	1.28792	1.28792	-0.326456	-0.455626	0.263827	0.601374	-0.064903	0.907734	0.907734	-0.215029	1.48872	-1.58683	-0.984216	-0.111047	-0.952648	-1.60476	-1.20728	0.763575	1.28792	1.28792	-0.326456	-0.455626	0.263827	0.601374	-0.064903	0.907734	0.907734	-0.215029	1.48872	-1.58683	-0.984216	-0.111047	-0.952648	-1.60476	-1.20728	1.56342	0.851866	-0.302888	-0.61697	-0.401685	-1.09375	1.66557	-0.883547	-1.91302	-0.176933	1.01542
g4698	0	0	0.00334968	-0.261324	-0.960444	1.40493	0.795279	0.496334	0.0882438	-1.06982	-0.393414	-0.0543307	1.25306	0.933206	0.900707	0.657438	0.900707	-1.50741	-1.56549	-1.62102	0.00334968	-0.261324	-0.960444	1.40493	0.795279	0.496334	0.0882438	-1.06982	-0.393414	-0.0543307	1.25306	0.933206	0.900707	0.657438	0.900707	-1.50741	-1.56549	-1.62102	-0.254495	0.934938	-1.81413	0.701035	-0.0878331	0.520483	-1.61931	0.110854	-1.13886	-1.26333	0.984922
g4958	0	0	1.01461	-0.57617	-0.434197	1.77197	0.749899	1.50851	0.624617	0.481048	1.63302	-0.52307	-0.216913	-0.592741	-1.14059	-0.668644	-0.337383	-1.21378	-1.12126	-0.958946	1.01461	-0.57617	-0.434197	1.77197	0.749899	1.50851	0.624617	0.481048	1.63302	-0.52307	-0.216913	-0.592741	-1.14059	-0.668644	-0.337383	-1.21378	-1.12126	-0.958946	-0.692958	0.37344	-0.31903	-1.32015	1.53501	0.423695	0.260261	0.43642	0.632356	-1.58952	-0.934238
g1568	0	0	-0.964717	-1.64975	-1.9815	-0.334343	-0.307466	1.33851	-0.815241	-0.587453	0.250524	0.0438308	1.90831	0.838904	0.0305822	1.01398	0.729403	-0.24504	0.126057	0.605413	-0.964717	-1.64975	-1.9815	-0.334343	-0.307466	1.33851	-0.815241	-0.587453	0.250524	0.0438308	1.90831	0.838904	0.0305822	1.01398	0.729403	-0.24504	0.126057	0.605413	-1.0497	-0.347226	-0.144691	1.84156	0.250229	-0.550166	-0.125719	-0.0659585	-0.613094	-0.613094	0.616621
g5384	0	0	-0.368155	-0.303346	0.846435	-0.403825	0.0701768	1.09538	0.0243204	1.31246	0.120598	-0.281808	-0.403825	-1.11293	-1.4646	-0.481353	-1.66931	-0.438135	1.46871	1.9892	-0.368155	-0.303346	0.846435	-0.403825	0.0701768	1.09538	0.0243204	1.31246	0.120598	-0.281808	-0.403825	-1.11293	-1.4646	-0.481353	-1.66931	-0.438135	1.46871	1.9892	-0.890282	1.29607	-1.42672	0.204956	0.165944	0.650029	-0.547493	-0.512776	-1.11967	-0.917188	1.31092
g2821	0	0	0.874204	1.93905	0.934447	-0.678524	0.817052	-0.701344	0.167113	-0.236933	-0.489538	0.795738	0.915491	-0.333623	-0.24214	-0.600993	1.06669	-0.843999	-1.89774	-1.48495	0.874204	1.93905	0.934447	-0.678524	0.817052	-0.701344	0.167113	-0.236933	-0.489538	0.795738	0.915491	-0.333623	-0.24214	-0.600993	1.06669	-0.843999	-1.89774	-1.48495	-0.634454	-0.652434	-0.276895	1.74825	-0.80698	0.622508	2.11777	0.982355	-0.0739872	1.57573	-1.08439
g0498	0	0	0.762552	-0.928276	-0.329047	0.288964	-0.138247	-0.718465	0.592066	-0.489414	-1.52643	-1.46074	-0.827932	-0.116706	-0.570325	-0.0260975	0.565734	2.09999	1.54898	1.2734	0.762552	-0.928276	-0.329047	0.288964	-0.138247	-0.718465	0.592066	-0.489414	-1.52643	-1.46074	-0.827932	-0.116706	-0.570325	-0.0260975	0.565734	2.09999	1.54898	1.2734	-1.69728	0.620745	0.553488	0.770086	-0.757569	0.510526	0.735376	0.402778	-0.970377	-0.247677	-0.138081
g6676	0	0	-0.0580884	-0.495997	-1.59832	-0.347796	1.02348	0.18356	-0.80588	-0.625926	-0.95749	-0.334161	-0.213322	-0.669717	0.263679	-0.587171	-0.116297	1.79086	1.27486	2.27373	-0.0580884	-0.495997	-1.59832	-0.347796	1.02348	0.18356	-0.80588	-0.625926	-0.95749	-0.334161	-0.213322	-0.669717	0.263679	-0.587171	-0.116297	1.79086	1.27486	2.27373	-0.196214	-1.70871	1.33364	0.0366129	0.0234638	0.511207	0.0867293	0.401917	-0.317458	0.708904	-0.470988
g1778	0	0	0.469747	-1.17189	-0.39245	0.133117	0.116131	0.683095	-0.476563	-1.25804	-1.23443	-0.21728	-0.453152	-1.20427	-0.428648	0.260733	0.129173	2.21115	0.894513	1.93907	0.469747	-1.17189	-0.39245	0.133117	0.116131	0.683095	-0.476563	-1.25804	-1.23443	-0.21728	-0.453152	-1.20427	-0.428648	0.260733	0.129173	2.21115	0.894513	1.93907	-0.204056	0.281059	-1.13509	-1.11195	1.08579	1.08424	1.16608	-1.11343	0.421699	0.132132	-0.537708
g2006	0	0	-0.35571	-0.0145282	2.70015	1.00405	0.75514	-0.0123042	0.558129	1.15247	0.484404	-0.19533	-1.03655	-0.215825	-0.916678	-0.807085	0.113831	-1.06577	-0.969097	-1.17931	-0.35571	-0.0145282	2.70015	1.00405	0.75514	-0.0123042	0.558129	1.15247	0.484404	-0.19533	-1.03655	-0.215825	-0.916678	-0.807085	0.113831	-1.06577	-0.969097	-1.17931	-0.789637	-1.32974	0.354012	-0.357804	1.28632	0.836846	-0.747222	-0.299897	-0.294705	-1.94872	1.24695
g4889	0	0	0.291786	0.784309	2.06931	-0.263195	-0.364303	0.561792	-0.458974	-0.826574	0.126328	0.0144479	1.21113	0.661527	0.291786	0.549829	-0.252523	-2.29409	-1.66818	-0.434403	0.291786	0.784309	2.06931	-0.263195	-0.364303	0.561792	-0.458974	-0.826574	0.126328	0.0144479	1.21113	0.661527	0.291786	0.549829	-0.252523	-2.29409	-1.66818	-0.434403	-1.17022	-1.12192	-0.259815	0.795086	0.62455	1.13232	0.671562	-0.876781	0.5611	0.174512	0.068667
g2738	0	0	-0.498356	-0.415414	-0.19265	-0.251726	-0.00187712	0.771957	-0.924301	-1.04814	-1.4118	-0.498356	0.84675	1.24755	1.48644	1.27641	1.93576	-0.906337	-0.758442	-0.657469	-0.498356	-0.415414	-0.19265	-0.251726	-0.00187712	0.771957	-0.924301	-1.04814	-1.4118	-0.498356	0.84675	1.24755	1.48644	1.27641	1.93576	-0.906337	-0.758442	-0.657469	0.767319	-0.100286	1.45248	-0.0802315	-0.698941	-1.34034	0.0887345	-1.1314	0.824558	2.44064	0.039952
g4809	0	0	2.04243	-0.942245	-1.34462	0.733796	-0.144545	0.183933	1.4654	1.1054	-0.538772	0.766205	-0.120367	-0.583053	-1.78305	-1.00679	-0.482495	0.543125	-0.272838	0.378493	2.04243	-0.942245	-1.34462	0.733796	-0.144545	0.183933	1.4654	1.1054	-0.538772	0.766205	-0.120367	-0.583053	-1.78305	-1.00679	-0.482495	0.543125	-0.272838	0.378493	-0.879022	0.724979	-0.555213	-1.15273	1.33792	0.524065	-0.364575	-0.493195	-1.15641	0.3094	0.728231
g4802	0	0	0.42868	3.19777	1.59131	-0.381328	0.216742	-0.0315289	0.239288	0.0694143	0.235271	-0.289327	-0.853991	-0.79379	-0.42198	-0.798281	-0.741018	-0.620657	-0.582569	-0.464004	0.42868	3.19777	1.59131	-0.381328	0.216742	-0.0315289	0.239288	0.0694143	0.235271	-0.289327	-0.853991	-0.79379	-0.42198	-0.798281	-0.741018	-0.620657	-0.582569	-0.464004	-0.0254224	-0.591346	-0.527241	-1.22892	1.03477	1.33816	1.49495	-0.493001	-2.08492	-0.403492	0.591665
g2565	0	0	-0.489735	-1.03814	-1.76817	-0.171587	-0.586156	1.2707	-0.607001	-0.947415	-1.14822	0.61654	1.11356	0.399907	0.281435	0.0371831	-0.915017	1.10525	1.50107	1.3458	-0.489735	-1.03814	-1.76817	-0.171587	-0.586156	1.2707	-0.607001	-0.947415	-1.14822	0.61654	1.11356	0.399907	0.281435	0.0371831	-0.915017	1.10525	1.50107	1.3458	0.777907	-0.702235	1.4265	0.0664462	-0.222109	-1.34651	-1.12302	0.554015	0.174382	-0.728915	0.0761795
g4788	0	0	-0.0157003	0.608798	0.00278886	2.30732	1.02992	-0.922596	-0.281623	-0.882519	-0.438471	1.25457	-0.883656	-0.922286	0.856283	-0.285084	-0.916812	1.33426	-0.922596	-0.922596	-0.0157003	0.608798	0.00278886	2.30732	1.02992	-0.922596	-0.281623	-0.882519	-0.438471	1.25457	-0.883656	-0.922286	0.856283	-0.285084	-0.916812	1.33426	-0.922596	-0.922596	1.23963	0.123711	0.628244	0.249537	-0.630787	-1.61033	1.04848	1.03377	-0.27714	0.484518	0.642241
g2098	0	0	0.450407	1.68418	1.88897	0.200046	0.66502	-0.708632	1.18003	1.01871	0.706497	-0.371354	-0.238412	-0.462432	-0.997163	-1.12218	-0.972092	-0.936374	-1.10245	-0.882784	0.450407	1.68418	1.88897	0.200046	0.66502	-0.708632	1.18003	1.01871	0.706497	-0.371354	-0.238412	-0.462432	-0.997163	-1.12218	-0.972092	-0.936374	-1.10245	-0.882784	-1.1422	-0.863832	0.764281	-0.0401351	1.51896	-0.237076	2.47171	-0.352924	-0.159325	-0.810887	0.137679
g4288	0	0	-1.57596	0.986558	0.374181	-0.85511	0.651113	-0.35235	-1.09021	-0.531642	-0.570933	1.7017	-0.312178	-0.313614	2.37452	0.747775	-0.017558	-0.925861	-0.407681	0.117253	-1.57596	0.986558	0.374181	-0.85511	0.651113	-0.35235	-1.09021	-0.531642	-0.570933	1.7017	-0.312178	-0.313614	2.37452	0.747775	-0.017558	-0.925861	-0.407681	0.117253	-0.728619	-0.834599	-1.0017	0.249586	1.27275	1.04258	0.121029	-0.0676708	-0.752668	0.661411	-1.98338
g5141	0	0	-0.315709	0.11255	-0.103916	0.0555793	0.101073	-0.234751	0.742684	1.3465	1.28671	0.0503223	-0.809458	-0.591321	-1.58284	-1.59756	-1.62172	0.837742	0.574418	1.7497	-0.315709	0.11255	-0.103916	0.0555793	0.101073	-0.234751	0.742684	1.3465	1.28671	0.0503223	-0.809458	-0.591321	-1.58284	-1.59756	-1.62172	0.837742	0.574418	1.7497	-1.08035	0.109914	0.548428	1.45761	-1.17321	0.137605	0.899184	-0.526236	-0.159086	-0.0228795	-0.842114
g2687	0	0	0.248785	-0.698973	-0.69478	-0.473538	-0.823419	-0.746827	1.32007	0.110623	0.248785	-0.165323	-0.428711	-0.344465	-0.853639	-0.849031	-0.959474	2.37769	0.816457	1.91578	0.248785	-0.698973	-0.69478	-0.473538	-0.823419	-0.746827	1.32007	0.110623	0.248785	-0.165323	-0.428711	-0.344465	-0.853639	-0.849031	-0.959474	2.37769	0.816457	1.91578	0.728996	-0.840102	1.4396	-0.614335	-1.08438	0.370224	-0.851967	-0.0948533	-0.430146	-0.164686	-1.85353
g6960	0	0	-0.0695076	0.35707	0.224641	-0.151494	-0.282619	-0.959241	0.289573	0.144724	0.30059	-0.267553	0.0143008	3.31591	0.296429	0.0562912	0.30059	-1.38434	-0.940451	-1.24492	-0.0695076	0.35707	0.224641	-0.151494	-0.282619	-0.959241	0.289573	0.144724	0.30059	-0.267553	0.0143008	3.31591	0.296429	0.0562912	0.30059	-1.38434	-0.940451	-1.24492	-0.37689	1.2875	-0.170262	-0.888088	-1.0151	1.16284	0.613443	-0.805474	-0.499902	-0.580695	0.0696948
g4849	0	0	0.147001	1.14785	1.37739	0.0734493	0.284498	-0.449865	1.34524	1.25586	1.34524	-0.862194	-1.17044	-1.02764	-1.2985	-1.33762	-1.10852	0.58458	-0.243218	-0.0631093	0.147001	1.14785	1.37739	0.0734493	0.284498	-0.449865	1.34524	1.25586	1.34524	-0.862194	-1.17044	-1.02764	-1.2985	-1.33762	-1.10852	0.58458	-0.243218	-0.0631093	-1.01518	-0.855313	1.58243	-0.419325	-0.0385615	0.745954	0.647522	-1.7831	0.647522	0.454771	0.454771
g4014	0	0	1.04552	-0.141173	0.6974	1.09597	0.568918	0.608319	0.0521397	1.7852	1.6438	-0.772953	-0.769722	-1.75795	-0.638528	-0.122992	-0.522522	-1.04206	-1.03283	-0.69654	1.04552	-0.141173	0.6974	1.09597	0.568918	0.608319	0.0521397	1.7852	1.6438	-0.772953	-0.769722	-1.75795	-0.638528	-0.122992	-0.522522	-1.04206	-1.03283	-0.69654	-1.34622	-0.983864	-0.0486562	1.25538	0.489576	0.63378	-0.515294	-0.624783	2.5076	-0.740205	0.498855
g6767	0	0	-0.525985	-0.247883	-0.333511	-0.278961	-1.21251	-0.876429	1.28811	2.6258	1.33092	-0.772986	-0.089773	-0.401487	-1.39982	-0.0470531	0.297851	-0.0611366	1.00043	-0.295579	-0.525985	-0.247883	-0.333511	-0.278961	-1.21251	-0.876429	1.28811	2.6258	1.33092	-0.772986	-0.089773	-0.401487	-1.39982	-0.0470531	0.297851	-0.0611366	1.00043	-0.295579	0.225237	0.712272	-0.52497	-1.48369	1.36964	-0.298485	-0.106972	0.356343	-0.886236	-0.3034	-1.20065
g3359	0	0	-0.734683	-0.0242185	0.444719	-1.06775	-0.259035	-0.10286	0.205721	0.872469	1.25657	-0.612037	1.70612	-0.787112	-1.53712	-1.10672	-1.22175	1.56336	1.05304	0.351287	-0.734683	-0.0242185	0.444719	-1.06775	-0.259035	-0.10286	0.205721	0.872469	1.25657	-0.612037	1.70612	-0.787112	-1.53712	-1.10672	-1.22175	1.56336	1.05304	0.351287	0.403382	-0.310597	-0.950437	-1.02657	0.232018	1.65221	-0.267932	0.20146	0.545868	1.11188	0.187301
g5057	0	0	1.79914	1.60448	0.686872	-0.181575	-1.55636	-0.334895	-0.686299	-1.66206	-0.490034	-0.504178	1.87784	-0.204538	-0.504178	-0.462312	-0.280921	0.14835	0.336382	0.414293	1.79914	1.60448	0.686872	-0.181575	-1.55636	-0.334895	-0.686299	-1.66206	-0.490034	-0.504178	1.87784	-0.204538	-0.504178	-0.462312	-0.280921	0.14835	0.336382	0.414293	0.761208	1.32798	-1.53577	-0.274587	-0.44287	0.16404	-1.44291	-0.599635	-0.944328	0.0680195	0.556122
g5144	0	0	-0.545424	0.902876	-0.20356	-0.555794	-0.128001	-0.7972	-0.298933	-0.0817674	0.293782	-0.706251	1.34844	-1.38291	0.54767	0.584921	-1.93362	0.376209	0.144447	2.43512	-0.545424	0.902876	-0.20356	-0.555794	-0.128001	-0.7972	-0.298933	-0.0817674	0.293782	-0.706251	1.34844	-1.38291	0.54767	0.584921	-1.93362	0.376209	0.144447	2.43512	-0.697002	-0.532715	1.08977	1.46742	-0.728551	-0.598919	-0.223183	-0.605927	-1.2659	2.6825	-0.317307
g0635	0	0	1.02164	-0.165402	-1.09483	0.752531	-0.226787	0.144393	1.6818	-0.162304	0.0212579	2.57279	-0.155075	-0.65566	-0.221916	-0.170354	0.108688	-0.897716	-1.34033	-1.21273	1.02164	-0.165402	-1.09483	0.752531	-0.226787	0.144393	1.6818	-0.162304	0.0212579	2.57279	-0.155075	-0.65566	-0.221916	-0.170354	0.108688	-0.897716	-1.34033	-1.21273	1.36821	1.19524	-0.607154	-0.720512	-0.462886	-0.772897	1.29424	0.949152	0.85648	-0.435535	-0.953395
g3311	0	0	0.570034	2.2795	1.50983	-0.172469	-0.0707022	-0.443125	1.19301	1.00016	1.02368	-0.687932	-0.916972	-0.881847	-0.890849	-0.919472	-0.8506	-0.584048	-0.702876	-0.455316	0.570034	2.2795	1.50983	-0.172469	-0.0707022	-0.443125	1.19301	1.00016	1.02368	-0.687932	-0.916972	-0.881847	-0.890849	-0.919472	-0.8506	-0.584048	-0.702876	-0.455316	-0.899574	-0.246029	-0.928213	1.13648	-0.408192	1.34553	-0.805031	-0.90438	0.0816608	-0.174001	-0.389709
g2323	0	0	-0.225457	0.208923	2.36225	-0.906124	0.356359	0.079021	0.0590575	1.20015	-0.374173	-0.737409	-0.435945	-1.49735	-0.299014	-0.323811	-1.36643	-0.533489	0.714517	1.71894	-0.225457	0.208923	2.36225	-0.906124	0.356359	0.079021	0.0590575	1.20015	-0.374173	-0.737409	-0.435945	-1.49735	-0.299014	-0.323811	-1.36643	-0.533489	0.714517	1.71894	1.04981	1.49057	-0.77497	-0.545878	-0.739926	-0.479613	-0.546621	-0.426343	-0.869983	-0.593541	-0.39436
g3607	0	0	-1.28409	-0.982847	-0.53082	-0.0737368	-0.547517	-0.106192	-0.936644	-1.42374	-0.101088	-1.20511	0.826658	0.477053	1.14924	1.50797	2.02984	0.680862	0.572529	-0.0523567	-1.28409	-0.982847	-0.53082	-0.0737368	-0.547517	-0.106192	-0.936644	-1.42374	-0.101088	-1.20511	0.826658	0.477053	1.14924	1.50797	2.02984	0.680862	0.572529	-0.0523567	1.11588	1.09027	-0.858282	-1.10071	0.41834	-0.665507	-0.104853	-0.828445	-1.08246	-0.474449	-0.135195
g2601	0	0	0.546392	-0.588034	-0.927373	0.457554	0.457554	1.40886	0.392121	-0.791165	-2.14724	-0.045844	-1.39305	0.583312	0.0190814	0.457554	1.88325	0.913231	-0.808847	-0.417357	0.546392	-0.588034	-0.927373	0.457554	0.457554	1.40886	0.392121	-0.791165	-2.14724	-0.045844	-1.39305	0.583312	0.0190814	0.457554	1.88325	0.913231	-0.808847	-0.417357	0.504547	-0.281784	-0.982654	-0.797776	-0.183145	1.74081	0.0379626	0.0379626	0.583945	1.93163	1.17811
g2715	0	0	-1.36868	-0.483341	0.248607	0.774808	0.0480427	0.51744	-0.908448	1.80491	0.601415	0.178611	0.925585	-0.180112	0.105945	1.54335	0.33855	-0.966717	-1.80997	-1.36999	-1.36868	-0.483341	0.248607	0.774808	0.0480427	0.51744	-0.908448	1.80491	0.601415	0.178611	0.925585	-0.180112	0.105945	1.54335	0.33855	-0.966717	-1.80997	-1.36999	-0.412757	-0.957232	0.23887	1.79177	-0.792709	0.132054	-0.733646	-0.3919	-0.504111	-0.686626	-0.545377
g4728	0	0	-0.625098	-1.10934	-1.40218	2.34355	-0.206117	1.574	-0.527387	-0.391559	1.18978	0.293445	0.837397	-0.501003	-0.995049	0.111067	0.377527	-0.578986	0.497303	-0.887356	-0.625098	-1.10934	-1.40218	2.34355	-0.206117	1.574	-0.527387	-0.391559	1.18978	0.293445	0.837397	-0.501003	-0.995049	0.111067	0.377527	-0.578986	0.497303	-0.887356	-0.176354	0.507218	-0.592146	1.64854	-1.27718	-0.110072	0.321904	-1.1123	-1.4808	-0.946843	-0.341405
g4426	0	0	0.694093	-0.0859448	0.122796	0.50226	-0.328319	-0.129813	-1.26711	0.0469404	-0.154124	-0.0617257	-0.550221	-0.756037	0.672616	0.215652	3.06236	-0.249721	-1.90777	0.174068	0.694093	-0.0859448	0.122796	0.50226	-0.328319	-0.129813	-1.26711	0.0469404	-0.154124	-0.0617257	-0.550221	-0.756037	0.672616	0.215652	3.06236	-0.249721	-1.90777	0.174068	-1.22841	0.248404	-0.0859676	-1.04626	1.27572	0.836525	-0.39846	-1.07983	-1.41612	-0.850799	0.36922
g6939	0	0	0.172138	-0.57292	-0.686945	0.322988	-0.831044	0.0506083	-0.248908	-0.999343	-0.880478	-0.577993	-0.942878	-1.19432	0.322988	0.234608	1.57374	1.08633	0.575215	2.59622	0.172138	-0.57292	-0.686945	0.322988	-0.831044	0.0506083	-0.248908	-0.999343	-0.880478	-0.577993	-0.942878	-1.19432	0.322988	0.234608	1.57374	1.08633	0.575215	2.59622	-0.531694	1.62699	-0.431172	0.854767	-0.768148	-0.750744	-0.287409	-1.05986	-0.564254	-0.489543	0.410329
g2458	0	0	0.397704	1.43151	1.86385	0.51697	0.334833	-0.0920864	0.926791	1.00212	1.39969	-0.588096	-0.689348	-0.812501	-0.955487	-1.12069	-0.580963	-1.00966	-0.851217	-1.17341	0.397704	1.43151	1.86385	0.51697	0.334833	-0.0920864	0.926791	1.00212	1.39969	-0.588096	-0.689348	-0.812501	-0.955487	-1.12069	-0.580963	-1.00966	-0.851217	-1.17341	-0.637472	-0.0681076	0.580658	-1.58882	1.21675	0.496984	0.592732	0.917956	1.32831	1.7939	1.14085
g3203	0	0	0.241433	0.0850221	3.61474	0.025263	0.551336	-0.0960339	-0.746246	-0.0061467	-0.341105	-0.38415	-0.553408	-1.09588	-0.129611	0.246886	-0.979224	-0.433128	-0.0315447	0.0318027	0.241433	0.0850221	3.61474	0.025263	0.551336	-0.0960339	-0.746246	-0.0061467	-0.341105	-0.38415	-0.553408	-1.09588	-0.129611	0.246886	-0.979224	-0.433128	-0.0315447	0.0318027	1.66476	0.385381	-0.547013	-1.31	0.0552263	-0.248361	1.21463	-0.628441	0.105347	-2.35409	0.0811489
g1182	0	0	-0.0813751	-0.643059	-0.392377	0.403314	0.742241	0.0507854	-0.436488	-0.956803	-1.2913	-0.38754	-0.49536	0.324607	1.35061	1.29425	2.58441	0.0507854	-0.974195	-1.14251	-0.0813751	-0.643059	-0.392377	0.403314	0.742241	0.0507854	-0.436488	-0.956803	-1.2913	-0.38754	-0.49536	0.324607	1.35061	1.29425	2.58441	0.0507854	-0.974195	-1.14251	-0.820381	-0.437165	-0.466202	-0.803014	1.46515	1.06161	1.21629	-1.53613	0.0213049	0.410488	-2.11799
g1527	0	0	1.75364	1.06882	-1.30297	1.60453	1.0875	0.353578	0.523546	-0.668308	-0.493416	-1.18371	-0.86486	-1.03685	-0.607627	-0.0775108	0.337565	1.07957	-1.03314	-0.540365	1.75364	1.06882	-1.30297	1.60453	1.0875	0.353578	0.523546	-0.668308	-0.493416	-1.18371	-0.86486	-1.03685	-0.607627	-0.0775108	0.337565	1.07957	-1.03314	-0.540365	0.188448	0.361444	0.854408	1.04295	-1.32743	-1.11982	-0.937954	0.867864	-0.0392284	-1.0855	0.428673
g1251	0	0	0.218496	-0.300184	1.43533	0.092271	0.85281	1.12725	-0.356939	1.81356	0.462279	-0.641259	-0.933871	-0.886358	0.0261976	0.462279	-0.248589	-2.26294	0.385066	-1.24541	0.218496	-0.300184	1.43533	0.092271	0.85281	1.12725	-0.356939	1.81356	0.462279	-0.641259	-0.933871	-0.886358	0.0261976	0.462279	-0.248589	-2.26294	0.385066	-1.24541	-0.920366	-0.974143	1.19421	1.26417	-0.18011	-0.38376	1.89756	0.931958	0.530339	0.899323	0.201051
g3878	0	0	0.427167	0.815902	-0.369489	0.254496	-0.0480329	0.0756204	1.15261	-0.00609703	0.799923	0.482621	1.57564	-2.04812	-0.211104	-0.776405	-2.35161	0.799923	-0.489237	-0.0838111	0.427167	0.815902	-0.369489	0.254496	-0.0480329	0.0756204	1.15261	-0.00609703	0.799923	0.482621	1.57564	-2.04812	-0.211104	-0.776405	-2.35161	0.799923	-0.489237	-0.0838111	1.75935	0.0109971	-0.649087	-1.21451	0.0907423	0.00250811	-0.868817	-0.811713	-0.889702	-0.76889	0.0156697
g3202	0	0	-0.608144	-0.132785	-0.171195	1.29818	0.313865	-0.647895	3.22533	-0.647895	-0.558297	-0.255588	-0.359698	-0.647422	-0.647895	1.09919	-0.639062	-0.647895	-0.282246	0.309448	-0.608144	-0.132785	-0.171195	1.29818	0.313865	-0.647895	3.22533	-0.647895	-0.558297	-0.255588	-0.359698	-0.647422	-0.647895	1.09919	-0.639062	-0.647895	-0.282246	0.309448	-0.607308	-0.439516	-0.860785	1.6129	-0.577968	0.872682	-0.323324	-0.611405	-0.534085	0.481671	-1.32355
g1575	0	0	-0.668283	-0.68581	-0.671816	-0.63785	-0.641756	0.743176	-0.671511	-0.663964	-0.661081	0.542111	1.87629	2.7859	0.633593	0.394212	-0.152721	-0.562865	-0.499193	-0.45843	-0.668283	-0.68581	-0.671816	-0.63785	-0.641756	0.743176	-0.671511	-0.663964	-0.661081	0.542111	1.87629	2.7859	0.633593	0.394212	-0.152721	-0.562865	-0.499193	-0.45843	-0.924529	0.851059	1.02682	-0.867783	-0.939967	0.854397	-0.28715	-1.50659	-0.297136	-0.277891	0.357243
g5083	0	0	0.636277	0.872665	-0.410457	-0.999417	2.16168	-1.16311	-0.194966	0.892312	-0.717306	-0.292397	0.423465	-0.875374	0.104471	-1.17686	1.53959	-1.33734	0.798453	-0.261676	0.636277	0.872665	-0.410457	-0.999417	2.16168	-1.16311	-0.194966	0.892312	-0.717306	-0.292397	0.423465	-0.875374	0.104471	-1.17686	1.53959	-1.33734	0.798453	-0.261676	1.38075	-0.00237879	-0.958785	-1.27596	0.128626	0.72775	-0.0371287	-0.682504	-0.1947	0.821462	-1.8627
g5096	0	0	2.27307	-0.375438	-0.375438	-0.375438	-0.375438	-0.375438	3.11386	-0.375438	-0.375438	-0.375438	-0.375438	-0.343908	-0.375438	-0.375438	0.213118	-0.375438	-0.375438	-0.375438	2.27307	-0.375438	-0.375438	-0.375438	-0.375438	-0.375438	3.11386	-0.375438	-0.375438	-0.375438	-0.375438	-0.343908	-0.375438	-0.375438	0.213118	-0.375438	-0.375438	-0.375438	1.30075	0.211717	0.640235	-1.49906	0.116193	-0.76984	0.274767	-0.331095	0.897063	-1.79152	-2.6898
g0994	0	0	-1.05293	0.210325	0.959984	-0.365795	-0.4666	-0.967835	-0.404076	-0.482551	-0.0174433	0.223245	-0.582319	-0.276554	0.639545	3.2801	-1.08419	-0.365795	0.290714	0.462179	-1.05293	0.210325	0.959984	-0.365795	-0.4666	-0.967835	-0.404076	-0.482551	-0.0174433	0.223245	-0.582319	-0.276554	0.639545	3.2801	-1.08419	-0.365795	0.290714	0.462179	-1.15347	-0.495847	1.20162	0.542423	0.869432	-0.964161	-0.0948485	1.15774	-2.2005	-0.499341	0.687556
g0401	0	0	0.091864	-0.999703	-1.02544	-0.261968	-0.911011	-0.629506	-0.169135	-0.928183	-1.11947	-0.632339	-0.778256	0.071053	0.695189	0.650102	2.19709	1.4046	1.30682	1.0383	0.091864	-0.999703	-1.02544	-0.261968	-0.911011	-0.629506	-0.169135	-0.928183	-1.11947	-0.632339	-0.778256	0.071053	0.695189	0.650102	2.19709	1.4046	1.30682	1.0383	-0.0683028	-1.12989	-0.302809	-0.363416	1.86946	-0.00504075	-0.448214	0.758276	-0.0355804	-1.13354	0.0783841
g5539	0	0	0.793564	1.8531	0.49887	0.613904	1.5919	-0.184946	0.680399	1.30789	0.121577	-0.113938	-1.31465	-0.173699	-1.21612	-1.20231	-0.475978	-0.758343	-1.09315	-0.928072	0.793564	1.8531	0.49887	0.613904	1.5919	-0.184946	0.680399	1.30789	0.121577	-0.113938	-1.31465	-0.173699	-1.21612	-1.20231	-0.475978	-0.758343	-1.09315	-0.928072	1.16823	-0.917563	-0.0212564	-0.590872	1.27123	-0.909776	-0.0513053	0.506038	0.327577	-0.900538	0.236187
g1873	0	0	-0.497056	-0.314353	-0.531876	1.25741	-0.521535	-0.0937639	0.227396	-0.592731	1.27658	-0.403439	0.375417	2.6719	-0.955301	-0.699114	1.25741	-0.976852	-0.709088	-0.770996	-0.497056	-0.314353	-0.531876	1.25741	-0.521535	-0.0937639	0.227396	-0.592731	1.27658	-0.403439	0.375417	2.6719	-0.955301	-0.699114	1.25741	-0.976852	-0.709088	-0.770996	-0.389965	-0.445485	-1.13104	-0.328372	0.586534	1.70832	-1.08258	-1.24675	-1.21821	-0.280502	0.509475
g2138	0	0	1.25667	1.23837	2.02038	-0.0448085	-0.668472	-0.0911552	-0.376676	0.0159672	0.334309	0.400351	-0.895212	1.09626	-0.584508	-0.441234	0.855123	-1.38127	-1.27316	-1.46093	1.25667	1.23837	2.02038	-0.0448085	-0.668472	-0.0911552	-0.376676	0.0159672	0.334309	0.400351	-0.895212	1.09626	-0.584508	-0.441234	0.855123	-1.38127	-1.27316	-1.46093	1.22852	0.883221	-0.291326	0.19347	-0.477559	-1.53633	0.317544	-0.208854	-0.368936	-0.574813	-1.54708
g5388	0	0	-0.696189	1.64662	0.366156	-0.30398	0.826658	2.80235	-0.251153	-0.996597	0.0516022	-0.240353	-0.334033	-1.12262	0.245065	-0.101947	-0.688852	-1.26654	-0.416031	0.479851	-0.696189	1.64662	0.366156	-0.30398	0.826658	2.80235	-0.251153	-0.996597	0.0516022	-0.240353	-0.334033	-1.12262	0.245065	-0.101947	-0.688852	-1.26654	-0.416031	0.479851	-1.04033	-0.988993	0.407631	1.66313	0.0366639	-0.0781076	0.59233	0.482013	0.571896	-1.27848	-1.33956
g1853	0	0	1.95366	0.951996	-0.128968	0.680247	0.144485	-0.800987	0.885702	0.989126	0.465364	0.551853	-0.0939668	-1.00731	-1.94631	-1.68177	-0.90871	0.340857	0.1115	-0.506769	1.95366	0.951996	-0.128968	0.680247	0.144485	-0.800987	0.885702	0.989126	0.465364	0.551853	-0.0939668	-1.00731	-1.94631	-1.68177	-0.90871	0.340857	0.1115	-0.506769	1.33891	0.494151	-0.429076	-1.4869	-0.489908	0.572826	-0.972889	-0.200294	-1.27397	0.0801663	-0.284956
g1653	0	0	0.624891	0.27793	0.151411	1.21117	-0.236079	0.191511	-0.568458	-0.338795	1.42453	-1.06081	1.1938	-0.913918	-0.0769655	-0.514849	2.14783	-1.4171	-0.985112	-1.11099	0.624891	0.27793	0.151411	1.21117	-0.236079	0.191511	-0.568458	-0.338795	1.42453	-1.06081	1.1938	-0.913918	-0.0769655	-0.514849	2.14783	-1.4171	-0.985112	-1.11099	-0.909453	-0.216936	0.15177	1.62343	-1.11712	0.468313	-1.08514	-0.657465	-0.159699	0.926851	0.945986
g0065	1	0	-0.391155	-0.430922	-0.434132	-0.428464	-0.428998	-0.435777	-0.439107	-0.439914	-0.43254	-0.438378	-0.437197	-0.417269	-0.430396	-0.435266	-0.445868	2.5795	2.00248	1.88341	-0.391155	-0.430922	-0.434132	-0.428464	-0.428998	-0.435777	-0.439107	-0.439914	-0.43254	-0.438378	-0.437197	-0.417269	-0.430396	-0.435266	-0.445868	2.5795	2.00248	1.88341	0.703446	1.7355	-0.608875	-0.628882	-0.6532	-0.547993	1.37571	1.43718	0.90927	0.278707	-0.606738
g2149	0	0	1.12408	0.558187	1.08416	-0.152676	-0.136079	0.996504	-0.0712679	-0.427442	-0.954632	0.556019	0.742182	1.00975	0.320356	0.519171	0.203151	-1.43016	-1.89937	-2.04193	1.12408	0.558187	1.08416	-0.152676	-0.136079	0.996504	-0.0712679	-0.427442	-0.954632	0.556019	0.742182	1.00975	0.320356	0.519171	0.203151	-1.43016	-1.89937	-2.04193	0.0208424	0.847737	-1.27566	0.651434	0.926484	-1.17084	-0.620833	0.876066	-0.299	-1.34396	-1.61628
g5355	0	0	0.0913059	-0.443386	-1.73165	-0.0778234	-0.208726	-0.000207202	-0.594008	-1.58305	-1.35344	0.258201	-0.262503	-0.560038	1.4608	1.38093	1.8288	0.910238	0.472185	0.412362	0.0913059	-0.443386	-1.73165	-0.0778234	-0.208726	-0.000207202	-0.594008	-1.58305	-1.35344	0.258201	-0.262503	-0.560038	1.4608	1.38093	1.8288	0.910238	0.472185	0.412362	-0.017442	0.479042	-1.22444	-1.1771	0.927019	1.01293	-0.414662	0.779581	0.794462	-1.20531	-0.219708
g2534	0	0	-0.200845	-1.48544	0.112148	-0.393405	-0.441709	-0.680934	0.622181	-0.0719976	0.7813	-0.159098	2.7363	1.27822	-1.09764	0.35793	-0.0929803	0.302959	-1.53073	-0.0362614	-0.200845	-1.48544	0.112148	-0.393405	-0.441709	-0.680934	0.622181	-0.0719976	0.7813	-0.159098	2.7363	1.27822	-1.09764	0.35793	-0.0929803	0.302959	-1.53073	-0.0362614	0.0968456	-0.563044	-0.383794	-0.599812	1.97301	-0.52321	0.610675	1.09556	0.610675	-0.583564	-0.374541
g1851	0	0	0.159838	-0.427642	-0.154487	-0.53292	-0.655645	-0.334506	-0.758829	-0.784859	-0.737161	0.860521	3.15361	1.43341	-0.151947	-0.0730949	0.674933	-0.584377	-0.384918	-0.701921	0.159838	-0.427642	-0.154487	-0.53292	-0.655645	-0.334506	-0.758829	-0.784859	-0.737161	0.860521	3.15361	1.43341	-0.151947	-0.0730949	0.674933	-0.584377	-0.384918	-0.701921	1.4902	-1.50479	-0.378847	-0.319405	0.268959	0.443878	-0.66146	1.08994	-1.27329	-0.085306	-0.706449
g5436	0	0	-0.444495	-0.598552	0.54129	1.027	-0.598552	-0.450608	0.0763665	-0.598552	2.75189	-0.598552	-0.598552	-0.596718	-0.598552	-0.338733	-0.564317	2.08951	-0.598552	0.0986804	-0.444495	-0.598552	0.54129	1.027	-0.598552	-0.450608	0.0763665	-0.598552	2.75189	-0.598552	-0.598552	-0.596718	-0.598552	-0.338733	-0.564317	2.08951	-0.598552	0.0986804	-0.654499	1.21614	-0.0137808	0.243729	0.770338	-1.56193	-1.10065	-0.980019	-0.467103	-1.04457	-0.56742
g4896	0	0	-0.199798	1.44898	1.43422	-0.794402	0.401131	-0.651659	0.213569	-0.0232819	-0.29004	-0.502021	-0.97127	-0.622337	-0.9584	-1.36255	-1.09507	1.49441	1.78466	0.693847	-0.199798	1.44898	1.43422	-0.794402	0.401131	-0.651659	0.213569	-0.0232819	-0.29004	-0.502021	-0.97127	-0.622337	-0.9584	-1.36255	-1.09507	1.49441	1.78466	0.693847	0.402832	-0.257164	1.77763	-1.07382	-0.645776	-0.203698	-0.285041	1.66667	-0.0762943	0.854244	0.111819
g5834	0	0	0.434675	1.00342	-0.188426	1.27264	0.427874	-1.27335	1.41638	0.596675	1.58633	-0.0701872	-0.0701872	-0.510664	0.308786	-0.25572	-0.140831	-1.44388	-1.27753	-1.81602	0.434675	1.00342	-0.188426	1.27264	0.427874	-1.27335	1.41638	0.596675	1.58633	-0.0701872	-0.0701872	-0.510664	0.308786	-0.25572	-0.140831	-1.44388	-1.27753	-1.81602	-0.336642	-0.0403992	1.9883	-0.472762	-0.742634	-0.395859	-0.585889	-0.398109	-0.546925	-1.26302	0.840449
g4797	0	0	-0.002271	-0.253522	-0.253522	3.99979	-0.253522	-0.253522	-0.253522	-0.253522	-0.253522	-0.253522	-0.253522	-0.25053	-0.253522	-0.253522	-0.197688	-0.253522	-0.253522	-0.253522	-0.002271	-0.253522	-0.253522	3.99979	-0.253522	-0.253522	-0.253522	-0.253522	-0.253522	-0.253522	-0.253522	-0.25053	-0.253522	-0.253522	-0.197688	-0.253522	-0.253522	-0.253522	-0.498369	-0.625682	0.26592	1.92572	-0.608507	-0.459082	-0.238265	-1.566	-0.241193	-0.654954	-0.84527
g3031	0	0	-0.440684	-0.730784	-0.495521	-0.470794	-0.560159	-0.847469	-0.00461175	0.0841144	0.274707	-0.655638	0.100469	-0.402916	-0.806544	-0.476035	-0.713939	2.16085	1.77837	2.20659	-0.440684	-0.730784	-0.495521	-0.470794	-0.560159	-0.847469	-0.00461175	0.0841144	0.274707	-0.655638	0.100469	-0.402916	-0.806544	-0.476035	-0.713939	2.16085	1.77837	2.20659	1.55619	0.0349991	-0.284778	-0.15515	0.375466	-1.52673	-0.389358	0.147866	-0.955433	0.546325	1.2278
g0348	0	0	-0.399596	-0.375337	-0.365548	-0.201682	-0.574258	0.790553	-0.52665	-0.530032	-0.596534	0.428562	1.0924	3.4565	0.0931395	-0.00620761	-0.468277	-0.566486	-0.647687	-0.602859	-0.399596	-0.375337	-0.365548	-0.201682	-0.574258	0.790553	-0.52665	-0.530032	-0.596534	0.428562	1.0924	3.4565	0.0931395	-0.00620761	-0.468277	-0.566486	-0.647687	-0.602859	0.698864	1.55542	-0.49375	-1.3237	-0.197423	-0.239415	-0.419743	1.12189	0.512979	0.401611	0.625122
g1628	0	0	-0.369313	-0.900093	0.361135	-0.785369	-0.432338	0.240412	1.30151	1.27593	-0.0452336	0.297481	-0.106916	0.336449	-1.90646	-1.44677	-1.30307	1.0144	1.12559	1.34265	-0.369313	-0.900093	0.361135	-0.785369	-0.432338	0.240412	1.30151	1.27593	-0.0452336	0.297481	-0.106916	0.336449	-1.90646	-1.44677	-1.30307	1.0144	1.12559	1.34265	-0.712719	-1.33579	0.813853	1.36601	0.226491	-0.357854	0.488364	-1.44106	1.33097	0.123247	-1.31424
g3016	0	0	0.853161	0.400663	-1.48688	1.88787	1.05475	0.523033	0.621239	0.515946	0.749309	0.314735	-0.839446	-0.450276	-0.0468864	-0.710373	0.69056	-0.991275	-1.57616	-1.50997	0.853161	0.400663	-1.48688	1.88787	1.05475	0.523033	0.621239	0.515946	0.749309	0.314735	-0.839446	-0.450276	-0.0468864	-0.710373	0.69056	-0.991275	-1.57616	-1.50997	-0.138507	-0.502042	-0.769813	-1.00176	1.54034	0.871777	1.85622	1.59399	1.36604	0.425749	-0.536285
g5296	0	0	-0.550033	0.109929	-0.735335	1.25492	0.774306	-0.188366	-0.0339507	0.783575	1.33449	-1.26194	-0.191202	-0.54052	1.16305	0.977162	1.24024	-1.17042	-1.52586	-1.44003	-0.550033	0.109929	-0.735335	1.25492	0.774306	-0.188366	-0.0339507	0.783575	1.33449	-1.26194	-0.191202	-0.54052	1.16305	0.977162	1.24024	-1.17042	-1.52586	-1.44003	0.462765	1.74446	-0.0787536	-0.331619	-0.976445	-0.820412	0.729374	-0.216401	-1.05313	0.157019	0.347511
g5013	0	0	0.94298	1.33938	1.7601	0.315891	1.46055	0.270419	-0.294877	-0.31593	-0.0523172	0.13305	-0.869947	-1.74139	0.701816	-0.537572	-1.5672	-1.00081	-0.786391	0.242247	0.94298	1.33938	1.7601	0.315891	1.46055	0.270419	-0.294877	-0.31593	-0.0523172	0.13305	-0.869947	-1.74139	0.701816	-0.537572	-1.5672	-1.00081	-0.786391	0.242247	1.33147	-0.981464	0.786776	-0.107151	0.22794	-1.25757	-0.715467	-0.442799	0.5132	-0.181176	-0.930916
g6023	0	0	0.717032	-0.212578	-0.775216	-0.316318	-1.72153	-1.25538	0.369579	-1.07535	-0.55378	-0.0293706	0.805233	-0.174667	-0.467742	0.259253	-0.519849	1.49529	1.44614	2.00926	0.717032	-0.212578	-0.775216	-0.316318	-1.72153	-1.25538	0.369579	-1.07535	-0.55378	-0.0293706	0.805233	-0.174667	-0.467742	0.259253	-0.519849	1.49529	1.44614	2.00926	0.791143	0.415503	0.454031	0.823438	-0.901588	-1.58253	-0.542227	-0.257151	-1.45794	0.610221	-0.248061
g0802	0	0	-1.00823	-1.31194	-1.88389	0.611921	-0.123925	1.72933	-0.883145	-0.447836	0.438017	0.879803	-0.282713	-0.502626	0.408476	1.4091	0.958118	-1.09719	0.842524	0.264192	-1.00823	-1.31194	-1.88389	0.611921	-0.123925	1.72933	-0.883145	-0.447836	0.438017	0.879803	-0.282713	-0.502626	0.408476	1.4091	0.958118	-1.09719	0.842524	0.264192	1.7073	-0.552434	0.290138	-0.80476	0.329165	-0.969413	0.371169	-0.147424	0.0303059	-0.900073	-1.29951
g5916	0	0	-0.774503	-0.59184	1.72066	0.87316	-0.832697	1.67586	-0.832697	1.44655	0.0815428	-0.832697	-0.683056	-0.215429	1.00248	-0.687675	-0.819765	-0.832697	-0.832697	1.13549	-0.774503	-0.59184	1.72066	0.87316	-0.832697	1.67586	-0.832697	1.44655	0.0815428	-0.832697	-0.683056	-0.215429	1.00248	-0.687675	-0.819765	-0.832697	-0.832697	1.13549	-1.16125	-0.0477414	-1.16956	1.10139	0.994059	0.283099	-1.40083	-0.356796	-0.265856	0.947276	-0.17965
g2548	0	0	-0.759686	-1.1222	-0.339014	-0.76687	-0.681203	-0.378387	-1.08487	-1.26423	-0.624078	-0.648591	1.47391	-0.319536	1.10901	1.4196	0.508497	0.745993	1.04787	1.68379	-0.759686	-1.1222	-0.339014	-0.76687	-0.681203	-0.378387	-1.08487	-1.26423	-0.624078	-0.648591	1.47391	-0.319536	1.10901	1.4196	0.508497	0.745993	1.04787	1.68379	-0.711991	-1.26169	0.903085	-0.706233	0.823986	0.952847	-0.989969	0.14246	0.663666	-1.45977	-0.724023
g3006	0	0	-0.328857	-0.751929	-0.638064	-0.634481	-0.538316	0.413926	-0.880682	-1.04104	-0.718233	0.190982	3.07677	1.16258	0.770294	0.962564	-0.268556	-0.117059	-0.3646	-0.295295	-0.328857	-0.751929	-0.638064	-0.634481	-0.538316	0.413926	-0.880682	-1.04104	-0.718233	0.190982	3.07677	1.16258	0.770294	0.962564	-0.268556	-0.117059	-0.3646	-0.295295	1.84051	-0.514175	-1.08957	-0.24513	0.228748	-0.220378	0.0343755	0.462463	-1.28914	-0.734884	1.17634
g6735	0	0	2.06332	0.59759	-0.302383	0.716415	0.251186	-0.934819	0.636612	-1.20626	-0.772258	0.97987	0.615033	0.59759	0.382076	-0.0943339	0.609686	-0.837566	-1.57102	-1.73075	2.06332	0.59759	-0.302383	0.716415	0.251186	-0.934819	0.636612	-1.20626	-0.772258	0.97987	0.615033	0.59759	0.382076	-0.0943339	0.609686	-0.837566	-1.57102	-1.73075	0.777852	0.103923	1.49127	-0.362789	-0.941571	-1.06869	0.590006	0.93221	-0.984424	-0.369089	0.148907
g3375	0	0	1.22013	1.02292	1.46715	0.964188	0.834989	-0.438313	0.834989	0.0725785	0.0725785	0.0725785	0.698312	0.260729	-0.973939	-1.07898	-0.615663	-1.07339	-1.67825	-1.66261	1.22013	1.02292	1.46715	0.964188	0.834989	-0.438313	0.834989	0.0725785	0.0725785	0.0725785	0.698312	0.260729	-0.973939	-1.07898	-0.615663	-1.07339	-1.67825	-1.66261	-1.06943	-0.812812	1.65526	0.198172	0.470529	-0.441715	-1.52889	-1.22466	-0.59916	-0.0982747	-0.213013
g0641	0	0	-0.590993	-0.33766	-0.970707	-0.690329	-0.577941	-0.487286	-0.310388	-0.690329	-0.800975	-0.26415	-0.282415	-0.396141	0.384716	0.027296	-0.0612844	2.66657	1.54372	1.8383	-0.590993	-0.33766	-0.970707	-0.690329	-0.577941	-0.487286	-0.310388	-0.690329	-0.800975	-0.26415	-0.282415	-0.396141	0.384716	0.027296	-0.0612844	2.66657	1.54372	1.8383	-0.477051	-1.27626	-0.114043	0.730525	1.55602	-0.419187	0.522064	-0.383947	1.09309	0.123208	0.508941
g1660	0	0	0.139615	0.754573	0.544337	0.365656	0.947689	-0.431145	0.724562	2.44473	1.36877	-0.129305	-1.23628	-0.365484	-1.21494	-1.18907	-0.486958	-0.568692	-0.861317	-0.806739	0.139615	0.754573	0.544337	0.365656	0.947689	-0.431145	0.724562	2.44473	1.36877	-0.129305	-1.23628	-0.365484	-1.21494	-1.18907	-0.486958	-0.568692	-0.861317	-0.806739	-1.28052	0.918967	-0.899586	-0.443312	1.02164	0.682808	0.831027	0.201119	-2.76747	-0.225506	1.34101
g2538	0	0	-0.432572	-0.433712	-0.434208	-0.434208	-0.434208	-0.429293	-0.429293	-0.434208	-0.434208	-0.434208	-0.434208	-0.434208	-0.434208	-0.434208	-0.433441	2.15431	1.95205	2.39403	-0.432572	-0.433712	-0.434208	-0.434208	-0.434208	-0.429293	-0.429293	-0.434208	-0.434208	-0.434208	-0.434208	-0.434208	-0.434208	-0.434208	-0.433441	2.15431	1.95205	2.39403	0.193411	0.764232	0.307152	-0.848639	1.11052	-1.52668	-0.280748	-1.01315	1.35943	-0.560494	2.24908
g0059	1	0	0.000814995	-0.399967	-0.399967	-0.399967	-0.363372	-0.399967	-0.388546	-0.399967	-0.399967	-0.399967	-0.399967	-0.33419	-0.399967	-0.399319	-0.398063	3.62163	0.941744	0.919012	0.000814995	-0.399967	-0.399967	-0.399967	-0.363372	-0.399967	-0.388546	-0.399967	-0.399967	-0.399967	-0.399967	-0.33419	-0.399967	-0.399319	-0.398063	3.62163	0.941744	0.919012	0.900296	1.58221	-0.821681	-0.384179	-0.482706	-0.793935	1.06277	0.6157	0.6361	0.346139	-0.598153
g2242	0	0	0.801456	0.867856	1.78213	-0.0583535	0.14315	-0.377549	0.669515	0.835266	0.867856	-0.119192	-0.0450549	0.867856	-1.45952	-1.0457	0.330068	-0.670323	-1.51118	-1.87828	0.801456	0.867856	1.78213	-0.0583535	0.14315	-0.377549	0.669515	0.835266	0.867856	-0.119192	-0.0450549	0.867856	-1.45952	-1.0457	0.330068	-0.670323	-1.51118	-1.87828	0.146026	0.288776	-1.21291	1.38078	-1.11864	0.515966	0.64505	-1.29865	-0.0176258	-0.769198	0.584854
g0664	0	0	1.694	-0.378638	2.12303	1.65126	-0.980987	-0.858065	0.971793	0.283638	-0.54242	-0.221326	-0.319731	0.23767	0.25095	-0.74604	-0.961918	-0.980987	-0.980987	-0.241246	1.694	-0.378638	2.12303	1.65126	-0.980987	-0.858065	0.971793	0.283638	-0.54242	-0.221326	-0.319731	0.23767	0.25095	-0.74604	-0.961918	-0.980987	-0.980987	-0.241246	-1.09555	-0.371873	0.0655212	-0.932556	1.34427	0.990186	-0.194755	-0.580779	-0.777959	1.06859	2.35014
g5179	0	0	-0.405716	0.979526	1.09782	0.604581	0.458521	-1.03928	0.493427	0.869687	2.25864	0.62342	-0.808285	-0.588091	0.0274831	-1.2723	-0.210375	-0.80401	-0.592601	-1.69244	-0.405716	0.979526	1.09782	0.604581	0.458521	-1.03928	0.493427	0.869687	2.25864	0.62342	-0.808285	-0.588091	0.0274831	-1.2723	-0.210375	-0.80401	-0.592601	-1.69244	1.74578	0.601403	-0.471149	-0.986195	-0.437458	-0.452378	0.699583	1.12405	1.56252	0.325079	-1.07387
g3913	0	0	-1.3272	-0.867371	-0.114938	-0.779773	-1.45948	-0.284145	-0.988815	-0.953765	0.447543	-0.392966	1.42855	-0.535642	0.833294	1.0282	0.0100046	1.50813	1.04967	1.39871	-1.3272	-0.867371	-0.114938	-0.779773	-1.45948	-0.284145	-0.988815	-0.953765	0.447543	-0.392966	1.42855	-0.535642	0.833294	1.0282	0.0100046	1.50813	1.04967	1.39871	0.553569	-0.653571	-1.1762	-0.503771	0.167134	1.61284	0.903592	0.608808	-0.247429	-1.74216	0.354622
g4880	0	0	0.614873	-0.562941	-0.672819	-0.582071	-0.852372	-0.652556	-0.397554	-0.732264	-0.595963	-0.572503	-0.920459	-0.666521	2.32885	2.11999	1.19931	0.463542	0.188505	0.292949	0.614873	-0.562941	-0.672819	-0.582071	-0.852372	-0.652556	-0.397554	-0.732264	-0.595963	-0.572503	-0.920459	-0.666521	2.32885	2.11999	1.19931	0.463542	0.188505	0.292949	0.925545	0.113992	0.925545	0.487015	-1.10324	-1.34886	2.55125	0.168776	0.184883	-0.995545	-0.557596
g6421	0	0	-0.79206	0.852661	1.56912	0.377803	0.547054	-0.166609	-1.0886	-1.18456	-0.918003	-0.831052	1.05143	-0.755632	1.15121	1.9903	0.245781	-0.386237	-0.967867	-0.694747	-0.79206	0.852661	1.56912	0.377803	0.547054	-0.166609	-1.0886	-1.18456	-0.918003	-0.831052	1.05143	-0.755632	1.15121	1.9903	0.245781	-0.386237	-0.967867	-0.694747	0.228271	1.27165	-1.03202	-0.90733	-0.600631	1.04006	-0.688787	-0.887726	0.430489	1.00048	1.06181
g5349	0	0	-0.600888	-0.37764	-0.248833	-0.641245	-1.73867	-1.34265	-0.600888	-0.309154	-0.897044	0.0450962	1.49098	-0.0359877	-0.14319	0.526717	0.366991	1.87263	1.70555	0.928218	-0.600888	-0.37764	-0.248833	-0.641245	-1.73867	-1.34265	-0.600888	-0.309154	-0.897044	0.0450962	1.49098	-0.0359877	-0.14319	0.526717	0.366991	1.87263	1.70555	0.928218	0.17007	-0.46651	1.79176	0.131537	-0.495297	-1.13156	0.225963	0.130857	0.678954	0.743821	-1.03221
g6383	0	0	0.113188	0.161618	0.239054	-1.15661	-1.22267	-1.04047	1.57263	1.11938	0.701555	1.82916	-0.52416	-0.331716	-0.800468	-1.02586	-1.13387	-0.431109	1.04252	0.887823	0.113188	0.161618	0.239054	-1.15661	-1.22267	-1.04047	1.57263	1.11938	0.701555	1.82916	-0.52416	-0.331716	-0.800468	-1.02586	-1.13387	-0.431109	1.04252	0.887823	0.00260594	-1.195	-0.567424	-0.541589	1.54341	0.757997	2.02623	0.0566563	0.551041	0.551041	-0.773832
g0762	0	0	-0.712746	0.714396	-0.408214	-0.338667	0.81633	-0.641291	-0.592524	-0.967186	-0.525362	0.982458	-0.216165	-1.126	0.473579	-0.537236	-0.157909	3.08811	0.66372	-0.515291	-0.712746	0.714396	-0.408214	-0.338667	0.81633	-0.641291	-0.592524	-0.967186	-0.525362	0.982458	-0.216165	-1.126	0.473579	-0.537236	-0.157909	3.08811	0.66372	-0.515291	-1.63764	0.00555896	1.50183	0.103509	-0.147136	0.173876	0.985742	0.355742	0.610063	2.81391	-0.653723
g6738	0	0	-2.12572	-0.882671	-0.817252	0.0570829	1.26121	0.315899	-0.253967	1.71432	1.00034	0.47721	-0.285443	-1.19973	0.0795924	-0.0929626	-1.30684	0.149916	0.8533	1.05572	-2.12572	-0.882671	-0.817252	0.0570829	1.26121	0.315899	-0.253967	1.71432	1.00034	0.47721	-0.285443	-1.19973	0.0795924	-0.0929626	-1.30684	0.149916	0.8533	1.05572	-0.870768	-0.572809	-0.655265	0.790035	1.65531	-0.346505	-0.608868	0.452381	-0.316212	0.976128	0.997307
g0728	0	0	0.910555	1.28029	1.28029	-0.322534	-0.426034	-1.47976	0.858033	0.77464	0.707365	-1.13248	-1.80717	-0.793063	0.0961622	0.509281	1.23975	0.0641018	-0.728294	-1.03115	0.910555	1.28029	1.28029	-0.322534	-0.426034	-1.47976	0.858033	0.77464	0.707365	-1.13248	-1.80717	-0.793063	0.0961622	0.509281	1.23975	0.0641018	-0.728294	-1.03115	-0.0873695	-1.10977	1.41987	-0.326841	-0.851414	0.955521	0.12704	-0.275534	-0.385655	0.115236	1.62832
g2708	0	0	-0.647293	-0.711746	-0.711746	-0.711746	-0.711746	0.724378	-0.711746	-0.711746	-0.408152	-0.711746	0.366562	-0.710978	-0.0331998	1.5505	2.7017	-0.0347344	0.0611777	1.41226	-0.647293	-0.711746	-0.711746	-0.711746	-0.711746	0.724378	-0.711746	-0.711746	-0.408152	-0.711746	0.366562	-0.710978	-0.0331998	1.5505	2.7017	-0.0347344	0.0611777	1.41226	0.276139	1.46295	-1.25896	-0.95358	-0.0609057	0.534354	0.0830036	-0.8386	-0.314596	-0.451495	2.29808
g4137	0	0	-0.124807	0.0179291	-0.0799272	-0.402675	-1.50743	-1.06032	-0.588562	-0.805604	0.0549584	-1.14351	0.944774	0.790855	-0.771438	-0.789953	0.563594	1.7515	1.6918	1.45882	-0.124807	0.0179291	-0.0799272	-0.402675	-1.50743	-1.06032	-0.588562	-0.805604	0.0549584	-1.14351	0.944774	0.790855	-0.771438	-0.789953	0.563594	1.7515	1.6918	1.45882	0.88142	0.166472	1.27108	-1.25888	-0.0647259	-0.995365	-0.170725	-1.00213	-0.0505414	-0.772428	-1.22895
g1501	0	0	0.858818	-0.459769	-0.705729	-0.91516	-0.800125	-0.419117	-0.00837208	-0.620464	-0.817095	2.07168	2.05847	1.77758	0.154241	-0.240991	-0.419117	-0.204509	-0.661601	-0.648747	0.858818	-0.459769	-0.705729	-0.91516	-0.800125	-0.419117	-0.00837208	-0.620464	-0.817095	2.07168	2.05847	1.77758	0.154241	-0.240991	-0.419117	-0.204509	-0.661601	-0.648747	1.31154	-0.0833279	-0.345925	-0.987862	1.09486	-0.989281	-0.131898	-0.961325	1.51806	-1.99364	-0.456019
g5513	0	0	-0.606265	-0.72165	-0.489516	-0.426988	-0.29688	0.103794	-0.797077	-0.233914	-1.15553	0.54174	-0.402206	0.938372	1.85107	2.1092	1.65539	-0.606265	-0.434912	-1.02836	-0.606265	-0.72165	-0.489516	-0.426988	-0.29688	0.103794	-0.797077	-0.233914	-1.15553	0.54174	-0.402206	0.938372	1.85107	2.1092	1.65539	-0.606265	-0.434912	-1.02836	1.15825	-0.592993	-0.576795	-0.820377	-0.572745	1.40466	-1.6224	0.0685604	-0.467308	1.28918	-1.98093
g3627	0	0	0.620995	1.45241	1.41756	1.1534	0.641293	0.482721	-0.358406	-0.747519	-0.0417905	-0.186972	-0.315939	0.352852	-0.388334	0.0295157	0.942953	-1.74628	-1.58625	-1.72221	0.620995	1.45241	1.41756	1.1534	0.641293	0.482721	-0.358406	-0.747519	-0.0417905	-0.186972	-0.315939	0.352852	-0.388334	0.0295157	0.942953	-1.74628	-1.58625	-1.72221	1.21161	0.822545	0.129611	-0.452463	-0.0909319	-1.62038	-1.50115	0.603943	-0.0884421	1.03775	1.25241
g4537	0	0	1.74162	-1.50351	-1.51744	0.816077	0.168113	1.03462	-1.0341	-1.4099	-0.993531	1.34857	0.309147	-0.288322	-0.000904607	-0.187006	1.00706	-0.378544	0.371327	0.516713	1.74162	-1.50351	-1.51744	0.816077	0.168113	1.03462	-1.0341	-1.4099	-0.993531	1.34857	0.309147	-0.288322	-0.000904607	-0.187006	1.00706	-0.378544	0.371327	0.516713	-0.200767	-0.461988	0.665325	1.26204	0.345257	-1.60986	-1.3573	0.21147	-0.375282	0.21147	-0.00531266
g1604	0	0	0.89104	0.717899	0.727288	0.98765	0.487275	-0.0299892	1.37411	1.52443	1.36935	-0.43223	-1.06443	-1.03883	-0.824558	-0.845522	-0.435806	-1.07812	-1.18981	-1.13975	0.89104	0.717899	0.727288	0.98765	0.487275	-0.0299892	1.37411	1.52443	1.36935	-0.43223	-1.06443	-1.03883	-0.824558	-0.845522	-0.435806	-1.07812	-1.18981	-1.13975	-0.811743	-0.543053	0.359014	0.330007	-1.00628	1.67206	-0.354981	0.16013	-1.05918	0.422196	-0.263583
g5494	0	0	-1.14591	-1.10098	-0.896157	-0.597895	-0.308439	-0.145091	-0.847384	-0.569106	-0.736541	0.406791	0.0781558	1.15646	2.05819	2.17834	0.998848	-0.315077	-0.0664931	-0.147721	-1.14591	-1.10098	-0.896157	-0.597895	-0.308439	-0.145091	-0.847384	-0.569106	-0.736541	0.406791	0.0781558	1.15646	2.05819	2.17834	0.998848	-0.315077	-0.0664931	-0.147721	-0.664953	-0.131174	-1.18557	-0.305057	0.681105	1.60565	0.412504	2.05617	-1.0346	0.0880716	-1.68326
g4520	0	0	0.314488	0.885006	2.42493	0.275373	0.966359	0.456374	-0.396651	-0.558913	-0.022305	0.0632876	0.53862	-1.50638	0.650909	-0.736865	-1.18483	-1.60647	-0.943447	0.380523	0.314488	0.885006	2.42493	0.275373	0.966359	0.456374	-0.396651	-0.558913	-0.022305	0.0632876	0.53862	-1.50638	0.650909	-0.736865	-1.18483	-1.60647	-0.943447	0.380523	0.341355	-1.54122	1.37001	-0.0791487	0.51163	-0.602621	0.401326	0.554108	0.207206	-0.0851423	0.718687
g5998	0	0	0.379802	0.867574	2.46226	0.181072	0.0550602	0.430185	0.289003	1.0254	1.52301	-0.770386	-0.399571	-0.883195	-0.813664	-0.473422	-0.736353	-1.27997	-1.07196	-0.784834	0.379802	0.867574	2.46226	0.181072	0.0550602	0.430185	0.289003	1.0254	1.52301	-0.770386	-0.399571	-0.883195	-0.813664	-0.473422	-0.736353	-1.27997	-1.07196	-0.784834	-0.84334	-0.934512	1.64494	0.720436	-0.198843	-0.388681	-0.0267831	1.02759	-0.148242	-1.58489	0.389375
g6267	0	0	-0.0114789	0.632117	0.0572911	0.305065	-0.0397427	0.298801	1.08768	2.29173	0.478607	-0.467685	-1.19926	-0.447212	-1.74458	-1.40287	-0.739737	1.46918	-0.202026	-0.365889	-0.0114789	0.632117	0.0572911	0.305065	-0.0397427	0.298801	1.08768	2.29173	0.478607	-0.467685	-1.19926	-0.447212	-1.74458	-1.40287	-0.739737	1.46918	-0.202026	-0.365889	1.19657	0.560442	0.256135	0.418501	-1.04711	-1.38454	0.375755	1.11913	1.79341	0.84727	0.59411
g2397	0	0	-0.550909	2.47264	-0.468431	1.40885	-0.203807	0.818224	-0.10657	-1.45122	-1.22619	0.224731	0.0288673	0.54405	0.39177	-0.243744	-0.945588	-0.874223	-0.860853	1.04239	-0.550909	2.47264	-0.468431	1.40885	-0.203807	0.818224	-0.10657	-1.45122	-1.22619	0.224731	0.0288673	0.54405	0.39177	-0.243744	-0.945588	-0.874223	-0.860853	1.04239	0.505846	1.2558	-1.32929	-1.03462	0.0288282	0.573436	-0.266361	-0.490489	-0.692429	0.343183	1.63877
g2705	0	0	-0.53798	-0.799608	0.462914	-0.410938	-0.2711	-0.394975	-0.452154	0.494989	-0.0611701	0.0170563	-0.905105	1.77153	0.475884	1.66876	1.92267	-1.40625	-0.038105	-1.53642	-0.53798	-0.799608	0.462914	-0.410938	-0.2711	-0.394975	-0.452154	0.494989	-0.0611701	0.0170563	-0.905105	1.77153	0.475884	1.66876	1.92267	-1.40625	-0.038105	-1.53642	0.215384	-1.33357	-0.206902	-0.286656	1.74165	-0.129902	-0.362341	-1.10244	-1.08852	0.117458	0.206107
g5587	0	0	0.370736	0.302402	1.3756	0.423933	1.17188	1.402	0.279616	1.46969	0.595753	-0.013974	-1.19739	-0.454924	-1.22105	-0.53837	-0.140373	-1.60418	-0.733106	-1.48825	0.370736	0.302402	1.3756	0.423933	1.17188	1.402	0.279616	1.46969	0.595753	-0.013974	-1.19739	-0.454924	-1.22105	-0.53837	-0.140373	-1.60418	-0.733106	-1.48825	1.76214	-0.766052	0.236228	-1.04115	0.178227	-0.369395	-0.385545	-0.023046	0.802537	-1.41946	-1.10005
g1852	0	0	-0.165625	-0.193065	-0.832017	-0.575309	-0.0962427	-0.82029	0.484594	0.00099884	-0.719564	0.195544	-0.20375	0.57323	-1.12025	-1.3549	-0.611431	2.51807	1.47574	1.44427	-0.165625	-0.193065	-0.832017	-0.575309	-0.0962427	-0.82029	0.484594	0.00099884	-0.719564	0.195544	-0.20375	0.57323	-1.12025	-1.3549	-0.611431	2.51807	1.47574	1.44427	1.30566	-0.183266	0.792116	0.326976	-1.03362	-1.20787	-1.29894	-0.659329	-0.962376	-0.420532	0.363958
g3274	0	0	-0.22269	1.13511	-0.177582	-0.242161	1.81742	-0.687464	-0.598356	-0.0423394	-0.962165	1.167	1.08719	-0.937504	1.68952	0.720217	-0.899247	-0.978685	-0.615614	-1.25265	-0.22269	1.13511	-0.177582	-0.242161	1.81742	-0.687464	-0.598356	-0.0423394	-0.962165	1.167	1.08719	-0.937504	1.68952	0.720217	-0.899247	-0.978685	-0.615614	-1.25265	-0.749408	-0.812961	1.28091	1.27714	-0.568377	-0.42731	-0.670094	-0.458906	-0.872154	0.620838	2.43409
g4555	0	0	-0.35066	-1.02487	-0.656803	-0.364054	-0.501136	0.288697	0.192269	-0.0124998	-0.224272	-0.313206	-0.581556	-0.217344	-0.667431	-0.890039	-0.639152	1.90484	1.37582	2.6814	-0.35066	-1.02487	-0.656803	-0.364054	-0.501136	0.288697	0.192269	-0.0124998	-0.224272	-0.313206	-0.581556	-0.217344	-0.667431	-0.890039	-0.639152	1.90484	1.37582	2.6814	-1.28727	-0.677645	0.555686	0.915382	1.14555	-0.651703	-0.17861	-0.762656	0.775002	-1.69716	1.85283
g4045	0	0	0.298484	-0.229197	0.192635	0.938864	1.03397	2.47063	0.12596	0.725352	1.37277	-0.525224	-0.724064	-1.20326	-0.998753	-0.585596	-0.330253	-1.38219	-0.724064	-0.456066	0.298484	-0.229197	0.192635	0.938864	1.03397	2.47063	0.12596	0.725352	1.37277	-0.525224	-0.724064	-1.20326	-0.998753	-0.585596	-0.330253	-1.38219	-0.724064	-0.456066	1.38513	0.110219	-0.831182	0.658202	-1.39291	0.0705402	0.0536265	-0.0603403	-1.42233	-0.69844	-0.579353
g3796	0	0	-0.664645	-1.00448	-0.531628	0.562146	0.178224	0.474733	-0.368499	-0.381267	-0.342326	-1.59374	-0.657443	-0.895278	1.56172	2.12958	1.57426	-0.55735	-0.301137	0.817129	-0.664645	-1.00448	-0.531628	0.562146	0.178224	0.474733	-0.368499	-0.381267	-0.342326	-1.59374	-0.657443	-0.895278	1.56172	2.12958	1.57426	-0.55735	-0.301137	0.817129	-1.18478	0.331436	-1.17633	0.103624	1.30736	0.618693	-0.984277	-0.65135	0.821525	0.217165	1.10009
g3752	0	0	-0.148801	-1.48328	-1.74227	-0.772596	-0.448689	0.771914	-0.119841	-1.23443	-1.2461	0.356353	1.83117	0.844881	0.295795	0.635312	0.186544	1.49181	0.445264	0.336978	-0.148801	-1.48328	-1.74227	-0.772596	-0.448689	0.771914	-0.119841	-1.23443	-1.2461	0.356353	1.83117	0.844881	0.295795	0.635312	0.186544	1.49181	0.445264	0.336978	-0.319267	0.56393	0.0283377	1.46162	-1.55231	-0.182307	1.57739	0.557942	1.28465	-0.197392	0.420875
g3769	0	0	-1.15114	-0.570844	-0.253388	0.835742	1.25486	1.63212	-0.619745	-0.0585556	-0.462451	-1.42285	-0.194174	0.215676	1.27273	1.3015	1.12896	-0.602747	-1.03453	-1.27118	-1.15114	-0.570844	-0.253388	0.835742	1.25486	1.63212	-0.619745	-0.0585556	-0.462451	-1.42285	-0.194174	0.215676	1.27273	1.3015	1.12896	-0.602747	-1.03453	-1.27118	0.619456	-0.44521	1.03898	-0.0396928	0.563979	-1.73751	-1.75576	0.0380556	-0.622989	-0.492151	-0.314385
g3463	0	0	-0.430688	0.0947032	-1.54001	0.927256	0.30555	-0.923767	-0.782723	-0.305705	-0.342811	-0.890304	0.394817	-1.40659	0.150651	2.19867	-0.60486	0.845564	1.52288	0.787363	-0.430688	0.0947032	-1.54001	0.927256	0.30555	-0.923767	-0.782723	-0.305705	-0.342811	-0.890304	0.394817	-1.40659	0.150651	2.19867	-0.60486	0.845564	1.52288	0.787363	-0.910272	-0.0644403	0.575398	1.72035	-0.705177	-0.61586	-0.696849	0.111747	0.932799	0.337276	-0.886655
g0925	0	0	1.51115	1.71641	1.08211	0.246923	-0.127272	0.0858393	1.58579	0.528779	0.488175	0.0918375	-0.593846	-0.182952	-0.766887	-1.10543	-0.910002	-1.18294	-1.18224	-1.28546	1.51115	1.71641	1.08211	0.246923	-0.127272	0.0858393	1.58579	0.528779	0.488175	0.0918375	-0.593846	-0.182952	-0.766887	-1.10543	-0.910002	-1.18294	-1.18224	-1.28546	-0.113215	0.315289	-0.450605	-1.44374	1.61049	0.0817797	0.408078	-1.01	0.820431	-0.101827	2.50495
g2724	0	0	-0.699359	2.85932	0.581111	-0.790178	-0.790178	-0.369962	0.725267	0.254236	-0.622596	0.336765	0.254236	-0.789096	-0.790178	-0.496819	-0.769996	0.261804	-0.790178	1.6358	-0.699359	2.85932	0.581111	-0.790178	-0.790178	-0.369962	0.725267	0.254236	-0.622596	0.336765	0.254236	-0.789096	-0.790178	-0.496819	-0.769996	0.261804	-0.790178	1.6358	1.28143	1.23952	-0.493246	-0.413884	-0.578118	-1.03571	-1.39538	-0.477805	-0.477805	-0.963915	-0.963915
g2071	0	0	-0.327809	-0.208099	-0.356622	-0.128006	-0.356622	-0.356622	-0.356622	-0.356622	-0.356622	1.72716	-0.289735	-0.356279	-0.356622	-0.356622	-0.350219	-0.356622	-0.356622	3.49921	-0.327809	-0.208099	-0.356622	-0.128006	-0.356622	-0.356622	-0.356622	-0.356622	-0.356622	1.72716	-0.289735	-0.356279	-0.356622	-0.356622	-0.350219	-0.356622	-0.356622	3.49921	-1.36861	-0.928931	0.697527	1.27255	0.392245	-0.0647833	-0.59751	-0.625513	-0.73415	1.57852	-1.45155
g6171	0	0	-0.43559	1.16742	0.333773	-0.56116	-0.56116	2.41713	-0.56116	2.13859	-0.56116	-0.56116	1.0832	-0.559665	-0.56116	-0.56116	-0.533256	-0.56116	-0.56116	-0.56116	-0.43559	1.16742	0.333773	-0.56116	-0.56116	2.41713	-0.56116	2.13859	-0.56116	-0.56116	1.0832	-0.559665	-0.56116	-0.56116	-0.533256	-0.56116	-0.56116	-0.56116	-1.0971	-0.646443	-0.404293	0.22122	0.15393	1.77268	-1.18636	-0.1062	-0.497091	-1.45086	-0.94874
g1022	0	0	0.836898	0.60902	1.87906	-0.195475	1.02547	1.55523	-0.964309	-0.106326	-0.67132	0.874655	-0.536749	-1.40194	0.427695	-0.622665	-1.34022	-1.39704	-0.268761	0.296771	0.836898	0.60902	1.87906	-0.195475	1.02547	1.55523	-0.964309	-0.106326	-0.67132	0.874655	-0.536749	-1.40194	0.427695	-0.622665	-1.34022	-1.39704	-0.268761	0.296771	0.801541	1.13938	-1.51409	-0.494175	-0.47643	0.54377	0.179084	0.842345	0.0685762	-1.59688	-1.744
g6059	0	0	-0.294847	0.650364	1.03293	1.21542	1.09557	0.237554	-0.216891	0.104169	2.11874	-1.00366	-0.752835	-0.527701	-0.0916055	-0.41874	0.818677	-1.50822	-0.966897	-1.49202	-0.294847	0.650364	1.03293	1.21542	1.09557	0.237554	-0.216891	0.104169	2.11874	-1.00366	-0.752835	-0.527701	-0.0916055	-0.41874	0.818677	-1.50822	-0.966897	-1.49202	-0.103172	1.86728	-0.903699	-0.254667	-0.770641	0.164894	0.147368	-0.689192	-0.00232326	-1.66221	-1.08116
g3696	0	0	-0.808975	1.47875	1.3339	-0.839459	1.19428	-0.697158	-0.466713	-0.810827	-0.417847	1.03016	-0.420822	-1.97581	0.546651	-1.03916	-0.1713	0.00938606	1.1872	0.867753	-0.808975	1.47875	1.3339	-0.839459	1.19428	-0.697158	-0.466713	-0.810827	-0.417847	1.03016	-0.420822	-1.97581	0.546651	-1.03916	-0.1713	0.00938606	1.1872	0.867753	-0.332815	-0.918547	1.18595	-0.977199	1.27649	-0.233874	-0.231141	-0.157368	-0.238062	-1.64921	1.08916
g3357	0	0	0.620633	1.58518	1.63272	-0.784054	0.315872	0.267028	0.104884	0.285064	0.157861	0.0146713	-1.49836	-1.82555	0.416654	-1.13466	-1.5448	0.254462	0.117905	1.01449	0.620633	1.58518	1.63272	-0.784054	0.315872	0.267028	0.104884	0.285064	0.157861	0.0146713	-1.49836	-1.82555	0.416654	-1.13466	-1.5448	0.254462	0.117905	1.01449	-0.281312	1.88594	-0.287277	-0.0767154	-1.12336	-0.117277	1.75943	-1.23807	-0.69304	-0.348518	0.580565
g4766	0	0	-0.10418	-0.0641784	-0.422866	-0.547315	0.985288	-0.0964128	-0.932176	-0.958855	-0.57005	0.276378	-0.946106	-1.03835	0.895238	-0.541296	-1.04228	2.02076	1.13309	1.95331	-0.10418	-0.0641784	-0.422866	-0.547315	0.985288	-0.0964128	-0.932176	-0.958855	-0.57005	0.276378	-0.946106	-1.03835	0.895238	-0.541296	-1.04228	2.02076	1.13309	1.95331	1.07648	0.566706	-0.96959	-1.26469	-0.339186	0.930282	0.0241019	0.461093	-0.325781	1.23861	0.505354
g1544	0	0	-1.28543	0.180693	0.0806682	1.09113	0.259678	1.01725	0.630975	1.21744	1.02556	-1.2089	-0.61113	0.337982	-0.941914	1.23351	0.808214	-1.60062	-1.03779	-1.19732	-1.28543	0.180693	0.0806682	1.09113	0.259678	1.01725	0.630975	1.21744	1.02556	-1.2089	-0.61113	0.337982	-0.941914	1.23351	0.808214	-1.60062	-1.03779	-1.19732	0.745804	1.68767	-0.61711	-0.612173	-0.841802	-0.362392	1.1661	-0.436865	-0.240674	-1.05553	0.102724
g5938	0	0	2.01919	0.203864	-0.126067	0.345493	0.377955	0.0842408	0.43163	0.148774	-0.203219	1.8979	0.212113	-0.197477	-0.273216	-0.040177	0.178472	-1.74063	-1.74643	-1.57241	2.01919	0.203864	-0.126067	0.345493	0.377955	0.0842408	0.43163	0.148774	-0.203219	1.8979	0.212113	-0.197477	-0.273216	-0.040177	0.178472	-1.74063	-1.74643	-1.57241	-0.258593	-0.251531	1.01995	0.714682	0.521118	-1.74563	1.03765	0.298632	-0.771974	0.927664	-1.39836
g3099	0	0	0.100074	-0.43375	-0.60159	-0.225827	-0.530351	3.91099	-0.172407	-0.368906	-0.485716	-0.129073	-0.102176	0.134031	-0.378027	-0.372787	-0.164316	0.0869478	-0.214024	-0.0530899	0.100074	-0.43375	-0.60159	-0.225827	-0.530351	3.91099	-0.172407	-0.368906	-0.485716	-0.129073	-0.102176	0.134031	-0.378027	-0.372787	-0.164316	0.0869478	-0.214024	-0.0530899	1.43253	0.335632	0.631321	-0.213547	-1.06211	-1.12382	0.73271	1.14183	0.975797	-1.11088	0.194703
g3230	0	0	-1.09134	-1.64149	-1.65033	-0.132239	-0.253551	0.706298	-0.334698	-0.661003	-0.97361	-0.538578	-0.265291	0.346359	0.582211	0.825369	0.993477	1.00179	1.37214	1.71448	-1.09134	-1.64149	-1.65033	-0.132239	-0.253551	0.706298	-0.334698	-0.661003	-0.97361	-0.538578	-0.265291	0.346359	0.582211	0.825369	0.993477	1.00179	1.37214	1.71448	-1.4656	-0.197539	-0.173397	-0.386718	0.827063	1.39619	1.5962	1.01019	-1.37745	-1.04029	-0.940585
g3929	0	0	0.938594	0.912369	-0.399457	0.698662	0.926629	0.337982	-0.135417	-0.804965	-0.807534	-0.278962	-0.0906645	-0.00814689	2.25206	0.433334	0.50334	-1.4251	-1.35587	-1.69686	0.938594	0.912369	-0.399457	0.698662	0.926629	0.337982	-0.135417	-0.804965	-0.807534	-0.278962	-0.0906645	-0.00814689	2.25206	0.433334	0.50334	-1.4251	-1.35587	-1.69686	0.421138	1.00743	-1.18617	1.13486	-0.401916	-0.975343	-0.879661	-0.690416	-1.83946	2.22712	1.12695
g3654	0	0	0.225971	0.856609	1.00129	0.244744	0.0159593	0.00567381	0.255724	0.58539	1.43138	-0.0290192	1.73743	-0.343042	-0.0754825	-0.0520622	-0.691585	-1.43816	-1.71743	-2.01339	0.225971	0.856609	1.00129	0.244744	0.0159593	0.00567381	0.255724	0.58539	1.43138	-0.0290192	1.73743	-0.343042	-0.0754825	-0.0520622	-0.691585	-1.43816	-1.71743	-2.01339	0.175037	-0.107301	-1.12813	-0.865085	1.69863	0.226847	-1.60162	-0.0190716	-0.834532	-0.289555	1.19483
g4694	0	0	0.409572	0.258658	0.445022	-0.026263	-0.026263	0.23019	1.2754	2.16678	0.315513	0.535815	-0.902099	0.216334	-2.14339	-1.69603	-1.13519	-0.0731665	0.364684	-0.21556	0.409572	0.258658	0.445022	-0.026263	-0.026263	0.23019	1.2754	2.16678	0.315513	0.535815	-0.902099	0.216334	-2.14339	-1.69603	-1.13519	-0.0731665	0.364684	-0.21556	1.30073	-0.134568	-0.643797	-1.53435	0.573999	0.43798	1.59273	1.64683	0.149532	1.65641	0.842082
g3261	0	0	-0.313206	-0.24627	-0.725521	0.3283	1.51144	-0.719374	1.64797	1.11092	0.764444	2.0547	-0.818411	-0.956457	-0.949399	-1.08604	-0.786044	-0.49929	-0.340451	0.0226872	-0.313206	-0.24627	-0.725521	0.3283	1.51144	-0.719374	1.64797	1.11092	0.764444	2.0547	-0.818411	-0.956457	-0.949399	-1.08604	-0.786044	-0.49929	-0.340451	0.0226872	-0.454659	1.40402	-1.54574	0.162628	-0.178213	0.611969	0.852341	1.19847	1.51608	0.589324	-0.123231
g6164	0	0	-1.27053	-0.733482	0.384265	-0.066303	0.738967	-0.604446	0.239874	2.58278	0.910091	0.653431	-0.949534	1.2107	-0.628032	-0.238662	0.23166	-1.57049	-0.626189	-0.264097	-1.27053	-0.733482	0.384265	-0.066303	0.738967	-0.604446	0.239874	2.58278	0.910091	0.653431	-0.949534	1.2107	-0.628032	-0.238662	0.23166	-1.57049	-0.626189	-0.264097	-0.0915307	1.11427	-0.462488	-0.862208	-1.02101	1.32298	-2.03822	-1.12129	-0.304353	-0.619419	-0.845363
g0761	0	0	-0.946783	-0.912056	1.79222	-1.037	-0.375927	0.0175328	-0.641754	-0.688117	1.75087	-0.294299	1.68714	-0.160222	0.839001	0.550798	-1.01695	-0.719801	0.902728	-0.747368	-0.946783	-0.912056	1.79222	-1.037	-0.375927	0.0175328	-0.641754	-0.688117	1.75087	-0.294299	1.68714	-0.160222	0.839001	0.550798	-1.01695	-0.719801	0.902728	-0.747368	0.144401	-0.529198	-0.81373	-1.08499	0.786442	1.49708	0.749146	-0.469478	0.741051	0.264816	-0.544974
g3786	0	0	-0.0522032	1.23893	0.569542	1.16816	-0.792356	-1.1138	0.410934	-0.133568	-0.031969	0.384062	-0.889994	0.44787	-0.143739	1.05002	1.34551	0.39054	-1.71467	-2.13327	-0.0522032	1.23893	0.569542	1.16816	-0.792356	-1.1138	0.410934	-0.133568	-0.031969	0.384062	-0.889994	0.44787	-0.143739	1.05002	1.34551	0.39054	-1.71467	-2.13327	-0.0622905	-0.837063	1.2598	1.13683	-0.364533	-1.13274	0.696287	-0.0981721	0.809847	-0.0053826	-0.109893
g4536	0	0	-0.359205	-1.14857	-1.00477	0.116196	-0.189308	0.95145	-1.16341	-1.19485	-1.24769	0.601378	1.38949	1.4413	0.93456	1.24001	1.19033	-0.922345	-0.322345	-0.312233	-0.359205	-1.14857	-1.00477	0.116196	-0.189308	0.95145	-1.16341	-1.19485	-1.24769	0.601378	1.38949	1.4413	0.93456	1.24001	1.19033	-0.922345	-0.322345	-0.312233	0.481856	-0.970718	0.502678	1.36163	-1.30936	-0.0660894	0.106021	1.64983	0.106021	-0.855158	1.90719
g0505	0	0	-0.177476	1.87828	2.51002	-0.220651	-0.104234	-0.121477	0.122893	1.01439	1.26485	-0.611124	-0.59438	-0.733601	-0.468667	-0.621395	-0.533956	-0.803247	-0.881886	-0.918342	-0.177476	1.87828	2.51002	-0.220651	-0.104234	-0.121477	0.122893	1.01439	1.26485	-0.611124	-0.59438	-0.733601	-0.468667	-0.621395	-0.533956	-0.803247	-0.881886	-0.918342	-0.0523114	-1.78652	0.821906	0.72412	0.676903	-0.384097	-1.16839	0.358516	-0.402754	-1.16839	-0.767822
g2875	0	0	-1.03841	0.0382402	-0.57643	-1.11623	-0.626812	-1.69507	0.0547062	-0.106148	0.890841	-1.13048	0.0720999	-1.20661	1.32703	1.63519	0.924017	0.880395	0.657197	1.01649	-1.03841	0.0382402	-0.57643	-1.11623	-0.626812	-1.69507	0.0547062	-0.106148	0.890841	-1.13048	0.0720999	-1.20661	1.32703	1.63519	0.924017	0.880395	0.657197	1.01649	-0.638181	1.59904	0.452786	-0.300767	0.192256	-1.30513	-0.896474	-0.837032	-0.870798	-0.825734	-0.0605721
g1881	0	0	-0.160519	-0.20883	0.264333	0.150967	0.738586	1.80218	-0.0895779	0.982476	2.13797	-0.149336	-0.833951	-0.344146	-0.151869	-0.122119	0.347449	-1.77837	-1.26858	-1.31666	-0.160519	-0.20883	0.264333	0.150967	0.738586	1.80218	-0.0895779	0.982476	2.13797	-0.149336	-0.833951	-0.344146	-0.151869	-0.122119	0.347449	-1.77837	-1.26858	-1.31666	1.26551	1.17347	-0.688344	-0.728977	-0.0136776	-1.00798	-0.645657	-1.10095	-0.816825	-0.604482	-0.649065
g1547	0	0	-0.486846	-0.679008	-0.679008	-0.679008	-0.679008	0.852192	-0.337005	-0.679008	0.127769	-0.679008	1.0943	2.93853	0.70502	1.21745	-0.636306	-0.679008	-0.679008	-0.0430417	-0.486846	-0.679008	-0.679008	-0.679008	-0.679008	0.852192	-0.337005	-0.679008	0.127769	-0.679008	1.0943	2.93853	0.70502	1.21745	-0.636306	-0.679008	-0.679008	-0.0430417	0.898648	1.30684	-0.452497	-1.44255	-0.429706	0.119266	-1.75647	-0.124169	-1.08954	-0.421484	-0.117719
g5675	0	0	0.469558	1.36456	1.32986	0.669614	0.591532	-0.709161	1.18532	0.934369	0.465654	-0.530719	-0.510085	-1.09531	-1.42555	-1.95525	-1.12602	0.650167	-0.0596398	-0.248906	0.469558	1.36456	1.32986	0.669614	0.591532	-0.709161	1.18532	0.934369	0.465654	-0.530719	-0.510085	-1.09531	-1.42555	-1.95525	-1.12602	0.650167	-0.0596398	-0.248906	1.65404	-0.450067	0.0710887	-1.42895	0.114429	0.0394604	-0.739323	0.498878	0.8222	0.522586	1.24415
g4515	0	0	-1.2485	-0.932013	-0.967146	0.526275	0.725869	0.252459	-1.13002	-1.21498	-0.807015	-0.477586	0.109477	-0.411481	1.95978	1.98014	1.00938	0.116316	0.127544	0.381512	-1.2485	-0.932013	-0.967146	0.526275	0.725869	0.252459	-1.13002	-1.21498	-0.807015	-0.477586	0.109477	-0.411481	1.95978	1.98014	1.00938	0.116316	0.127544	0.381512	-1.34739	0.0447527	-0.286928	-0.478955	1.639	0.429526	-1.02427	-0.577838	-0.378133	0.943794	0.255374
g0390	0	0	-0.556786	-0.72018	-0.72018	-0.72018	1.51093	-0.72018	0.782786	-0.349302	0.502682	2.09902	-0.72018	1.89348	0.852812	-0.72018	-0.68387	-0.72018	-0.72018	-0.290298	-0.556786	-0.72018	-0.72018	-0.72018	1.51093	-0.72018	0.782786	-0.349302	0.502682	2.09902	-0.72018	1.89348	0.852812	-0.72018	-0.68387	-0.72018	-0.72018	-0.290298	-0.0293879	0.253084	1.37288	0.672979	-1.03002	-1.23954	-1.09783	0.956779	0.266718	-0.91802	-0.592578
g3551	0	0	-0.678416	1.12353	1.7481	2.67236	-0.0798757	-0.421297	0.146474	0.632051	0.559762	0.0615401	-0.731526	-0.730894	-0.731526	-0.731526	-0.719724	-0.731526	-0.731526	-0.655971	-0.678416	1.12353	1.7481	2.67236	-0.0798757	-0.421297	0.146474	0.632051	0.559762	0.0615401	-0.731526	-0.730894	-0.731526	-0.731526	-0.719724	-0.731526	-0.731526	-0.655971	0.768201	-0.344041	-1.4983	-0.432913	1.35502	0.152024	1.38176	1.57675	0.893846	1.23247	-0.0209588
g3290	0	0	-0.0921161	0.778189	1.51056	0.118497	0.202594	-0.212973	0.724673	1.94439	1.97259	-0.614744	-0.652669	-0.97398	-1.15745	-0.950559	-0.81042	-0.826022	-0.553079	-0.407481	-0.0921161	0.778189	1.51056	0.118497	0.202594	-0.212973	0.724673	1.94439	1.97259	-0.614744	-0.652669	-0.97398	-1.15745	-0.950559	-0.81042	-0.826022	-0.553079	-0.407481	-1.38447	-0.539536	0.162869	1.22732	-0.480354	1.01417	-1.55094	-0.733254	1.47584	0.695186	0.464798
g3376	0	0	0.440929	0.875389	-0.654463	-0.603326	-0.366426	-0.234786	-0.0814266	-1.54055	-1.9746	0.0271253	-0.154335	0.101704	1.10561	0.242356	0.362122	2.66381	-0.431435	0.222306	0.440929	0.875389	-0.654463	-0.603326	-0.366426	-0.234786	-0.0814266	-1.54055	-1.9746	0.0271253	-0.154335	0.101704	1.10561	0.242356	0.362122	2.66381	-0.431435	0.222306	0.0884427	-0.858351	1.58738	0.710201	-0.584443	-0.943229	-0.133798	-1.27735	0.898397	-0.774098	0.0108955
g6566	0	0	-0.923806	0.293871	1.23326	-0.4064	-0.813909	-0.393355	0.358113	1.43279	0.53099	-0.779831	0.711041	-0.944106	-0.944351	0.0393863	-0.939786	-0.1639	2.56136	-0.85137	-0.923806	0.293871	1.23326	-0.4064	-0.813909	-0.393355	0.358113	1.43279	0.53099	-0.779831	0.711041	-0.944106	-0.944351	0.0393863	-0.939786	-0.1639	2.56136	-0.85137	0.382737	1.75781	-0.799923	0.116243	-0.884918	-0.571954	-0.870005	1.13577	0.0603691	-1.00982	-0.285152
g0533	0	0	-1.45413	-0.808946	-0.641471	1.53353	-1.32073	-0.127524	-0.625132	-0.308969	0.654786	-0.308969	1.6236	0.411356	1.19071	0.448148	1.47199	-1.14942	0.258622	-0.847432	-1.45413	-0.808946	-0.641471	1.53353	-1.32073	-0.127524	-0.625132	-0.308969	0.654786	-0.308969	1.6236	0.411356	1.19071	0.448148	1.47199	-1.14942	0.258622	-0.847432	-0.230991	0.0205727	0.979192	1.28763	-0.700321	-1.35608	-1.41825	-0.928389	1.33802	-0.540488	-1.7738
g4833	0	0	-0.904221	0.0561191	1.13667	-0.0576807	1.42308	0.559349	-0.811025	-0.0497666	-0.663249	-0.972992	-0.327034	-0.972173	-0.972992	1.23915	-0.957709	1.2749	1.90025	-0.900673	-0.904221	0.0561191	1.13667	-0.0576807	1.42308	0.559349	-0.811025	-0.0497666	-0.663249	-0.972992	-0.327034	-0.972173	-0.972992	1.23915	-0.957709	1.2749	1.90025	-0.900673	-0.074428	1.21056	0.08265	0.861873	-0.485903	-1.59475	-0.462424	-0.727668	-1.16007	-1.34402	2.27472
g6668	0	0	-1.64761	0.267297	0.678711	0.291201	0.85155	1.82607	0.14169	0.22041	0.63619	-1.47776	0.618838	-1.59981	-0.97108	0.203862	0.0894013	0.0248163	1.14873	-1.30251	-1.64761	0.267297	0.678711	0.291201	0.85155	1.82607	0.14169	0.22041	0.63619	-1.47776	0.618838	-1.59981	-0.97108	0.203862	0.0894013	0.0248163	1.14873	-1.30251	0.722175	0.998933	0.504444	-0.106885	-0.362793	-1.75587	-0.109904	-0.0564547	-0.318465	-0.638788	0.208166
g2321	0	0	0.0235999	2.04642	1.63627	-0.545973	0.201493	-1.40332	-0.16785	0.943838	-0.0563443	-0.135314	0.201493	0.329128	0.224506	0.0748526	0.706226	-0.796316	-1.3587	-1.92402	0.0235999	2.04642	1.63627	-0.545973	0.201493	-1.40332	-0.16785	0.943838	-0.0563443	-0.135314	0.201493	0.329128	0.224506	0.0748526	0.706226	-0.796316	-1.3587	-1.92402	1.63786	0.632767	-0.95361	0.0817872	-0.805771	-0.593034	-0.692242	-1.67144	0.455747	0.00929987	0.0506989
g3695	0	0	1.1595	-0.257029	0.543385	0.704976	-0.837052	-0.122385	0.983454	1.33729	1.87412	-0.028295	-0.406084	0.0582556	-1.82248	-0.871003	-1.81748	-0.39261	0.17202	-0.278578	1.1595	-0.257029	0.543385	0.704976	-0.837052	-0.122385	0.983454	1.33729	1.87412	-0.028295	-0.406084	0.0582556	-1.82248	-0.871003	-1.81748	-0.39261	0.17202	-0.278578	1.1415	1.17154	-1.2872	0.0162041	-0.770442	-0.2716	0.0562815	-1.26497	0.870077	-0.408198	-0.852311
g2730	0	0	-0.453601	-0.321343	-0.261201	-0.0356528	-0.337972	-0.243407	-0.453019	-0.272342	-0.510639	-0.453019	3.79636	-0.245846	-0.417294	0.801629	-0.445564	0.294604	-0.343793	-0.0979016	-0.453601	-0.321343	-0.261201	-0.0356528	-0.337972	-0.243407	-0.453019	-0.272342	-0.510639	-0.453019	3.79636	-0.245846	-0.417294	0.801629	-0.445564	0.294604	-0.343793	-0.0979016	-0.737958	-1.34462	1.06561	-0.230758	0.0406752	1.20706	-0.4848	-0.600373	-0.581681	-0.580668	-0.295611
g2425	0	0	0.191247	0.112822	0.0507075	-0.633023	-0.400675	-0.216203	-0.149667	-0.271936	0.230629	0.0848343	2.06846	-0.00892518	1.32954	1.41027	0.818609	-1.97239	-1.10811	-1.5362	0.191247	0.112822	0.0507075	-0.633023	-0.400675	-0.216203	-0.149667	-0.271936	0.230629	0.0848343	2.06846	-0.00892518	1.32954	1.41027	0.818609	-1.97239	-1.10811	-1.5362	0.0591694	0.0870892	-0.347793	-1.34589	-0.190469	1.73789	0.443406	0.176075	0.724631	0.57728	-1.81302
g2642	0	0	-0.527132	-0.47361	-1.27885	0.473792	-0.444779	-0.815829	0.515222	-0.576097	0.177023	-0.456305	0.115728	0.89476	1.82227	1.25515	2.09494	-0.50813	-1.06947	-1.19867	-0.527132	-0.47361	-1.27885	0.473792	-0.444779	-0.815829	0.515222	-0.576097	0.177023	-0.456305	0.115728	0.89476	1.82227	1.25515	2.09494	-0.50813	-1.06947	-1.19867	1.37551	0.94888	-0.204503	-0.0393946	-1.04281	-1.03768	2.02089	0.63557	1.03192	0.0578819	-0.736188
g3151	0	0	0.171226	-0.414693	0.110216	0.345599	-1.04812	0.728009	-0.544695	-0.368781	0.104919	0.217273	1.46331	1.69516	0.123893	0.432401	1.46331	-2.03571	-1.04812	-1.3952	0.171226	-0.414693	0.110216	0.345599	-1.04812	0.728009	-0.544695	-0.368781	0.104919	0.217273	1.46331	1.69516	0.123893	0.432401	1.46331	-2.03571	-1.04812	-1.3952	-0.681923	-0.578195	-0.674215	-0.643636	1.22238	1.35559	0.105251	0.848547	0.413517	0.947229	0.346414
g2662	0	0	0.178377	1.68984	-0.36575	3.49064	-0.36575	-0.36575	-0.36575	-0.36575	-0.36575	-0.36575	-0.36575	-0.359272	-0.36575	-0.36575	-0.244833	-0.36575	-0.36575	-0.36575	0.178377	1.68984	-0.36575	3.49064	-0.36575	-0.36575	-0.36575	-0.36575	-0.36575	-0.36575	-0.36575	-0.359272	-0.36575	-0.36575	-0.244833	-0.36575	-0.36575	-0.36575	-0.679454	-0.95084	-0.363482	-0.504221	1.50188	0.996119	-0.122346	-0.170898	-0.751736	-0.393877	1.47231
g2392	0	0	1.00936	1.54802	0.752417	0.760102	0.538134	-0.0386696	0.693969	0.867209	0.826868	-1.03865	-0.504288	0.276903	0.456219	-1.08865	-1.9876	-0.574956	-1.12109	-1.3753	1.00936	1.54802	0.752417	0.760102	0.538134	-0.0386696	0.693969	0.867209	0.826868	-1.03865	-0.504288	0.276903	0.456219	-1.08865	-1.9876	-0.574956	-1.12109	-1.3753	-0.273162	0.102253	-1.31407	1.14386	-0.783784	1.1249	0.452342	0.0941167	-1.18839	0.415254	-1.18839
g1652	0	0	-0.00475415	-1.20768	0.0501771	1.85701	-0.813969	0.471014	0.123041	1.93407	-0.598443	-0.669831	0.0635695	-1.29065	1.08366	1.08366	-1.2793	-0.527282	0.442868	-0.717159	-0.00475415	-1.20768	0.0501771	1.85701	-0.813969	0.471014	0.123041	1.93407	-0.598443	-0.669831	0.0635695	-1.29065	1.08366	1.08366	-1.2793	-0.527282	0.442868	-0.717159	-1.66212	-0.741158	0.56523	0.37634	1.01247	0.449237	-1.86004	1.97862	0.527677	0.305077	-1.03498
g6240	0	0	0.867833	-0.670868	-1.81464	0.0961574	-0.117543	1.29065	-0.34118	-1.0568	-1.15372	1.96578	0.655654	1.249	0.31185	0.815731	-0.152743	-0.268623	-1.09616	-0.580381	0.867833	-0.670868	-1.81464	0.0961574	-0.117543	1.29065	-0.34118	-1.0568	-1.15372	1.96578	0.655654	1.249	0.31185	0.815731	-0.152743	-0.268623	-1.09616	-0.580381	1.48681	-1.07345	0.749147	0.257501	-0.683825	-0.736185	-0.90882	1.62582	0.78345	0.776923	-0.629621
[truncated: 6,110 more rows]
[truncated: 35 more columns]
