# Supplementary material for: UNCLES: method for the identification of genes differentially consistently co-expressed in a specific subset of datasets
Source: BMC Bioinformatics. 2015 Jun 4;16:184. doi: 10.1186/s12859-015-0614-0 (PMC4453228; doi:10.1186/s12859-015-0614-0)
Supplement: Additional file 6: — Results of budding yeast data analysis. [file 12859_2015_614_MOESM6_ESM.xlsx]

## Sheet: Genes
A1		B1		B2
YAL025C	MAK16	YAL007C	ERP2	YBL025W	RRN10
YAL059W	ECM1	YAR003W	SWD1	YBL063W	KIP1
YBL028C		YAR007C	RFA1	YBL085W	BOI1
YBL039C	URA7	YAR008W	SEN34	YBR010W	HHT1
YBR141C		YAR035W	YAT1	YBR086C	IST2
YBR247C	ENP1	YBL009W		YBR133C	HSL7
YBR267W		YBL010C		YBR184W
YBR271W		YBL031W	SHE1	YBR289W	SNF5
YCL054W	SPB1	YBL034C	STU1	YCL063W	VAC17
YCL059C	KRR1	YBL035C	POL12	YDR089W
YCR016W		YBL046W		YDR219C
YCR057C	PWP2	YBL112C		YDR224C	HTB1
YCR072C		YBR007C		YDR252W	BTT1
YDL031W	DBP10	YBR023C	CHS3	YDR325W	YCG1
YDL060W	TSR1	YBR071W		YEL017W	GTT3
YDL063C		YBR073W	RDH54	YEL061C	CIN8
YDL112W	TRM3	YBR087W	RFC5	YER003C	PMI40
YDL148C	NOP14	YBR088C	POL30	YER032W	FIR1
YDL150W	RPC53	YBR098W	MMS4	YFL017C	GNA1
YDL153C	SAS10	YBR161W		YGL139W
YDR021W	FAL1	YBR171W	SEC66	YGR047C	TFC4
YDR060W	MAK21	YBR233W	PBP2	YGR098C	ESP1
YDR083W	RRP8	YBR245C	ISW1	YGR099W	TEL2
YDR101C	ARX1	YBR275C	RIF1	YGR113W	DAM1
YDR165W	TRM82	YBR276C	PPS1	YGR179C	OKP1
YDR299W	BFR2	YBR278W	DPB3	YGR252W	GCN5
YDR312W	SSF2	YCL024W	KCC4	YHR031C	RRM3
YDR361C	BCP1	YCL061C	MRC1	YHR086W	NAM8
YDR365C		YDL003W	MCD1	YIL131C	FKH1
YDR412W		YDL010W		YIL144W	TID3
YDR449C	UTP6	YDL017W	CDC7	YIR010W	DSN1
YDR465C	RMT2	YDL018C	ERP3	YJL092W	HPR5
YDR496C	PUF6	YDL093W	PMT5	YJL134W	LCB3
YDR514C		YDL102W	CDC2	YJL176C	SWI3
YER002W	NOP16	YDL103C	QRI1	YJR031C	GEA1
YER006W	NUG1	YDL104C	QRI7	YLR045C	STU2
YER036C		YDL105W	QRI2	YLR373C	VID22
YER082C	UTP7	YDL156W	CMR1	YLR437C
YER126C	NSA2	YDL157C		YLR455W
YER127W	LCP5	YDL164C	CDC9	YML065W	ORC1
YFL002C	SPB4	YDL197C	ASF2	YMR003W
YFL023W	BUD27	YDR097C	MSH6	YMR190C	SGS1
YGL078C	DBP3	YDR279W		YMR198W	CIK1
YGL111W	NSA1	YDR297W	SUR2	YMR215W	GAS3
YGL120C	PRP43	YDR307W		YNL068C	FKH2
YGL169W	SUA5	YDR309C	GIC2	YNL091W	NST1
YGL171W	ROK1	YDR348C		YNL099C	OCA1
YGR083C	GCD2	YDR400W	URH1	YNL126W	SPC98
YGR103W	NOP7	YDR440W	DOT1	YNL197C	WHI3
YGR128C	UTP8	YDR501W	PLM2	YNL238W	KEX2
YGR145W		YDR503C	LPP1	YNL283C	WSC2
YGR159C	NSR1	YDR507C	GIN4	YNR009W
YGR173W		YDR518W	EUG1	YOR073W
YGR200C	ELP2	YEL022W	GEA2	YOR246C
YGR245C	SDA1	YEL047C		YOR307C	SLY41
YGR280C	PXR1	YER001W	MNN1	YPL116W	HOS3
YHL011C	PRS3	YER016W	BIM1	YPL127C	HHO1
YHR052W	CIC1	YER070W	RNR1	YPL128C	TBF1
YHR065C	RRP3	YER095W	RAD51	YPL227C	ALG5
YHR066W	SSF1	YER104W	RTT105	YPL253C	VIK1
YHR085W		YER111C	SWI4	YPR034W	ARP7
YHR088W	RPF1	YER118C	SHO1	YPR111W	DBF20
YHR169W	DBP8	YER170W	ADK2
YHR170W	NMD3	YFL008W	SMC1
YIL019W		YFL025C	BST1
YIL091C		YFL068W
YIL096C		YFR027W	ECO1
YIL103W		YFR031C	SMC2
YIL127C		YFR041C
YIR012W	SQT1	YGL027C	CWH41
YIR026C	YVH1	YGL038C	OCH1
YJL033W	HCA4	YGL060W	YBP2
YJL050W	MTR4	YGL075C	MPS2
YJL069C	UTP18	YGL094C	PAN2
YJL109C	UTP10	YGL163C	RAD54
YJL125C	GCD14	YGL200C	EMP24
YJL148W	RPA34	YGL207W	SPT16
YJR041C		YGL210W	YPT32
YJR063W	RPA12	YGR014W	MSB2
YKL009W	MRT4	YGR152C	RSR1
YKL021C	MAK11	YGR153W
YKL078W	DHR2	YGR189C	CRH1
YKL082C		YGR221C
YKL099C	UTP11	YHR050W	SMF2
YKL143W	LTV1	YHR110W	ERP5
YKL172W	EBP2	YHR127W
YKL191W	DPH2	YHR129C	ARP1
YKR024C	DBP7	YHR142W	CHS7
YKR056W	TRM2	YHR153C	SPO16
YKR081C	RPF2	YHR154W	RTT107
YLL008W	DRS1	YHR188C	GPI16
YLL011W	SOF1	YIL026C	IRR1
YLL034C		YIL132C	CSM2
YLL035W	GRC3	YIL140W	AXL2
YLR002C	NOC3	YIL159W	BNR1
YLR003C		YJL019W	MPS3
YLR009W	RLP24	YJL072C	PSF2
YLR017W	MEU1	YJL073W	JEM1
YLR051C		YJL091C	GWT1
YLR068W	FYV7	YJL097W
YLR074C	BUD20	YJL115W	ASF1
YLR175W	CBF5	YJL173C	RFA3
YLR186W	EMG1	YJL187C	SWE1
YLR196W	PWP1	YJL201W	ECM25
YLR221C		YJR006W	HYS2
YLR222C	UTP13	YJR030C
YLR276C	DBP9	YJR043C	POL32
YLR397C	AFG2	YJR057W	CDC8
YLR409C	UTP21	YJR116W
YLR449W	FPR4	YJR118C	ILM1
YML080W	DUS1	YKL042W	SPC42
YML093W	UTP14	YKL045W	PRI2
YMR014W	BUD22	YKL067W	YNK1
YMR049C	ERB1	YKL073W	LHS1
YMR093W	UTP15	YKL089W	MIF2
YMR128W	ECM16	YKL092C	BUD2
YMR131C	RRB1	YKL108W	SLD2
YMR239C	RNT1	YKL113C	RAD27
YMR290C	HAS1	YKL165C	MCD4
YMR310C		YKR013W	PRY2
YNL022C		YKR090W
YNL061W	NOP2	YLL002W	RTT109
YNL062C	GCD10	YLL022C
YNL075W	IMP4	YLR032W	RAD5
YNL110C	NOP15	YLR049C
YNL113W	RPC19	YLR088W	GAA1
YNL132W	KRE33	YLR103C	CDC45
YNL151C	RPC31	YLR121C	YPS3
YNL182C	IPI3	YLR183C	TOS4
YNL248C	RPA49	YLR188W	MDL1
YNL256W	FOL1	YLR212C	TUB4
YNL299W	TRF5	YLR234W	TOP3
YNL308C	KRI1	YLR272C	YCS4
YNR003C	RPC34	YLR326W
YNR012W	URK1	YLR380W	CSR1
YNR038W	DBP6	YLR381W	CTF3
YNR053C	NOG2	YLR382C	NAM2
YNR054C		YLR461W	PAU4
YOL077C	BRX1	YML012W	ERV25
YOL080C	REX4	YML020W
YOL124C		YML027W	YOX1
YOL125W		YML060W	OGG1
YOL144W	NOP8	YML069W	POB3
YOR004W		YML102W	CAC2
YOR056C	NOB1	YML109W	ZDS2
YOR091W		YMR076C	PDS5
YOR145C	PNO1	YMR078C	CTF18
YOR206W	NOC2	YMR144W
YOR207C	RET1	YMR179W	SPT21
YOR252W		YMR199W	CLN1
YOR272W	YTM1	YMR305C	SCW10
YOR294W	RRS1	YNL072W	RNH35
YOR340C	RPA43	YNL082W	PMS1
YOR341W	RPA190	YNL088W	TOP2
YPL012W	RRP12	YNL102W	POL1
YPL043W	NOP4	YNL166C	BNI5
YPL086C	ELP3	YNL181W
YPL093W	NOG1	YNL225C	CNM67
YPL126W	NAN1	YNL233W	BNI4
YPL146C		YNL262W	POL2
YPL211W	NIP7	YNL263C	YIF1
YPL226W	NEW1	YNL272C	SEC2
YPL266W	DIM1	YNL289W	PCL1
YPR010C	RPA135	YNL290W	RFC3
YPR143W		YNL291C	MID1
YPR144C	NOC4	YNL300W
YPR190C	RPC82	YNL304W	YPT11
		YNL309W	STB1
		YNL310C
		YNL312W	RFA2
		YOL007C
		YOL019W
		YOL090W	MSH2
		YOL102C	TPT1
		YOL147C	PEX11
		YOR026W	BUB3
		YOR033C	EXO1
		YOR038C	HIR2
		YOR074C	CDC21
		YOR075W	UFE1
		YOR084W
		YOR114W
		YOR144C	ELG1
		YOR195W	SLK19
		YOR284W	HUA2
		YOR288C	MPD1
		YOR321W	PMT3
		YOR368W	RAD17
		YOR373W	NUD1
		YPL007C	TFC8
		YPL014W
		YPL057C	SUR1
		YPL124W	SPC29
		YPL153C	RAD53
		YPL163C	SVS1
		YPL208W
		YPL221W
		YPL241C	CIN2
		YPL255W	BBP1
		YPL256C	CLN2
		YPL267W
		YPR018W	RLF2
		YPR075C	OPY2

## Sheet: A1-Term Finder
GOID	GO_term	Cluster frequency	Background frequency	P-value	FDR	Expected FP	Gene(s) annotated to the term
42254	ribosome biogenesis	120 out of 167 genes, 71.9%	411 out of 7167 background genes, 5.7%	4.61e-114	0	0	MAK16/YAL025C:ECM1/YAL059W:ENP1/YBR247C:REI1/YBR267W:SPB1/YCL054W:KRR1/YCL059C:PWP2/YCR057C:RSA4/YCR072C:DBP10/YDL031W:TSR1/YDL060W:SYO1/YDL063C:NOP14/YDL148C:SAS10/YDL153C:FAL1/YDR021W:MAK21/YDR060W:RRP8/YDR083W:ARX1/YDR101C:BFR2/YDR299W:SSF2/YDR312W:BCP1/YDR361C:ESF1/YDR365C:RRP17/YDR412W:UTP6/YDR449C:PUF6/YDR496C:NOP16/YER002W:NUG1/YER006W:ARB1/YER036C:UTP7/YER082C:NSA2/YER126C:LCP5/YER127W:SP…
22613	ribonucleoprotein complex biogenesis	121 out of 167 genes, 72.5%	491 out of 7167 background genes, 6.9%	3.4e-105	0	0	MAK16/YAL025C:ECM1/YAL059W:ENP1/YBR247C:REI1/YBR267W:SPB1/YCL054W:KRR1/YCL059C:PWP2/YCR057C:RSA4/YCR072C:DBP10/YDL031W:TSR1/YDL060W:SYO1/YDL063C:NOP14/YDL148C:SAS10/YDL153C:FAL1/YDR021W:MAK21/YDR060W:RRP8/YDR083W:ARX1/YDR101C:BFR2/YDR299W:SSF2/YDR312W:BCP1/YDR361C:ESF1/YDR365C:RRP17/YDR412W:UTP6/YDR449C:PUF6/YDR496C:NOP16/YER002W:NUG1/YER006W:ARB1/YER036C:UTP7/YER082C:NSA2/YER126C:LCP5/YER127W:SP…
34470	ncRNA processing	99 out of 167 genes, 59.3%	409 out of 7167 background genes, 5.7%	3.81e-80	0	0	MAK16/YAL025C:ENP1/YBR247C:SPB1/YCL054W:KRR1/YCL059C:PWP2/YCR057C:DBP10/YDL031W:TSR1/YDL060W:TRM3/YDL112W:NOP14/YDL148C:SAS10/YDL153C:FAL1/YDR021W:RRP8/YDR083W:TRM82/YDR165W:BFR2/YDR299W:ESF1/YDR365C:RRP17/YDR412W:UTP6/YDR449C:NUG1/YER006W:UTP7/YER082C:NSA2/YER126C:LCP5/YER127W:SPB4/YFL002C:DBP3/YGL078C:PRP43/YGL120C:ROK1/YGL171W:NOP7/YGR103W:UTP8/YGR128C:ENP2/YGR145W:NSR1/YGR159C:ELP2/YGR200C:PX…
16072	rRNA metabolic process	89 out of 167 genes, 53.3%	321 out of 7167 background genes, 4.5%	4.37e-76	0	0	MAK16/YAL025C:ENP1/YBR247C:SPB1/YCL054W:KRR1/YCL059C:PWP2/YCR057C:DBP10/YDL031W:TSR1/YDL060W:NOP14/YDL148C:SAS10/YDL153C:FAL1/YDR021W:RRP8/YDR083W:BFR2/YDR299W:ESF1/YDR365C:RRP17/YDR412W:UTP6/YDR449C:NUG1/YER006W:UTP7/YER082C:NSA2/YER126C:LCP5/YER127W:SPB4/YFL002C:DBP3/YGL078C:PRP43/YGL120C:ROK1/YGL171W:NOP7/YGR103W:UTP8/YGR128C:ENP2/YGR145W:NSR1/YGR159C:RRP3/YHR065C:SSF1/YHR066W:IPI1/YHR085W:RPF…
6364	rRNA processing	87 out of 167 genes, 52.1%	303 out of 7167 background genes, 4.2%	1.57e-75	0	0	MAK16/YAL025C:ENP1/YBR247C:SPB1/YCL054W:KRR1/YCL059C:PWP2/YCR057C:DBP10/YDL031W:TSR1/YDL060W:NOP14/YDL148C:SAS10/YDL153C:FAL1/YDR021W:RRP8/YDR083W:BFR2/YDR299W:ESF1/YDR365C:RRP17/YDR412W:UTP6/YDR449C:NUG1/YER006W:UTP7/YER082C:NSA2/YER126C:LCP5/YER127W:SPB4/YFL002C:DBP3/YGL078C:PRP43/YGL120C:ROK1/YGL171W:NOP7/YGR103W:UTP8/YGR128C:ENP2/YGR145W:NSR1/YGR159C:RRP3/YHR065C:SSF1/YHR066W:IPI1/YHR085W:RPF…
34660	ncRNA metabolic process	100 out of 167 genes, 59.9%	471 out of 7167 background genes, 6.6%	5.77e-75	0	0	MAK16/YAL025C:ENP1/YBR247C:SPB1/YCL054W:KRR1/YCL059C:PWP2/YCR057C:DBP10/YDL031W:TSR1/YDL060W:TRM3/YDL112W:NOP14/YDL148C:SAS10/YDL153C:FAL1/YDR021W:RRP8/YDR083W:TRM82/YDR165W:BFR2/YDR299W:ESF1/YDR365C:RRP17/YDR412W:UTP6/YDR449C:NUG1/YER006W:UTP7/YER082C:NSA2/YER126C:LCP5/YER127W:SPB4/YFL002C:DBP3/YGL078C:PRP43/YGL120C:ROK1/YGL171W:NOP7/YGR103W:UTP8/YGR128C:ENP2/YGR145W:NSR1/YGR159C:ELP2/YGR200C:PX…
6396	RNA processing	99 out of 167 genes, 59.3%	587 out of 7167 background genes, 8.2%	1.4e-63	0	0	MAK16/YAL025C:ENP1/YBR247C:SPB1/YCL054W:KRR1/YCL059C:PWP2/YCR057C:DBP10/YDL031W:TSR1/YDL060W:TRM3/YDL112W:NOP14/YDL148C:SAS10/YDL153C:FAL1/YDR021W:RRP8/YDR083W:TRM82/YDR165W:BFR2/YDR299W:ESF1/YDR365C:RRP17/YDR412W:UTP6/YDR449C:NUG1/YER006W:UTP7/YER082C:NSA2/YER126C:LCP5/YER127W:SPB4/YFL002C:DBP3/YGL078C:PRP43/YGL120C:ROK1/YGL171W:NOP7/YGR103W:UTP8/YGR128C:ENP2/YGR145W:NSR1/YGR159C:ELP2/YGR200C:PX…
44085	cellular component biogenesis	122 out of 167 genes, 73.1%	1066 out of 7167 background genes, 14.9%	1.57e-63	0	0	MAK16/YAL025C:ECM1/YAL059W:ENP1/YBR247C:REI1/YBR267W:SPB1/YCL054W:KRR1/YCL059C:PWP2/YCR057C:RSA4/YCR072C:DBP10/YDL031W:TSR1/YDL060W:SYO1/YDL063C:NOP14/YDL148C:SAS10/YDL153C:FAL1/YDR021W:MAK21/YDR060W:RRP8/YDR083W:ARX1/YDR101C:BFR2/YDR299W:SSF2/YDR312W:BCP1/YDR361C:ESF1/YDR365C:RRP17/YDR412W:UTP6/YDR449C:PUF6/YDR496C:NOP16/YER002W:NUG1/YER006W:ARB1/YER036C:UTP7/YER082C:NSA2/YER126C:LCP5/YER127W:SP…
42273	ribosomal large subunit biogenesis	52 out of 167 genes, 31.1%	95 out of 7167 background genes, 1.3%	7.45e-60	0	0	MAK16/YAL025C:REI1/YBR267W:SPB1/YCL054W:RSA4/YCR072C:DBP10/YDL031W:SYO1/YDL063C:MAK21/YDR060W:RRP8/YDR083W:SSF2/YDR312W:PUF6/YDR496C:NOP16/YER002W:NSA2/YER126C:SPB4/YFL002C:DBP3/YGL078C:NSA1/YGL111W:PRP43/YGL120C:NOP7/YGR103W:SDA1/YGR245C:CIC1/YHR052W:SSF1/YHR066W:IPI1/YHR085W:RPF1/YHR088W:SQT1/YIR012W:YVH1/YIR026C:MRT4/YKL009W:MAK11/YKL021C:RRP14/YKL082C:DBP7/YKR024C:RPF2/YKR081C:DRS1/YLL008W:RI…
16070	RNA metabolic process	113 out of 167 genes, 67.7%	1295 out of 7167 background genes, 18.1%	8.99e-44	0	0	MAK16/YAL025C:ENP1/YBR247C:SPB1/YCL054W:KRR1/YCL059C:PWP2/YCR057C:DBP10/YDL031W:TSR1/YDL060W:TRM3/YDL112W:NOP14/YDL148C:RPC53/YDL150W:SAS10/YDL153C:FAL1/YDR021W:RRP8/YDR083W:TRM82/YDR165W:BFR2/YDR299W:ESF1/YDR365C:RRP17/YDR412W:UTP6/YDR449C:NUG1/YER006W:UTP7/YER082C:NSA2/YER126C:LCP5/YER127W:SPB4/YFL002C:DBP3/YGL078C:PRP43/YGL120C:ROK1/YGL171W:NOP7/YGR103W:UTP8/YGR128C:ENP2/YGR145W:NSR1/YGR159C:E…
42274	ribosomal small subunit biogenesis	47 out of 167 genes, 28.1%	129 out of 7167 background genes, 1.8%	5.74e-43	0	0	ENP1/YBR247C:KRR1/YCL059C:PWP2/YCR057C:NOP14/YDL148C:SAS10/YDL153C:FAL1/YDR021W:UTP6/YDR449C:UTP7/YER082C:PRP43/YGL120C:ROK1/YGL171W:NOP7/YGR103W:UTP8/YGR128C:ENP2/YGR145W:NSR1/YGR159C:RRP3/YHR065C:DBP8/YHR169W:FAF1/YIL019W:UTP25/YIL091C:UTP18/YJL069C:UTP10/YJL109C:DHR2/YKL078W:RRP14/YKL082C:UTP11/YKL099C:LTV1/YKL143W:SOF1/YLL011W:FCF2/YLR051C:FYV7/YLR068W:EMG1/YLR186W:UTP13/YLR222C:UTP21/YLR409C…
462	maturation of SSU-rRNA from tricistronic rRNA transcript (SSU-rRNA, 5.8S rRNA, LSU-rRNA)	39 out of 167 genes, 23.4%	100 out of 7167 background genes, 1.4%	1.97e-36	0	0	ENP1/YBR247C:KRR1/YCL059C:PWP2/YCR057C:NOP14/YDL148C:SAS10/YDL153C:FAL1/YDR021W:UTP6/YDR449C:UTP7/YER082C:PRP43/YGL120C:ROK1/YGL171W:NOP7/YGR103W:UTP8/YGR128C:RRP3/YHR065C:DBP8/YHR169W:FAF1/YIL019W:UTP25/YIL091C:UTP18/YJL069C:UTP10/YJL109C:DHR2/YKL078W:UTP11/YKL099C:SOF1/YLL011W:FCF2/YLR051C:FYV7/YLR068W:EMG1/YLR186W:UTP13/YLR222C:UTP14/YML093W:UTP15/YMR093W:ECM16/YMR128W:HAS1/YMR290C:KRI1/YNL308…
30490	maturation of SSU-rRNA	40 out of 167 genes, 24.0%	109 out of 7167 background genes, 1.5%	3.55e-36	0	0	ENP1/YBR247C:KRR1/YCL059C:PWP2/YCR057C:NOP14/YDL148C:SAS10/YDL153C:FAL1/YDR021W:UTP6/YDR449C:UTP7/YER082C:PRP43/YGL120C:ROK1/YGL171W:NOP7/YGR103W:UTP8/YGR128C:RRP3/YHR065C:DBP8/YHR169W:FAF1/YIL019W:UTP25/YIL091C:UTP18/YJL069C:UTP10/YJL109C:DHR2/YKL078W:UTP11/YKL099C:SOF1/YLL011W:FCF2/YLR051C:FYV7/YLR068W:EMG1/YLR186W:UTP13/YLR222C:UTP14/YML093W:BUD22/YMR014W:UTP15/YMR093W:ECM16/YMR128W:HAS1/YMR29…
90304	nucleic acid metabolic process	114 out of 167 genes, 68.3%	1563 out of 7167 background genes, 21.8%	3.73e-36	0	0	MAK16/YAL025C:ENP1/YBR247C:SPB1/YCL054W:KRR1/YCL059C:PWP2/YCR057C:DBP10/YDL031W:TSR1/YDL060W:TRM3/YDL112W:NOP14/YDL148C:RPC53/YDL150W:SAS10/YDL153C:FAL1/YDR021W:RRP8/YDR083W:TRM82/YDR165W:BFR2/YDR299W:ESF1/YDR365C:RRP17/YDR412W:UTP6/YDR449C:NUG1/YER006W:UTP7/YER082C:NSA2/YER126C:LCP5/YER127W:SPB4/YFL002C:DBP3/YGL078C:PRP43/YGL120C:SUA5/YGL169W:ROK1/YGL171W:NOP7/YGR103W:UTP8/YGR128C:ENP2/YGR145W:N…
460	maturation of 5.8S rRNA	35 out of 167 genes, 21.0%	82 out of 7167 background genes, 1.1%	4.34e-34	0	0	MAK16/YAL025C:ENP1/YBR247C:SPB1/YCL054W:KRR1/YCL059C:PWP2/YCR057C:DBP10/YDL031W:NOP14/YDL148C:SAS10/YDL153C:UTP6/YDR449C:UTP7/YER082C:NSA2/YER126C:DBP3/YGL078C:PRP43/YGL120C:ROK1/YGL171W:RPF1/YHR088W:DBP8/YHR169W:MTR4/YJL050W:UTP18/YJL069C:UTP10/YJL109C:MAK11/YKL021C:UTP11/YKL099C:RPF2/YKR081C:GRC3/YLL035W:FCF2/YLR051C:EMG1/YLR186W:UTP13/YLR222C:UTP14/YML093W:KRI1/YNL308C:DBP6/YNR038W:ESF2/YNR054…
466	maturation of 5.8S rRNA from tricistronic rRNA transcript (SSU-rRNA, 5.8S rRNA, LSU-rRNA)	35 out of 167 genes, 21.0%	82 out of 7167 background genes, 1.1%	4.34e-34	0	0	MAK16/YAL025C:ENP1/YBR247C:SPB1/YCL054W:KRR1/YCL059C:PWP2/YCR057C:DBP10/YDL031W:NOP14/YDL148C:SAS10/YDL153C:UTP6/YDR449C:UTP7/YER082C:NSA2/YER126C:DBP3/YGL078C:PRP43/YGL120C:ROK1/YGL171W:RPF1/YHR088W:DBP8/YHR169W:MTR4/YJL050W:UTP18/YJL069C:UTP10/YJL109C:MAK11/YKL021C:UTP11/YKL099C:RPF2/YKR081C:GRC3/YLL035W:FCF2/YLR051C:EMG1/YLR186W:UTP13/YLR222C:UTP14/YML093W:KRI1/YNL308C:DBP6/YNR038W:ESF2/YNR054…
6139	nucleobase-containing compound metabolic process	116 out of 167 genes, 69.5%	1740 out of 7167 background genes, 24.3%	4.11e-33	0	0	MAK16/YAL025C:URA7/YBL039C:ENP1/YBR247C:SPB1/YCL054W:KRR1/YCL059C:PWP2/YCR057C:DBP10/YDL031W:TSR1/YDL060W:TRM3/YDL112W:NOP14/YDL148C:RPC53/YDL150W:SAS10/YDL153C:FAL1/YDR021W:RRP8/YDR083W:TRM82/YDR165W:BFR2/YDR299W:ESF1/YDR365C:RRP17/YDR412W:UTP6/YDR449C:NUG1/YER006W:UTP7/YER082C:NSA2/YER126C:LCP5/YER127W:SPB4/YFL002C:DBP3/YGL078C:PRP43/YGL120C:SUA5/YGL169W:ROK1/YGL171W:NOP7/YGR103W:UTP8/YGR128C:E…
6725	cellular aromatic compound metabolic process	117 out of 167 genes, 70.1%	1811 out of 7167 background genes, 25.3%	3.54e-32	0	0	MAK16/YAL025C:URA7/YBL039C:ENP1/YBR247C:SPB1/YCL054W:KRR1/YCL059C:PWP2/YCR057C:DBP10/YDL031W:TSR1/YDL060W:TRM3/YDL112W:NOP14/YDL148C:RPC53/YDL150W:SAS10/YDL153C:FAL1/YDR021W:RRP8/YDR083W:TRM82/YDR165W:BFR2/YDR299W:ESF1/YDR365C:RRP17/YDR412W:UTP6/YDR449C:NUG1/YER006W:UTP7/YER082C:NSA2/YER126C:LCP5/YER127W:SPB4/YFL002C:DBP3/YGL078C:PRP43/YGL120C:SUA5/YGL169W:ROK1/YGL171W:NOP7/YGR103W:UTP8/YGR128C:E…
46483	heterocycle metabolic process	117 out of 167 genes, 70.1%	1831 out of 7167 background genes, 25.5%	1.11e-31	0	0	MAK16/YAL025C:URA7/YBL039C:ENP1/YBR247C:SPB1/YCL054W:KRR1/YCL059C:PWP2/YCR057C:DBP10/YDL031W:TSR1/YDL060W:TRM3/YDL112W:NOP14/YDL148C:RPC53/YDL150W:SAS10/YDL153C:FAL1/YDR021W:RRP8/YDR083W:TRM82/YDR165W:BFR2/YDR299W:ESF1/YDR365C:RRP17/YDR412W:UTP6/YDR449C:NUG1/YER006W:UTP7/YER082C:NSA2/YER126C:LCP5/YER127W:SPB4/YFL002C:DBP3/YGL078C:PRP43/YGL120C:SUA5/YGL169W:ROK1/YGL171W:NOP7/YGR103W:UTP8/YGR128C:E…
1901360	organic cyclic compound metabolic process	117 out of 167 genes, 70.1%	1884 out of 7167 background genes, 26.3%	2.13e-30	0	0	MAK16/YAL025C:URA7/YBL039C:ENP1/YBR247C:SPB1/YCL054W:KRR1/YCL059C:PWP2/YCR057C:DBP10/YDL031W:TSR1/YDL060W:TRM3/YDL112W:NOP14/YDL148C:RPC53/YDL150W:SAS10/YDL153C:FAL1/YDR021W:RRP8/YDR083W:TRM82/YDR165W:BFR2/YDR299W:ESF1/YDR365C:RRP17/YDR412W:UTP6/YDR449C:NUG1/YER006W:UTP7/YER082C:NSA2/YER126C:LCP5/YER127W:SPB4/YFL002C:DBP3/YGL078C:PRP43/YGL120C:SUA5/YGL169W:ROK1/YGL171W:NOP7/YGR103W:UTP8/YGR128C:E…
71840	cellular component organization or biogenesis	126 out of 167 genes, 75.4%	2223 out of 7167 background genes, 31.0%	2.56e-30	0	0	MAK16/YAL025C:ECM1/YAL059W:ENP1/YBR247C:REI1/YBR267W:SPB1/YCL054W:KRR1/YCL059C:PWP2/YCR057C:RSA4/YCR072C:DBP10/YDL031W:TSR1/YDL060W:SYO1/YDL063C:NOP14/YDL148C:SAS10/YDL153C:FAL1/YDR021W:MAK21/YDR060W:RRP8/YDR083W:ARX1/YDR101C:BFR2/YDR299W:SSF2/YDR312W:BCP1/YDR361C:ESF1/YDR365C:RRP17/YDR412W:UTP6/YDR449C:PUF6/YDR496C:NOP16/YER002W:NUG1/YER006W:ARB1/YER036C:UTP7/YER082C:NSA2/YER126C:LCP5/YER127W:SP…
34641	cellular nitrogen compound metabolic process	117 out of 167 genes, 70.1%	1894 out of 7167 background genes, 26.4%	3.67e-30	0	0	MAK16/YAL025C:URA7/YBL039C:ENP1/YBR247C:SPB1/YCL054W:KRR1/YCL059C:PWP2/YCR057C:DBP10/YDL031W:TSR1/YDL060W:TRM3/YDL112W:NOP14/YDL148C:RPC53/YDL150W:SAS10/YDL153C:FAL1/YDR021W:RRP8/YDR083W:TRM82/YDR165W:BFR2/YDR299W:ESF1/YDR365C:RRP17/YDR412W:UTP6/YDR449C:NUG1/YER006W:UTP7/YER082C:NSA2/YER126C:LCP5/YER127W:SPB4/YFL002C:DBP3/YGL078C:PRP43/YGL120C:SUA5/YGL169W:ROK1/YGL171W:NOP7/YGR103W:UTP8/YGR128C:E…
6807	nitrogen compound metabolic process	118 out of 167 genes, 70.7%	2056 out of 7167 background genes, 28.7%	2.5e-27	0	0	MAK16/YAL025C:URA7/YBL039C:ENP1/YBR247C:SPB1/YCL054W:KRR1/YCL059C:PWP2/YCR057C:DBP10/YDL031W:TSR1/YDL060W:TRM3/YDL112W:NOP14/YDL148C:RPC53/YDL150W:SAS10/YDL153C:FAL1/YDR021W:RRP8/YDR083W:TRM82/YDR165W:BFR2/YDR299W:ESF1/YDR365C:RRP17/YDR412W:UTP6/YDR449C:NUG1/YER006W:UTP7/YER082C:NSA2/YER126C:LCP5/YER127W:SPB4/YFL002C:DBP3/YGL078C:PRP43/YGL120C:SUA5/YGL169W:ROK1/YGL171W:NOP7/YGR103W:UTP8/YGR128C:E…
10467	gene expression	119 out of 167 genes, 71.3%	2108 out of 7167 background genes, 29.4%	5.15e-27	0	0	MAK16/YAL025C:ENP1/YBR247C:SPB1/YCL054W:KRR1/YCL059C:PWP2/YCR057C:DBP10/YDL031W:TSR1/YDL060W:TRM3/YDL112W:NOP14/YDL148C:RPC53/YDL150W:SAS10/YDL153C:FAL1/YDR021W:RRP8/YDR083W:TRM82/YDR165W:BFR2/YDR299W:ESF1/YDR365C:RRP17/YDR412W:UTP6/YDR449C:PUF6/YDR496C:NUG1/YER006W:UTP7/YER082C:NSA2/YER126C:LCP5/YER127W:SPB4/YFL002C:BUD27/YFL023W:DBP3/YGL078C:PRP43/YGL120C:SUA5/YGL169W:ROK1/YGL171W:GCD2/YGR083C:…
463	maturation of LSU-rRNA from tricistronic rRNA transcript (SSU-rRNA, 5.8S rRNA, LSU-rRNA)	21 out of 167 genes, 12.6%	32 out of 7167 background genes, 0.4%	5.07e-25	0	0	MAK16/YAL025C:SPB1/YCL054W:DBP10/YDL031W:NSA2/YER126C:DBP3/YGL078C:PRP43/YGL120C:SSF1/YHR066W:RPF1/YHR088W:MAK11/YKL021C:DBP7/YKR024C:RPF2/YKR081C:GRC3/YLL035W:DBP9/YLR276C:HAS1/YMR290C:NOP2/YNL061W:DBP6/YNR038W:NOP8/YOL144W:NOP4/YPL043W:NOP53/YPL146C:NIP7/YPL211W:RRP15/YPR143W
478	endonucleolytic cleavage involved in rRNA processing	24 out of 167 genes, 14.4%	49 out of 7167 background genes, 0.7%	1.58e-24	0	0	ENP1/YBR247C:KRR1/YCL059C:PWP2/YCR057C:NOP14/YDL148C:SAS10/YDL153C:UTP6/YDR449C:UTP7/YER082C:DBP3/YGL078C:ROK1/YGL171W:DBP8/YHR169W:UTP18/YJL069C:UTP10/YJL109C:UTP11/YKL099C:GRC3/YLL035W:FCF2/YLR051C:EMG1/YLR186W:UTP13/YLR222C:UTP14/YML093W:KRI1/YNL308C:ESF2/YNR054C:UTP23/YOR004W:PNO1/YOR145C:RRS1/YOR294W:NOC4/YPR144C
479	endonucleolytic cleavage of tricistronic rRNA transcript (SSU-rRNA, 5.8S rRNA, LSU-rRNA)	24 out of 167 genes, 14.4%	49 out of 7167 background genes, 0.7%	1.58e-24	0	0	ENP1/YBR247C:KRR1/YCL059C:PWP2/YCR057C:NOP14/YDL148C:SAS10/YDL153C:UTP6/YDR449C:UTP7/YER082C:DBP3/YGL078C:ROK1/YGL171W:DBP8/YHR169W:UTP18/YJL069C:UTP10/YJL109C:UTP11/YKL099C:GRC3/YLL035W:FCF2/YLR051C:EMG1/YLR186W:UTP13/YLR222C:UTP14/YML093W:KRI1/YNL308C:ESF2/YNR054C:UTP23/YOR004W:PNO1/YOR145C:RRS1/YOR294W:NOC4/YPR144C
470	maturation of LSU-rRNA	22 out of 167 genes, 13.2%	38 out of 7167 background genes, 0.5%	1.62e-24	0	0	MAK16/YAL025C:SPB1/YCL054W:DBP10/YDL031W:NSA2/YER126C:SPB4/YFL002C:DBP3/YGL078C:PRP43/YGL120C:SSF1/YHR066W:RPF1/YHR088W:MAK11/YKL021C:DBP7/YKR024C:RPF2/YKR081C:GRC3/YLL035W:DBP9/YLR276C:HAS1/YMR290C:NOP2/YNL061W:DBP6/YNR038W:NOP8/YOL144W:NOP4/YPL043W:NOP53/YPL146C:NIP7/YPL211W:RRP15/YPR143W
90502	RNA phosphodiester bond hydrolysis, endonucleolytic	24 out of 167 genes, 14.4%	50 out of 7167 background genes, 0.7%	2.99e-24	0	0	ENP1/YBR247C:KRR1/YCL059C:PWP2/YCR057C:NOP14/YDL148C:SAS10/YDL153C:UTP6/YDR449C:UTP7/YER082C:DBP3/YGL078C:ROK1/YGL171W:DBP8/YHR169W:UTP18/YJL069C:UTP10/YJL109C:UTP11/YKL099C:GRC3/YLL035W:FCF2/YLR051C:EMG1/YLR186W:UTP13/YLR222C:UTP14/YML093W:KRI1/YNL308C:ESF2/YNR054C:UTP23/YOR004W:PNO1/YOR145C:RRS1/YOR294W:NOC4/YPR144C
447	endonucleolytic cleavage in ITS1 to separate SSU-rRNA from 5.8S rRNA and LSU-rRNA from tricistronic rRNA transcript (SSU-rRNA, 5.8S rRNA, LSU-rRNA)	22 out of 167 genes, 13.2%	45 out of 7167 background genes, 0.6%	2.61e-22	0	0	ENP1/YBR247C:KRR1/YCL059C:PWP2/YCR057C:NOP14/YDL148C:SAS10/YDL153C:UTP6/YDR449C:UTP7/YER082C:ROK1/YGL171W:DBP8/YHR169W:UTP18/YJL069C:UTP10/YJL109C:UTP11/YKL099C:FCF2/YLR051C:EMG1/YLR186W:UTP13/YLR222C:UTP14/YML093W:KRI1/YNL308C:ESF2/YNR054C:UTP23/YOR004W:PNO1/YOR145C:RRS1/YOR294W:NOC4/YPR144C
469	cleavage involved in rRNA processing	25 out of 167 genes, 15.0%	71 out of 7167 background genes, 1.0%	3.34e-21	0	0	ENP1/YBR247C:KRR1/YCL059C:PWP2/YCR057C:NOP14/YDL148C:SAS10/YDL153C:UTP6/YDR449C:UTP7/YER082C:DBP3/YGL078C:ROK1/YGL171W:DBP8/YHR169W:MTR4/YJL050W:UTP18/YJL069C:UTP10/YJL109C:UTP11/YKL099C:GRC3/YLL035W:FCF2/YLR051C:EMG1/YLR186W:UTP13/YLR222C:UTP14/YML093W:KRI1/YNL308C:ESF2/YNR054C:UTP23/YOR004W:PNO1/YOR145C:RRS1/YOR294W:NOC4/YPR144C
90501	RNA phosphodiester bond hydrolysis	25 out of 167 genes, 15.0%	72 out of 7167 background genes, 1.0%	5.02e-21	0	0	ENP1/YBR247C:KRR1/YCL059C:PWP2/YCR057C:NOP14/YDL148C:SAS10/YDL153C:UTP6/YDR449C:UTP7/YER082C:DBP3/YGL078C:ROK1/YGL171W:DBP8/YHR169W:MTR4/YJL050W:UTP18/YJL069C:UTP10/YJL109C:UTP11/YKL099C:GRC3/YLL035W:FCF2/YLR051C:EMG1/YLR186W:UTP13/YLR222C:UTP14/YML093W:KRI1/YNL308C:ESF2/YNR054C:UTP23/YOR004W:PNO1/YOR145C:RRS1/YOR294W:NOC4/YPR144C
472	endonucleolytic cleavage to generate mature 5'-end of SSU-rRNA from (SSU-rRNA, 5.8S rRNA, LSU-rRNA)	18 out of 167 genes, 10.8%	34 out of 7167 background genes, 0.5%	8.82e-19	0	0	PWP2/YCR057C:NOP14/YDL148C:SAS10/YDL153C:UTP6/YDR449C:UTP7/YER082C:ROK1/YGL171W:DBP8/YHR169W:UTP18/YJL069C:UTP10/YJL109C:UTP11/YKL099C:FCF2/YLR051C:EMG1/YLR186W:UTP13/YLR222C:UTP14/YML093W:ESF2/YNR054C:UTP23/YOR004W:PNO1/YOR145C:NOC4/YPR144C
34471	ncRNA 5'-end processing	18 out of 167 genes, 10.8%	35 out of 7167 background genes, 0.5%	1.78e-18	0	0	PWP2/YCR057C:NOP14/YDL148C:SAS10/YDL153C:UTP6/YDR449C:UTP7/YER082C:ROK1/YGL171W:DBP8/YHR169W:UTP18/YJL069C:UTP10/YJL109C:UTP11/YKL099C:FCF2/YLR051C:EMG1/YLR186W:UTP13/YLR222C:UTP14/YML093W:ESF2/YNR054C:UTP23/YOR004W:PNO1/YOR145C:NOC4/YPR144C
967	rRNA 5'-end processing	18 out of 167 genes, 10.8%	35 out of 7167 background genes, 0.5%	1.78e-18	0	0	PWP2/YCR057C:NOP14/YDL148C:SAS10/YDL153C:UTP6/YDR449C:UTP7/YER082C:ROK1/YGL171W:DBP8/YHR169W:UTP18/YJL069C:UTP10/YJL109C:UTP11/YKL099C:FCF2/YLR051C:EMG1/YLR186W:UTP13/YLR222C:UTP14/YML093W:ESF2/YNR054C:UTP23/YOR004W:PNO1/YOR145C:NOC4/YPR144C
966	RNA 5'-end processing	18 out of 167 genes, 10.8%	36 out of 7167 background genes, 0.5%	3.49e-18	0	0	PWP2/YCR057C:NOP14/YDL148C:SAS10/YDL153C:UTP6/YDR449C:UTP7/YER082C:ROK1/YGL171W:DBP8/YHR169W:UTP18/YJL069C:UTP10/YJL109C:UTP11/YKL099C:FCF2/YLR051C:EMG1/YLR186W:UTP13/YLR222C:UTP14/YML093W:ESF2/YNR054C:UTP23/YOR004W:PNO1/YOR145C:NOC4/YPR144C
480	endonucleolytic cleavage in 5'-ETS of tricistronic rRNA transcript (SSU-rRNA, 5.8S rRNA, LSU-rRNA)	17 out of 167 genes, 10.2%	31 out of 7167 background genes, 0.4%	5.26e-18	0	0	PWP2/YCR057C:NOP14/YDL148C:SAS10/YDL153C:UTP6/YDR449C:UTP7/YER082C:ROK1/YGL171W:DBP8/YHR169W:UTP18/YJL069C:UTP10/YJL109C:UTP11/YKL099C:FCF2/YLR051C:EMG1/YLR186W:UTP13/YLR222C:UTP14/YML093W:ESF2/YNR054C:UTP23/YOR004W:NOC4/YPR144C
43170	macromolecule metabolic process	126 out of 167 genes, 75.4%	2906 out of 7167 background genes, 40.5%	6.67e-18	0	0	MAK16/YAL025C:ENP1/YBR247C:EFM2/YBR271W:SPB1/YCL054W:KRR1/YCL059C:PWP2/YCR057C:DBP10/YDL031W:TSR1/YDL060W:TRM3/YDL112W:NOP14/YDL148C:RPC53/YDL150W:SAS10/YDL153C:FAL1/YDR021W:RRP8/YDR083W:TRM82/YDR165W:BFR2/YDR299W:ESF1/YDR365C:RRP17/YDR412W:UTP6/YDR449C:RMT2/YDR465C:PUF6/YDR496C:NUG1/YER006W:UTP7/YER082C:NSA2/YER126C:LCP5/YER127W:SPB4/YFL002C:BUD27/YFL023W:DBP3/YGL078C:PRP43/YGL120C:SUA5/YGL169W:…
44260	cellular macromolecule metabolic process	124 out of 167 genes, 74.3%	2824 out of 7167 background genes, 39.4%	8.14e-18	0	0	MAK16/YAL025C:ENP1/YBR247C:EFM2/YBR271W:SPB1/YCL054W:KRR1/YCL059C:PWP2/YCR057C:DBP10/YDL031W:TSR1/YDL060W:TRM3/YDL112W:NOP14/YDL148C:RPC53/YDL150W:SAS10/YDL153C:FAL1/YDR021W:RRP8/YDR083W:TRM82/YDR165W:BFR2/YDR299W:ESF1/YDR365C:RRP17/YDR412W:UTP6/YDR449C:RMT2/YDR465C:PUF6/YDR496C:NUG1/YER006W:UTP7/YER082C:NSA2/YER126C:LCP5/YER127W:SPB4/YFL002C:BUD27/YFL023W:DBP3/YGL078C:PRP43/YGL120C:SUA5/YGL169W:…
27	ribosomal large subunit assembly	17 out of 167 genes, 10.2%	34 out of 7167 background genes, 0.5%	4.35e-17	0	0	RSA4/YCR072C:MAK21/YDR060W:SSF2/YDR312W:SPB4/YFL002C:SSF1/YHR066W:IPI1/YHR085W:RPF1/YHR088W:SQT1/YIR012W:YVH1/YIR026C:MRT4/YKL009W:MAK11/YKL021C:RPF2/YKR081C:DRS1/YLL008W:RSA3/YLR221C:IPI3/YNL182C:BRX1/YOL077C:REX4/YOL080C
42255	ribosome assembly	20 out of 167 genes, 12.0%	58 out of 7167 background genes, 0.8%	2.06e-16	0	0	RSA4/YCR072C:MAK21/YDR060W:SSF2/YDR312W:SPB4/YFL002C:NSR1/YGR159C:SSF1/YHR066W:IPI1/YHR085W:RPF1/YHR088W:SQT1/YIR012W:YVH1/YIR026C:MRT4/YKL009W:MAK11/YKL021C:RPF2/YKR081C:DRS1/YLL008W:RSA3/YLR221C:IPI3/YNL182C:ESF2/YNR054C:BRX1/YOL077C:REX4/YOL080C:NOC2/YOR206W
90305	nucleic acid phosphodiester bond hydrolysis	26 out of 167 genes, 15.6%	133 out of 7167 background genes, 1.9%	6.19e-15	0	0	ENP1/YBR247C:KRR1/YCL059C:PWP2/YCR057C:NOP14/YDL148C:SAS10/YDL153C:UTP6/YDR449C:UTP7/YER082C:DBP3/YGL078C:ROK1/YGL171W:DBP8/YHR169W:MTR4/YJL050W:UTP18/YJL069C:UTP10/YJL109C:UTP11/YKL099C:GRC3/YLL035W:FCF2/YLR051C:EMG1/YLR186W:UTP13/YLR222C:UTP14/YML093W:RNT1/YMR239C:KRI1/YNL308C:ESF2/YNR054C:UTP23/YOR004W:PNO1/YOR145C:RRS1/YOR294W:NOC4/YPR144C
71826	ribonucleoprotein complex subunit organization	27 out of 167 genes, 16.2%	154 out of 7167 background genes, 2.1%	2.63e-14	0	0	RSA4/YCR072C:DBP10/YDL031W:MAK21/YDR060W:SSF2/YDR312W:SPB4/YFL002C:BUD27/YFL023W:PRP43/YGL120C:NSR1/YGR159C:SSF1/YHR066W:IPI1/YHR085W:RPF1/YHR088W:SQT1/YIR012W:YVH1/YIR026C:MRT4/YKL009W:MAK11/YKL021C:RPF2/YKR081C:DRS1/YLL008W:RLP24/YLR009W:RSA3/YLR221C:NOP2/YNL061W:IPI3/YNL182C:ESF2/YNR054C:BRX1/YOL077C:REX4/YOL080C:NOC2/YOR206W:NOG1/YPL093W:NIP7/YPL211W
22618	ribonucleoprotein complex assembly	26 out of 167 genes, 15.6%	148 out of 7167 background genes, 2.1%	9.88e-14	0	0	RSA4/YCR072C:DBP10/YDL031W:MAK21/YDR060W:SSF2/YDR312W:SPB4/YFL002C:BUD27/YFL023W:NSR1/YGR159C:SSF1/YHR066W:IPI1/YHR085W:RPF1/YHR088W:SQT1/YIR012W:YVH1/YIR026C:MRT4/YKL009W:MAK11/YKL021C:RPF2/YKR081C:DRS1/YLL008W:RLP24/YLR009W:RSA3/YLR221C:NOP2/YNL061W:IPI3/YNL182C:ESF2/YNR054C:BRX1/YOL077C:REX4/YOL080C:NOC2/YOR206W:NOG1/YPL093W:NIP7/YPL211W
33750	ribosome localization	16 out of 167 genes, 9.6%	48 out of 7167 background genes, 0.7%	1.47e-12	0	0	ECM1/YAL059W:ARX1/YDR101C:BCP1/YDR361C:NUG1/YER006W:ARB1/YER036C:SDA1/YGR245C:RPF1/YHR088W:NMD3/YHR170W:LTV1/YKL143W:RIX7/YLL034C:BUD20/YLR074C:NOG2/YNR053C:NOC2/YOR206W:RRS1/YOR294W:NOG1/YPL093W:NOP53/YPL146C
33753	establishment of ribosome localization	16 out of 167 genes, 9.6%	48 out of 7167 background genes, 0.7%	1.47e-12	0	0	ECM1/YAL059W:ARX1/YDR101C:BCP1/YDR361C:NUG1/YER006W:ARB1/YER036C:SDA1/YGR245C:RPF1/YHR088W:NMD3/YHR170W:LTV1/YKL143W:RIX7/YLL034C:BUD20/YLR074C:NOG2/YNR053C:NOC2/YOR206W:RRS1/YOR294W:NOG1/YPL093W:NOP53/YPL146C
54	ribosomal subunit export from nucleus	16 out of 167 genes, 9.6%	48 out of 7167 background genes, 0.7%	1.47e-12	0	0	ECM1/YAL059W:ARX1/YDR101C:BCP1/YDR361C:NUG1/YER006W:ARB1/YER036C:SDA1/YGR245C:RPF1/YHR088W:NMD3/YHR170W:LTV1/YKL143W:RIX7/YLL034C:BUD20/YLR074C:NOG2/YNR053C:NOC2/YOR206W:RRS1/YOR294W:NOG1/YPL093W:NOP53/YPL146C
71166	ribonucleoprotein complex localization	16 out of 167 genes, 9.6%	48 out of 7167 background genes, 0.7%	1.47e-12	0	0	ECM1/YAL059W:ARX1/YDR101C:BCP1/YDR361C:NUG1/YER006W:ARB1/YER036C:SDA1/YGR245C:RPF1/YHR088W:NMD3/YHR170W:LTV1/YKL143W:RIX7/YLL034C:BUD20/YLR074C:NOG2/YNR053C:NOC2/YOR206W:RRS1/YOR294W:NOG1/YPL093W:NOP53/YPL146C
71426	ribonucleoprotein complex export from nucleus	16 out of 167 genes, 9.6%	48 out of 7167 background genes, 0.7%	1.47e-12	0	0	ECM1/YAL059W:ARX1/YDR101C:BCP1/YDR361C:NUG1/YER006W:ARB1/YER036C:SDA1/YGR245C:RPF1/YHR088W:NMD3/YHR170W:LTV1/YKL143W:RIX7/YLL034C:BUD20/YLR074C:NOG2/YNR053C:NOC2/YOR206W:RRS1/YOR294W:NOG1/YPL093W:NOP53/YPL146C
71428	rRNA-containing ribonucleoprotein complex export from nucleus	16 out of 167 genes, 9.6%	48 out of 7167 background genes, 0.7%	1.47e-12	0	0	ECM1/YAL059W:ARX1/YDR101C:BCP1/YDR361C:NUG1/YER006W:ARB1/YER036C:SDA1/YGR245C:RPF1/YHR088W:NMD3/YHR170W:LTV1/YKL143W:RIX7/YLL034C:BUD20/YLR074C:NOG2/YNR053C:NOC2/YOR206W:RRS1/YOR294W:NOG1/YPL093W:NOP53/YPL146C
44238	primary metabolic process	129 out of 167 genes, 77.2%	3481 out of 7167 background genes, 48.6%	5.19e-12	0	0	MAK16/YAL025C:URA7/YBL039C:ENP1/YBR247C:EFM2/YBR271W:SPB1/YCL054W:KRR1/YCL059C:PWP2/YCR057C:DBP10/YDL031W:TSR1/YDL060W:TRM3/YDL112W:NOP14/YDL148C:RPC53/YDL150W:SAS10/YDL153C:FAL1/YDR021W:RRP8/YDR083W:TRM82/YDR165W:BFR2/YDR299W:ESF1/YDR365C:RRP17/YDR412W:UTP6/YDR449C:RMT2/YDR465C:PUF6/YDR496C:NUG1/YER006W:UTP7/YER082C:NSA2/YER126C:LCP5/YER127W:SPB4/YFL002C:BUD27/YFL023W:DBP3/YGL078C:PRP43/YGL120C:…
71704	organic substance metabolic process	131 out of 167 genes, 78.4%	3659 out of 7167 background genes, 51.1%	4.73e-11	0	0	MAK16/YAL025C:URA7/YBL039C:ENP1/YBR247C:EFM2/YBR271W:SPB1/YCL054W:KRR1/YCL059C:PWP2/YCR057C:DBP10/YDL031W:TSR1/YDL060W:TRM3/YDL112W:NOP14/YDL148C:RPC53/YDL150W:SAS10/YDL153C:FAL1/YDR021W:RRP8/YDR083W:TRM82/YDR165W:BFR2/YDR299W:ESF1/YDR365C:RRP17/YDR412W:UTP6/YDR449C:RMT2/YDR465C:PUF6/YDR496C:NUG1/YER006W:UTP7/YER082C:NSA2/YER126C:LCP5/YER127W:SPB4/YFL002C:BUD27/YFL023W:DBP3/YGL078C:PRP43/YGL120C:…
55	ribosomal large subunit export from nucleus	12 out of 167 genes, 7.2%	28 out of 7167 background genes, 0.4%	1.29e-10	0	0	ECM1/YAL059W:ARX1/YDR101C:BCP1/YDR361C:NUG1/YER006W:SDA1/YGR245C:RPF1/YHR088W:NMD3/YHR170W:RIX7/YLL034C:BUD20/YLR074C:NOG2/YNR053C:RRS1/YOR294W:NOP53/YPL146C
70925	organelle assembly	20 out of 167 genes, 12.0%	118 out of 7167 background genes, 1.6%	6.92e-10	0	0	RSA4/YCR072C:MAK21/YDR060W:SSF2/YDR312W:SPB4/YFL002C:NSR1/YGR159C:SSF1/YHR066W:IPI1/YHR085W:RPF1/YHR088W:SQT1/YIR012W:YVH1/YIR026C:MRT4/YKL009W:MAK11/YKL021C:RPF2/YKR081C:DRS1/YLL008W:RSA3/YLR221C:IPI3/YNL182C:ESF2/YNR054C:BRX1/YOL077C:REX4/YOL080C:NOC2/YOR206W
8152	metabolic process	132 out of 167 genes, 79.0%	3820 out of 7167 background genes, 53.3%	8.36e-10	0	0	MAK16/YAL025C:URA7/YBL039C:ENP1/YBR247C:EFM2/YBR271W:SPB1/YCL054W:KRR1/YCL059C:PWP2/YCR057C:DBP10/YDL031W:TSR1/YDL060W:TRM3/YDL112W:NOP14/YDL148C:RPC53/YDL150W:SAS10/YDL153C:FAL1/YDR021W:RRP8/YDR083W:TRM82/YDR165W:BFR2/YDR299W:ESF1/YDR365C:RRP17/YDR412W:UTP6/YDR449C:RMT2/YDR465C:PUF6/YDR496C:NUG1/YER006W:UTP7/YER082C:NSA2/YER126C:LCP5/YER127W:SPB4/YFL002C:BUD27/YFL023W:DBP3/YGL078C:PRP43/YGL120C:…
44237	cellular metabolic process	129 out of 167 genes, 77.2%	3698 out of 7167 background genes, 51.6%	1.51e-09	0	0	MAK16/YAL025C:URA7/YBL039C:ENP1/YBR247C:EFM2/YBR271W:SPB1/YCL054W:KRR1/YCL059C:PWP2/YCR057C:DBP10/YDL031W:TSR1/YDL060W:TRM3/YDL112W:NOP14/YDL148C:RPC53/YDL150W:SAS10/YDL153C:FAL1/YDR021W:RRP8/YDR083W:TRM82/YDR165W:BFR2/YDR299W:ESF1/YDR365C:RRP17/YDR412W:UTP6/YDR449C:RMT2/YDR465C:PUF6/YDR496C:NUG1/YER006W:UTP7/YER082C:NSA2/YER126C:LCP5/YER127W:SPB4/YFL002C:BUD27/YFL023W:DBP3/YGL078C:PRP43/YGL120C:…
1902626	assembly of large subunit precursor of preribosome	7 out of 167 genes, 4.2%	8 out of 7167 background genes, 0.1%	8.78e-09	0	0	DBP10/YDL031W:SPB4/YFL002C:RPF2/YKR081C:RLP24/YLR009W:NOP2/YNL061W:NOG1/YPL093W:NIP7/YPL211W
51168	nuclear export	18 out of 167 genes, 10.8%	128 out of 7167 background genes, 1.8%	2.3e-07	0	0	ECM1/YAL059W:ARX1/YDR101C:BCP1/YDR361C:NUG1/YER006W:ARB1/YER036C:UTP8/YGR128C:SDA1/YGR245C:RPF1/YHR088W:NMD3/YHR170W:LTV1/YKL143W:RIX7/YLL034C:BUD20/YLR074C:NOG2/YNR053C:NOC2/YOR206W:RRS1/YOR294W:NOG1/YPL093W:NOP53/YPL146C:NEW1/YPL226W
6913	nucleocytoplasmic transport	20 out of 167 genes, 12.0%	173 out of 7167 background genes, 2.4%	8.54e-07	0	0	ECM1/YAL059W:REI1/YBR267W:SYO1/YDL063C:ARX1/YDR101C:BCP1/YDR361C:NUG1/YER006W:ARB1/YER036C:UTP8/YGR128C:SDA1/YGR245C:RPF1/YHR088W:NMD3/YHR170W:LTV1/YKL143W:RIX7/YLL034C:BUD20/YLR074C:NOG2/YNR053C:NOC2/YOR206W:RRS1/YOR294W:NOG1/YPL093W:NOP53/YPL146C:NEW1/YPL226W
51169	nuclear transport	20 out of 167 genes, 12.0%	174 out of 7167 background genes, 2.4%	9.46e-07	0	0	ECM1/YAL059W:REI1/YBR267W:SYO1/YDL063C:ARX1/YDR101C:BCP1/YDR361C:NUG1/YER006W:ARB1/YER036C:UTP8/YGR128C:SDA1/YGR245C:RPF1/YHR088W:NMD3/YHR170W:LTV1/YKL143W:RIX7/YLL034C:BUD20/YLR074C:NOG2/YNR053C:NOC2/YOR206W:RRS1/YOR294W:NOG1/YPL093W:NOP53/YPL146C:NEW1/YPL226W
51656	establishment of organelle localization	16 out of 167 genes, 9.6%	108 out of 7167 background genes, 1.5%	9.93e-07	0	0	ECM1/YAL059W:ARX1/YDR101C:BCP1/YDR361C:NUG1/YER006W:ARB1/YER036C:SDA1/YGR245C:RPF1/YHR088W:NMD3/YHR170W:LTV1/YKL143W:RIX7/YLL034C:BUD20/YLR074C:NOG2/YNR053C:NOC2/YOR206W:RRS1/YOR294W:NOG1/YPL093W:NOP53/YPL146C
9451	RNA modification	19 out of 167 genes, 11.4%	169 out of 7167 background genes, 2.4%	3.52e-06	0	0	SPB1/YCL054W:TRM3/YDL112W:RRP8/YDR083W:TRM82/YDR165W:LCP5/YER127W:ELP2/YGR200C:BMT5/YIL096C:GCD14/YJL125C:TRM2/YKR056W:CBF5/YLR175W:EMG1/YLR186W:DUS1/YML080W:RCM1/YNL022C:NOP2/YNL061W:GCD10/YNL062C:TRM11/YOL124C:TRM13/YOL125W:ELP3/YPL086C:DIM1/YPL266W
32259	methylation	16 out of 167 genes, 9.6%	122 out of 7167 background genes, 1.7%	6.05e-06	0	0	EFM2/YBR271W:SPB1/YCL054W:TRM3/YDL112W:RRP8/YDR083W:TRM82/YDR165W:RMT2/YDR465C:BMT5/YIL096C:GCD14/YJL125C:EMG1/YLR186W:FPR4/YLR449W:YMR310C:RCM1/YNL022C:NOP2/YNL061W:GCD10/YNL062C:TRM11/YOL124C:TRM13/YOL125W
6360	transcription from RNA polymerase I promoter	12 out of 167 genes, 7.2%	64 out of 7167 background genes, 0.9%	6.73e-06	0	0	UTP8/YGR128C:UTP10/YJL109C:RPA34/YJL148W:RPA12/YJR063W:GRC3/YLL035W:UTP15/YMR093W:RPC19/YNL113W:RPA49/YNL248C:RPA43/YOR340C:RPA190/YOR341W:NAN1/YPL126W:RPA135/YPR010C
9987	cellular process	142 out of 167 genes, 85.0%	4806 out of 7167 background genes, 67.1%	2.78e-05	0	0	MAK16/YAL025C:URA7/YBL039C:ENP1/YBR247C:REI1/YBR267W:EFM2/YBR271W:SPB1/YCL054W:KRR1/YCL059C:PWP2/YCR057C:RSA4/YCR072C:DBP10/YDL031W:TSR1/YDL060W:TRM3/YDL112W:NOP14/YDL148C:RPC53/YDL150W:SAS10/YDL153C:FAL1/YDR021W:MAK21/YDR060W:RRP8/YDR083W:TRM82/YDR165W:BFR2/YDR299W:SSF2/YDR312W:ESF1/YDR365C:RRP17/YDR412W:UTP6/YDR449C:RMT2/YDR465C:PUF6/YDR496C:NUG1/YER006W:UTP7/YER082C:NSA2/YER126C:LCP5/YER127W:S…
43414	macromolecule methylation	15 out of 167 genes, 9.0%	120 out of 7167 background genes, 1.7%	3.32e-05	0	0	EFM2/YBR271W:SPB1/YCL054W:TRM3/YDL112W:RRP8/YDR083W:TRM82/YDR165W:RMT2/YDR465C:BMT5/YIL096C:GCD14/YJL125C:EMG1/YLR186W:FPR4/YLR449W:RCM1/YNL022C:NOP2/YNL061W:GCD10/YNL062C:TRM11/YOL124C:TRM13/YOL125W
34622	cellular macromolecular complex assembly	29 out of 167 genes, 17.4%	427 out of 7167 background genes, 6.0%	4.65e-05	0	0	RSA4/YCR072C:DBP10/YDL031W:MAK21/YDR060W:SSF2/YDR312W:SPB4/YFL002C:BUD27/YFL023W:NSR1/YGR159C:SSF1/YHR066W:IPI1/YHR085W:RPF1/YHR088W:SQT1/YIR012W:YVH1/YIR026C:MRT4/YKL009W:MAK11/YKL021C:RPF2/YKR081C:DRS1/YLL008W:NOC3/YLR002C:RLP24/YLR009W:RSA3/YLR221C:FPR4/YLR449W:NOP2/YNL061W:IPI3/YNL182C:ESF2/YNR054C:BRX1/YOL077C:REX4/YOL080C:NOB1/YOR056C:NOC2/YOR206W:NOG1/YPL093W:NIP7/YPL211W
1510	RNA methylation	12 out of 167 genes, 7.2%	76 out of 7167 background genes, 1.1%	4.99e-05	0	0	SPB1/YCL054W:TRM3/YDL112W:RRP8/YDR083W:TRM82/YDR165W:BMT5/YIL096C:GCD14/YJL125C:EMG1/YLR186W:RCM1/YNL022C:NOP2/YNL061W:GCD10/YNL062C:TRM11/YOL124C:TRM13/YOL125W
51640	organelle localization	16 out of 167 genes, 9.6%	142 out of 7167 background genes, 2.0%	5.33e-05	0	0	ECM1/YAL059W:ARX1/YDR101C:BCP1/YDR361C:NUG1/YER006W:ARB1/YER036C:SDA1/YGR245C:RPF1/YHR088W:NMD3/YHR170W:LTV1/YKL143W:RIX7/YLL034C:BUD20/YLR074C:NOG2/YNR053C:NOC2/YOR206W:RRS1/YOR294W:NOG1/YPL093W:NOP53/YPL146C
65003	macromolecular complex assembly	30 out of 167 genes, 18.0%	496 out of 7167 background genes, 6.9%	0.00034	0	0	RSA4/YCR072C:DBP10/YDL031W:MAK21/YDR060W:SSF2/YDR312W:SPB4/YFL002C:BUD27/YFL023W:NSR1/YGR159C:SSF1/YHR066W:IPI1/YHR085W:RPF1/YHR088W:SQT1/YIR012W:YVH1/YIR026C:MRT4/YKL009W:MAK11/YKL021C:RPF2/YKR081C:DRS1/YLL008W:NOC3/YLR002C:RLP24/YLR009W:RSA3/YLR221C:FPR4/YLR449W:NOP2/YNL061W:IPI3/YNL182C:ESF2/YNR054C:BRX1/YOL077C:REX4/YOL080C:NOB1/YOR056C:PNO1/YOR145C:NOC2/YOR206W:NOG1/YPL093W:NIP7/YPL211W
30488	tRNA methylation	6 out of 167 genes, 3.6%	19 out of 7167 background genes, 0.3%	0.00105	0	0	TRM3/YDL112W:TRM82/YDR165W:GCD14/YJL125C:GCD10/YNL062C:TRM11/YOL124C:TRM13/YOL125W
42790	transcription of nuclear large rRNA transcript from RNA polymerase I promoter	6 out of 167 genes, 3.6%	19 out of 7167 background genes, 0.3%	0.00105	0	0	RPA34/YJL148W:RPA12/YJR063W:RPA49/YNL248C:RPA43/YOR340C:RPA190/YOR341W:RPA135/YPR010C
42797	tRNA transcription from RNA polymerase III promoter	6 out of 167 genes, 3.6%	19 out of 7167 background genes, 0.3%	0.00105	0	0	RPC53/YDL150W:RPC19/YNL113W:RPC31/YNL151C:RPC34/YNR003C:RET1/YOR207C:RPC82/YPR190C
9304	tRNA transcription	6 out of 167 genes, 3.6%	19 out of 7167 background genes, 0.3%	0.00105	0	0	RPC53/YDL150W:RPC19/YNL113W:RPC31/YNL151C:RPC34/YNR003C:RET1/YOR207C:RPC82/YPR190C
9303	rRNA transcription	7 out of 167 genes, 4.2%	31 out of 7167 background genes, 0.4%	0.00183	0	0	RPA34/YJL148W:RPA12/YJR063W:RNT1/YMR239C:RPA49/YNL248C:RPA43/YOR340C:RPA190/YOR341W:RPA135/YPR010C
6400	tRNA modification	10 out of 167 genes, 6.0%	74 out of 7167 background genes, 1.0%	0.00243	0	0	TRM3/YDL112W:TRM82/YDR165W:ELP2/YGR200C:GCD14/YJL125C:TRM2/YKR056W:DUS1/YML080W:GCD10/YNL062C:TRM11/YOL124C:TRM13/YOL125W:ELP3/YPL086C
70475	rRNA base methylation	4 out of 167 genes, 2.4%	7 out of 7167 background genes, 0.1%	0.0032	0	0	BMT5/YIL096C:EMG1/YLR186W:RCM1/YNL022C:NOP2/YNL061W

## Sheet: B1-Term Finder
GOID	GO_term	Cluster frequency	Background frequency	P-value	FDR	Expected FP	Gene(s) annotated to the term
6259	DNA metabolic process	65 out of 203 genes, 32.0%	468 out of 7167 background genes, 6.5%	3.28e-26	0	0	SWD1/YAR003W:RFA1/YAR007C:POL12/YBL035C:RDH54/YBR073W:RFC5/YBR087W:POL30/YBR088C:MMS4/YBR098W:PBP2/YBR233W:ISW1/YBR245C:RIF1/YBR275C:DPB3/YBR278W:MRC1/YCL061C:MCD1/YDL003W:CDC7/YDL017W:POL3/YDL102W:NSE4/YDL105W:CDC9/YDL164C:MSH6/YDR097C:RNH202/YDR279W:DOT1/YDR440W:RAD51/YER095W:SMC1/YFL008W:ECO1/YFR027W:SMC2/YFR031C:PAN2/YGL094C:RAD54/YGL163C:SPT16/YGL207W:SPO16/YHR153C:RTT107/YHR154W:CSM2/YIL132…
7049	cell cycle	74 out of 203 genes, 36.5%	650 out of 7167 background genes, 9.1%	7.82e-25	0	0	RFA1/YAR007C:ALK2/YBL009W:SHE1/YBL031W:PSY4/YBL046W:CHS3/YBR023C:RDH54/YBR073W:RFC5/YBR087W:POL30/YBR088C:MMS4/YBR098W:PPS1/YBR276C:KCC4/YCL024W:MRC1/YCL061C:MCD1/YDL003W:CDC7/YDL017W:CDC9/YDL164C:MSH6/YDR097C:GIC2/YDR309C:DOT1/YDR440W:GIN4/YDR507C:BIM1/YER016W:RAD51/YER095W:SWI4/YER111C:SMC1/YFL008W:ECO1/YFR027W:SMC2/YFR031C:YBP2/YGL060W:MPS2/YGL075C:RSR1/YGR152C:YHR127W:ARP1/YHR129C:SPO16/YHR15…
22402	cell cycle process	71 out of 203 genes, 35.0%	607 out of 7167 background genes, 8.5%	2.53e-24	0	0	RFA1/YAR007C:ALK2/YBL009W:SHE1/YBL031W:PSY4/YBL046W:CHS3/YBR023C:RDH54/YBR073W:RFC5/YBR087W:POL30/YBR088C:MMS4/YBR098W:PPS1/YBR276C:KCC4/YCL024W:MRC1/YCL061C:MCD1/YDL003W:CDC7/YDL017W:MSH6/YDR097C:GIC2/YDR309C:DOT1/YDR440W:GIN4/YDR507C:BIM1/YER016W:RAD51/YER095W:SWI4/YER111C:SMC1/YFL008W:ECO1/YFR027W:SMC2/YFR031C:YBP2/YGL060W:MPS2/YGL075C:RSR1/YGR152C:YHR127W:ARP1/YHR129C:SPO16/YHR153C:IRR1/YIL02…
6260	DNA replication	34 out of 203 genes, 16.7%	145 out of 7167 background genes, 2.0%	1.15e-19	0	0	RFA1/YAR007C:POL12/YBL035C:RFC5/YBR087W:POL30/YBR088C:DPB3/YBR278W:MRC1/YCL061C:MCD1/YDL003W:CDC7/YDL017W:POL3/YDL102W:CDC9/YDL164C:RNH202/YDR279W:ECO1/YFR027W:SPT16/YGL207W:PSF2/YJL072C:RFA3/YJL173C:POL31/YJR006W:POL32/YJR043C:PRI2/YKL045W:SLD2/YKL108W:RAD27/YKL113C:CDC45/YLR103C:TOP3/YLR234W:CTF3/YLR381W:OGG1/YML060W:POB3/YML069W:CTF18/YMR078C:RNH201/YNL072W:TOP2/YNL088W:POL1/YNL102W:POL2/YNL26…
6261	DNA-dependent DNA replication	31 out of 203 genes, 15.3%	118 out of 7167 background genes, 1.6%	2.49e-19	0	0	RFA1/YAR007C:POL12/YBL035C:RFC5/YBR087W:POL30/YBR088C:DPB3/YBR278W:MRC1/YCL061C:MCD1/YDL003W:CDC7/YDL017W:POL3/YDL102W:CDC9/YDL164C:RNH202/YDR279W:SPT16/YGL207W:PSF2/YJL072C:RFA3/YJL173C:POL31/YJR006W:POL32/YJR043C:PRI2/YKL045W:SLD2/YKL108W:RAD27/YKL113C:CDC45/YLR103C:CTF3/YLR381W:POB3/YML069W:CTF18/YMR078C:RNH201/YNL072W:TOP2/YNL088W:POL1/YNL102W:POL2/YNL262W:RFC3/YNL290W:RFA2/YNL312W:ELG1/YOR14…
6281	DNA repair	41 out of 203 genes, 20.2%	236 out of 7167 background genes, 3.3%	6.42e-19	0	0	RFA1/YAR007C:RDH54/YBR073W:POL30/YBR088C:MMS4/YBR098W:DPB3/YBR278W:MRC1/YCL061C:MCD1/YDL003W:CDC7/YDL017W:NSE4/YDL105W:CDC9/YDL164C:MSH6/YDR097C:DOT1/YDR440W:SMC1/YFL008W:ECO1/YFR027W:PAN2/YGL094C:RAD54/YGL163C:RTT107/YHR154W:CSM2/YIL132C:PSF2/YJL072C:RFA3/YJL173C:POL31/YJR006W:POL32/YJR043C:PRI2/YKL045W:SLD2/YKL108W:RAD27/YKL113C:RTT109/YLL002W:RAD5/YLR032W:CDC45/YLR103C:OGG1/YML060W:PDS5/YMR076…
6974	cellular response to DNA damage stimulus	45 out of 203 genes, 22.2%	292 out of 7167 background genes, 4.1%	7.95e-19	0	0	RFA1/YAR007C:PSY4/YBL046W:RDH54/YBR073W:POL30/YBR088C:MMS4/YBR098W:DPB3/YBR278W:MRC1/YCL061C:MCD1/YDL003W:CDC7/YDL017W:NSE4/YDL105W:CDC9/YDL164C:MSH6/YDR097C:DOT1/YDR440W:PLM2/YDR501W:SMC1/YFL008W:ECO1/YFR027W:PAN2/YGL094C:RAD54/YGL163C:RTT107/YHR154W:CSM2/YIL132C:PSF2/YJL072C:RFA3/YJL173C:POL31/YJR006W:POL32/YJR043C:PRI2/YKL045W:YNK1/YKL067W:SLD2/YKL108W:RAD27/YKL113C:RTT109/YLL002W:RAD5/YLR032W…
278	mitotic cell cycle	44 out of 203 genes, 21.7%	330 out of 7167 background genes, 4.6%	8.46e-16	0	0	ALK2/YBL009W:SHE1/YBL031W:POL30/YBR088C:KCC4/YCL024W:MRC1/YCL061C:MCD1/YDL003W:CDC7/YDL017W:CDC9/YDL164C:GIC2/YDR309C:DOT1/YDR440W:GIN4/YDR507C:BIM1/YER016W:SWI4/YER111C:SMC1/YFL008W:ECO1/YFR027W:SMC2/YFR031C:YBP2/YGL060W:RSR1/YGR152C:YHR127W:ARP1/YHR129C:IRR1/YIL026C:AXL2/YIL140W:MPS3/YJL019W:SWE1/YJL187C:MIF2/YKL089W:BUD2/YKL092C:SLD2/YKL108W:TUB4/YLR212C:TOP3/YLR234W:YCS4/YLR272C:CTF3/YLR381W:…
48285	organelle fission	40 out of 203 genes, 19.7%	289 out of 7167 background genes, 4.0%	1.06e-14	0	0	RFA1/YAR007C:ALK2/YBL009W:RDH54/YBR073W:POL30/YBR088C:MMS4/YBR098W:MRC1/YCL061C:MCD1/YDL003W:CDC7/YDL017W:MSH6/YDR097C:GIC2/YDR309C:DOT1/YDR440W:BIM1/YER016W:RAD51/YER095W:SMC1/YFL008W:ECO1/YFR027W:SMC2/YFR031C:YBP2/YGL060W:SPO16/YHR153C:IRR1/YIL026C:CSM2/YIL132C:MPS3/YJL019W:RFA3/YJL173C:SWE1/YJL187C:BUD2/YKL092C:TOP3/YLR234W:YCS4/YLR272C:CTF3/YLR381W:PDS5/YMR076C:CTF18/YMR078C:PMS1/YNL082W:TOP2…
51301	cell division	46 out of 203 genes, 22.7%	388 out of 7167 background genes, 5.4%	1.42e-14	0	0	RFA1/YAR007C:ALK2/YBL009W:RDH54/YBR073W:POL30/YBR088C:MMS4/YBR098W:KCC4/YCL024W:MRC1/YCL061C:MCD1/YDL003W:CDC7/YDL017W:MSH6/YDR097C:GIC2/YDR309C:DOT1/YDR440W:GIN4/YDR507C:BIM1/YER016W:RAD51/YER095W:SMC1/YFL008W:ECO1/YFR027W:SMC2/YFR031C:YBP2/YGL060W:RSR1/YGR152C:TOS2/YGR221C:SPO16/YHR153C:IRR1/YIL026C:CSM2/YIL132C:AXL2/YIL140W:MPS3/YJL019W:RFA3/YJL173C:SWE1/YJL187C:BUD2/YKL092C:TOP3/YLR234W:YCS4/…
22616	DNA strand elongation	17 out of 203 genes, 8.4%	37 out of 7167 background genes, 0.5%	1.76e-14	0	0	POL12/YBL035C:RFC5/YBR087W:POL30/YBR088C:DPB3/YBR278W:POL3/YDL102W:CDC9/YDL164C:RNH202/YDR279W:POL31/YJR006W:POL32/YJR043C:PRI2/YKL045W:RAD27/YKL113C:RNH201/YNL072W:TOP2/YNL088W:POL1/YNL102W:POL2/YNL262W:RFC3/YNL290W:EXO1/YOR033C
280	nuclear division	39 out of 203 genes, 19.2%	280 out of 7167 background genes, 3.9%	2.3e-14	0	0	RFA1/YAR007C:ALK2/YBL009W:RDH54/YBR073W:POL30/YBR088C:MMS4/YBR098W:MRC1/YCL061C:MCD1/YDL003W:CDC7/YDL017W:MSH6/YDR097C:GIC2/YDR309C:DOT1/YDR440W:BIM1/YER016W:RAD51/YER095W:SMC1/YFL008W:ECO1/YFR027W:SMC2/YFR031C:YBP2/YGL060W:SPO16/YHR153C:IRR1/YIL026C:CSM2/YIL132C:MPS3/YJL019W:RFA3/YJL173C:SWE1/YJL187C:BUD2/YKL092C:TOP3/YLR234W:YCS4/YLR272C:CTF3/YLR381W:PDS5/YMR076C:CTF18/YMR078C:PMS1/YNL082W:TOP2…
6271	DNA strand elongation involved in DNA replication	16 out of 203 genes, 7.9%	34 out of 7167 background genes, 0.5%	9.83e-14	0	0	POL12/YBL035C:RFC5/YBR087W:POL30/YBR088C:DPB3/YBR278W:POL3/YDL102W:CDC9/YDL164C:RNH202/YDR279W:POL31/YJR006W:POL32/YJR043C:PRI2/YKL045W:RAD27/YKL113C:RNH201/YNL072W:TOP2/YNL088W:POL1/YNL102W:POL2/YNL262W:RFC3/YNL290W
44763	single-organism cellular process	143 out of 203 genes, 70.4%	3067 out of 7167 background genes, 42.8%	4.63e-13	0	0	SWD1/YAR003W:RFA1/YAR007C:YAT1/YAR035W:ALK2/YBL009W:SHE1/YBL031W:STU1/YBL034C:POL12/YBL035C:PSY4/YBL046W:CHS3/YBR023C:RDH54/YBR073W:RFC5/YBR087W:POL30/YBR088C:MMS4/YBR098W:CSH1/YBR161W:SEC66/YBR171W:PBP2/YBR233W:ISW1/YBR245C:RIF1/YBR275C:PPS1/YBR276C:DPB3/YBR278W:KCC4/YCL024W:MRC1/YCL061C:MCD1/YDL003W:CDC7/YDL017W:PMT5/YDL093W:QRI1/YDL103C:QRI7/YDL104C:NSE4/YDL105W:CDC9/YDL164C:ASF2/YDL197C:MSH6/…
33554	cellular response to stress	54 out of 203 genes, 26.6%	588 out of 7167 background genes, 8.2%	1.24e-12	0	0	RFA1/YAR007C:PSY4/YBL046W:RDH54/YBR073W:POL30/YBR088C:MMS4/YBR098W:DPB3/YBR278W:MRC1/YCL061C:MCD1/YDL003W:GRX6/YDL010W:CDC7/YDL017W:NSE4/YDL105W:CDC9/YDL164C:MSH6/YDR097C:DOT1/YDR440W:PLM2/YDR501W:GEA2/YEL022W:FRD1/YEL047C:SWI4/YER111C:SHO1/YER118C:SMC1/YFL008W:ECO1/YFR027W:PAN2/YGL094C:RAD54/YGL163C:MSB2/YGR014W:RTT107/YHR154W:CSM2/YIL132C:PSF2/YJL072C:ASF1/YJL115W:RFA3/YJL173C:POL31/YJR006W:POL…
1902589	single-organism organelle organization	69 out of 203 genes, 34.0%	919 out of 7167 background genes, 12.8%	1.72e-12	0	0	SWD1/YAR003W:RFA1/YAR007C:ALK2/YBL009W:SHE1/YBL031W:STU1/YBL034C:POL12/YBL035C:RDH54/YBR073W:RFC5/YBR087W:POL30/YBR088C:MMS4/YBR098W:PBP2/YBR233W:ISW1/YBR245C:RIF1/YBR275C:MRC1/YCL061C:MCD1/YDL003W:CDC7/YDL017W:QRI7/YDL104C:MSH6/YDR097C:GIC2/YDR309C:DOT1/YDR440W:GEA2/YEL022W:BIM1/YER016W:RAD51/YER095W:SMC1/YFL008W:ECO1/YFR027W:SMC2/YFR031C:YBP2/YGL060W:MPS2/YGL075C:RAD54/YGL163C:YHR127W:ARP1/YHR1…
6950	response to stress	56 out of 203 genes, 27.6%	642 out of 7167 background genes, 9.0%	3.15e-12	0	0	RFA1/YAR007C:PSY4/YBL046W:RDH54/YBR073W:POL30/YBR088C:MMS4/YBR098W:DPB3/YBR278W:MRC1/YCL061C:MCD1/YDL003W:GRX6/YDL010W:CDC7/YDL017W:NSE4/YDL105W:CDC9/YDL164C:MSH6/YDR097C:DOT1/YDR440W:PLM2/YDR501W:GEA2/YEL022W:FRD1/YEL047C:SWI4/YER111C:SHO1/YER118C:SMC1/YFL008W:ECO1/YFR027W:PAN2/YGL094C:RAD54/YGL163C:MSB2/YGR014W:RTT107/YHR154W:CSM2/YIL132C:PSF2/YJL072C:ASF1/YJL115W:RFA3/YJL173C:POL31/YJR006W:POL…
71103	DNA conformation change	20 out of 203 genes, 9.9%	74 out of 7167 background genes, 1.0%	4.9e-12	0	0	RFA1/YAR007C:RDH54/YBR073W:MMS4/YBR098W:ISW1/YBR245C:MCD1/YDL003W:ECO1/YFR027W:SMC2/YFR031C:RAD54/YGL163C:SPT16/YGL207W:ASF1/YJL115W:RFA3/YJL173C:HIF1/YLL022C:TOP3/YLR234W:YCS4/YLR272C:CAC2/YML102W:PDS5/YMR076C:TOP2/YNL088W:RFA2/YNL312W:HIR2/YOR038C:RLF2/YPR018W
6996	organelle organization	86 out of 203 genes, 42.4%	1370 out of 7167 background genes, 19.1%	6.76e-12	0	0	SWD1/YAR003W:RFA1/YAR007C:ALK2/YBL009W:SHE1/YBL031W:STU1/YBL034C:POL12/YBL035C:RDH54/YBR073W:RFC5/YBR087W:POL30/YBR088C:MMS4/YBR098W:PBP2/YBR233W:ISW1/YBR245C:RIF1/YBR275C:DPB3/YBR278W:KCC4/YCL024W:MRC1/YCL061C:MCD1/YDL003W:CDC7/YDL017W:QRI7/YDL104C:MSH6/YDR097C:GIC2/YDR309C:DOT1/YDR440W:GIN4/YDR507C:GEA2/YEL022W:BIM1/YER016W:RAD51/YER095W:SMC1/YFL008W:BST1/YFL025C:ECO1/YFR027W:SMC2/YFR031C:YBP2/…
6302	double-strand break repair	22 out of 203 genes, 10.8%	96 out of 7167 background genes, 1.3%	8.92e-12	0	0	RFA1/YAR007C:MCD1/YDL003W:CDC7/YDL017W:SMC1/YFL008W:ECO1/YFR027W:RAD54/YGL163C:RTT107/YHR154W:PSF2/YJL072C:RFA3/YJL173C:POL32/YJR043C:SLD2/YKL108W:RAD27/YKL113C:RTT109/YLL002W:RAD5/YLR032W:CDC45/YLR103C:PDS5/YMR076C:CTF18/YMR078C:POL2/YNL262W:RFA2/YNL312W:EXO1/YOR033C:ELG1/YOR144C:RAD17/YOR368W
51276	chromosome organization	44 out of 203 genes, 21.7%	425 out of 7167 background genes, 5.9%	1.3e-11	0	0	SWD1/YAR003W:RFA1/YAR007C:POL12/YBL035C:RDH54/YBR073W:RFC5/YBR087W:POL30/YBR088C:PBP2/YBR233W:ISW1/YBR245C:RIF1/YBR275C:DPB3/YBR278W:MRC1/YCL061C:MCD1/YDL003W:DOT1/YDR440W:BIM1/YER016W:RAD51/YER095W:SMC1/YFL008W:ECO1/YFR027W:SMC2/YFR031C:RAD54/YGL163C:SPT16/YGL207W:SPO16/YHR153C:IRR1/YIL026C:CSM2/YIL132C:MPS3/YJL019W:ASF1/YJL115W:RFA3/YJL173C:RTT109/YLL002W:HIF1/YLL022C:TOP3/YLR234W:YCS4/YLR272C:…
7062	sister chromatid cohesion	16 out of 203 genes, 7.9%	49 out of 7167 background genes, 0.7%	1.02e-10	0	0	RFC5/YBR087W:POL30/YBR088C:MRC1/YCL061C:MCD1/YDL003W:BIM1/YER016W:SMC1/YFL008W:ECO1/YFR027W:IRR1/YIL026C:MPS3/YJL019W:TOP3/YLR234W:CTF3/YLR381W:PDS5/YMR076C:CTF18/YMR078C:POL2/YNL262W:RFC3/YNL290W:ELG1/YOR144C
6273	lagging strand elongation	11 out of 203 genes, 5.4%	18 out of 7167 background genes, 0.3%	1.41e-10	0	0	POL12/YBL035C:POL30/YBR088C:POL3/YDL102W:CDC9/YDL164C:RNH202/YDR279W:POL31/YJR006W:POL32/YJR043C:PRI2/YKL045W:RAD27/YKL113C:RNH201/YNL072W:POL1/YNL102W
44699	single-organism process	150 out of 203 genes, 73.9%	3512 out of 7167 background genes, 49.0%	1.51e-10	0	0	ERP2/YAL007C:SWD1/YAR003W:RFA1/YAR007C:YAT1/YAR035W:ALK2/YBL009W:SHE1/YBL031W:STU1/YBL034C:POL12/YBL035C:PSY4/YBL046W:CHS3/YBR023C:RDH54/YBR073W:RFC5/YBR087W:POL30/YBR088C:MMS4/YBR098W:CSH1/YBR161W:SEC66/YBR171W:PBP2/YBR233W:ISW1/YBR245C:RIF1/YBR275C:PPS1/YBR276C:DPB3/YBR278W:KCC4/YCL024W:MRC1/YCL061C:MCD1/YDL003W:CDC7/YDL017W:PMT5/YDL093W:QRI1/YDL103C:QRI7/YDL104C:NSE4/YDL105W:CDC9/YDL164C:ASF2/…
7064	mitotic sister chromatid cohesion	14 out of 203 genes, 6.9%	38 out of 7167 background genes, 0.5%	5.34e-10	0	0	POL30/YBR088C:MRC1/YCL061C:MCD1/YDL003W:BIM1/YER016W:SMC1/YFL008W:ECO1/YFR027W:IRR1/YIL026C:MPS3/YJL019W:TOP3/YLR234W:CTF3/YLR381W:PDS5/YMR076C:CTF18/YMR078C:POL2/YNL262W:ELG1/YOR144C
51321	meiotic cell cycle	26 out of 203 genes, 12.8%	175 out of 7167 background genes, 2.4%	1.6e-09	0	0	RFA1/YAR007C:ALK2/YBL009W:RDH54/YBR073W:POL30/YBR088C:MMS4/YBR098W:MSH6/YDR097C:DOT1/YDR440W:RAD51/YER095W:SMC2/YFR031C:SPO16/YHR153C:CSM2/YIL132C:MPS3/YJL019W:RFA3/YJL173C:SWE1/YJL187C:TOP3/YLR234W:YCS4/YLR272C:PDS5/YMR076C:PMS1/YNL082W:TOP2/YNL088W:POL1/YNL102W:RFA2/YNL312W:MSH2/YOL090W:EXO1/YOR033C:SLK19/YOR195W:RAD17/YOR368W:NUD1/YOR373W
6310	DNA recombination	25 out of 203 genes, 12.3%	163 out of 7167 background genes, 2.3%	2.12e-09	0	0	RFA1/YAR007C:RDH54/YBR073W:MMS4/YBR098W:CDC7/YDL017W:CDC9/YDL164C:DOT1/YDR440W:RAD51/YER095W:RAD54/YGL163C:SPO16/YHR153C:CSM2/YIL132C:PSF2/YJL072C:RFA3/YJL173C:POL32/YJR043C:SLD2/YKL108W:RAD27/YKL113C:CDC45/YLR103C:TOP3/YLR234W:CTF18/YMR078C:TOP2/YNL088W:POL2/YNL262W:RFA2/YNL312W:MSH2/YOL090W:EXO1/YOR033C:ELG1/YOR144C:RAD17/YOR368W
16043	cellular component organization	98 out of 203 genes, 48.3%	1881 out of 7167 background genes, 26.2%	5.44e-09	0	0	SWD1/YAR003W:RFA1/YAR007C:ALK2/YBL009W:SHE1/YBL031W:STU1/YBL034C:POL12/YBL035C:CHS3/YBR023C:RDH54/YBR073W:RFC5/YBR087W:POL30/YBR088C:MMS4/YBR098W:SEC66/YBR171W:PBP2/YBR233W:ISW1/YBR245C:RIF1/YBR275C:DPB3/YBR278W:KCC4/YCL024W:MRC1/YCL061C:MCD1/YDL003W:CDC7/YDL017W:QRI7/YDL104C:MSH6/YDR097C:GIC2/YDR309C:DOT1/YDR440W:GIN4/YDR507C:GEA2/YEL022W:BIM1/YER016W:RAD51/YER095W:SMC1/YFL008W:BST1/YFL025C:ECO1…
51716	cellular response to stimulus	59 out of 203 genes, 29.1%	838 out of 7167 background genes, 11.7%	6.48e-09	0	0	RFA1/YAR007C:PSY4/YBL046W:RDH54/YBR073W:POL30/YBR088C:MMS4/YBR098W:PPS1/YBR276C:DPB3/YBR278W:MRC1/YCL061C:MCD1/YDL003W:GRX6/YDL010W:CDC7/YDL017W:NSE4/YDL105W:CDC9/YDL164C:MSH6/YDR097C:DOT1/YDR440W:PLM2/YDR501W:GEA2/YEL022W:FRD1/YEL047C:SWI4/YER111C:SHO1/YER118C:SMC1/YFL008W:ECO1/YFR027W:PAN2/YGL094C:RAD54/YGL163C:MSB2/YGR014W:RSR1/YGR152C:RTT107/YHR154W:CSM2/YIL132C:PSF2/YJL072C:ASF1/YJL115W:RFA3…
7059	chromosome segregation	23 out of 203 genes, 11.3%	146 out of 7167 background genes, 2.0%	9.53e-09	0	0	RDH54/YBR073W:RFC5/YBR087W:POL30/YBR088C:MMS4/YBR098W:MRC1/YCL061C:MCD1/YDL003W:BIM1/YER016W:SMC1/YFL008W:ECO1/YFR027W:SMC2/YFR031C:IRR1/YIL026C:CSM2/YIL132C:MPS3/YJL019W:MIF2/YKL089W:TOP3/YLR234W:YCS4/YLR272C:CTF3/YLR381W:PDS5/YMR076C:CTF18/YMR078C:POL2/YNL262W:RFC3/YNL290W:ELG1/YOR144C:NUD1/YOR373W
7067	mitosis	23 out of 203 genes, 11.3%	148 out of 7167 background genes, 2.1%	1.27e-08	0	0	ALK2/YBL009W:POL30/YBR088C:MRC1/YCL061C:MCD1/YDL003W:CDC7/YDL017W:GIC2/YDR309C:BIM1/YER016W:SMC1/YFL008W:ECO1/YFR027W:SMC2/YFR031C:YBP2/YGL060W:IRR1/YIL026C:MPS3/YJL019W:BUD2/YKL092C:TOP3/YLR234W:YCS4/YLR272C:CTF3/YLR381W:PDS5/YMR076C:CTF18/YMR078C:POL2/YNL262W:BUB3/YOR026W:ELG1/YOR144C:NUD1/YOR373W
7126	meiotic nuclear division	24 out of 203 genes, 11.8%	167 out of 7167 background genes, 2.3%	2.49e-08	0	0	RFA1/YAR007C:ALK2/YBL009W:RDH54/YBR073W:POL30/YBR088C:MMS4/YBR098W:MSH6/YDR097C:DOT1/YDR440W:RAD51/YER095W:SMC2/YFR031C:SPO16/YHR153C:CSM2/YIL132C:MPS3/YJL019W:RFA3/YJL173C:SWE1/YJL187C:TOP3/YLR234W:YCS4/YLR272C:PDS5/YMR076C:PMS1/YNL082W:TOP2/YNL088W:RFA2/YNL312W:MSH2/YOL090W:SLK19/YOR195W:RAD17/YOR368W:NUD1/YOR373W
3	reproduction	40 out of 203 genes, 19.7%	453 out of 7167 background genes, 6.3%	4.17e-08	0	0	RFA1/YAR007C:ALK2/YBL009W:CHS3/YBR023C:RDH54/YBR073W:POL30/YBR088C:MMS4/YBR098W:KCC4/YCL024W:MSH6/YDR097C:DOT1/YDR440W:GIN4/YDR507C:RAD51/YER095W:SMC2/YFR031C:RSR1/YGR152C:TOS2/YGR221C:SPO16/YHR153C:IRR1/YIL026C:CSM2/YIL132C:AXL2/YIL140W:MPS3/YJL019W:JEM1/YJL073W:RFA3/YJL173C:SWE1/YJL187C:BUD2/YKL092C:RAD27/YKL113C:TOP3/YLR234W:YCS4/YLR272C:PDS5/YMR076C:SCW10/YMR305C:PMS1/YNL082W:TOP2/YNL088W:POL…
7127	meiosis I	18 out of 203 genes, 8.9%	93 out of 7167 background genes, 1.3%	5.36e-08	0	0	RFA1/YAR007C:RDH54/YBR073W:POL30/YBR088C:MMS4/YBR098W:MSH6/YDR097C:RAD51/YER095W:SMC2/YFR031C:SPO16/YHR153C:MPS3/YJL019W:RFA3/YJL173C:TOP3/YLR234W:YCS4/YLR272C:PDS5/YMR076C:PMS1/YNL082W:TOP2/YNL088W:RFA2/YNL312W:MSH2/YOL090W:RAD17/YOR368W
819	sister chromatid segregation	17 out of 203 genes, 8.4%	83 out of 7167 background genes, 1.2%	7.19e-08	0	0	RDH54/YBR073W:POL30/YBR088C:MRC1/YCL061C:MCD1/YDL003W:BIM1/YER016W:SMC1/YFL008W:ECO1/YFR027W:SMC2/YFR031C:IRR1/YIL026C:MPS3/YJL019W:TOP3/YLR234W:YCS4/YLR272C:CTF3/YLR381W:PDS5/YMR076C:CTF18/YMR078C:POL2/YNL262W:ELG1/YOR144C
70	mitotic sister chromatid segregation	16 out of 203 genes, 7.9%	74 out of 7167 background genes, 1.0%	1.1e-07	0	0	POL30/YBR088C:MRC1/YCL061C:MCD1/YDL003W:BIM1/YER016W:SMC1/YFL008W:ECO1/YFR027W:SMC2/YFR031C:IRR1/YIL026C:MPS3/YJL019W:TOP3/YLR234W:YCS4/YLR272C:CTF3/YLR381W:PDS5/YMR076C:CTF18/YMR078C:POL2/YNL262W:ELG1/YOR144C
50896	response to stimulus	61 out of 203 genes, 30.0%	947 out of 7167 background genes, 13.2%	1.12e-07	0	0	RFA1/YAR007C:PSY4/YBL046W:RDH54/YBR073W:POL30/YBR088C:MMS4/YBR098W:PPS1/YBR276C:DPB3/YBR278W:MRC1/YCL061C:MCD1/YDL003W:GRX6/YDL010W:CDC7/YDL017W:NSE4/YDL105W:CDC9/YDL164C:MSH6/YDR097C:DOT1/YDR440W:PLM2/YDR501W:GEA2/YEL022W:FRD1/YEL047C:SWI4/YER111C:SHO1/YER118C:SMC1/YFL008W:ECO1/YFR027W:PAN2/YGL094C:RAD54/YGL163C:MSB2/YGR014W:RSR1/YGR152C:RTT107/YHR154W:CSM2/YIL132C:PSF2/YJL072C:ASF1/YJL115W:RFA3…
32200	telomere organization	15 out of 203 genes, 7.4%	69 out of 7167 background genes, 1.0%	3.91e-07	0	0	SWD1/YAR003W:RFA1/YAR007C:POL12/YBL035C:PBP2/YBR233W:RIF1/YBR275C:MRC1/YCL061C:RAD51/YER095W:ECO1/YFR027W:RAD54/YGL163C:RFA3/YJL173C:TOP3/YLR234W:OGG1/YML060W:RFA2/YNL312W:EXO1/YOR033C:ELG1/YOR144C
75	cell cycle checkpoint	17 out of 203 genes, 8.4%	92 out of 7167 background genes, 1.3%	3.97e-07	0	0	PSY4/YBL046W:KCC4/YCL024W:MRC1/YCL061C:DOT1/YDR440W:GIN4/YDR507C:BIM1/YER016W:YBP2/YGL060W:SWE1/YJL187C:BUD2/YKL092C:SLD2/YKL108W:CTF3/YLR381W:ZDS2/YML109W:TOP2/YNL088W:POL2/YNL262W:BUB3/YOR026W:RAD17/YOR368W:RAD53/YPL153C
51726	regulation of cell cycle	23 out of 203 genes, 11.3%	183 out of 7167 background genes, 2.6%	1.01e-06	0	0	PSY4/YBL046W:MMS4/YBR098W:KCC4/YCL024W:MRC1/YCL061C:CDC7/YDL017W:GIC2/YDR309C:DOT1/YDR440W:GIN4/YDR507C:BIM1/YER016W:ECO1/YFR027W:YBP2/YGL060W:SPO16/YHR153C:SWE1/YJL187C:BUD2/YKL092C:SLD2/YKL108W:ZDS2/YML109W:CLN1/YMR199W:TOP2/YNL088W:POL2/YNL262W:PCL1/YNL289W:BUB3/YOR026W:CLN2/YPL256C:OPY2/YPR075C
44710	single-organism metabolic process	89 out of 203 genes, 43.8%	1785 out of 7167 background genes, 24.9%	1.35e-06	0	0	SWD1/YAR003W:RFA1/YAR007C:YAT1/YAR035W:POL12/YBL035C:CHS3/YBR023C:RDH54/YBR073W:POL30/YBR088C:MMS4/YBR098W:CSH1/YBR161W:PBP2/YBR233W:RIF1/YBR275C:PPS1/YBR276C:DPB3/YBR278W:MRC1/YCL061C:MCD1/YDL003W:CDC7/YDL017W:PMT5/YDL093W:QRI1/YDL103C:QRI7/YDL104C:NSE4/YDL105W:CDC9/YDL164C:MSH6/YDR097C:SUR2/YDR297W:URH1/YDR400W:DOT1/YDR440W:LPP1/YDR503C:GEA2/YEL022W:MNN1/YER001W:RNR1/YER070W:RAD51/YER095W:ADK2/…
48523	negative regulation of cellular process	38 out of 203 genes, 18.7%	471 out of 7167 background genes, 6.6%	1.86e-06	0	0	SWD1/YAR003W:PSY4/YBL046W:POL30/YBR088C:ISW1/YBR245C:RIF1/YBR275C:PPS1/YBR276C:DPB3/YBR278W:KCC4/YCL024W:MRC1/YCL061C:CDC7/YDL017W:ASF2/YDL197C:DOT1/YDR440W:GIN4/YDR507C:BIM1/YER016W:RTT105/YER104W:YBP2/YGL060W:RTT107/YHR154W:BNR1/YIL159W:MPS3/YJL019W:ASF1/YJL115W:SWE1/YJL187C:BUD2/YKL092C:SLD2/YKL108W:RTT109/YLL002W:HIF1/YLL022C:CDC45/YLR103C:YCS4/YLR272C:CSR1/YLR380W:YOX1/YML027W:ZDS2/YML109W:S…
43137	DNA replication, removal of RNA primer	6 out of 203 genes, 3.0%	7 out of 7167 background genes, 0.1%	2.41e-06	0	0	POL3/YDL102W:RNH202/YDR279W:POL31/YJR006W:POL32/YJR043C:RAD27/YKL113C:RNH201/YNL072W
60249	anatomical structure homeostasis	14 out of 203 genes, 6.9%	68 out of 7167 background genes, 0.9%	3.21e-06	0	0	SWD1/YAR003W:RFA1/YAR007C:POL12/YBL035C:PBP2/YBR233W:RIF1/YBR275C:MRC1/YCL061C:RAD51/YER095W:RAD54/YGL163C:RFA3/YJL173C:TOP3/YLR234W:OGG1/YML060W:RFA2/YNL312W:EXO1/YOR033C:ELG1/YOR144C
723	telomere maintenance	14 out of 203 genes, 6.9%	68 out of 7167 background genes, 0.9%	3.21e-06	0	0	SWD1/YAR003W:RFA1/YAR007C:POL12/YBL035C:PBP2/YBR233W:RIF1/YBR275C:MRC1/YCL061C:RAD51/YER095W:RAD54/YGL163C:RFA3/YJL173C:TOP3/YLR234W:OGG1/YML060W:RFA2/YNL312W:EXO1/YOR033C:ELG1/YOR144C
48519	negative regulation of biological process	38 out of 203 genes, 18.7%	482 out of 7167 background genes, 6.7%	3.57e-06	0	0	SWD1/YAR003W:PSY4/YBL046W:POL30/YBR088C:ISW1/YBR245C:RIF1/YBR275C:PPS1/YBR276C:DPB3/YBR278W:KCC4/YCL024W:MRC1/YCL061C:CDC7/YDL017W:ASF2/YDL197C:DOT1/YDR440W:GIN4/YDR507C:BIM1/YER016W:RTT105/YER104W:YBP2/YGL060W:RTT107/YHR154W:BNR1/YIL159W:MPS3/YJL019W:ASF1/YJL115W:SWE1/YJL187C:BUD2/YKL092C:SLD2/YKL108W:RTT109/YLL002W:HIF1/YLL022C:CDC45/YLR103C:YCS4/YLR272C:CSR1/YLR380W:YOX1/YML027W:ZDS2/YML109W:S…
48610	cellular process involved in reproduction	34 out of 203 genes, 16.7%	405 out of 7167 background genes, 5.7%	5.4e-06	0	0	RFA1/YAR007C:ALK2/YBL009W:CHS3/YBR023C:RDH54/YBR073W:POL30/YBR088C:MMS4/YBR098W:MSH6/YDR097C:DOT1/YDR440W:RAD51/YER095W:SMC2/YFR031C:SPO16/YHR153C:IRR1/YIL026C:CSM2/YIL132C:MPS3/YJL019W:JEM1/YJL073W:RFA3/YJL173C:SWE1/YJL187C:RAD27/YKL113C:TOP3/YLR234W:YCS4/YLR272C:PDS5/YMR076C:SCW10/YMR305C:PMS1/YNL082W:TOP2/YNL088W:POL1/YNL102W:STB1/YNL309W:RFA2/YNL312W:MSH2/YOL090W:EXO1/YOR033C:SLK19/YOR195W:RA…
6272	leading strand elongation	7 out of 203 genes, 3.4%	12 out of 7167 background genes, 0.2%	6.81e-06	0	0	RFC5/YBR087W:POL30/YBR088C:DPB3/YBR278W:POL31/YJR006W:POL32/YJR043C:POL2/YNL262W:RFC3/YNL290W
7093	mitotic cell cycle checkpoint	13 out of 203 genes, 6.4%	61 out of 7167 background genes, 0.9%	7.5e-06	0	0	KCC4/YCL024W:MRC1/YCL061C:DOT1/YDR440W:GIN4/YDR507C:BIM1/YER016W:YBP2/YGL060W:SWE1/YJL187C:BUD2/YKL092C:SLD2/YKL108W:ZDS2/YML109W:TOP2/YNL088W:POL2/YNL262W:BUB3/YOR026W
725	recombinational repair	13 out of 203 genes, 6.4%	61 out of 7167 background genes, 0.9%	7.5e-06	0	0	RFA1/YAR007C:CDC7/YDL017W:DOT1/YDR440W:RAD54/YGL163C:CSM2/YIL132C:PSF2/YJL072C:RFA3/YJL173C:POL32/YJR043C:SLD2/YKL108W:CDC45/YLR103C:CTF18/YMR078C:RFA2/YNL312W:ELG1/YOR144C
1901991	negative regulation of mitotic cell cycle phase transition	13 out of 203 genes, 6.4%	62 out of 7167 background genes, 0.9%	9.26e-06	0	0	KCC4/YCL024W:MRC1/YCL061C:DOT1/YDR440W:GIN4/YDR507C:BIM1/YER016W:YBP2/YGL060W:SWE1/YJL187C:BUD2/YKL092C:SLD2/YKL108W:ZDS2/YML109W:TOP2/YNL088W:POL2/YNL262W:BUB3/YOR026W
71840	cellular component organization or biogenesis	101 out of 203 genes, 49.8%	2223 out of 7167 background genes, 31.0%	9.28e-06	0	0	SWD1/YAR003W:RFA1/YAR007C:ALK2/YBL009W:SHE1/YBL031W:STU1/YBL034C:POL12/YBL035C:CHS3/YBR023C:RDH54/YBR073W:RFC5/YBR087W:POL30/YBR088C:MMS4/YBR098W:SEC66/YBR171W:PBP2/YBR233W:ISW1/YBR245C:RIF1/YBR275C:DPB3/YBR278W:KCC4/YCL024W:MRC1/YCL061C:MCD1/YDL003W:CDC7/YDL017W:QRI7/YDL104C:MSH6/YDR097C:GIC2/YDR309C:DOT1/YDR440W:GIN4/YDR507C:GEA2/YEL022W:BIM1/YER016W:RAD51/YER095W:SMC1/YFL008W:BST1/YFL025C:ECO1…
10948	negative regulation of cell cycle process	15 out of 203 genes, 7.4%	87 out of 7167 background genes, 1.2%	1.15e-05	0	0	PSY4/YBL046W:KCC4/YCL024W:MRC1/YCL061C:CDC7/YDL017W:DOT1/YDR440W:GIN4/YDR507C:BIM1/YER016W:YBP2/YGL060W:SWE1/YJL187C:BUD2/YKL092C:SLD2/YKL108W:ZDS2/YML109W:TOP2/YNL088W:POL2/YNL262W:BUB3/YOR026W
9987	cellular process	171 out of 203 genes, 84.2%	4806 out of 7167 background genes, 67.1%	1.21e-05	0	0	SWD1/YAR003W:RFA1/YAR007C:SEN34/YAR008W:YAT1/YAR035W:ALK2/YBL009W:SHE1/YBL031W:STU1/YBL034C:POL12/YBL035C:PSY4/YBL046W:CHS3/YBR023C:RDH54/YBR073W:RFC5/YBR087W:POL30/YBR088C:MMS4/YBR098W:CSH1/YBR161W:SEC66/YBR171W:PBP2/YBR233W:ISW1/YBR245C:RIF1/YBR275C:PPS1/YBR276C:DPB3/YBR278W:KCC4/YCL024W:MRC1/YCL061C:MCD1/YDL003W:GRX6/YDL010W:CDC7/YDL017W:PMT5/YDL093W:POL3/YDL102W:QRI1/YDL103C:QRI7/YDL104C:NSE4…
1901988	negative regulation of cell cycle phase transition	13 out of 203 genes, 6.4%	64 out of 7167 background genes, 0.9%	1.39e-05	0	0	KCC4/YCL024W:MRC1/YCL061C:DOT1/YDR440W:GIN4/YDR507C:BIM1/YER016W:YBP2/YGL060W:SWE1/YJL187C:BUD2/YKL092C:SLD2/YKL108W:ZDS2/YML109W:TOP2/YNL088W:POL2/YNL262W:BUB3/YOR026W
6278	RNA-dependent DNA replication	9 out of 203 genes, 4.4%	26 out of 7167 background genes, 0.4%	1.48e-05	0	0	RFA1/YAR007C:POL3/YDL102W:RFA3/YJL173C:POL31/YJR006W:POL32/YJR043C:TOP3/YLR234W:OGG1/YML060W:POL1/YNL102W:RFA2/YNL312W
6301	postreplication repair	9 out of 203 genes, 4.4%	26 out of 7167 background genes, 0.4%	1.48e-05	0	0	POL30/YBR088C:DPB3/YBR278W:DOT1/YDR440W:PAN2/YGL094C:CSM2/YIL132C:POL31/YJR006W:POL32/YJR043C:RAD5/YLR032W:POL2/YNL262W
10564	regulation of cell cycle process	19 out of 203 genes, 9.4%	145 out of 7167 background genes, 2.0%	1.49e-05	0	0	PSY4/YBL046W:MMS4/YBR098W:KCC4/YCL024W:MRC1/YCL061C:CDC7/YDL017W:GIC2/YDR309C:DOT1/YDR440W:GIN4/YDR507C:BIM1/YER016W:ECO1/YFR027W:YBP2/YGL060W:SPO16/YHR153C:SWE1/YJL187C:BUD2/YKL092C:SLD2/YKL108W:ZDS2/YML109W:TOP2/YNL088W:POL2/YNL262W:BUB3/YOR026W
6323	DNA packaging	12 out of 203 genes, 5.9%	54 out of 7167 background genes, 0.8%	1.7e-05	0	0	ISW1/YBR245C:MCD1/YDL003W:ECO1/YFR027W:SMC2/YFR031C:SPT16/YGL207W:ASF1/YJL115W:HIF1/YLL022C:YCS4/YLR272C:CAC2/YML102W:PDS5/YMR076C:HIR2/YOR038C:RLF2/YPR018W
30491	heteroduplex formation	6 out of 203 genes, 3.0%	9 out of 7167 background genes, 0.1%	2.76e-05	0	0	RFA1/YAR007C:RDH54/YBR073W:RAD51/YER095W:RAD54/YGL163C:RFA3/YJL173C:RFA2/YNL312W
33567	DNA replication, Okazaki fragment processing	6 out of 203 genes, 3.0%	9 out of 7167 background genes, 0.1%	2.76e-05	0	0	POL3/YDL102W:RNH202/YDR279W:POL31/YJR006W:POL32/YJR043C:RAD27/YKL113C:RNH201/YNL072W
226	microtubule cytoskeleton organization	16 out of 203 genes, 7.9%	107 out of 7167 background genes, 1.5%	3.12e-05	0	0	SHE1/YBL031W:STU1/YBL034C:BIM1/YER016W:MPS2/YGL075C:YHR127W:ARP1/YHR129C:MPS3/YJL019W:SWE1/YJL187C:SPC42/YKL042W:MIF2/YKL089W:TUB4/YLR212C:CNM67/YNL225C:SLK19/YOR195W:NUD1/YOR373W:SPC29/YPL124W:BBP1/YPL255W
40029	regulation of gene expression, epigenetic	18 out of 203 genes, 8.9%	137 out of 7167 background genes, 1.9%	3.44e-05	0	0	SWD1/YAR003W:POL30/YBR088C:ISW1/YBR245C:RIF1/YBR275C:DPB3/YBR278W:MRC1/YCL061C:CDC7/YDL017W:ASF2/YDL197C:DOT1/YDR440W:MPS3/YJL019W:ASF1/YJL115W:HIF1/YLL022C:CDC45/YLR103C:YCS4/YLR272C:ZDS2/YML109W:SPT21/YMR179W:POL2/YNL262W:MSH2/YOL090W
45814	negative regulation of gene expression, epigenetic	18 out of 203 genes, 8.9%	137 out of 7167 background genes, 1.9%	3.44e-05	0	0	SWD1/YAR003W:POL30/YBR088C:ISW1/YBR245C:RIF1/YBR275C:DPB3/YBR278W:MRC1/YCL061C:CDC7/YDL017W:ASF2/YDL197C:DOT1/YDR440W:MPS3/YJL019W:ASF1/YJL115W:HIF1/YLL022C:CDC45/YLR103C:YCS4/YLR272C:ZDS2/YML109W:SPT21/YMR179W:POL2/YNL262W:MSH2/YOL090W
6342	chromatin silencing	18 out of 203 genes, 8.9%	137 out of 7167 background genes, 1.9%	3.44e-05	0	0	SWD1/YAR003W:POL30/YBR088C:ISW1/YBR245C:RIF1/YBR275C:DPB3/YBR278W:MRC1/YCL061C:CDC7/YDL017W:ASF2/YDL197C:DOT1/YDR440W:MPS3/YJL019W:ASF1/YJL115W:HIF1/YLL022C:CDC45/YLR103C:YCS4/YLR272C:ZDS2/YML109W:SPT21/YMR179W:POL2/YNL262W:MSH2/YOL090W
6298	mismatch repair	8 out of 203 genes, 3.9%	21 out of 7167 background genes, 0.3%	3.93e-05	0	0	POL30/YBR088C:MSH6/YDR097C:POL31/YJR006W:POL32/YJR043C:PMS1/YNL082W:RFC3/YNL290W:MSH2/YOL090W:EXO1/YOR033C
7346	regulation of mitotic cell cycle	16 out of 203 genes, 7.9%	109 out of 7167 background genes, 1.5%	4.09e-05	0	0	KCC4/YCL024W:MRC1/YCL061C:CDC7/YDL017W:GIC2/YDR309C:DOT1/YDR440W:GIN4/YDR507C:BIM1/YER016W:ECO1/YFR027W:YBP2/YGL060W:SWE1/YJL187C:BUD2/YKL092C:SLD2/YKL108W:ZDS2/YML109W:TOP2/YNL088W:POL2/YNL262W:BUB3/YOR026W
724	double-strand break repair via homologous recombination	11 out of 203 genes, 5.4%	48 out of 7167 background genes, 0.7%	4.76e-05	0	0	RFA1/YAR007C:CDC7/YDL017W:RAD54/YGL163C:PSF2/YJL072C:RFA3/YJL173C:POL32/YJR043C:SLD2/YKL108W:CDC45/YLR103C:CTF18/YMR078C:RFA2/YNL312W:ELG1/YOR144C
16458	gene silencing	18 out of 203 genes, 8.9%	141 out of 7167 background genes, 2.0%	5.42e-05	0	0	SWD1/YAR003W:POL30/YBR088C:ISW1/YBR245C:RIF1/YBR275C:DPB3/YBR278W:MRC1/YCL061C:CDC7/YDL017W:ASF2/YDL197C:DOT1/YDR440W:MPS3/YJL019W:ASF1/YJL115W:HIF1/YLL022C:CDC45/YLR103C:YCS4/YLR272C:ZDS2/YML109W:SPT21/YMR179W:POL2/YNL262W:MSH2/YOL090W
6139	nucleobase-containing compound metabolic process	83 out of 203 genes, 40.9%	1740 out of 7167 background genes, 24.3%	6.36e-05	0	0	SWD1/YAR003W:RFA1/YAR007C:SEN34/YAR008W:POL12/YBL035C:RDH54/YBR073W:RFC5/YBR087W:POL30/YBR088C:MMS4/YBR098W:PBP2/YBR233W:ISW1/YBR245C:RIF1/YBR275C:DPB3/YBR278W:MRC1/YCL061C:MCD1/YDL003W:CDC7/YDL017W:POL3/YDL102W:QRI1/YDL103C:QRI7/YDL104C:NSE4/YDL105W:CDC9/YDL164C:ASF2/YDL197C:MSH6/YDR097C:RNH202/YDR279W:URH1/YDR400W:DOT1/YDR440W:RNR1/YER070W:RAD51/YER095W:SWI4/YER111C:ADK2/YER170W:SMC1/YFL008W:EC…
6265	DNA topological change	6 out of 203 genes, 3.0%	10 out of 7167 background genes, 0.1%	6.73e-05	0	0	RFA1/YAR007C:MMS4/YBR098W:RFA3/YJL173C:TOP3/YLR234W:TOP2/YNL088W:RFA2/YNL312W
6807	nitrogen compound metabolic process	93 out of 203 genes, 45.8%	2056 out of 7167 background genes, 28.7%	8.18e-05	0	0	SWD1/YAR003W:RFA1/YAR007C:SEN34/YAR008W:YAT1/YAR035W:POL12/YBL035C:CHS3/YBR023C:RDH54/YBR073W:RFC5/YBR087W:POL30/YBR088C:MMS4/YBR098W:CSH1/YBR161W:PBP2/YBR233W:ISW1/YBR245C:RIF1/YBR275C:DPB3/YBR278W:MRC1/YCL061C:MCD1/YDL003W:CDC7/YDL017W:POL3/YDL102W:QRI1/YDL103C:QRI7/YDL104C:NSE4/YDL105W:CDC9/YDL164C:ASF2/YDL197C:MSH6/YDR097C:RNH202/YDR279W:SUR2/YDR297W:URH1/YDR400W:DOT1/YDR440W:RNR1/YER070W:RAD…
1901990	regulation of mitotic cell cycle phase transition	13 out of 203 genes, 6.4%	74 out of 7167 background genes, 1.0%	8.65e-05	0	0	KCC4/YCL024W:MRC1/YCL061C:DOT1/YDR440W:GIN4/YDR507C:BIM1/YER016W:YBP2/YGL060W:SWE1/YJL187C:BUD2/YKL092C:SLD2/YKL108W:ZDS2/YML109W:TOP2/YNL088W:POL2/YNL262W:BUB3/YOR026W
71897	DNA biosynthetic process	8 out of 203 genes, 3.9%	23 out of 7167 background genes, 0.3%	9.02e-05	0	0	DPB3/YBR278W:CSM2/YIL132C:POL32/YJR043C:PRI2/YKL045W:RAD27/YKL113C:RAD5/YLR032W:POL1/YNL102W:POL2/YNL262W
7010	cytoskeleton organization	23 out of 203 genes, 11.3%	233 out of 7167 background genes, 3.3%	0.0001	0	0	SHE1/YBL031W:STU1/YBL034C:KCC4/YCL024W:GIC2/YDR309C:GIN4/YDR507C:GEA2/YEL022W:BIM1/YER016W:MPS2/YGL075C:YHR127W:ARP1/YHR129C:BNR1/YIL159W:MPS3/YJL019W:SWE1/YJL187C:SPC42/YKL042W:MIF2/YKL089W:TUB4/YLR212C:BNI5/YNL166C:CNM67/YNL225C:PCL1/YNL289W:SLK19/YOR195W:NUD1/YOR373W:SPC29/YPL124W:BBP1/YPL255W
1901987	regulation of cell cycle phase transition	13 out of 203 genes, 6.4%	76 out of 7167 background genes, 1.1%	0.00012	0	0	KCC4/YCL024W:MRC1/YCL061C:DOT1/YDR440W:GIN4/YDR507C:BIM1/YER016W:YBP2/YGL060W:SWE1/YJL187C:BUD2/YKL092C:SLD2/YKL108W:ZDS2/YML109W:TOP2/YNL088W:POL2/YNL262W:BUB3/YOR026W
7017	microtubule-based process	16 out of 203 genes, 7.9%	119 out of 7167 background genes, 1.7%	0.00014	0	0	SHE1/YBL031W:STU1/YBL034C:BIM1/YER016W:MPS2/YGL075C:YHR127W:ARP1/YHR129C:MPS3/YJL019W:SWE1/YJL187C:SPC42/YKL042W:MIF2/YKL089W:TUB4/YLR212C:CNM67/YNL225C:SLK19/YOR195W:NUD1/YOR373W:SPC29/YPL124W:BBP1/YPL255W
90304	nucleic acid metabolic process	76 out of 203 genes, 37.4%	1563 out of 7167 background genes, 21.8%	0.00015	0	0	SWD1/YAR003W:RFA1/YAR007C:SEN34/YAR008W:POL12/YBL035C:RDH54/YBR073W:RFC5/YBR087W:POL30/YBR088C:MMS4/YBR098W:PBP2/YBR233W:ISW1/YBR245C:RIF1/YBR275C:DPB3/YBR278W:MRC1/YCL061C:MCD1/YDL003W:CDC7/YDL017W:POL3/YDL102W:QRI7/YDL104C:NSE4/YDL105W:CDC9/YDL164C:ASF2/YDL197C:MSH6/YDR097C:RNH202/YDR279W:DOT1/YDR440W:RAD51/YER095W:SWI4/YER111C:SMC1/YFL008W:ECO1/YFR027W:SMC2/YFR031C:PAN2/YGL094C:RAD54/YGL163C:S…
32392	DNA geometric change	7 out of 203 genes, 3.4%	19 out of 7167 background genes, 0.3%	0.00037	0	0	RFA1/YAR007C:RDH54/YBR073W:MCD1/YDL003W:RAD54/YGL163C:RFA3/YJL173C:TOP2/YNL088W:RFA2/YNL312W
6725	cellular aromatic compound metabolic process	83 out of 203 genes, 40.9%	1811 out of 7167 background genes, 25.3%	0.0004	0	0	SWD1/YAR003W:RFA1/YAR007C:SEN34/YAR008W:POL12/YBL035C:RDH54/YBR073W:RFC5/YBR087W:POL30/YBR088C:MMS4/YBR098W:PBP2/YBR233W:ISW1/YBR245C:RIF1/YBR275C:DPB3/YBR278W:MRC1/YCL061C:MCD1/YDL003W:CDC7/YDL017W:POL3/YDL102W:QRI1/YDL103C:QRI7/YDL104C:NSE4/YDL105W:CDC9/YDL164C:ASF2/YDL197C:MSH6/YDR097C:RNH202/YDR279W:URH1/YDR400W:DOT1/YDR440W:RNR1/YER070W:RAD51/YER095W:SWI4/YER111C:ADK2/YER170W:SMC1/YFL008W:EC…
731	DNA synthesis involved in DNA repair	4 out of 203 genes, 2.0%	4 out of 7167 background genes, 0.1%	0.00046	0	0	PRI2/YKL045W:RAD27/YKL113C:POL1/YNL102W:POL2/YNL262W
46483	heterocycle metabolic process	83 out of 203 genes, 40.9%	1831 out of 7167 background genes, 25.5%	0.00066	0	0	SWD1/YAR003W:RFA1/YAR007C:SEN34/YAR008W:POL12/YBL035C:RDH54/YBR073W:RFC5/YBR087W:POL30/YBR088C:MMS4/YBR098W:PBP2/YBR233W:ISW1/YBR245C:RIF1/YBR275C:DPB3/YBR278W:MRC1/YCL061C:MCD1/YDL003W:CDC7/YDL017W:POL3/YDL102W:QRI1/YDL103C:QRI7/YDL104C:NSE4/YDL105W:CDC9/YDL164C:ASF2/YDL197C:MSH6/YDR097C:RNH202/YDR279W:URH1/YDR400W:DOT1/YDR440W:RNR1/YER070W:RAD51/YER095W:SWI4/YER111C:ADK2/YER170W:SMC1/YFL008W:EC…
34641	cellular nitrogen compound metabolic process	85 out of 203 genes, 41.9%	1894 out of 7167 background genes, 26.4%	0.00068	0	0	SWD1/YAR003W:RFA1/YAR007C:SEN34/YAR008W:YAT1/YAR035W:POL12/YBL035C:RDH54/YBR073W:RFC5/YBR087W:POL30/YBR088C:MMS4/YBR098W:PBP2/YBR233W:ISW1/YBR245C:RIF1/YBR275C:DPB3/YBR278W:MRC1/YCL061C:MCD1/YDL003W:CDC7/YDL017W:POL3/YDL102W:QRI1/YDL103C:QRI7/YDL104C:NSE4/YDL105W:CDC9/YDL164C:ASF2/YDL197C:MSH6/YDR097C:RNH202/YDR279W:URH1/YDR400W:DOT1/YDR440W:RNR1/YER070W:RAD51/YER095W:SWI4/YER111C:ADK2/YER170W:SM…
31570	DNA integrity checkpoint	9 out of 203 genes, 4.4%	41 out of 7167 background genes, 0.6%	0.00115	0	0	PSY4/YBL046W:MRC1/YCL061C:DOT1/YDR440W:SLD2/YKL108W:TOP2/YNL088W:POL2/YNL262W:BUB3/YOR026W:RAD17/YOR368W:RAD53/YPL153C
65007	biological regulation	70 out of 203 genes, 34.5%	1468 out of 7167 background genes, 20.5%	0.00129	0	0	SWD1/YAR003W:RFA1/YAR007C:SHE1/YBL031W:POL12/YBL035C:PSY4/YBL046W:POL30/YBR088C:MMS4/YBR098W:PBP2/YBR233W:ISW1/YBR245C:RIF1/YBR275C:PPS1/YBR276C:DPB3/YBR278W:KCC4/YCL024W:MRC1/YCL061C:CDC7/YDL017W:ASF2/YDL197C:GIC2/YDR309C:DOT1/YDR440W:GIN4/YDR507C:BIM1/YER016W:RAD51/YER095W:RTT105/YER104W:SWI4/YER111C:SHO1/YER118C:BST1/YFL025C:ECO1/YFR027W:YBP2/YGL060W:RAD54/YGL163C:EMP24/YGL200C:SPT16/YGL207W:M…
6284	base-excision repair	6 out of 203 genes, 3.0%	15 out of 7167 background genes, 0.2%	0.00143	0	0	CDC9/YDL164C:POL31/YJR006W:POL32/YJR043C:RAD27/YKL113C:OGG1/YML060W:POL2/YNL262W
6334	nucleosome assembly	6 out of 203 genes, 3.0%	15 out of 7167 background genes, 0.2%	0.00143	0	0	SPT16/YGL207W:ASF1/YJL115W:HIF1/YLL022C:CAC2/YML102W:HIR2/YOR038C:RLF2/YPR018W
10389	regulation of G2/M transition of mitotic cell cycle	5 out of 203 genes, 2.5%	9 out of 7167 background genes, 0.1%	0.00147	0	0	KCC4/YCL024W:GIN4/YDR507C:SLD2/YKL108W:ZDS2/YML109W:POL2/YNL262W
1902749	regulation of cell cycle G2/M phase transition	5 out of 203 genes, 2.5%	9 out of 7167 background genes, 0.1%	0.00147	0	0	KCC4/YCL024W:GIN4/YDR507C:SLD2/YKL108W:ZDS2/YML109W:POL2/YNL262W
35825	reciprocal DNA recombination	10 out of 203 genes, 4.9%	54 out of 7167 background genes, 0.8%	0.00158	0	0	RFA1/YAR007C:RDH54/YBR073W:MMS4/YBR098W:RAD51/YER095W:SPO16/YHR153C:RFA3/YJL173C:TOP3/YLR234W:TOP2/YNL088W:RFA2/YNL312W:RAD17/YOR368W
7131	reciprocal meiotic recombination	10 out of 203 genes, 4.9%	54 out of 7167 background genes, 0.8%	0.00158	0	0	RFA1/YAR007C:RDH54/YBR073W:MMS4/YBR098W:RAD51/YER095W:SPO16/YHR153C:RFA3/YJL173C:TOP3/YLR234W:TOP2/YNL088W:RFA2/YNL312W:RAD17/YOR368W
45786	negative regulation of cell cycle	9 out of 203 genes, 4.4%	44 out of 7167 background genes, 0.6%	0.00217	0	0	PSY4/YBL046W:KCC4/YCL024W:GIN4/YDR507C:BIM1/YER016W:YBP2/YGL060W:SLD2/YKL108W:POL2/YNL262W:BUB3/YOR026W:OPY2/YPR075C
1901360	organic cyclic compound metabolic process	83 out of 203 genes, 40.9%	1884 out of 7167 background genes, 26.3%	0.00229	0	0	SWD1/YAR003W:RFA1/YAR007C:SEN34/YAR008W:POL12/YBL035C:RDH54/YBR073W:RFC5/YBR087W:POL30/YBR088C:MMS4/YBR098W:PBP2/YBR233W:ISW1/YBR245C:RIF1/YBR275C:DPB3/YBR278W:MRC1/YCL061C:MCD1/YDL003W:CDC7/YDL017W:POL3/YDL102W:QRI1/YDL103C:QRI7/YDL104C:NSE4/YDL105W:CDC9/YDL164C:ASF2/YDL197C:MSH6/YDR097C:RNH202/YDR279W:URH1/YDR400W:DOT1/YDR440W:RNR1/YER070W:RAD51/YER095W:SWI4/YER111C:ADK2/YER170W:SMC1/YFL008W:EC…
44772	mitotic cell cycle phase transition	16 out of 203 genes, 7.9%	149 out of 7167 background genes, 2.1%	0.00309	0	0	KCC4/YCL024W:MRC1/YCL061C:DOT1/YDR440W:GIN4/YDR507C:BIM1/YER016W:SWI4/YER111C:YBP2/YGL060W:SWE1/YJL187C:BUD2/YKL092C:SLD2/YKL108W:YOX1/YML027W:ZDS2/YML109W:TOP2/YNL088W:POL2/YNL262W:STB1/YNL309W:BUB3/YOR026W
6312	mitotic recombination	9 out of 203 genes, 4.4%	46 out of 7167 background genes, 0.6%	0.00321	0	0	RFA1/YAR007C:RAD51/YER095W:RAD54/YGL163C:RFA3/YJL173C:RAD27/YKL113C:TOP2/YNL088W:RFA2/YNL312W:MSH2/YOL090W:EXO1/YOR033C
44770	cell cycle phase transition	16 out of 203 genes, 7.9%	151 out of 7167 background genes, 2.1%	0.00368	0	0	KCC4/YCL024W:MRC1/YCL061C:DOT1/YDR440W:GIN4/YDR507C:BIM1/YER016W:SWI4/YER111C:YBP2/YGL060W:SWE1/YJL187C:BUD2/YKL092C:SLD2/YKL108W:YOX1/YML027W:ZDS2/YML109W:TOP2/YNL088W:POL2/YNL262W:STB1/YNL309W:BUB3/YOR026W
1901135	carbohydrate derivative metabolic process	22 out of 203 genes, 10.8%	269 out of 7167 background genes, 3.8%	0.00478	0	0	CHS3/YBR023C:CSH1/YBR161W:PMT5/YDL093W:QRI1/YDL103C:QRI7/YDL104C:URH1/YDR400W:MNN1/YER001W:RNR1/YER070W:BST1/YFL025C:CWH41/YGL027C:OCH1/YGL038C:CRH1/YGR189C:CHS7/YHR142W:GPI16/YHR188C:GWT1/YJL091C:CDC8/YJR057W:MCD4/YKL165C:GAA1/YLR088W:BNI4/YNL233W:CDC21/YOR074C:PMT3/YOR321W:SUR1/YPL057C
32508	DNA duplex unwinding	6 out of 203 genes, 3.0%	18 out of 7167 background genes, 0.3%	0.00492	0	0	RFA1/YAR007C:RDH54/YBR073W:MCD1/YDL003W:RFA3/YJL173C:TOP2/YNL088W:RFA2/YNL312W
44774	mitotic DNA integrity checkpoint	6 out of 203 genes, 3.0%	18 out of 7167 background genes, 0.3%	0.00492	0	0	MRC1/YCL061C:DOT1/YDR440W:SLD2/YKL108W:TOP2/YNL088W:POL2/YNL262W:BUB3/YOR026W
7020	microtubule nucleation	6 out of 203 genes, 3.0%	18 out of 7167 background genes, 0.3%	0.00492	0	0	STU1/YBL034C:BIM1/YER016W:SPC42/YKL042W:TUB4/YLR212C:CNM67/YNL225C:SPC29/YPL124W
71822	protein complex subunit organization	30 out of 203 genes, 14.8%	447 out of 7167 background genes, 6.2%	0.00546	0	0	SHE1/YBL031W:ISW1/YBR245C:KCC4/YCL024W:GIC2/YDR309C:GIN4/YDR507C:BIM1/YER016W:MPS2/YGL075C:SPT16/YGL207W:YHR127W:BNR1/YIL159W:MPS3/YJL019W:ASF1/YJL115W:SWE1/YJL187C:SPC42/YKL042W:MIF2/YKL089W:SLD2/YKL108W:HIF1/YLL022C:RAD5/YLR032W:TUB4/YLR212C:POB3/YML069W:CAC2/YML102W:BNI5/YNL166C:CNM67/YNL225C:HIR2/YOR038C:SLK19/YOR195W:NUD1/YOR373W:SPC29/YPL124W:CIN2/YPL241C:BBP1/YPL255W:RLF2/YPR018W
10972	negative regulation of G2/M transition of mitotic cell cycle	4 out of 203 genes, 2.0%	6 out of 7167 background genes, 0.1%	0.00659	0	0	KCC4/YCL024W:GIN4/YDR507C:SLD2/YKL108W:POL2/YNL262W
1902750	negative regulation of cell cycle G2/M phase transition	4 out of 203 genes, 2.0%	6 out of 7167 background genes, 0.1%	0.00659	0	0	KCC4/YCL024W:GIN4/YDR507C:SLD2/YKL108W:POL2/YNL262W
1901137	carbohydrate derivative biosynthetic process	18 out of 203 genes, 8.9%	196 out of 7167 background genes, 2.7%	0.00715	0	0	CHS3/YBR023C:CSH1/YBR161W:PMT5/YDL093W:QRI1/YDL103C:MNN1/YER001W:RNR1/YER070W:CWH41/YGL027C:OCH1/YGL038C:CHS7/YHR142W:GPI16/YHR188C:GWT1/YJL091C:CDC8/YJR057W:MCD4/YKL165C:GAA1/YLR088W:BNI4/YNL233W:CDC21/YOR074C:PMT3/YOR321W:SUR1/YPL057C
6270	DNA replication initiation	9 out of 203 genes, 4.4%	51 out of 7167 background genes, 0.7%	0.00783	0	0	POL12/YBL035C:CDC7/YDL017W:PRI2/YKL045W:SLD2/YKL108W:CDC45/YLR103C:CTF3/YLR381W:CTF18/YMR078C:POL1/YNL102W:RAD53/YPL153C
6289	nucleotide-excision repair	9 out of 203 genes, 4.4%	52 out of 7167 background genes, 0.7%	0.00924	0	0	RFA1/YAR007C:POL30/YBR088C:CDC9/YDL164C:DOT1/YDR440W:RFA3/YJL173C:POL31/YJR006W:POL32/YJR043C:POL2/YNL262W:RFA2/YNL312W

## Sheet: B2-Term Finder
GOID	GO_term	Cluster frequency	Background frequency	P-value	FDR	Expected FP	Gene(s) annotated to the term
51276	chromosome organization	21 out of 62 genes, 33.9%	425 out of 7167 background genes, 5.9%	8.39e-09	0	0	KIP1/YBL063W:HHT1/YBR010W:SNF5/YBR289W:HTB1/YDR224C:YCG1/YDR325W:CIN8/YEL061C:ESP1/YGR098C:TEL2/YGR099W:GCN5/YGR252W:FKH1/YIL131C:DSN1/YIR010W:SWI3/YJL176C:SGS1/YMR190C:CIK1/YMR198W:FKH2/YNL068C:SGO1/YOR073W:HOS3/YPL116W:HHO1/YPL127C:TBF1/YPL128C:VIK1/YPL253C:ARP7/YPR034W
16043	cellular component organization	40 out of 62 genes, 64.5%	1881 out of 7167 background genes, 26.2%	1.02e-07	0	0	KIP1/YBL063W:HHT1/YBR010W:IST2/YBR086C:SNF5/YBR289W:VAC17/YCL063W:YDR089W:MFB1/YDR219C:HTB1/YDR224C:BTT1/YDR252W:YCG1/YDR325W:CIN8/YEL061C:ESP1/YGR098C:TEL2/YGR099W:DAM1/YGR113W:OKP1/YGR179C:GCN5/YGR252W:RRM3/YHR031C:NAM8/YHR086W:FKH1/YIL131C:NDC80/YIL144W:DSN1/YIR010W:SRS2/YJL092W:SWI3/YJL176C:GEA1/YJR031C:STU2/YLR045C:ORC1/YML065W:SGS1/YMR190C:CIK1/YMR198W:FKH2/YNL068C:SPC98/YNL126W:WHI3/YNL197…
7017	microtubule-based process	12 out of 62 genes, 19.4%	119 out of 7167 background genes, 1.7%	1.11e-07	0	0	KIP1/YBL063W:CIN8/YEL061C:ESP1/YGR098C:DAM1/YGR113W:OKP1/YGR179C:NDC80/YIL144W:DSN1/YIR010W:STU2/YLR045C:CIK1/YMR198W:SPC98/YNL126W:SGO1/YOR073W:VIK1/YPL253C
226	microtubule cytoskeleton organization	11 out of 62 genes, 17.7%	107 out of 7167 background genes, 1.5%	5.45e-07	0	0	KIP1/YBL063W:CIN8/YEL061C:ESP1/YGR098C:DAM1/YGR113W:OKP1/YGR179C:NDC80/YIL144W:DSN1/YIR010W:STU2/YLR045C:CIK1/YMR198W:SPC98/YNL126W:SGO1/YOR073W
278	mitotic cell cycle	17 out of 62 genes, 27.4%	330 out of 7167 background genes, 4.6%	5.78e-07	0	0	KIP1/YBL063W:HHT1/YBR010W:HSL7/YBR133C:YCG1/YDR325W:CIN8/YEL061C:ESP1/YGR098C:FKH1/YIL131C:STU2/YLR045C:SGS1/YMR190C:CIK1/YMR198W:FKH2/YNL068C:SPC98/YNL126W:NRM1/YNR009W:SGO1/YOR073W:HOS3/YPL116W:VIK1/YPL253C:DBF20/YPR111W
6996	organelle organization	33 out of 62 genes, 53.2%	1370 out of 7167 background genes, 19.1%	7.14e-07	0	0	KIP1/YBL063W:HHT1/YBR010W:IST2/YBR086C:SNF5/YBR289W:VAC17/YCL063W:MFB1/YDR219C:HTB1/YDR224C:YCG1/YDR325W:CIN8/YEL061C:ESP1/YGR098C:TEL2/YGR099W:DAM1/YGR113W:OKP1/YGR179C:GCN5/YGR252W:RRM3/YHR031C:FKH1/YIL131C:NDC80/YIL144W:DSN1/YIR010W:SWI3/YJL176C:GEA1/YJR031C:STU2/YLR045C:SGS1/YMR190C:CIK1/YMR198W:FKH2/YNL068C:SPC98/YNL126W:SGO1/YOR073W:ENV9/YOR246C:HOS3/YPL116W:HHO1/YPL127C:TBF1/YPL128C:VIK1/Y…
7059	chromosome segregation	12 out of 62 genes, 19.4%	146 out of 7167 background genes, 2.0%	1.21e-06	0	0	KIP1/YBL063W:YCG1/YDR325W:CIN8/YEL061C:ESP1/YGR098C:DAM1/YGR113W:OKP1/YGR179C:NDC80/YIL144W:DSN1/YIR010W:SGS1/YMR190C:CIK1/YMR198W:SGO1/YOR073W:VIK1/YPL253C
71840	cellular component organization or biogenesis	41 out of 62 genes, 66.1%	2223 out of 7167 background genes, 31.0%	4.94e-06	0	0	KIP1/YBL063W:HHT1/YBR010W:IST2/YBR086C:SNF5/YBR289W:VAC17/YCL063W:YDR089W:MFB1/YDR219C:HTB1/YDR224C:BTT1/YDR252W:YCG1/YDR325W:CIN8/YEL061C:PMI40/YER003C:ESP1/YGR098C:TEL2/YGR099W:DAM1/YGR113W:OKP1/YGR179C:GCN5/YGR252W:RRM3/YHR031C:NAM8/YHR086W:FKH1/YIL131C:NDC80/YIL144W:DSN1/YIR010W:SRS2/YJL092W:SWI3/YJL176C:GEA1/YJR031C:STU2/YLR045C:ORC1/YML065W:SGS1/YMR190C:CIK1/YMR198W:FKH2/YNL068C:SPC98/YNL12…
819	sister chromatid segregation	9 out of 62 genes, 14.5%	83 out of 7167 background genes, 1.2%	1.23e-05	0	0	KIP1/YBL063W:YCG1/YDR325W:CIN8/YEL061C:ESP1/YGR098C:DSN1/YIR010W:SGS1/YMR190C:CIK1/YMR198W:SGO1/YOR073W:VIK1/YPL253C
22402	cell cycle process	20 out of 62 genes, 32.3%	607 out of 7167 background genes, 8.5%	3.38e-05	0	0	KIP1/YBL063W:BOI1/YBL085W:HHT1/YBR010W:HSL7/YBR133C:YCG1/YDR325W:CIN8/YEL061C:ESP1/YGR098C:FKH1/YIL131C:DSN1/YIR010W:STU2/YLR045C:ORC1/YML065W:SGS1/YMR190C:CIK1/YMR198W:FKH2/YNL068C:SPC98/YNL126W:NRM1/YNR009W:SGO1/YOR073W:HOS3/YPL116W:VIK1/YPL253C:DBF20/YPR111W
7052	mitotic spindle organization	6 out of 62 genes, 9.7%	28 out of 7167 background genes, 0.4%	4.41e-05	0	0	KIP1/YBL063W:CIN8/YEL061C:ESP1/YGR098C:STU2/YLR045C:CIK1/YMR198W:SPC98/YNL126W
70	mitotic sister chromatid segregation	8 out of 62 genes, 12.9%	74 out of 7167 background genes, 1.0%	7.88e-05	0	0	KIP1/YBL063W:YCG1/YDR325W:CIN8/YEL061C:ESP1/YGR098C:SGS1/YMR190C:CIK1/YMR198W:SGO1/YOR073W:VIK1/YPL253C
7049	cell cycle	20 out of 62 genes, 32.3%	650 out of 7167 background genes, 9.1%	0.0001	0	0	KIP1/YBL063W:BOI1/YBL085W:HHT1/YBR010W:HSL7/YBR133C:YCG1/YDR325W:CIN8/YEL061C:ESP1/YGR098C:FKH1/YIL131C:DSN1/YIR010W:STU2/YLR045C:ORC1/YML065W:SGS1/YMR190C:CIK1/YMR198W:FKH2/YNL068C:SPC98/YNL126W:NRM1/YNR009W:SGO1/YOR073W:HOS3/YPL116W:VIK1/YPL253C:DBF20/YPR111W
7051	spindle organization	6 out of 62 genes, 9.7%	35 out of 7167 background genes, 0.5%	0.00018	0	0	KIP1/YBL063W:CIN8/YEL061C:ESP1/YGR098C:STU2/YLR045C:CIK1/YMR198W:SPC98/YNL126W
7067	mitosis	10 out of 62 genes, 16.1%	148 out of 7167 background genes, 2.1%	0.00019	0	0	KIP1/YBL063W:HHT1/YBR010W:YCG1/YDR325W:CIN8/YEL061C:ESP1/YGR098C:SGS1/YMR190C:CIK1/YMR198W:SGO1/YOR073W:VIK1/YPL253C:DBF20/YPR111W
7010	cytoskeleton organization	12 out of 62 genes, 19.4%	233 out of 7167 background genes, 3.3%	0.00022	0	0	KIP1/YBL063W:CIN8/YEL061C:ESP1/YGR098C:DAM1/YGR113W:OKP1/YGR179C:NDC80/YIL144W:DSN1/YIR010W:GEA1/YJR031C:STU2/YLR045C:CIK1/YMR198W:SPC98/YNL126W:SGO1/YOR073W
1902589	single-organism organelle organization	23 out of 62 genes, 37.1%	919 out of 7167 background genes, 12.8%	0.00041	0	0	KIP1/YBL063W:HHT1/YBR010W:YCG1/YDR325W:CIN8/YEL061C:ESP1/YGR098C:TEL2/YGR099W:DAM1/YGR113W:OKP1/YGR179C:GCN5/YGR252W:NDC80/YIL144W:DSN1/YIR010W:GEA1/YJR031C:STU2/YLR045C:SGS1/YMR190C:CIK1/YMR198W:SPC98/YNL126W:SGO1/YOR073W:HOS3/YPL116W:HHO1/YPL127C:TBF1/YPL128C:VIK1/YPL253C:ARP7/YPR034W:DBF20/YPR111W
51052	regulation of DNA metabolic process	8 out of 62 genes, 12.9%	94 out of 7167 background genes, 1.3%	0.00051	0	0	RRM3/YHR031C:FKH1/YIL131C:SRS2/YJL092W:SWI3/YJL176C:SGS1/YMR190C:FKH2/YNL068C:HHO1/YPL127C:TBF1/YPL128C
50794	regulation of cellular process	26 out of 62 genes, 41.9%	1201 out of 7167 background genes, 16.8%	0.00096	0	0	HHT1/YBR010W:IST2/YBR086C:HSL7/YBR133C:SNF5/YBR289W:HTB1/YDR224C:ESP1/YGR098C:DAM1/YGR113W:GCN5/YGR252W:RRM3/YHR031C:NAM8/YHR086W:FKH1/YIL131C:SRS2/YJL092W:LCB3/YJL134W:SWI3/YJL176C:ORC1/YML065W:SGS1/YMR190C:FKH2/YNL068C:WHI3/YNL197C:WSC2/YNL283C:NRM1/YNR009W:SGO1/YOR073W:HOS3/YPL116W:HHO1/YPL127C:TBF1/YPL128C:ARP7/YPR034W:DBF20/YPR111W
65007	biological regulation	29 out of 62 genes, 46.8%	1468 out of 7167 background genes, 20.5%	0.00117	0	0	HHT1/YBR010W:IST2/YBR086C:HSL7/YBR133C:SNF5/YBR289W:HTB1/YDR224C:ESP1/YGR098C:TEL2/YGR099W:DAM1/YGR113W:OKP1/YGR179C:GCN5/YGR252W:RRM3/YHR031C:NAM8/YHR086W:FKH1/YIL131C:DSN1/YIR010W:SRS2/YJL092W:LCB3/YJL134W:SWI3/YJL176C:ORC1/YML065W:SGS1/YMR190C:FKH2/YNL068C:WHI3/YNL197C:WSC2/YNL283C:NRM1/YNR009W:SGO1/YOR073W:HOS3/YPL116W:HHO1/YPL127C:TBF1/YPL128C:ARP7/YPR034W:DBF20/YPR111W
19219	regulation of nucleobase-containing compound metabolic process	18 out of 62 genes, 29.0%	629 out of 7167 background genes, 8.8%	0.00144	0	0	SNF5/YBR289W:HTB1/YDR224C:GCN5/YGR252W:RRM3/YHR031C:NAM8/YHR086W:FKH1/YIL131C:SRS2/YJL092W:SWI3/YJL176C:ORC1/YML065W:SGS1/YMR190C:FKH2/YNL068C:WHI3/YNL197C:NRM1/YNR009W:HOS3/YPL116W:HHO1/YPL127C:TBF1/YPL128C:ARP7/YPR034W:DBF20/YPR111W
51171	regulation of nitrogen compound metabolic process	18 out of 62 genes, 29.0%	641 out of 7167 background genes, 8.9%	0.00189	0	0	SNF5/YBR289W:HTB1/YDR224C:GCN5/YGR252W:RRM3/YHR031C:NAM8/YHR086W:FKH1/YIL131C:SRS2/YJL092W:SWI3/YJL176C:ORC1/YML065W:SGS1/YMR190C:FKH2/YNL068C:WHI3/YNL197C:NRM1/YNR009W:HOS3/YPL116W:HHO1/YPL127C:TBF1/YPL128C:ARP7/YPR034W:DBF20/YPR111W
50789	regulation of biological process	26 out of 62 genes, 41.9%	1254 out of 7167 background genes, 17.5%	0.0022	0	0	HHT1/YBR010W:IST2/YBR086C:HSL7/YBR133C:SNF5/YBR289W:HTB1/YDR224C:ESP1/YGR098C:DAM1/YGR113W:GCN5/YGR252W:RRM3/YHR031C:NAM8/YHR086W:FKH1/YIL131C:SRS2/YJL092W:LCB3/YJL134W:SWI3/YJL176C:ORC1/YML065W:SGS1/YMR190C:FKH2/YNL068C:WHI3/YNL197C:WSC2/YNL283C:NRM1/YNR009W:SGO1/YOR073W:HOS3/YPL116W:HHO1/YPL127C:TBF1/YPL128C:ARP7/YPR034W:DBF20/YPR111W
71930	negative regulation of transcription involved in G1/S transition of mitotic cell cycle	3 out of 62 genes, 4.8%	6 out of 7167 background genes, 0.1%	0.00502	0	0	FKH1/YIL131C:FKH2/YNL068C:NRM1/YNR009W
31323	regulation of cellular metabolic process	20 out of 62 genes, 32.3%	851 out of 7167 background genes, 11.9%	0.00718	0	0	IST2/YBR086C:SNF5/YBR289W:HTB1/YDR224C:ESP1/YGR098C:GCN5/YGR252W:RRM3/YHR031C:NAM8/YHR086W:FKH1/YIL131C:SRS2/YJL092W:SWI3/YJL176C:ORC1/YML065W:SGS1/YMR190C:FKH2/YNL068C:WHI3/YNL197C:NRM1/YNR009W:HOS3/YPL116W:HHO1/YPL127C:TBF1/YPL128C:ARP7/YPR034W:DBF20/YPR111W
280	nuclear division	11 out of 62 genes, 17.7%	280 out of 7167 background genes, 3.9%	0.00949	0	0	KIP1/YBL063W:HHT1/YBR010W:YCG1/YDR325W:CIN8/YEL061C:ESP1/YGR098C:DSN1/YIR010W:SGS1/YMR190C:CIK1/YMR198W:SGO1/YOR073W:VIK1/YPL253C:DBF20/YPR111W

## Sheet: A1-Slim Mapper
GOID	GO term	Frequency	Genome Frequency	Gene(s)
6364	rRNA processing	87 out of 167 genes, 52.1%	303 of 6335 genes, 4.8%	MAK16,ENP1,SPB1,KRR1,PWP2,DBP10,TSR1,NOP14,SAS10,FAL1,RRP8,BFR2,ESF1,RRP17,UTP6,NUG1,UTP7,NSA2,LCP5,SPB4,DBP3,PRP43,ROK1,NOP7,UTP8,ENP2,NSR1,RRP3,SSF1,IPI1,RPF1,DBP8,FAF1,UTP25,BMT5,HCA4,MTR4,UTP18,UTP10,MRT4,MAK11,DHR2,UTP11,EBP2,DBP7,RPF2,DRS1,SOF1,GRC3,NOC3,FCF2,FYV7,CBF5,EMG1,PWP1,UTP13,DBP9,UTP21,UTP14,BUD22,ERB1,UTP15,ECM16,RNT1,HAS1,RCM1,NOP2,IMP4,IPI3,KRI1,DBP6,ESF2,REX4,NOP8,UTP23,NOB1,P…
42273	ribosomal large subunit biogenesis	52 out of 167 genes, 31.1%	95 of 6335 genes, 1.5%	MAK16,REI1,SPB1,RSA4,DBP10,SYO1,MAK21,RRP8,SSF2,PUF6,NOP16,NSA2,SPB4,DBP3,NSA1,PRP43,NOP7,SDA1,CIC1,SSF1,IPI1,RPF1,SQT1,YVH1,MRT4,MAK11,RRP14,DBP7,RPF2,DRS1,RIX7,GRC3,RLP24,RSA3,DBP9,AFG2,ERB1,HAS1,NOP2,NOP15,IPI3,DBP6,BRX1,REX4,NOP8,YTM1,RRS1,NOP4,NOG1,NOP53,NIP7,RRP15
42274	ribosomal small subunit biogenesis	47 out of 167 genes, 28.1%	129 of 6335 genes, 2.0%	ENP1,KRR1,PWP2,NOP14,SAS10,FAL1,UTP6,UTP7,PRP43,ROK1,NOP7,UTP8,ENP2,NSR1,RRP3,DBP8,FAF1,UTP25,UTP18,UTP10,DHR2,RRP14,UTP11,LTV1,SOF1,FCF2,FYV7,EMG1,UTP13,UTP21,UTP14,BUD22,UTP15,ECM16,HAS1,KRE33,KRI1,ESF2,UTP23,NOB1,PNO1,RRS1,RRP12,NAN1,NEW1,DIM1,NOC4
42255	ribosome assembly	20 out of 167 genes, 12%	58 of 6335 genes, 0.9%	RSA4,MAK21,SSF2,SPB4,NSR1,SSF1,IPI1,RPF1,SQT1,YVH1,MRT4,MAK11,RPF2,DRS1,RSA3,IPI3,ESF2,BRX1,REX4,NOC2
51169	nuclear transport	20 out of 167 genes, 12%	174 of 6335 genes, 2.7%	ECM1,REI1,SYO1,ARX1,BCP1,NUG1,ARB1,UTP8,SDA1,RPF1,NMD3,LTV1,RIX7,BUD20,NOG2,NOC2,RRS1,NOG1,NOP53,NEW1
70925	organelle assembly	20 out of 167 genes, 12%	118 of 6335 genes, 1.9%	RSA4,MAK21,SSF2,SPB4,NSR1,SSF1,IPI1,RPF1,SQT1,YVH1,MRT4,MAK11,RPF2,DRS1,RSA3,IPI3,ESF2,BRX1,REX4,NOC2
9451	RNA modification	19 out of 167 genes, 11.4%	169 of 6335 genes, 2.7%	SPB1,TRM3,RRP8,TRM82,LCP5,ELP2,BMT5,GCD14,TRM2,CBF5,EMG1,DUS1,RCM1,NOP2,GCD10,TRM11,TRM13,ELP3,DIM1
54	ribosomal subunit export from nucleus	16 out of 167 genes, 9.6%	48 of 6335 genes, 0.8%	ECM1,ARX1,BCP1,NUG1,ARB1,SDA1,RPF1,NMD3,LTV1,RIX7,BUD20,NOG2,NOC2,RRS1,NOG1,NOP53
6360	transcription from RNA polymerase I promoter	12 out of 167 genes, 7.2%	64 of 6335 genes, 1.0%	UTP8,UTP10,RPA34,RPA12,GRC3,UTP15,RPC19,RPA49,RPA43,RPA190,NAN1,RPA135
8033	tRNA processing	10 out of 167 genes, 6%	106 of 6335 genes, 1.7%	TRM3,TRM82,ELP2,GCD14,TRM2,DUS1,GCD10,TRM11,TRM13,ELP3
8150	biological process unknown	7 out of 167 genes, 4.2%	1128 of 6335 genes, 17.8%	YBL028C,BMT2,YCR016W,YDR514C,RRT14,CMS1,TMA16
6383	transcription from RNA polymerase III promoter	6 out of 167 genes, 3.6%	40 of 6335 genes, 0.6%	RPC53,RPC19,RPC31,RPC34,RET1,RPC82
18193	peptidyl-amino acid modification	5 out of 167 genes, 3%	88 of 6335 genes, 1.4%	EFM2,RMT2,DPH1,DPH2,FPR4
43144	snoRNA processing	5 out of 167 genes, 3%	40 of 6335 genes, 0.6%	PXR1,MTR4,CBF5,RNT1,TRF5
6260	DNA replication	4 out of 167 genes, 2.4%	145 of 6335 genes, 2.3%	PXR1,IPI1,NOC3,IPI3
70271	protein complex biogenesis	4 out of 167 genes, 2.4%	302 of 6335 genes, 4.8%	BUD27,FPR4,NOB1,PNO1
71554	cell wall organization or biogenesis	3 out of 167 genes, 1.8%	197 of 6335 genes, 3.1%	PRS3,YVH1,RNT1
910	cytokinesis	3 out of 167 genes, 1.8%	96 of 6335 genes, 1.5%	PWP2,BUD20,NOP15
8213	protein alkylation	3 out of 167 genes, 1.8%	46 of 6335 genes, 0.7%	EFM2,RMT2,FPR4
51052	regulation of DNA metabolic process	3 out of 167 genes, 1.8%	94 of 6335 genes, 1.5%	PXR1,IPI1,IPI3
6353	DNA-templated transcription, termination	3 out of 167 genes, 1.8%	42 of 6335 genes, 0.7%	RPA12,GRC3,RNT1
6366	transcription from RNA polymerase II promoter	3 out of 167 genes, 1.8%	469 of 6335 genes, 7.4%	ELP2,RNT1,ELP3
278	mitotic cell cycle	3 out of 167 genes, 1.8%	325 of 6335 genes, 5.1%	REI1,SDA1,BUD20
6401	RNA catabolic process	3 out of 167 genes, 1.8%	115 of 6335 genes, 1.8%	MTR4,MRT4,TRF5
6417	regulation of translation	3 out of 167 genes, 1.8%	95 of 6335 genes, 1.5%	PUF6,SUA5,GCD2
7010	cytoskeleton organization	2 out of 167 genes, 1.2%	233 of 6335 genes, 3.7%	SDA1,NOP15
6397	mRNA processing	2 out of 167 genes, 1.2%	193 of 6335 genes, 3.0%	PRP43,RNT1
6413	translational initiation	2 out of 167 genes, 1.2%	60 of 6335 genes, 0.9%	BUD27,GCD2
42221	response to chemical	2 out of 167 genes, 1.2%	393 of 6335 genes, 6.2%	LTV1,AFG2
15931	nucleobase-containing compound transport	2 out of 167 genes, 1.2%	121 of 6335 genes, 1.9%	UTP8,NEW1
33043	regulation of organelle organization	2 out of 167 genes, 1.2%	233 of 6335 genes, 3.7%	PXR1,FPR4
746	conjugation	2 out of 167 genes, 1.2%	107 of 6335 genes, 1.7%	SSF2,SSF1
6325	chromatin organization	2 out of 167 genes, 1.2%	237 of 6335 genes, 3.7%	FPR4,RNT1
6354	DNA-templated transcription, elongation	2 out of 167 genes, 1.2%	87 of 6335 genes, 1.4%	RPA34,RPA49
6520	cellular amino acid metabolic process	2 out of 167 genes, 1.2%	241 of 6335 genes, 3.8%	MEU1,FOL1
2181	cytoplasmic translation	2 out of 167 genes, 1.2%	168 of 6335 genes, 2.7%	RBG2,TMA46
55086	nucleobase-containing small molecule metabolic process	2 out of 167 genes, 1.2%	193 of 6335 genes, 3.0%	URA7,SUA5
48285	organelle fission	2 out of 167 genes, 1.2%	289 of 6335 genes, 4.6%	YVH1,EBP2
32200	telomere organization	2 out of 167 genes, 1.2%	69 of 6335 genes, 1.1%	SUA5,PXR1
6974	cellular response to DNA damage stimulus	1 out of 167 genes, 0.6%	290 of 6335 genes, 4.6%	TRM2
51726	regulation of cell cycle	1 out of 167 genes, 0.6%	183 of 6335 genes, 2.9%	SDA1
8380	RNA splicing	1 out of 167 genes, 0.6%	141 of 6335 genes, 2.2%	PRP43
6352	DNA-templated transcription, initiation	1 out of 167 genes, 0.6%	70 of 6335 genes, 1.1%	RPC31
43934	sporulation	1 out of 167 genes, 0.6%	133 of 6335 genes, 2.1%	YVH1
6414	translational elongation	1 out of 167 genes, 0.6%	332 of 6335 genes, 5.2%	SUA5
6281	DNA repair	1 out of 167 genes, 0.6%	236 of 6335 genes, 3.7%	TRM2
31399	regulation of protein modification process	1 out of 167 genes, 0.6%	85 of 6335 genes, 1.3%	FPR4
6605	protein targeting	1 out of 167 genes, 0.6%	273 of 6335 genes, 4.3%	SYO1
16570	histone modification	1 out of 167 genes, 0.6%	107 of 6335 genes, 1.7%	FPR4
51186	cofactor metabolic process	1 out of 167 genes, 0.6%	131 of 6335 genes, 2.1%	FOL1
6470	protein dephosphorylation	1 out of 167 genes, 0.6%	40 of 6335 genes, 0.6%	YVH1
6629	lipid metabolic process	1 out of 167 genes, 0.6%	270 of 6335 genes, 4.3%	URA7
6979	response to oxidative stress	1 out of 167 genes, 0.6%	100 of 6335 genes, 1.6%	LTV1
7114	cell budding	1 out of 167 genes, 0.6%	61 of 6335 genes, 1%	REI1
23052	signaling	1 out of 167 genes, 0.6%	227 of 6335 genes, 3.6%	YVH1
51321	meiotic cell cycle	1 out of 167 genes, 0.6%	175 of 6335 genes, 2.8%	YVH1
70647	protein modification by small protein conjugation or removal	1 out of 167 genes, 0.6%	158 of 6335 genes, 2.5%	ELP2
6970	response to osmotic stress	1 out of 167 genes, 0.6%	90 of 6335 genes, 1.4%	LTV1
45333	cellular respiration	0 out of 167 genes, 0%	91 of 6335 genes, 1.4%	none
7033	vacuole organization	0 out of 167 genes, 0%	74 of 6335 genes, 1.2%	none
6457	protein folding	0 out of 167 genes, 0%	90 of 6335 genes, 1.4%	none
5975	carbohydrate metabolic process	0 out of 167 genes, 0%	267 of 6335 genes, 4.2%	none
6091	generation of precursor metabolites and energy	0 out of 167 genes, 0%	160 of 6335 genes, 2.5%	none
7059	chromosome segregation	0 out of 167 genes, 0%	146 of 6335 genes, 2.3%	none
7005	mitochondrion organization	0 out of 167 genes, 0%	343 of 6335 genes, 5.4%	none
6497	protein lipidation	0 out of 167 genes, 0%	44 of 6335 genes, 0.7%	none
32543	mitochondrial translation	0 out of 167 genes, 0%	137 of 6335 genes, 2.2%	none
32787	monocarboxylic acid metabolic process	0 out of 167 genes, 0%	98 of 6335 genes, 1.5%	none
9311	oligosaccharide metabolic process	0 out of 167 genes, 0%	36 of 6335 genes, 0.6%	none
6869	lipid transport	0 out of 167 genes, 0%	55 of 6335 genes, 0.9%	none
55085	transmembrane transport	0 out of 167 genes, 0%	225 of 6335 genes, 3.6%	none
16050	vesicle organization	0 out of 167 genes, 0%	72 of 6335 genes, 1.1%	none
51603	proteolysis involved in cellular protein catabolic process	0 out of 167 genes, 0%	196 of 6335 genes, 3.1%	none
6811	ion transport	0 out of 167 genes, 0%	230 of 6335 genes, 3.6%	none
6997	nucleus organization	0 out of 167 genes, 0%	64 of 6335 genes, 1.0%	none
6486	protein glycosylation	0 out of 167 genes, 0%	63 of 6335 genes, 1%	none
8643	carbohydrate transport	0 out of 167 genes, 0%	33 of 6335 genes, 0.5%	none
7124	pseudohyphal growth	0 out of 167 genes, 0%	70 of 6335 genes, 1.1%	none
51049	regulation of transport	0 out of 167 genes, 0%	75 of 6335 genes, 1.2%	none
6468	protein phosphorylation	0 out of 167 genes, 0%	181 of 6335 genes, 2.9%	none
902	cell morphogenesis	0 out of 167 genes, 0%	28 of 6335 genes, 0.4%	none
16197	endosomal transport	0 out of 167 genes, 0%	87 of 6335 genes, 1.4%	none
51604	protein maturation	0 out of 167 genes, 0%	258 of 6335 genes, 4.1%	none
43543	protein acylation	0 out of 167 genes, 0%	65 of 6335 genes, 1.0%	none
10324	membrane invagination	0 out of 167 genes, 0%	43 of 6335 genes, 0.7%	none
48193	Golgi vesicle transport	0 out of 167 genes, 0%	192 of 6335 genes, 3.0%	none
6310	DNA recombination	0 out of 167 genes, 0%	158 of 6335 genes, 2.5%	none
1403	invasive growth in response to glucose limitation	0 out of 167 genes, 0%	53 of 6335 genes, 0.8%	none
32196	transposition	0 out of 167 genes, 0%	109 of 6335 genes, 1.7%	none
6766	vitamin metabolic process	0 out of 167 genes, 0%	44 of 6335 genes, 0.7%	none
9408	response to heat	0 out of 167 genes, 0%	71 of 6335 genes, 1.1%	none
6897	endocytosis	0 out of 167 genes, 0%	95 of 6335 genes, 1.5%	none
48308	organelle inheritance	0 out of 167 genes, 0%	56 of 6335 genes, 0.9%	none
7031	peroxisome organization	0 out of 167 genes, 0%	68 of 6335 genes, 1.1%	none
6873	cellular ion homeostasis	0 out of 167 genes, 0%	127 of 6335 genes, 2.0%	none
6887	exocytosis	0 out of 167 genes, 0%	48 of 6335 genes, 0.8%	none
6865	amino acid transport	0 out of 167 genes, 0%	47 of 6335 genes, 0.7%	none
6418	tRNA aminoacylation for protein translation	0 out of 167 genes, 0%	36 of 6335 genes, 0.6%	none
42594	response to starvation	0 out of 167 genes, 0%	96 of 6335 genes, 1.5%	none
48284	organelle fusion	0 out of 167 genes, 0%	87 of 6335 genes, 1.4%	none
61025	membrane fusion	0 out of 167 genes, 0%	75 of 6335 genes, 1.2%	none
other	other	4 out of 167 genes, 2.4%		URB2,RRB1,YMR310C,URK1

## Sheet: B1-Slim Mapper
GOID	GO term	Frequency	Genome Frequency	Gene(s)
6974	cellular response to DNA damage stimulus	45 out of 203 genes, 22.2%	290 of 6335 genes, 4.6%	RFA1,PSY4,RDH54,POL30,MMS4,DPB3,MRC1,MCD1,CDC7,NSE4,CDC9,MSH6,DOT1,PLM2,SMC1,ECO1,PAN2,RAD54,RTT107,CSM2,PSF2,RFA3,POL31,POL32,PRI2,YNK1,SLD2,RAD27,RTT109,RAD5,CDC45,TOS4,OGG1,PDS5,CTF18,PMS1,POL1,POL2,RFC3,RFA2,MSH2,EXO1,ELG1,RAD17,RAD53
278	mitotic cell cycle	44 out of 203 genes, 21.7%	325 of 6335 genes, 5.1%	ALK2,SHE1,POL30,KCC4,MRC1,MCD1,CDC7,CDC9,GIC2,DOT1,GIN4,BIM1,SWI4,SMC1,ECO1,SMC2,YBP2,RSR1,YHR127W,ARP1,IRR1,AXL2,MPS3,SWE1,MIF2,BUD2,SLD2,TUB4,TOP3,YCS4,CTF3,YOX1,ZDS2,PDS5,CTF18,TOP2,CNM67,POL2,STB1,BUB3,ELG1,SLK19,NUD1,ACM1
6281	DNA repair	41 out of 203 genes, 20.2%	236 of 6335 genes, 3.7%	RFA1,RDH54,POL30,MMS4,DPB3,MRC1,MCD1,CDC7,NSE4,CDC9,MSH6,DOT1,SMC1,ECO1,PAN2,RAD54,RTT107,CSM2,PSF2,RFA3,POL31,POL32,PRI2,SLD2,RAD27,RTT109,RAD5,CDC45,OGG1,PDS5,CTF18,PMS1,POL1,POL2,RFC3,RFA2,MSH2,EXO1,ELG1,RAD17,RAD53
48285	organelle fission	40 out of 203 genes, 19.7%	289 of 6335 genes, 4.6%	RFA1,ALK2,RDH54,POL30,MMS4,MRC1,MCD1,CDC7,MSH6,GIC2,DOT1,BIM1,RAD51,SMC1,ECO1,SMC2,YBP2,SPO16,IRR1,CSM2,MPS3,RFA3,SWE1,BUD2,TOP3,YCS4,CTF3,PDS5,CTF18,PMS1,TOP2,POL2,RFA2,MSH2,PEX11,BUB3,ELG1,SLK19,RAD17,NUD1
6260	DNA replication	34 out of 203 genes, 16.7%	145 of 6335 genes, 2.3%	RFA1,POL12,RFC5,POL30,DPB3,MRC1,MCD1,CDC7,POL3,CDC9,RNH202,ECO1,SPT16,PSF2,RFA3,POL31,POL32,PRI2,SLD2,RAD27,CDC45,TOP3,CTF3,OGG1,POB3,CTF18,RNH201,TOP2,POL1,POL2,RFC3,RFA2,ELG1,RAD53
51321	meiotic cell cycle	26 out of 203 genes, 12.8%	175 of 6335 genes, 2.8%	RFA1,ALK2,RDH54,POL30,MMS4,MSH6,DOT1,RAD51,SMC2,SPO16,CSM2,MPS3,RFA3,SWE1,TOP3,YCS4,PDS5,PMS1,TOP2,POL1,RFA2,MSH2,EXO1,SLK19,RAD17,NUD1
6310	DNA recombination	25 out of 203 genes, 12.3%	158 of 6335 genes, 2.5%	RFA1,RDH54,MMS4,CDC7,CDC9,DOT1,RAD51,RAD54,SPO16,CSM2,PSF2,RFA3,POL32,SLD2,RAD27,CDC45,TOP3,CTF18,TOP2,POL2,RFA2,MSH2,EXO1,ELG1,RAD17
8150	biological process unknown	24 out of 203 genes, 11.8%	1128 of 6335 genes, 17.8%	YBL010C,YBL112C,DSF2,YBR071W,CMR1,YDL157C,PMT7,PAL1,YFL068W,YGR153W,ECM25,TDA4,YLR049C,YLR326W,PAU4,YML020W,YMR144W,YNL181W,TOS6,CSI2,YOL019W,YOR114W,HUA2,YPL014W
7010	cytoskeleton organization	23 out of 203 genes, 11.3%	233 of 6335 genes, 3.7%	SHE1,STU1,KCC4,GIC2,GIN4,GEA2,BIM1,MPS2,YHR127W,ARP1,BNR1,MPS3,SWE1,SPC42,MIF2,TUB4,BNI5,CNM67,PCL1,SLK19,NUD1,SPC29,BBP1
51726	regulation of cell cycle	23 out of 203 genes, 11.3%	183 of 6335 genes, 2.9%	PSY4,MMS4,KCC4,MRC1,CDC7,GIC2,DOT1,GIN4,BIM1,ECO1,YBP2,SPO16,SWE1,BUD2,SLD2,ZDS2,CLN1,TOP2,POL2,PCL1,BUB3,CLN2,OPY2
7059	chromosome segregation	23 out of 203 genes, 11.3%	146 of 6335 genes, 2.3%	RDH54,RFC5,POL30,MMS4,MRC1,MCD1,BIM1,SMC1,ECO1,SMC2,IRR1,CSM2,MPS3,MIF2,TOP3,YCS4,CTF3,PDS5,CTF18,POL2,RFC3,ELG1,NUD1
70271	protein complex biogenesis	21 out of 203 genes, 10.3%	302 of 6335 genes, 4.8%	ISW1,KCC4,GIN4,BIM1,MPS2,SPT16,BNR1,MPS3,ASF1,SPC42,SLD2,HIF1,RAD5,POB3,CAC2,BNI5,HIR2,SPC29,CIN2,BBP1,RLF2
6325	chromatin organization	15 out of 203 genes, 7.4%	237 of 6335 genes, 3.7%	SWD1,ISW1,DPB3,DOT1,RAD54,SPT16,ASF1,RTT109,HIF1,POB3,CAC2,TOP2,POL2,HIR2,RLF2
32200	telomere organization	15 out of 203 genes, 7.4%	69 of 6335 genes, 1.1%	SWD1,RFA1,POL12,PBP2,RIF1,MRC1,RAD51,ECO1,RAD54,RFA3,TOP3,OGG1,RFA2,EXO1,ELG1
33043	regulation of organelle organization	14 out of 203 genes, 6.9%	233 of 6335 genes, 3.7%	MMS4,ISW1,CDC7,GIC2,DOT1,BIM1,ECO1,YBP2,SPO16,BNR1,ASF1,SWE1,BUD2,BUB3
6629	lipid metabolic process	13 out of 203 genes, 6.4%	270 of 6335 genes, 4.3%	CSH1,SUR2,LPP1,BST1,GPI16,GWT1,PHS1,MCD4,GAA1,CSR1,PEX11,LPX1,SUR1
6468	protein phosphorylation	10 out of 203 genes, 4.9%	181 of 6335 genes, 2.9%	ALK2,PPS1,KCC4,CDC7,GIN4,SWE1,CLN1,PCL1,RAD53,CLN2
6366	transcription from RNA polymerase II promoter	10 out of 203 genes, 4.9%	469 of 6335 genes, 7.4%	ISW1,SWI4,SPT16,ASF1,RTT109,YOX1,POB3,SPT21,STB1,HIR2
48193	Golgi vesicle transport	10 out of 203 genes, 4.9%	192 of 6335 genes, 3.0%	ERP2,GEA2,BST1,EMP24,YPT32,CHS7,CSR1,ERV25,YIF1,UFE1
5975	carbohydrate metabolic process	9 out of 203 genes, 4.4%	267 of 6335 genes, 4.2%	CHS3,PMT5,MNN1,CWH41,OCH1,CRH1,CHS7,YJR030C,PMT3
51052	regulation of DNA metabolic process	9 out of 203 genes, 4.4%	94 of 6335 genes, 1.5%	MMS4,MRC1,ECO1,RAD54,SPO16,TOP3,TOP2,STB1,ELG1
55086	nucleobase-containing small molecule metabolic process	9 out of 203 genes, 4.4%	193 of 6335 genes, 3.0%	QRI1,QRI7,URH1,RNR1,ADK2,CDC8,YNK1,CDC21,RAD53
31399	regulation of protein modification process	8 out of 203 genes, 3.9%	85 of 6335 genes, 1.3%	PPS1,SPO16,ASF1,SWE1,CLN1,PCL1,CLN2,ACM1
6457	protein folding	8 out of 203 genes, 3.9%	90 of 6335 genes, 1.4%	EUG1,ERJ5,CHS7,JEM1,ZIM17,MPD1,FLC1,CIN2
42221	response to chemical	7 out of 203 genes, 3.4%	393 of 6335 genes, 6.2%	GRX6,FRD1,LHS1,ZIM17,SVS1,CLN2,OPY2
71554	cell wall organization or biogenesis	7 out of 203 genes, 3.4%	197 of 6335 genes, 3.1%	CHS3,CWH41,CRH1,CHS7,IRR1,YPS3,FLC1
23052	signaling	7 out of 203 genes, 3.4%	227 of 6335 genes, 3.6%	PPS1,SHO1,MSB2,RSR1,PXL1,CLN2,OPY2
746	conjugation	6 out of 203 genes, 3%	107 of 6335 genes, 1.7%	IRR1,MPS3,JEM1,SCW10,CLN2,OPY2
6401	RNA catabolic process	6 out of 203 genes, 3%	115 of 6335 genes, 1.8%	POL3,RNH202,POL31,POL32,RAD27,RNH201
7114	cell budding	6 out of 203 genes, 3%	61 of 6335 genes, 1%	KCC4,GIN4,RSR1,TOS2,AXL2,BUD2
910	cytokinesis	6 out of 203 genes, 3%	96 of 6335 genes, 1.5%	RSR1,AXL2,SWE1,BUD2,ZDS2,BNI4
70647	protein modification by small protein conjugation or removal	6 out of 203 genes, 3%	158 of 6335 genes, 2.5%	RFA1,SPO16,RFA3,RAD5,RFA2,ACM1
16570	histone modification	5 out of 203 genes, 2.5%	107 of 6335 genes, 1.7%	SWD1,DOT1,ASF1,RTT109,HIF1
6486	protein glycosylation	5 out of 203 genes, 2.5%	63 of 6335 genes, 1%	PMT5,MNN1,CWH41,OCH1,PMT3
18193	peptidyl-amino acid modification	5 out of 203 genes, 2.5%	88 of 6335 genes, 1.4%	ECO1,ASF1,RTT109,HIF1,RKM1
7005	mitochondrion organization	5 out of 203 genes, 2.5%	343 of 6335 genes, 5.4%	QRI7,ILM1,NAM2,YPT11,ZIM17
6811	ion transport	5 out of 203 genes, 2.5%	230 of 6335 genes, 3.6%	SMF2,MCD4,CSR1,MID1,FLC1
6497	protein lipidation	4 out of 203 genes, 2%	44 of 6335 genes, 0.7%	GPI16,GWT1,MCD4,GAA1
55085	transmembrane transport	4 out of 203 genes, 2%	225 of 6335 genes, 3.6%	SEC66,LHS1,MDL1,ZIM17
6997	nucleus organization	4 out of 203 genes, 2%	64 of 6335 genes, 1.0%	SMC2,MPS2,MPS3,JEM1
32196	transposition	4 out of 203 genes, 2%	109 of 6335 genes, 1.7%	RTT105,RTT107,RTT109,ELG1
16050	vesicle organization	4 out of 203 genes, 2%	72 of 6335 genes, 1.1%	GEA2,BST1,EMP24,UFE1
6354	DNA-templated transcription, elongation	4 out of 203 genes, 2%	87 of 6335 genes, 1.4%	ISW1,SPT16,ASF1,HIR2
43543	protein acylation	4 out of 203 genes, 2%	65 of 6335 genes, 1.0%	ECO1,ASF1,RTT109,HIF1
48284	organelle fusion	4 out of 203 genes, 2%	87 of 6335 genes, 1.4%	MPS2,MPS3,JEM1,UFE1
8380	RNA splicing	3 out of 203 genes, 1.5%	141 of 6335 genes, 2.2%	SEN34,NAM2,TPT1
6352	DNA-templated transcription, initiation	3 out of 203 genes, 1.5%	70 of 6335 genes, 1.1%	ISW1,SPT16,POB3
6605	protein targeting	3 out of 203 genes, 1.5%	273 of 6335 genes, 4.3%	SEC66,LHS1,ZIM17
70925	organelle assembly	3 out of 203 genes, 1.5%	118 of 6335 genes, 1.9%	KCC4,GIN4,BNI5
6970	response to osmotic stress	3 out of 203 genes, 1.5%	90 of 6335 genes, 1.4%	SHO1,MSB2,OPY2
42594	response to starvation	3 out of 203 genes, 1.5%	96 of 6335 genes, 1.5%	GEA2,PCL1,OPY2
8213	protein alkylation	3 out of 203 genes, 1.5%	46 of 6335 genes, 0.7%	SWD1,DOT1,RKM1
32787	monocarboxylic acid metabolic process	3 out of 203 genes, 1.5%	98 of 6335 genes, 1.5%	YAT1,CSR1,PEX11
8033	tRNA processing	3 out of 203 genes, 1.5%	106 of 6335 genes, 1.7%	SEN34,QRI7,TPT1
6869	lipid transport	2 out of 203 genes, 1%	55 of 6335 genes, 0.9%	PRY2,CSR1
6887	exocytosis	2 out of 203 genes, 1%	48 of 6335 genes, 0.8%	YPT32,SEC2
43934	sporulation	2 out of 203 genes, 1%	133 of 6335 genes, 2.1%	CHS3,SPO16
15931	nucleobase-containing compound transport	2 out of 203 genes, 1%	121 of 6335 genes, 1.9%	MCD4,FLC1
51603	proteolysis involved in cellular protein catabolic process	2 out of 203 genes, 1%	196 of 6335 genes, 3.1%	BST1,JEM1
6470	protein dephosphorylation	2 out of 203 genes, 1%	40 of 6335 genes, 0.6%	PSY4,PPS1
51604	protein maturation	2 out of 203 genes, 1%	258 of 6335 genes, 4.1%	BST1,JEM1
9408	response to heat	2 out of 203 genes, 1%	71 of 6335 genes, 1.1%	SWI4,SHO1
7031	peroxisome organization	2 out of 203 genes, 1%	68 of 6335 genes, 1.1%	PEX11,LPX1
6397	mRNA processing	1 out of 203 genes, 0.5%	193 of 6335 genes, 3.0%	PAN2
9451	RNA modification	1 out of 203 genes, 0.5%	169 of 6335 genes, 2.7%	QRI7
6353	DNA-templated transcription, termination	1 out of 203 genes, 0.5%	42 of 6335 genes, 0.7%	ISW1
6520	cellular amino acid metabolic process	1 out of 203 genes, 0.5%	241 of 6335 genes, 3.8%	NAM2
16197	endosomal transport	1 out of 203 genes, 0.5%	87 of 6335 genes, 1.4%	YPT32
6979	response to oxidative stress	1 out of 203 genes, 0.5%	100 of 6335 genes, 1.6%	GRX6
48308	organelle inheritance	1 out of 203 genes, 0.5%	56 of 6335 genes, 0.9%	YPT11
6873	cellular ion homeostasis	1 out of 203 genes, 0.5%	127 of 6335 genes, 2.0%	SMF2
6360	transcription from RNA polymerase I promoter	1 out of 203 genes, 0.5%	64 of 6335 genes, 1.0%	ISW1
6383	transcription from RNA polymerase III promoter	1 out of 203 genes, 0.5%	40 of 6335 genes, 0.6%	TFC8
32543	mitochondrial translation	1 out of 203 genes, 0.5%	137 of 6335 genes, 2.2%	NAM2
9311	oligosaccharide metabolic process	1 out of 203 genes, 0.5%	36 of 6335 genes, 0.6%	MNN1
51186	cofactor metabolic process	1 out of 203 genes, 0.5%	131 of 6335 genes, 2.1%	URH1
6418	tRNA aminoacylation for protein translation	1 out of 203 genes, 0.5%	36 of 6335 genes, 0.6%	NAM2
61025	membrane fusion	1 out of 203 genes, 0.5%	75 of 6335 genes, 1.2%	UFE1
7124	pseudohyphal growth	0 out of 203 genes, 0%	70 of 6335 genes, 1.1%	none
8643	carbohydrate transport	0 out of 203 genes, 0%	33 of 6335 genes, 0.5%	none
51049	regulation of transport	0 out of 203 genes, 0%	75 of 6335 genes, 1.2%	none
45333	cellular respiration	0 out of 203 genes, 0%	91 of 6335 genes, 1.4%	none
7033	vacuole organization	0 out of 203 genes, 0%	74 of 6335 genes, 1.2%	none
902	cell morphogenesis	0 out of 203 genes, 0%	28 of 6335 genes, 0.4%	none
6364	rRNA processing	0 out of 203 genes, 0%	303 of 6335 genes, 4.8%	none
10324	membrane invagination	0 out of 203 genes, 0%	43 of 6335 genes, 0.7%	none
2181	cytoplasmic translation	0 out of 203 genes, 0%	168 of 6335 genes, 2.7%	none
6091	generation of precursor metabolites and energy	0 out of 203 genes, 0%	160 of 6335 genes, 2.5%	none
6413	translational initiation	0 out of 203 genes, 0%	60 of 6335 genes, 0.9%	none
51169	nuclear transport	0 out of 203 genes, 0%	174 of 6335 genes, 2.7%	none
1403	invasive growth in response to glucose limitation	0 out of 203 genes, 0%	53 of 6335 genes, 0.8%	none
42255	ribosome assembly	0 out of 203 genes, 0%	58 of 6335 genes, 0.9%	none
6414	translational elongation	0 out of 203 genes, 0%	332 of 6335 genes, 5.2%	none
6766	vitamin metabolic process	0 out of 203 genes, 0%	44 of 6335 genes, 0.7%	none
6897	endocytosis	0 out of 203 genes, 0%	95 of 6335 genes, 1.5%	none
42273	ribosomal large subunit biogenesis	0 out of 203 genes, 0%	95 of 6335 genes, 1.5%	none
42274	ribosomal small subunit biogenesis	0 out of 203 genes, 0%	129 of 6335 genes, 2.0%	none
6865	amino acid transport	0 out of 203 genes, 0%	47 of 6335 genes, 0.7%	none
43144	snoRNA processing	0 out of 203 genes, 0%	40 of 6335 genes, 0.6%	none
6417	regulation of translation	0 out of 203 genes, 0%	95 of 6335 genes, 1.5%	none
54	ribosomal subunit export from nucleus	0 out of 203 genes, 0%	48 of 6335 genes, 0.8%	none
other	other	3 out of 203 genes, 1.5%		ERP3,ASF2,ERP5

## Sheet: B2-Slim Mapper
GOID	GO term	Frequency	Genome Frequency	Gene(s)
278	mitotic cell cycle	17 out of 62 genes, 27.4%	325 of 6335 genes, 5.1%	KIP1,HHT1,HSL7,YCG1,CIN8,ESP1,FKH1,STU2,SGS1,CIK1,FKH2,SPC98,NRM1,SGO1,HOS3,VIK1,DBF20
7010	cytoskeleton organization	12 out of 62 genes, 19.4%	233 of 6335 genes, 3.7%	KIP1,CIN8,ESP1,DAM1,OKP1,NDC80,DSN1,GEA1,STU2,CIK1,SPC98,SGO1
7059	chromosome segregation	12 out of 62 genes, 19.4%	146 of 6335 genes, 2.3%	KIP1,YCG1,CIN8,ESP1,DAM1,OKP1,NDC80,DSN1,SGS1,CIK1,SGO1,VIK1
48285	organelle fission	11 out of 62 genes, 17.7%	289 of 6335 genes, 4.6%	KIP1,HHT1,YCG1,CIN8,ESP1,DSN1,SGS1,CIK1,SGO1,VIK1,DBF20
6366	transcription from RNA polymerase II promoter	10 out of 62 genes, 16.1%	469 of 6335 genes, 7.4%	SNF5,HTB1,GCN5,FKH1,SWI3,FKH2,NRM1,HOS3,TBF1,ARP7
6325	chromatin organization	9 out of 62 genes, 14.5%	237 of 6335 genes, 3.7%	HHT1,SNF5,HTB1,GCN5,FKH1,SWI3,FKH2,HOS3,ARP7
51052	regulation of DNA metabolic process	8 out of 62 genes, 12.9%	94 of 6335 genes, 1.5%	RRM3,FKH1,SRS2,SWI3,SGS1,FKH2,HHO1,TBF1
6260	DNA replication	7 out of 62 genes, 11.3%	145 of 6335 genes, 2.3%	TEL2,RRM3,FKH1,ORC1,SGS1,FKH2,TBF1
33043	regulation of organelle organization	6 out of 62 genes, 9.7%	233 of 6335 genes, 3.7%	HHT1,ESP1,DAM1,SGS1,SGO1,TBF1
8150	biological process unknown	6 out of 62 genes, 9.7%	1128 of 6335 genes, 17.8%	YBR184W,GTT3,DIF1,YLR455W,AIM34,GAS3
6974	cellular response to DNA damage stimulus	5 out of 62 genes, 8.1%	290 of 6335 genes, 4.6%	HHT1,SNF5,HTB1,SRS2,SGS1
51726	regulation of cell cycle	5 out of 62 genes, 8.1%	183 of 6335 genes, 2.9%	HHT1,HSL7,ESP1,SGS1,SGO1
6281	DNA repair	5 out of 62 genes, 8.1%	236 of 6335 genes, 3.7%	HHT1,SNF5,HTB1,SRS2,SGS1
51321	meiotic cell cycle	5 out of 62 genes, 8.1%	175 of 6335 genes, 2.8%	YCG1,DSN1,SGS1,CIK1,SGO1
5975	carbohydrate metabolic process	4 out of 62 genes, 6.5%	267 of 6335 genes, 4.2%	SNF5,PMI40,SWI3,ALG5
42221	response to chemical	4 out of 62 genes, 6.5%	393 of 6335 genes, 6.2%	SNF5,FKH1,SWI3,OCA1
6354	DNA-templated transcription, elongation	4 out of 62 genes, 6.5%	87 of 6335 genes, 1.4%	GCN5,FKH1,FKH2,ARP7
6310	DNA recombination	4 out of 62 genes, 6.5%	158 of 6335 genes, 2.5%	SNF5,SRS2,SGS1,HHO1
6397	mRNA processing	3 out of 62 genes, 4.8%	193 of 6335 genes, 3.0%	FIR1,NAM8,FKH1
7124	pseudohyphal growth	3 out of 62 genes, 4.8%	70 of 6335 genes, 1.1%	FKH1,FKH2,WHI3
51604	protein maturation	3 out of 62 genes, 4.8%	258 of 6335 genes, 4.1%	MFB1,KEX2,ENV9
70271	protein complex biogenesis	3 out of 62 genes, 4.8%	302 of 6335 genes, 4.8%	KIP1,CIN8,DAM1
32200	telomere organization	3 out of 62 genes, 4.8%	69 of 6335 genes, 1.1%	TEL2,SGS1,TBF1
71554	cell wall organization or biogenesis	2 out of 62 genes, 3.2%	197 of 6335 genes, 3.1%	PMI40,WSC2
910	cytokinesis	2 out of 62 genes, 3.2%	96 of 6335 genes, 1.5%	BOI1,DBF20
7033	vacuole organization	2 out of 62 genes, 3.2%	74 of 6335 genes, 1.2%	VAC17,ENV9
7005	mitochondrion organization	2 out of 62 genes, 3.2%	343 of 6335 genes, 5.4%	MFB1,RRM3
9311	oligosaccharide metabolic process	2 out of 62 genes, 3.2%	36 of 6335 genes, 0.6%	SNF5,SWI3
16570	histone modification	2 out of 62 genes, 3.2%	107 of 6335 genes, 1.7%	GCN5,HOS3
6997	nucleus organization	2 out of 62 genes, 3.2%	64 of 6335 genes, 1.0%	YCG1,CIK1
6486	protein glycosylation	2 out of 62 genes, 3.2%	63 of 6335 genes, 1%	PMI40,ALG5
6629	lipid metabolic process	2 out of 62 genes, 3.2%	270 of 6335 genes, 4.3%	IST2,LCB3
6401	RNA catabolic process	2 out of 62 genes, 3.2%	115 of 6335 genes, 1.8%	WHI3,DBF20
48193	Golgi vesicle transport	2 out of 62 genes, 3.2%	192 of 6335 genes, 3.0%	GEA1,SLY41
55086	nucleobase-containing small molecule metabolic process	2 out of 62 genes, 3.2%	193 of 6335 genes, 3.0%	PMI40,GNA1
70925	organelle assembly	2 out of 62 genes, 3.2%	118 of 6335 genes, 1.9%	KIP1,CIN8
23052	signaling	2 out of 62 genes, 3.2%	227 of 6335 genes, 3.6%	LCB3,WSC2
6360	transcription from RNA polymerase I promoter	1 out of 62 genes, 1.6%	64 of 6335 genes, 1.0%	RRN10
6457	protein folding	1 out of 62 genes, 1.6%	90 of 6335 genes, 1.4%	BTT1
6383	transcription from RNA polymerase III promoter	1 out of 62 genes, 1.6%	40 of 6335 genes, 0.6%	TFC4
8380	RNA splicing	1 out of 62 genes, 1.6%	141 of 6335 genes, 2.2%	NAM8
43934	sporulation	1 out of 62 genes, 1.6%	133 of 6335 genes, 2.1%	HHT1
6353	DNA-templated transcription, termination	1 out of 62 genes, 1.6%	42 of 6335 genes, 0.7%	FKH1
15931	nucleobase-containing compound transport	1 out of 62 genes, 1.6%	121 of 6335 genes, 1.9%	FLC3
55085	transmembrane transport	1 out of 62 genes, 1.6%	225 of 6335 genes, 3.6%	FLC3
746	conjugation	1 out of 62 genes, 1.6%	107 of 6335 genes, 1.7%	CIK1
6605	protein targeting	1 out of 62 genes, 1.6%	273 of 6335 genes, 4.3%	BTT1
51603	proteolysis involved in cellular protein catabolic process	1 out of 62 genes, 1.6%	196 of 6335 genes, 3.1%	MFB1
6811	ion transport	1 out of 62 genes, 1.6%	230 of 6335 genes, 3.6%	FLC3
51049	regulation of transport	1 out of 62 genes, 1.6%	75 of 6335 genes, 1.2%	WHI3
6468	protein phosphorylation	1 out of 62 genes, 1.6%	181 of 6335 genes, 2.9%	DBF20
43543	protein acylation	1 out of 62 genes, 1.6%	65 of 6335 genes, 1.0%	GCN5
1403	invasive growth in response to glucose limitation	1 out of 62 genes, 1.6%	53 of 6335 genes, 0.8%	WHI3
6979	response to oxidative stress	1 out of 62 genes, 1.6%	100 of 6335 genes, 1.6%	OCA1
7114	cell budding	1 out of 62 genes, 1.6%	61 of 6335 genes, 1%	BOI1
9408	response to heat	1 out of 62 genes, 1.6%	71 of 6335 genes, 1.1%	WSC2
18193	peptidyl-amino acid modification	1 out of 62 genes, 1.6%	88 of 6335 genes, 1.4%	GCN5
48308	organelle inheritance	1 out of 62 genes, 1.6%	56 of 6335 genes, 0.9%	VAC17
6970	response to osmotic stress	1 out of 62 genes, 1.6%	90 of 6335 genes, 1.4%	NST1
42594	response to starvation	1 out of 62 genes, 1.6%	96 of 6335 genes, 1.5%	GEA1
48284	organelle fusion	1 out of 62 genes, 1.6%	87 of 6335 genes, 1.4%	CIK1
45333	cellular respiration	0 out of 62 genes, 0%	91 of 6335 genes, 1.4%	none
8213	protein alkylation	0 out of 62 genes, 0%	46 of 6335 genes, 0.7%	none
6091	generation of precursor metabolites and energy	0 out of 62 genes, 0%	160 of 6335 genes, 2.5%	none
9451	RNA modification	0 out of 62 genes, 0%	169 of 6335 genes, 2.7%	none
6413	translational initiation	0 out of 62 genes, 0%	60 of 6335 genes, 0.9%	none
6352	DNA-templated transcription, initiation	0 out of 62 genes, 0%	70 of 6335 genes, 1.1%	none
42255	ribosome assembly	0 out of 62 genes, 0%	58 of 6335 genes, 0.9%	none
6414	translational elongation	0 out of 62 genes, 0%	332 of 6335 genes, 5.2%	none
6497	protein lipidation	0 out of 62 genes, 0%	44 of 6335 genes, 0.7%	none
32543	mitochondrial translation	0 out of 62 genes, 0%	137 of 6335 genes, 2.2%	none
32787	monocarboxylic acid metabolic process	0 out of 62 genes, 0%	98 of 6335 genes, 1.5%	none
6869	lipid transport	0 out of 62 genes, 0%	55 of 6335 genes, 0.9%	none
42274	ribosomal small subunit biogenesis	0 out of 62 genes, 0%	129 of 6335 genes, 2.0%	none
16050	vesicle organization	0 out of 62 genes, 0%	72 of 6335 genes, 1.1%	none
31399	regulation of protein modification process	0 out of 62 genes, 0%	85 of 6335 genes, 1.3%	none
8033	tRNA processing	0 out of 62 genes, 0%	106 of 6335 genes, 1.7%	none
51186	cofactor metabolic process	0 out of 62 genes, 0%	131 of 6335 genes, 2.1%	none
8643	carbohydrate transport	0 out of 62 genes, 0%	33 of 6335 genes, 0.5%	none
6520	cellular amino acid metabolic process	0 out of 62 genes, 0%	241 of 6335 genes, 3.8%	none
6470	protein dephosphorylation	0 out of 62 genes, 0%	40 of 6335 genes, 0.6%	none
902	cell morphogenesis	0 out of 62 genes, 0%	28 of 6335 genes, 0.4%	none
16197	endosomal transport	0 out of 62 genes, 0%	87 of 6335 genes, 1.4%	none
6364	rRNA processing	0 out of 62 genes, 0%	303 of 6335 genes, 4.8%	none
10324	membrane invagination	0 out of 62 genes, 0%	43 of 6335 genes, 0.7%	none
2181	cytoplasmic translation	0 out of 62 genes, 0%	168 of 6335 genes, 2.7%	none
51169	nuclear transport	0 out of 62 genes, 0%	174 of 6335 genes, 2.7%	none
32196	transposition	0 out of 62 genes, 0%	109 of 6335 genes, 1.7%	none
6766	vitamin metabolic process	0 out of 62 genes, 0%	44 of 6335 genes, 0.7%	none
6897	endocytosis	0 out of 62 genes, 0%	95 of 6335 genes, 1.5%	none
6873	cellular ion homeostasis	0 out of 62 genes, 0%	127 of 6335 genes, 2.0%	none
6887	exocytosis	0 out of 62 genes, 0%	48 of 6335 genes, 0.8%	none
7031	peroxisome organization	0 out of 62 genes, 0%	68 of 6335 genes, 1.1%	none
70647	protein modification by small protein conjugation or removal	0 out of 62 genes, 0%	158 of 6335 genes, 2.5%	none
42273	ribosomal large subunit biogenesis	0 out of 62 genes, 0%	95 of 6335 genes, 1.5%	none
6865	amino acid transport	0 out of 62 genes, 0%	47 of 6335 genes, 0.7%	none
43144	snoRNA processing	0 out of 62 genes, 0%	40 of 6335 genes, 0.6%	none
6418	tRNA aminoacylation for protein translation	0 out of 62 genes, 0%	36 of 6335 genes, 0.6%	none
6417	regulation of translation	0 out of 62 genes, 0%	95 of 6335 genes, 1.5%	none
61025	membrane fusion	0 out of 62 genes, 0%	75 of 6335 genes, 1.2%	none
54	ribosomal subunit export from nucleus	0 out of 62 genes, 0%	48 of 6335 genes, 0.8%	none
other	other	2 out of 62 genes, 3.2%		YDR089W,VID22
